# Supplementary material for: Dataset of the Botrytis cinerea phosphoproteome induced by different plant-based elicitors
Source: Data Brief. 2016 Apr 22;7:1447–50. doi: 10.1016/j.dib.2016.04.039 (PMC5063813; doi:10.1016/j.dib.2016.04.039)
Supplement: Supplementary file 2 — Supplementary material [file mmc2.xls]

## Sheet: Phosphopeptides 1% FDR rank1
Sequence	# PSMs	# Proteins	# Protein Groups	Protein Group Accessions	Modifications	MH+ [Da]	A2: Area	B2: Area	C2: Area	D2: Area	E2: Area	F2: Area	G2: Area	H2: Area	phosphoRS Site Probabilities	A4	G4	IonScore A4	IonScore G4	Exp Value A4	Exp Value G4	B4	H4	IonScore B4	IonScore H4	Exp Value B4	Exp Value H4	C4	IonScore C4	Exp Value C4	D4	IonScore D4	Exp Value D4	E4	IonScore E4	Exp Value E4	F4	IonScore F4	Exp Value F4	# Missed Cleavages
ICDFGVSGNLVASIAK	5	2	1	154305637	C2(Carbamidomethyl); S13(Phospho)	1730.82	1.23484e+06	742006	NA	NA	NA	NA	NA	NA	S(7): 0.0; S(13): 100.0	High		73.24		1.58871e-06		High		29.64		0.0365039														0
TPCSPEPGK	1	2	1	472246374	C3(Carbamidomethyl); S4(Phospho)	1052.41	NA	NA	NA	2.43199e+06	NA	NA	NA	NA	T(1): 0.0; S(4): 100.0																High	28.92	0.0117333							0
ETCRPGSSKSDEGNEGAGASSPSGSGDDNQNRR	3	2	1	347830446	C3(Carbamidomethyl); S7(Phospho)	3446.4	NA	NA	1.56301e+06	NA	NA	NA	NA	NA	T(2): 11.2; S(7): 1.5; S(8): 1.5; S(10): 85.7; S(20): 0.0; S(21): 0.0; S(23): 0.0; S(25): 0.0													High	58.79	7.61066e-05										2
VICDTPR	1	1	1	347831470	C3(Carbamidomethyl); T5(Phospho)	940.395	NA	NA	NA	1.01335e+06	NA	NA	NA	NA	T(5): 100.0																High	25.26	0.0293384							0
KNSPSCTIR	1	3	1	472246530	C6(Carbamidomethyl); T7(Phospho)	1142.5	NA	NA	NA	1.41065e+06	NA	NA	NA	NA	S(3): 1.0; S(5): 1.0; T(7): 98.1																High	28.58	0.0219107							1
VDIAPSECPSR	2	2	1	472236373	C8(Carbamidomethyl); S10(Phospho)	1310.54	NA	NA	2.25168e+06	NA	NA	NA	3.15113e+06	NA	S(6): 0.0; S(10): 100.0		High		28.61		0.0224485							High	27.98	0.0232462										0
ISIGGGSCGIGGGYGSR	1	1	1	CON_001313683	C8(Carbamidomethyl); Y14(Phospho)	1634.7	NA	NA	NA	NA	NA	2.51925e+06	NA	NA	S(2): 0.1; S(7): 2.8; Y(14): 96.5; S(16): 0.6																						High	30.13	0.0260582	0
MMHGNSMPEPSESPK	2	3	1	347840801	M1(Oxidation); M2(Oxidation); M7(Oxidation); S13(Phospho)	1786.65	NA	NA	1.007e+06	1.56099e+06	NA	NA	NA	NA	S(6): 0.0; S(11): 0.4; S(13): 99.6													High	23.57	0.0461519	High	37.25	0.00210969							0
MMHGNSMPEPSESPK	14	3	1	347840801	M1(Oxidation); M2(Oxidation); S13(Phospho)	1770.66	1.47247e+06	1.58287e+06	4.49293e+06	2.08897e+06	NA	645906	1.7807e+06	NA	S(6): 0.0; S(11): 0.0; S(13): 100.0	High	High	58.87	48.89	1.72525e-05	0.000173669	High		58.28		2.0283e-05		High	51.32	0.000114744	High	41.51	0.00107007				High	53.66	6.69469e-05	0
MDMDPSSPDGERK	5	3	1	154319241	M1(Oxidation); M3(Oxidation); S7(Phospho)	1576.57	NA	2.43107e+06	2.00797e+06	1.4134e+06	NA	NA	NA	NA	S(6): 5.4; S(7): 94.6							High		37.99		0.00166797		High	24.22	0.0401149	High	24.63	0.0361567							1
MTSPEGMYNATSPDGYTPGGSR	1	2	1	347829022	M1(Oxidation); M7(Oxidation); T17(Phospho)	2387.92	NA	NA	NA	NA	NA	NA	NA	NA	T(2): 0.0; S(3): 0.0; Y(8): 0.0; T(11): 0.0; S(12): 0.0; Y(16): 7.7; T(17): 91.6; S(21): 0.7																						High	51.98	0.000142938	0
MMHGNSMPEPSESPK	20	3	1	347840801	M1(Oxidation); S13(Phospho)	1754.66	1.15491e+06	1.66476e+06	1.64246e+07	2.06451e+07	NA	986078	991647	NA	S(6): 0.0; S(11): 0.0; S(13): 100.0	High	High	42.88	28.11	0.00082179	0.024415	High		33.76		0.00725753		High	65.25	4.95574e-06	High	60.93	1.30368e-05				High	30.61	0.0147723	0
MRPDPPAAPAAKSPVLSR	1	3	1	154309388	M1(Oxidation); S13(Phospho)	1956.97	NA	NA	5.72694e+06	NA	NA	NA	NA	NA	S(13): 100.0; S(17): 0.0													High	30.93	0.0271635										1
MSVVNDSGVYLPPSPPEK	2	1	1	347831945	M1(Oxidation); S14(Phospho)	2011.91	NA	NA	NA	NA	NA	NA	NA	NA	S(2): 0.0; S(7): 0.0; Y(10): 0.0; S(14): 100.0																						High	35.24	0.0117147	0
MVHASVVSSPGESAPGSKPISPR	6	1	1	347839456	M1(Oxidation); S21(Phospho)	2373.13	2.49882e+06	1.10101e+07	7.66267e+06	1.47744e+07	NA	NA	NA	NA	S(5): 0.0; S(8): 0.0; S(9): 0.0; S(13): 0.0; S(17): 0.0; S(21): 100.0	High		39.54		0.00485271		High		39.4		0.00502891		High	40.65	0.00394335	High	37.57	0.00766433							0
MQEDDGEESDVPGNAAAAASDAIPGSPERK	37	4	1	472237031	M1(Oxidation); S26(Phospho)	3110.29	873140	1.91601e+07	7.50915e+07	78234126	1.57603e+06	5.12778e+07	1.43541e+06	NA	S(9): 0.0; S(20): 0.0; S(26): 100.0	High	High	49.93	57.65	0.000518287	9.01902e-05	High		57.32		9.63836e-05		High	69.14	6.18028e-06	High	78.07	7.90693e-07	High	44.6	0.00172328	High	66.71	1.08145e-05	1
MNSEAIGPSLENTK	2	1	1	154317266	M1(Oxidation); S3(Phospho)	1586.68	NA	NA	6.21688e+06	NA	NA	NA	NA	NA	S(3): 100.0; S(9): 0.0; T(13): 0.0													High	50.69	0.000188962										0
MSISPTNSPALATR	10	2	1	347835220	M1(Oxidation); S4(Phospho)	1541.7	2.31711e+06	NA	NA	8.26898e+06	NA	NA	6.00756e+06	1.56162e+06	S(2): 0.0; S(4): 100.0; T(6): 0.0; S(8): 0.0; T(13): 0.0	High	High	64.01	63.57	1.07043e-05	1.15819e-05	High	High	60.07	42.42	2.53875e-05	0.001495	High	61.98	1.71462e-05	High	45.79	0.000676219	High	60.46	2.3252e-05				0
MNASPANSVSGR	7	1	1	347831755	M1(Oxidation); S4(Phospho)	1286.52	NA	NA	NA	475118	NA	717920	906923	NA	S(4): 100.0; S(8): 0.0; S(10): 0.0		High		46.8		0.000316528										High	40.08	0.00147753	High	41.45	0.00108496	High	49.07	0.000182103	0
MGPASPNLEGAR	2	3	1	154299226	M1(Oxidation); S5(Phospho)	1295.55	2.73781e+06	4.65193e+06	NA	NA	NA	NA	NA	NA	S(5): 100.0	High		46.92		0.000310951		High		32.25		0.00911363														0
MADGASPSVEVK	1	2	1	347835273	M1(Oxidation); S6(Phospho)	1286.53	NA	NA	NA	NA	NA	NA	1.94108e+06	NA	S(6): 93.3; S(8): 6.7		High		44.25		0.000616373																			0
MGPGGSLGR	2	3	1	472240551	M1(Oxidation); S6(Phospho)	927.375	NA	NA	779848	NA	NA	NA	NA	NA	S(6): 100.0													High	32.09	0.00597686	High	26.35	0.0265342							0
MLSTPSPTASNSAGSSSASR	4	1	1	347841027	M1(Oxidation); S6(Phospho)	1991.83	NA	NA	NA	2.17336e+06	NA	NA	NA	NA	S(3): 0.0; T(4): 0.0; S(6): 100.0; T(8): 0.0; S(10): 0.0; S(12): 0.0; S(15): 0.0; S(16): 0.0; S(17): 0.0; S(19): 0.0																High	90.15	2.99476e-08							0
MSTGPQSPAR	28	1	1	347441935	M1(Oxidation); S7(Phospho)	1127.45	6.5891e+06	1.30117e+07	1.66474e+07	3.14666e+07	3.18289e+06	6.17507e+06	4.11695e+06	1918310	S(2): 0.0; T(3): 0.0; S(7): 100.0	High	High	42.88	48.06	0.000664645	0.00019383	High	High	49.04	45.73	0.000160912	0.000323434	High	33.45	0.00549005	High	45.58	0.0003348	High	49.25	0.000153317	High	45.63	0.000330968	0
MFGSSSSPPK	5	1	1	347828286	M1(Oxidation); S7(Phospho)	1120.44	508535	NA	NA	1.88006e+06	NA	NA	NA	NA	S(4): 0.0; S(5): 3.0; S(6): 48.5; S(7): 48.5	High		34.03		0.00523861											High	27.01	0.0287652							0
MDMDPSSPDGERK	7	3	1	154319241	M1(Oxidation); S7(Phospho)	1560.57	NA	1.98818e+06	3.68253e+06	4.0524e+06	NA	NA	NA	NA	S(6): 4.4; S(7): 95.6							High		28.4		0.0241388		High	38.52	0.00231998	High	41.38	0.00120084							1
MDAEDESLQR	1	2	1	347838097	M1(Oxidation); S7(Phospho)	1289.47	NA	NA	4.3267e+06	NA	NA	NA	NA	NA	S(7): 100.0													High	41.25	0.000725225										0
MAGGDDSETDTRENTGNKK	3	1	1	347829813	M1(Oxidation); S7(Phospho)	2121.84	NA	NA	2.19876e+06	2.01049e+06	NA	961643	NA	NA	S(7): 100.0; T(9): 0.0; T(11): 0.0; T(15): 0.0													High	25.64	0.0663142	High	51.97	0.000155021				High	31.5	0.0175571	2
MGPDIGSAHR	1	1	1	154309537	M1(Oxidation); S7(Phospho)	1136.46	NA	NA	NA	776489	NA	NA	NA	NA	S(7): 100.0																High	28.38	0.0177884							0
MSDSVEGSPR	3	3	1	347841078	M1(Oxidation); S8(Phospho)	1160.43	NA	897690	NA	1.03089e+06	NA	NA	585870	NA	S(2): 0.0; S(4): 0.0; S(8): 100.0		High		36.22		0.00213709	High		50.25		8.59095e-05					High	57.94	1.28555e-05							0
MHSFDGNSTGSLTSPSALQHLTR	2	3	1	154289333	M1(Oxidation); S8(Phospho)	2540.12	NA	NA	3.70502e+07	NA	NA	NA	NA	NA	S(3): 99.9; S(8): 0.1; T(9): 0.0; S(11): 0.0; T(13): 0.0; S(14): 0.0; S(16): 0.0; T(22): 0.0													High	33.68	0.0241916										0
MGDPYRNSSETLSSR	1	3	1	472244378	M1(Oxidation); S8(Phospho)	1795.73	NA	NA	1.30694e+07	NA	NA	NA	NA	NA	Y(5): 8.6; S(8): 90.5; S(9): 0.9; T(11): 0.0; S(13): 0.0; S(14): 0.0													High	29.36	0.027463										1
MDPPAGYESDGPR	1	2	1	347828080	M1(Oxidation); S9(Phospho)	1487.55	NA	NA	NA	1.5043e+06	NA	NA	NA	NA	Y(7): 93.3; S(9): 6.7																High	30.3	0.0119923							0
MLDTKDEVLTTMAGSFGYAAPEVMLK	13	4	1	472237031	M1(Oxidation); T10(Phospho); M12(Oxidation); M24(Oxidation)	2946.33	1.28269e+07	22991650	5.78854e+06	NA	NA	NA	NA	NA	T(4): 7.6; T(10): 84.7; T(11): 7.6; S(15): 0.0; Y(18): 0.0	High		33.52		0.0256108		High		42.6		0.00318459		High	39.74	0.00633301										1
MYGTATGPQTGVSTPR	10	3	1	154294035	M1(Oxidation); T14(Phospho)	1719.74	1.46877e+06	4.32547e+06	2.79577e+06	7.46626e+06	NA	NA	1.75126e+06	NA	Y(2): 0.0; T(4): 0.0; T(6): 0.0; T(10): 0.0; S(13): 0.3; T(14): 99.7	High	High	47.02	55.02	0.00046276	7.01948e-05	High		59.98		2.38596e-05		High	52.21	0.000143681	High	29.08	0.0278088							0
MNSEAIGPSLENTKTPPPPTDGGPR	3	1	1	154317266	M1(Oxidation); T15(Phospho)	2659.2	NA	3.42045e+06	NA	NA	NA	NA	NA	NA	S(3): 0.0; S(9): 4.1; T(13): 47.9; T(15): 47.9; T(20): 0.0							High		35.89		0.0144532														1
MRTPKEEIIYER	1	3	1	154317954	M1(Oxidation); T3(Phospho)	1660.78	NA	NA	NA	8509517	NA	NA	NA	NA	T(3): 100.0; Y(10): 0.0																High	29.49	0.0426788							2
MGGTTDESISDK	1	1	1	154296382	M1(Oxidation); T4(Phospho)	1336.5	NA	NA	3.04087e+06	NA	NA	NA	NA	NA	T(4): 91.9; T(5): 8.0; S(8): 0.1; S(10): 0.0													High	23.46	0.0527456										0
MGGPLTGPATSQDSR	8	3	1	472245035	M1(Oxidation); T6(Phospho)	1570.66	4.92111e+06	1.28982e+07	14633679	2.26682e+07	NA	NA	6.53531e+06	NA	T(6): 100.0; T(10): 0.0; S(11): 0.0; S(14): 0.0	High	High	43.89	62.76	0.00103713	1.14937e-05	High		72.5		1.22309e-06		High	47.33	0.000405914	High	62.66	1.14633e-05							0
GPGGPATPQMPQQLPYNNDPRQSPQVGHPLAGIAR	1	2	1	347841460	M10(Oxidation); S23(Phospho)	3742.8	NA	NA	NA	4.29984e+06	NA	NA	NA	NA	T(7): 0.0; Y(16): 0.1; S(23): 99.8																High	33.07	0.0308727							1
VDHDSGYSDMSGSGTLASPSESGGGQR	1	3	1	347837462	M10(Oxidation); T15(Phospho)	2737.07	NA	NA	NA	3.68744e+06	NA	NA	NA	NA	S(5): 0.0; Y(7): 0.0; S(8): 0.0; S(11): 0.0; S(13): 1.8; T(15): 98.2; S(18): 0.0; S(20): 0.0; S(22): 0.0																High	29.37	0.0393656							0
NRGDSEEVGETMETD	1	1	1	347828142	M12(Oxidation); T14(Phospho)	1764.63	NA	NA	NA	4.15704e+06	NA	NA	NA	NA	S(5): 0.0; T(11): 0.0; T(14): 100.0																High	32.11	0.00584418							1
GYDYGGNPLAHMNTGESAR	1	1	1	347840494	M12(Oxidation); T14(Phospho)	2105.84	NA	NA	NA	NA	NA	NA	NA	NA	Y(2): 0.0; Y(4): 0.0; T(14): 100.0; S(17): 0.0																						High	37.83	0.00374133	0
VDLFVHDPEKPPMAATLDPQPPIIQIATPPASSTIR	5	3	1	154301338	M13(Oxidation); T28(Phospho)	3959	1.2067e+07	NA	2.49446e+07	NA	NA	NA	NA	NA	T(16): 0.0; T(28): 100.0; S(32): 0.0; S(33): 0.0; T(34): 0.0	High		41.03		0.00269396								High	32.77	0.0201602										0
NVSGSTAEYQHADMTYDQNRASPSQQER	1	2	1	154295292	M14(Oxidation); S22(Phospho)	3266.34	NA	NA	NA	NA	NA	2.7759e+06	NA	NA	S(3): 0.0; S(5): 0.0; T(6): 0.0; Y(9): 0.0; T(15): 0.2; Y(16): 0.2; S(22): 96.1; S(24): 3.6																						High	37.42	0.0105148	1
ATHERPPTATTTETTMSTSPK	1	2	1	154295247	M16(Oxidation); S19(Phospho)	2341.04	NA	NA	NA	1.97118e+06	NA	NA	NA	NA	T(2): 0.0; T(8): 0.0; T(10): 0.0; T(11): 0.0; T(12): 0.0; T(14): 1.0; T(15): 1.0; S(17): 0.1; T(18): 1.0; S(19): 96.8																High	32.3	0.0272046							0
RGSALPGSGVPIPEIMPPKTPPEPNHGR	1	3	1	347840353	M16(Oxidation); T20(Phospho)	2984.48	NA	3.48666e+06	NA	NA	NA	NA	NA	NA	S(3): 0.0; S(8): 0.0; T(20): 100.0							High		42.84		0.00235038														2
SSLILDDATPTSSNVPMPTPARVSPTPTR	7	2	1	154309666	M17(Oxidation); S24(Phospho)	3104.51	NA	NA	NA	NA	NA	3.39307e+06	NA	NA	S(1): 0.0; S(2): 0.0; T(9): 0.0; T(11): 0.0; S(12): 0.0; S(13): 0.0; T(19): 0.1; S(24): 90.4; T(26): 8.6; T(28): 0.9							High		37.74		0.00941456											High	101.56	4.00785e-09	1
GFANSSESTPADGSPGNQMSTPK	2	3	1	154301393	M19(Oxidation); S20(Phospho)	2362.95	NA	NA	NA	1.28028e+06	NA	NA	NA	NA	S(5): 0.0; S(6): 0.0; S(8): 0.0; T(9): 0.0; S(14): 0.0; S(20): 50.0; T(21): 50.0																High	44.35	0.00122672							0
APNVISTGSLHTAGSMTSMNSGLR	3	2	1	347830526	M19(Oxidation); S21(Phospho)	2485.12	NA	1.08845e+07	1.66164e+07	NA	NA	NA	NA	NA	S(6): 0.0; T(7): 0.0; S(9): 0.0; T(12): 0.0; S(15): 1.2; T(17): 1.2; S(18): 1.2; S(21): 96.5							High		39.76		0.00600272		High	29.1	0.0706174										0
AMGAGGMDGEGSEEDFSK	1	3	1	154316506	M2(Oxidation); M7(Oxidation); S12(Phospho)	1886.65	NA	NA	NA	4.62153e+06	NA	NA	NA	NA	S(12): 100.0; S(17): 0.0																High	56.08	2.46604e-05							0
IMTQGLGSSGASPVANPGPEK	4	3	1	347837189	M2(Oxidation); S12(Phospho)	2093.96	NA	NA	1324825	3.69121e+06	NA	1.25353e+06	NA	NA	T(3): 0.0; S(8): 0.0; S(9): 0.0; S(12): 100.0													High	48.97	0.000586923	High	103.95	1.86861e-09				High	69.75	5.23801e-06	0
AMGAGGMDGEGSEEDFSK	3	3	1	154316506	M2(Oxidation); S12(Phospho)	1870.65	NA	NA	NA	2.89972e+06	NA	NA	NA	NA	S(12): 100.0; S(17): 0.0																High	66.78	2.36131e-06							0
SMANVFQSENSTSPSSSR	10	3	1	154312238	M2(Oxidation); S13(Phospho)	2011.81	932515	2.32808e+06	3.24198e+06	6.42654e+06	NA	2.49393e+06	1.55713e+06	NA	S(1): 0.0; S(8): 0.0; S(11): 0.0; T(12): 0.4; S(13): 93.3; S(15): 6.2; S(16): 0.0; S(17): 0.0	High	High	71.89	58.43	1.92525e-06	4.27058e-05	High		46.97		0.000596701		High	52.36	0.000173068	High	70.56	2.61509e-06				High	60.11	2.90059e-05	0
SMPVSPALSGLGSPALGATK	1	3	1	347839103	M2(Oxidation); S13(Phospho)	1936.94	NA	NA	NA	1.69985e+06	NA	NA	NA	NA	S(1): 0.0; S(5): 0.0; S(9): 0.1; S(13): 99.9; T(19): 0.0																High	42.41	0.00194338							0
GMEEVNEPPTSSSRPYFSNLTLDNPPSPR	1	2	1	154292999	M2(Oxidation); S27(Phospho)	3314.47	NA	NA	NA	NA	NA	NA	NA	NA	T(10): 0.0; S(11): 0.0; S(12): 0.0; S(13): 0.0; Y(16): 0.0; S(18): 0.0; T(21): 0.0; S(27): 100.0													High	35.01	0.0225898										0
KMSELATTGK	6	2	1	347440866	M2(Oxidation); S3(Phospho)	1161.52	1.42231e+06	3.36774e+06	5.75827e+06	8.60793e+06	NA	1.65878e+06	1.62462e+06	NA	S(3): 100.0; T(7): 0.0; T(8): 0.0	High	High	33.77	29.71	0.00709393	0.0221294	High		30.54		0.0181473		High	37.35	0.0038104	High	30.31	0.0157357				High	38.16	0.00313915	1
KMSISSQGGQESSEK	1	2	1	347836298	M2(Oxidation); S3(Phospho)	1678.7	NA	NA	NA	NA	NA	NA	178932	NA	S(3): 93.9; S(5): 6.1; S(6): 0.0; S(12): 0.0; S(13): 0.0		High		44.65		0.000868916																			1
RMSFEEAAASGEGEVK	5	2	1	154322126	M2(Oxidation); S3(Phospho)	1793.74	5.15273e+06	2.73027e+06	3.00505e+06	6.12188e+06	NA	NA	NA	NA	S(3): 100.0; S(10): 0.0	High		34.01		0.00955246		High		38.56		0.00337841		High	52.84	0.000124019	High	57.64	3.97752e-05							1
TMSTRPPVETFEEDGVLYR	12	2	1	154297009	M2(Oxidation); S3(Phospho)	2323.03	1.12851e+06	2.35433e+06	5.19267e+06	3.7033e+06	NA	NA	NA	NA	T(1): 0.3; S(3): 94.5; T(4): 5.2; T(10): 0.0; Y(18): 0.0	High		32.76		0.0237554		High		31.74		0.0307477		High	46.5	0.00103989	High	31.75	0.0299752							0
RMSFGAQALR	9	1	1	347830091	M2(Oxidation); S3(Phospho)	1232.56	2.01622e+06	5.06292e+06	7.4845e+06	11081544	NA	1.51478e+07	NA	NA	S(3): 100.0	High		32.13		0.0130431		High		34.12		0.00824859		High	38.43	0.00287098	High	30.29	0.0200645				High	36.67	0.00461772	1
SMSVGQTPTSSSK	2	2	1	347837421	M2(Oxidation); S3(Phospho)	1392.57	NA	332568	525411	NA	NA	NA	NA	NA	S(1): 7.0; S(3): 93.0; T(7): 0.1; T(9): 0.0; S(10): 0.0; S(11): 0.0; S(12): 0.0							High		41.66		0.00112586		High	38.61	0.0022724										0
RMSEYGIAGAQR	1	3	1	347441872	M2(Oxidation); S3(Phospho)	1434.62	NA	NA	2.82573e+06	NA	NA	NA	NA	NA	S(3): 99.5; Y(5): 0.5													High	28.25	0.0334409										1
SMSPAIR	2	3	1	472239095	M2(Oxidation); S3(Phospho)	857.358	NA	NA	NA	5.64293e+06	NA	4.13457e+06	NA	NA	S(1): 0.0; S(3): 100.0																High	27.99	0.0177917				High	26.11	0.0259601	0
EMVLTSPVPESR	3	3	1	154316660	M2(Oxidation); S6(Phospho)	1440.65	NA	7.1668e+06	NA	NA	NA	NA	NA	NA	T(5): 5.5; S(6): 94.5; S(11): 0.0							High		41.66		0.00150797		High	28.04	0.0364324	High	29.27	0.0254354							0
SMSNSAASPTLSK	13	1	1	347841564	M2(Oxidation); S8(Phospho)	1376.58	396172	1.00085e+06	NA	2.10742e+06	761984	1.75279e+06	1.97608e+06	940016	S(1): 0.0; S(3): 0.0; S(5): 0.0; S(8): 99.6; T(10): 0.4; S(12): 0.0	High	High	45.92	61.81	0.000489969	1.20958e-05	High	High	62.72	62.54	9.11432e-06	1.03915e-05				High	64.63	6.3016e-06	High	57.4	3.46653e-05	High	62.51	1.02952e-05	0
DMALHGPPSPR	1	3	1	347828206	M2(Oxidation); S9(Phospho)	1273.54	NA	3.85272e+06	NA	NA	NA	NA	NA	NA	S(9): 100.0							High		24.81		0.062605														0
TMTSNVITR	9	2	1	347830849	M2(Oxidation); T3(Phospho)	1118.49	5.84536e+06	1.71186e+07	1.3662e+07	2.64411e+07	NA	1.40085e+07	5.69314e+06	5.55014e+06	T(1): 0.0; T(3): 95.7; S(4): 4.2; T(8): 0.0	High	High	45.74	40.36	0.00033069	0.00115056	High	High	34.77	35.24	0.00416783	0.00465297	High	56.43	2.88937e-05	High	38.23	0.00233739				High	41.93	0.000984257	0
DDGTLAGNAPLTRPLQQSQMTNSPPR	1	3	1	154294768	M20(Oxidation); S23(Phospho)	2861.32	NA	NA	NA	6.44281e+06	NA	NA	NA	NA	T(4): 0.0; T(12): 0.0; S(18): 0.1; T(21): 9.7; S(23): 90.2																High	35.52	0.0164398							0
TGMMTPGDFASLQEGR	13	1	1	347831654	M3(Oxidation); M4(Oxidation); T5(Phospho)	1809.72	2.6268e+06	8.02825e+06	NA	1.65226e+07	1.34924e+06	4.84408e+06	NA	NA	T(1): 0.0; T(5): 100.0; S(11): 0.0	High		48.49		0.000249888		High		58		2.75771e-05					High	57.97	2.81673e-05	High	46.24	0.000419512	High	57.97	2.82471e-05	0
NSMGSLGALGGQGGSSSK	7	3	1	154308253	M3(Oxidation); S15(Phospho)	1690.71	NA	2.21968e+06	NA	3.52914e+06	NA	1.79332e+06	NA	NA	S(2): 0.0; S(5): 0.0; S(15): 86.5; S(16): 6.7; S(17): 6.7							High		38.31		0.00343102					High	47.31	0.000480242				High	41.37	0.00156833	0
GAMSVAPSDSVSSVGSK	4	2	1	154304660	M3(Oxidation); S4(Phospho)	1661.71	NA	2.30816e+06	NA	2.48512e+06	1.42843e+06	NA	3.22449e+06	NA	S(4): 100.0; S(8): 0.0; S(10): 0.0; S(12): 0.0; S(13): 0.0; S(16): 0.0		High		49.3		0.000322509	High		27.57		0.0503081					High	31.75	0.018346	High	34.06	0.011426				0
AQMSPTSTFIPASSPR	4	3	1	472245082	M3(Oxidation); S4(Phospho)	1773.79	NA	NA	1.04581e+06	3.95588e+06	NA	NA	NA	NA	S(4): 90.5; T(6): 8.6; S(7): 0.9; T(8): 0.0; S(13): 0.0; S(14): 0.0													High	46.47	0.000748407	High	66.93	6.56969e-06							0
RSMSTPNIR	1	1	1	347832366	M3(Oxidation); S4(Phospho)	1157.51	NA	NA	3.52693e+06	NA	NA	NA	NA	NA	S(2): 0.0; S(4): 6.6; T(5): 93.4													High	29.73	0.0200059										1
VTMDSPPPAHDELDTAE	53	1	1	347831127	M3(Oxidation); S5(Phospho)	1920.76	1.77544e+07	7.31845e+07	1.71277e+08	4.87692e+08	NA	NA	1.97235e+07	5.92771e+06	T(2): 0.0; S(5): 100.0; T(15): 0.0	High	High	41.71	47.74	0.00154467	0.000385332	High	High	51.16	38.06	0.00017915	0.00365777	High	50.93	0.000177188	High	49.07	0.000283684							0
VGMTSPDLK	2	1	1	347828260	M3(Oxidation); S5(Phospho)	1043.45	NA	NA	NA	NA	6.03586e+06	NA	NA	2.06056e+06	T(4): 4.8; S(5): 95.2								High		48.82		0.000149591							High	33.5	0.00509219				0
TAMEEAQSPGAEGGNQFGQQQSQEQLR	1	1	1	472241854	M3(Oxidation); S8(Phospho)	3002.26	NA	NA	NA	7.39932e+06	NA	NA	NA	NA	T(1): 0.0; S(8): 100.0; S(22): 0.0																High	45.7	0.001623							0
GGMADTLLSPNRR	1	2	1	347837700	M3(Oxidation); S9(Phospho)	1483.67	NA	1.25725e+07	NA	NA	NA	NA	NA	NA	T(6): 0.0; S(9): 100.0							High		34.36		0.00910597														1
RAMTSIGEGSSNAESSQAAESK	2	1	1	347828289	M3(Oxidation); T4(Phospho)	2293.96	1.0423e+06	2.34166e+06	NA	NA	NA	NA	NA	NA	T(4): 92.6; S(5): 7.4; S(10): 0.0; S(11): 0.0; S(15): 0.0; S(16): 0.0; S(21): 0.0	High		43.26		0.00184105		High		54.25		0.000148832														1
TGMMTPGDFASLQEGR	2	1	1	347831654	M3(Oxidation); T5(Phospho)	1793.73	NA	NA	NA	NA	NA	2.17879e+06	NA	NA	T(1): 0.1; T(5): 99.9; S(11): 0.0																						High	40.22	0.00224818	0
SHEMSEKEEDDDDDAHGGK	17	2	1	472246347	M4(Oxidation); S5(Phospho)	2226.78	NA	NA	3.35717e+07	5.80757e+07	NA	NA	1.83135e+06	NA	S(1): 0.0; S(5): 100.0		High		42.93		0.000636664							High	49.92	0.000127833	High	56.53	2.79025e-05							1
SSNMSLEESPR	1	1	1	347832092	M4(Oxidation); S5(Phospho)	1332.51	NA	NA	NA	NA	NA	NA	803786	NA	S(1): 0.0; S(2): 0.0; S(5): 100.0; S(9): 0.0		High		46.33		0.000240957																			0
IGSMSPFK	1	1	1	154309648	M4(Oxidation); S5(Phospho)	962.405	NA	NA	NA	NA	NA	NA	NA	NA	S(3): 6.9; S(5): 93.1	High		26.31		0.0249086																				0
LTSMGSNPNLR	5	2	1	347830213	M4(Oxidation); S6(Phospho)	1285.56	NA	NA	1.24815e+07	17963070	NA	NA	760455	NA	T(2): 0.0; S(3): 0.0; S(6): 100.0		High		35.3		0.00411694	High		42.7		0.000749159		High	36.89	0.00285479	High	38.24	0.00206207							0
APQMESSATSR	4	3	1	154312812	M4(Oxidation); S7(Phospho)	1260.49	NA	1.54004e+06	NA	1.4249e+06	NA	NA	NA	NA	S(6): 6.7; S(7): 93.2; T(9): 0.0; S(10): 0.0							High		32.58		0.00673534					High	30.14	0.0120551							0
TIVMGASFR	1	1	1	347442007	M4(Oxidation); S7(Phospho)	1077.48	NA	NA	2.6431e+06	NA	NA	NA	NA	NA	T(1): 0.0; S(7): 100.0													High	24.91	0.0692512										0
RLGMAEDSA	11	3	1	472246718	M4(Oxidation); S8(Phospho)	1045.4	468452	3.42355e+06	6.50478e+06	6.58025e+06	NA	2.47984e+06	3.44013e+06	NA	S(8): 100.0	High	High	25.15	30.09	0.0215372	0.00661156	High		29.19		0.00899713		High	30.93	0.0078068	High	32.89	0.00353132				High	25.71	0.017589	1
NHPMSGVLSPANFDK	1	1	1	347835055	M4(Oxidation); S9(Phospho)	1709.73	NA	NA	3.31935e+06	NA	NA	NA	NA	NA	S(5): 0.0; S(9): 100.0													High	32.13	0.0193503										0
GFVMGEVPETPK	2	3	1	347830121	M4(Oxidation); T10(Phospho)	1386.6	NA	NA	4.35852e+06	7.91067e+06	NA	NA	NA	NA	T(10): 100.0													High	27.59	0.0434581	High	40.24	0.00242237							0
GASMTPVSAASSTASR	9	3	1	154308687	M4(Oxidation); T5(Phospho)	1576.67	NA	1.96034e+06	2.77253e+06	NA	NA	NA	1115145	NA	S(3): 0.7; T(5): 99.3; S(8): 0.0; S(11): 0.0; S(12): 0.0; T(13): 0.0; S(15): 0.0		High		41.4		0.00162274	High		72.29		1.41943e-06		High	58.49	3.40498e-05	High	44.58	0.000780276							0
LANMAPVTPR	2	3	1	154296236	M4(Oxidation); T8(Phospho)	1165.54	NA	1.32168e+06	NA	1.38584e+06	NA	NA	NA	NA	T(8): 100.0							High		27.75		0.0330724					High	28.87	0.0255544							0
SGPMASPTSK	1	2	1	154311871	M4(Oxidation); T8(Phospho)	1058.42	NA	NA	NA	1.14434e+06	NA	NA	NA	NA	S(1): 0.0; S(6): 6.3; T(8): 87.3; S(9): 6.3																High	36.19	0.00193551							0
TASPMSLTGSPITASGDHR	19	3	1	472240951	M5(Oxidation); S10(Phospho)	1981.87	NA	NA	3.11641e+06	6.91418e+06	1.75481e+06	7238254	1.84258e+07	2.0894e+06	T(1): 0.0; S(3): 0.0; S(6): 0.0; T(8): 0.1; S(10): 99.9; T(13): 0.0; S(15): 0.0		High		54.36		0.000129352	High	High	34.31	61.22	0.013048	2.69945e-05	High	58.47	5.02082e-05	High	69	4.54472e-06	High	39.04	0.00442197	High	65.99	8.87481e-06	0
ASADMAGYSGSPSASR	1	1	1	347835055	M5(Oxidation); S11(Phospho)	1610.61	NA	NA	NA	1.44775e+06	NA	NA	NA	NA	S(2): 0.0; Y(8): 0.1; S(9): 8.2; S(11): 83.4; S(13): 8.2; S(15): 0.0																High	38.61	0.00190744							0
SNFIMSSTENGSESPK	7	3	1	347840353	M5(Oxidation); S12(Phospho)	1810.72	NA	NA	NA	5.11993e+06	NA	2.01352e+06	2.01708e+06	NA	S(1): 0.0; S(6): 0.0; S(7): 0.0; T(8): 0.0; S(12): 4.0; S(14): 96.0		High		44.03		0.000804571	High		73.8		7.96221e-07					High	62.77	1.07274e-05				High	67.93	3.10049e-06	0
ADTEMDVDAPSSPQEQR	2	1	1	472236903	M5(Oxidation); S12(Phospho)	1971.76	NA	NA	NA	1.40143e+06	NA	NA	NA	NA	T(3): 0.0; S(11): 0.0; S(12): 100.0																High	46.3	0.000486427							0
AQSVMSDEDAILVQGGGPAASEQGSPSRK	2	1	1	347829802	M5(Oxidation); S21(Phospho)	2968.33	NA	NA	2.09632e+06	NA	NA	NA	NA	NA	S(3): 0.0; S(6): 0.0; S(21): 97.1; S(25): 2.4; S(27): 0.4													High	32.03	0.039226										1
VTSDVMMSEPHIESPSNSNIDTTNPFSTLAAQSSQVK	1	3	1	154315683	M6(Oxidation); M7(Oxidation); S8(Phospho)	4061.79	NA	1.09445e+06	NA	NA	NA	NA	NA	NA	T(2): 13.3; S(3): 13.3; S(8): 67.1; S(14): 2.8; S(16): 2.8; S(18): 0.6; T(22): 0.0; T(23): 0.2; S(27): 0.0; T(28): 0.0; S(33): 0.0; S(34): 0.0							High		33.97		0.0338332														0
HSVSGMSGVGSPSSK	3	3	1	347841260	M6(Oxidation); S11(Phospho)	1499.62	NA	468000	NA	1.6338e+06	NA	NA	NA	NA	S(2): 0.0; S(4): 0.0; S(7): 0.0; S(11): 100.0; S(13): 0.0; S(14): 0.0							High		33.95		0.00817516					High	38.33	0.00287175							0
SVADSMGLASGAQSPGTK	10	3	1	472237037	M6(Oxidation); S14(Phospho)	1759.76	1.61919e+06	2.77413e+06	NA	7.39079e+06	6.09608e+06	1.40825e+07	8.84017e+06	5.20021e+06	S(1): 0.0; S(5): 0.0; S(10): 0.0; S(14): 100.0; T(17): 0.0	High	High	49.76	80.19	0.000278471	2.42649e-07	High	High	52.44	62.63	0.000141686	1.35621e-05				High	55.45	7.02776e-05	High	47.89	0.000428332	High	45.04	0.000825621	0
VTSDVMMSEPHIESPSNSNIDTTNPFSTLAAQSSQVK	1	3	1	154315683	M6(Oxidation); S18(Phospho)	4045.81	NA	NA	NA	NA	NA	NA	NA	NA	T(2): 0.0; S(3): 0.0; S(8): 0.2; S(14): 46.1; S(16): 46.1; S(18): 7.4; T(22): 0.0; T(23): 0.0; S(27): 0.0; T(28): 0.0; S(33): 0.0; S(34): 0.0													High	64.61	2.79173e-05										0
ALPVPMSSSPSPGSFR	17	2	1	347830778	M6(Oxidation); S8(Phospho)	1712.77	3.17301e+06	1.06566e+07	1.05499e+07	3.4252e+07	NA	NA	NA	NA	S(7): 3.1; S(8): 48.3; S(9): 48.3; S(11): 0.2; S(14): 0.0	High	High	39.06	28.33	0.00343938	0.0398079	High		50.1		0.000265809		High	25.04	0.0871053	High	43.75	0.0011681							0
IQDPQMTGYVSTR	21	1	1	589918265	M6(Oxidation); Y9(Phospho)	1591.68	1.27354e+06	3.95205e+06	3.62709e+06	7.13138e+06	2.77817e+07	6.65621e+07	3.53281e+07	2.85706e+07	T(7): 0.3; Y(9): 99.7; S(11): 0.0; T(12): 0.0	High	High	33.12	52.26	0.0121395	0.000142927	High	High	49.39	45.83	0.000271589	0.000628225	High	29.46	0.0278004	High	44.54	0.000894721	High	45.09	0.000718601	High	47.34	0.000443726	0
YLSSNTMEPHADDLTPSSDTGSESPVK	1	3	1	472237757	M7(Oxidation); S22(Phospho)	2961.23	NA	NA	6.20136e+06	NA	NA	NA	NA	NA	Y(1): 0.0; S(3): 0.0; S(4): 0.0; T(6): 0.0; T(15): 0.0; S(17): 9.6; S(18): 9.6; T(20): 9.6; S(22): 69.8; S(24): 1.4													High	38.08	0.00767869										0
SQSRAFMTDDGAPMPTEFFLSSDPSAIVEHTK	1	1	1	347829948	M7(Oxidation); T8(Phospho); M14(Oxidation)	3611.57	NA	NA	2.82466e+06	NA	NA	NA	NA	NA	S(1): 11.3; S(3): 77.5; T(8): 11.3; T(16): 0.0; S(21): 0.0; S(22): 0.0; S(25): 0.0; T(31): 0.0													High	38	0.0131388										1
GASQNPPMTSPELNK	1	2	1	154292027	M8(Oxidation); S10(Phospho)	1666.72	NA	NA	NA	5.58217e+06	NA	NA	NA	NA	S(3): 0.0; T(9): 50.0; S(10): 50.0																High	31.8	0.0151299							0
VGASEFGMPVQSSAPSTPATPSHESGNPFK	23	3	1	154298795	M8(Oxidation); S13(Phospho)	3097.36	9.48929e+06	2.26976e+07	2.02147e+07	3.99151e+07	4.2915e+06	1.52749e+07	1.39108e+06	NA	S(4): 0.0; S(12): 10.4; S(13): 89.4; S(16): 0.2; T(17): 0.0; T(20): 0.0; S(22): 0.0; S(25): 0.0	High	High	32.1	57.5	0.0387838	0.00010803	High		47.37		0.00115344		High	45.29	0.00179699	High	50.76	0.000523403	High	76.15	1.52634e-06	High	49.81	0.000646159	0
EAEEDIQMPDVRPSSQEPQAK	3	1	1	347830903	M8(Oxidation); S14(Phospho)	2480.06	NA	NA	1.34476e+07	NA	NA	NA	NA	NA	S(14): 50.0; S(15): 50.0													High	40.07	0.00420665										0
LLQHAPAPMATDSPTK	14	2	1	154297015	M9(Oxidation); S13(Phospho)	1773.82	2.46644e+06	7.44522e+06	1.75665e+07	4.37677e+07	NA	5.95803e+06	NA	NA	T(11): 0.0; S(13): 100.0; T(15): 0.0	High		43.06		0.0017202		High		41.72		0.00229149		High	35.72	0.00912257	High	31.67	0.023044				High	37.59	0.00589602	0
NSENAGAAMSTPLSPGSELR	9	3	1	154318536	M9(Oxidation); S14(Phospho)	2084.9	NA	4027540	NA	2.98932e+06	NA	2.4937e+06	1.76415e+06	NA	S(2): 0.0; S(10): 0.0; T(11): 0.0; S(14): 100.0; S(17): 0.0	High	High	54.09	70.06	0.000130436	3.33362e-06	High		83.96		1.34198e-07					High	75.74	9.18733e-07				High	56.85	6.93968e-05	0
NSENAGAAMSTPLSPGSELREK	5	3	1	154318536	M9(Oxidation); S14(Phospho)	2342.03	NA	1.03668e+07	4.85367e+06	6.30346e+06	NA	NA	5.16595e+06	NA	S(2): 0.0; S(10): 0.0; T(11): 0.0; S(14): 99.9; S(17): 0.1	High	High	42.75	50.12	0.00241022	0.000441627	High		48.62		0.000623815		High	33.01	0.0225266	High	43.14	0.00216924							1
RNNTTTSAMSPSLASSPIR	1	3	1	154321073	M9(Oxidation); S15(Phospho)	2086.96	NA	NA	NA	708969	NA	NA	NA	NA	T(4): 0.0; T(5): 0.0; T(6): 0.0; S(7): 0.0; S(10): 0.0; S(12): 0.0; S(15): 7.3; S(16): 92.7																High	35.55	0.0110609							1
MYGTATGPQTGVSTPR	15	3	1	154294035	N-Term(Acetyl); M1(Oxidation); T14(Phospho)	1761.75	2.60827e+07	4.64555e+07	2.77751e+07	58438332	NA	5044850	1.36993e+07	NA	Y(2): 0.0; T(4): 0.0; T(6): 0.0; T(10): 0.0; S(13): 0.3; T(14): 99.7	High	High	53.66	57.52	0.000109569	4.64654e-05	High		77.73		4.37661e-07		High	46.03	0.000668551	High	50	0.000255	High	49.26	0.000297628	High	49.64	0.000283557	0
AATMSSSEAQVLHSPPSPTAK	4	2	1	347835282	N-Term(Acetyl); M4(Oxidation); S17(Phospho)	2235	NA	NA	NA	7.42147e+06	NA	NA	NA	NA	T(3): 0.0; S(5): 0.0; S(6): 0.0; S(7): 0.0; S(14): 0.0; S(17): 99.1; T(19): 0.9		High		33.69		0.0200527										High	43.62	0.00189012							0
STAIAMAPSPVPHDR	3	1	1	347829201	N-Term(Acetyl); M6(Oxidation); S9(Phospho)	1687.75	NA	NA	NA	NA	NA	4.26508e+06	2664061	NA	S(1): 0.0; T(2): 0.0; S(9): 100.0		High		42.78		0.00145779																High	46.04	0.000660792	0
SATEATQKK	4	1	1	347835805	N-Term(Acetyl); S1(Phospho)	1085.49	NA	2.44389e+06	1.21425e+07	NA	NA	5.5374e+06	5.6165e+06	NA	S(1): 99.9; T(3): 0.1; T(6): 0.0		High		27.08		0.033888	High		31.71		0.0108262		High	33.35	0.00742122							High	41.99	0.00108459	1
SAEPDHVEHK	4	2	1	472246130	N-Term(Acetyl); S1(Phospho)	1270.51	NA	1.73065e+07	1.09952e+08	8.34693e+07	NA	NA	1.50268e+07	NA	S(1): 100.0		High		28.74		0.0151035	High		22.54		0.062962		High	33.64	0.00560105	High	29.86	0.0116702							0
STNNLHDEYHR	12	1	1	472243768	N-Term(Acetyl); S1(Phospho)	1507.6	NA	NA	1.01849e+06	NA	2.20262e+06	9.65984e+06	2.38936e+06	775708	S(1): 95.4; T(2): 4.6; Y(9): 0.0		High		38.13		0.00236107		High		32.87		0.0076946	High	35.13	0.00454215				High	32.83	0.00771368	High	43.86	0.000624948	0
SRGGTTLYVTGFGAGIR	2	2	1	347831127	N-Term(Acetyl); S1(Phospho)	1834.89	1.66984e+06	NA	NA	NA	NA	NA	NA	NA	S(1): 81.2; T(5): 9.3; T(6): 9.3; Y(8): 0.2; T(10): 0.0	High		35.23		0.00926741								High	28.69	0.0434691										1
SEGEIEVEAVSGYQVLPK	46	1	1	347827805	N-Term(Acetyl); S1(Phospho)	2055.95	NA	NA	1.00364e+06	NA	NA	NA	NA	NA	S(1): 100.0; S(11): 0.0; Y(13): 0.0	High		35.04		0.0148518		High	High	44.96	41.35	0.0015846	0.00288	High	65.7	1.28386e-05	High	41.7	0.00335675							0
SSPSGSSQASGAGK	7	1	1	6636350	N-Term(Acetyl); S1(Phospho)	1329.53	NA	452099	NA	1.34606e+06	NA	424274	NA	NA	S(1): 49.8; S(2): 49.8; S(4): 0.4; S(6): 0.0; S(7): 0.0; S(10): 0.0							High		45.27		0.000462094					High	35.84	0.00411772				High	39.53	0.00171044	0
SNSPPKETDVEQGVSPDDTDAQMNEHTDPHAPGGYEFEVK	5	3	1	472241340	N-Term(Acetyl); S1(Phospho)	4476.87	NA	NA	4.10331e+06	NA	NA	NA	NA	NA	S(1): 81.9; S(3): 15.2; T(8): 2.9; S(15): 0.0; T(19): 0.0; T(27): 0.0; Y(35): 0.0													High	42.57	0.00394539										1
SAEPDHVEHKK	3	2	1	472246130	N-Term(Acetyl); S1(Phospho)	1398.6	NA	NA	2.9053e+07	2.47156e+07	NA	NA	NA	NA	S(1): 100.0													High	35.19	0.00659867	High	37.93	0.00357563							1
SAGHIIGNR	1	1	1	347835055	N-Term(Acetyl); S1(Phospho)	1046.48	NA	NA	2.62598e+06	NA	NA	NA	NA	NA	S(1): 100.0													High	25.36	0.0398768										0
ATSPTSPTSPTSPK	17	1	1	472242505	N-Term(Acetyl); S12(Phospho)	1480.66	NA	1.94521e+06	19677961	1.41619e+07	8.84238e+06	5.94703e+06	1.03171e+07	NA	T(2): 0.0; S(3): 0.0; T(5): 0.0; S(6): 0.0; T(8): 0.0; S(9): 0.0; T(11): 0.4; S(12): 99.6		High		41.07		0.00195407	High		26.56		0.0563041		High	41.95	0.00163076	High	33.71	0.0107464	High	38.92	0.00326994	High	38.56	0.0034202	0
ASGGASPLSAASPVPSLR	8	2	1	347833024	N-Term(Acetyl); S12(Phospho)	1746.84	NA	NA	NA	NA	4.2868e+06	7.08145e+06	8.15096e+06	4.08137e+06	S(2): 0.0; S(6): 0.0; S(9): 0.4; S(12): 99.6; S(16): 0.0		High		35.1		0.00883824		High		40.26		0.00272206							High	39.5	0.00324263	High	54.63	9.76232e-05	0
AAPTEHNAYAPSPR	1	2	1	154318283	N-Term(Acetyl); S12(Phospho)	1603.69	NA	NA	2.36547e+06	NA	NA	NA	NA	NA	T(4): 0.0; Y(9): 0.0; S(12): 100.0													High	29.71	0.0244279										0
MSGGLEAKIQEGGSNLSQGQR	1	2	1	347827226	N-Term(Acetyl); S14(Phospho)	2269.03	NA	NA	NA	NA	NA	NA	9.69291e+06	NA	S(2): 0.0; S(14): 100.0; S(17): 0.0		High		34.49		0.0182083																			1
ADAVIKPDPEAAVASPR	12	1	1	347838640	N-Term(Acetyl); S15(Phospho)	1828.88	1.67991e+07	5.65713e+06	3.79498e+07	4.26847e+07	NA	NA	NA	NA	S(15): 100.0	High	High	46.78	39.79	0.000665364	0.00326932	High		43.87		0.00133111		High	46.53	0.000692561	High	39.54	0.00355754							0
AATMSSSEAQVLHSPPSPTAK	8	2	1	347835282	N-Term(Acetyl); S17(Phospho)	2219	1983160	NA	8.5207e+06	4.63917e+07	NA	NA	NA	NA	T(3): 0.0; S(5): 0.0; S(6): 0.0; S(7): 0.0; S(14): 0.0; S(17): 99.9; T(19): 0.1	High		51.72		0.000283996								High	89.49	4.74583e-08	High	68.01	6.7124e-06							0
TTLAPSSTSPENSESPSPK	1	2	1	154321750	N-Term(Acetyl); S17(Phospho)	2038.88	NA	NA	NA	6.4956e+06	NA	NA	NA	NA	T(1): 0.0; T(2): 0.0; S(6): 0.0; S(7): 0.0; T(8): 0.0; S(9): 0.2; S(13): 1.2; S(15): 10.0; S(17): 88.6																High	29.92	0.0354979							0
ASPSSSSGEEPRK	7	1	1	347841320	N-Term(Acetyl); S2(Phospho)	1440.6	NA	5.6903e+06	6.89552e+06	NA	NA	3.63705e+06	9.14935e+06	2.47915e+06	S(2): 98.6; S(4): 1.1; S(5): 0.1; S(6): 0.1; S(7): 0.0	High	High	28.4	36.14	0.0250061	0.00420771	High	High	26.52	34.93	0.0385519	0.00573638	High	27.52	0.031685							High	36.73	0.00378999	1
GSISGNDNTRPDSK	4	3	1	347838731	N-Term(Acetyl); S2(Phospho)	1569.65	NA	NA	2.28926e+06	2.1233e+06	NA	598676	746565	NA	S(2): 100.0; S(4): 0.0; T(9): 0.0; S(13): 0.0		High		30.63		0.0216674							High	37.31	0.00424508	High	40.56	0.00223711				High	32.14	0.0148153	0
SSPTPPTTTK	3	3	1	154302901	N-Term(Acetyl); S2(Phospho)	1138.5	NA	NA	1.03974e+07	NA	NA	1.39017e+07	8.08173e+06	NA	S(1): 4.3; S(2): 95.7; T(4): 0.0; T(7): 0.0; T(8): 0.0; T(9): 0.0		High		37.48		0.0026708							High	26.41	0.0301699							High	25.58	0.0365236	0
ASHQPR	1	1	1	154288754	N-Term(Acetyl); S2(Phospho)	817.335	NA	2.80418e+06	NA	NA	NA	NA	NA	NA	S(2): 100.0							High		21.63		0.059775														0
ASPEMHIGHEQQDQHGQR	4	3	1	472238937	N-Term(Acetyl); S2(Phospho)	2206.91	NA	NA	2.93729e+07	2.1991e+07	NA	1.77356e+06	NA	NA	S(2): 100.0													High	46.54	0.000697623	High	40.86	0.00246926				High	45.26	0.0009844	0
SSSPSPPSSNTEMNK	6	1	1	154292110	N-Term(Acetyl); S2(Phospho)	1671.66	NA	NA	7.7832e+06	NA	NA	6.9296e+06	NA	NA	S(1): 48.1; S(2): 48.1; S(3): 3.7; S(5): 0.0; S(8): 0.0; S(9): 0.0; T(11): 0.0													High	30.75	0.0168279							High	34.68	0.00648478	0
ASPEMHIGHEQQDQHGQR	8	3	1	472238937	N-Term(Acetyl); S2(Phospho); M5(Oxidation)	2222.9	NA	3.74499e+06	1.32741e+07	NA	NA	1.05554e+07	NA	NA	S(2): 100.0							High		44.96		0.00095427		High	43.57	0.00125489							High	40.34	0.00277872	0
SASPTTAPTQSTK	7	2	1	154319404	N-Term(Acetyl); S3(Phospho)	1398.61	2.74789e+06	5.08759e+06	NA	1.41032e+07	NA	4.65566e+06	1.24308e+07	NA	S(1): 50.0; S(3): 50.0; T(5): 0.0; T(6): 0.0; T(9): 0.0; S(11): 0.0; T(12): 0.0	High	High	36.81	39.28	0.00479433	0.00279146	High		39.77		0.00242509					High	46.25	0.000545416				High	47.43	0.00043824	0
GESIHQSGGNAGDK	1	1	1	347840829	N-Term(Acetyl); S3(Phospho)	1478.59	NA	NA	1.62129e+06	NA	NA	NA	NA	NA	S(3): 100.0; S(7): 0.0													High	44.94	0.000646063										0
AHSPQSTLTTLHK	2	3	1	347841102	N-Term(Acetyl); S3(Phospho)	1542.73	NA	NA	4.71186e+06	NA	NA	2.1932e+06	NA	NA	S(3): 99.9; S(6): 0.0; T(7): 0.1; T(9): 0.0; T(10): 0.0													High	41	0.00208114							High	41.75	0.0017945	0
SSSPKPGLSK	3	1	1	347832402	N-Term(Acetyl); S3(Phospho)	1109.52	NA	NA	3.24408e+08	2.71159e+08	NA	NA	NA	NA	S(1): 0.6; S(2): 7.2; S(3): 92.2; S(9): 0.0													High	27.36	0.0333332	High	28.1	0.028111							0
SSSPSTYPTSSYTPHR	3	2	1	154304065	N-Term(Acetyl); S3(Phospho)	1876.78	NA	NA	2.06002e+07	2.34293e+07	NA	NA	NA	NA	S(1): 33.3; S(2): 33.3; S(3): 33.3; S(5): 0.0; T(6): 0.0; Y(7): 0.0; T(9): 0.0; S(10): 0.0; S(11): 0.0; Y(12): 0.0; T(13): 0.0													High	25.06	0.0838981	High	40.86	0.00239132							0
SSSPSPPSSNTEMNK	1	1	1	154292110	N-Term(Acetyl); S3(Phospho); M13(Oxidation)	1687.65	NA	NA	NA	NA	NA	5.3139e+06	NA	NA	S(1): 0.7; S(2): 0.7; S(3): 97.8; S(5): 0.7; S(8): 0.0; S(9): 0.0; T(11): 0.0																						High	35.64	0.00579908	0
SHLSPATIFSPTVAR	2	1	1	347841250	N-Term(Acetyl); S4(Phospho)	1705.84	NA	723488	NA	1.9055e+06	NA	NA	NA	NA	S(1): 0.0; S(4): 100.0; T(7): 0.0; S(10): 0.0; T(12): 0.0							High		40.6		0.00301789					High	60.92	2.30997e-05							0
SGISPVSGDTSK	1	1	1	347835473	N-Term(Acetyl); S4(Phospho)	1256.54	NA	NA	NA	NA	NA	1.05782e+06	NA	NA	S(1): 0.9; S(4): 99.0; S(7): 0.1; T(10): 0.0; S(11): 0.0																						High	27.68	0.0275532	0
ASPPSPPYDNTEDPLASQK	7	1	1	347840801	N-Term(Acetyl); S5(Phospho)	2135.92	NA	NA	6628968	3.06448e+06	NA	NA	NA	NA	S(2): 0.1; S(5): 99.9; Y(8): 0.0; T(11): 0.0; S(17): 0.0		High		30.46		0.0300882							High	34.49	0.013674	High	41.62	0.0026582							0
AESTQSPVAGQTSPK	9	2	1	347840185	N-Term(Acetyl); S6(Phospho)	1609.71	1.48747e+07	2.50966e+07	4.14225e+06	6.79146e+07	NA	NA	1.81657e+07	NA	S(3): 0.0; T(4): 0.2; S(6): 99.8; T(12): 0.0; S(13): 0.0	High	High	60.98	36.05	1.81943e-05	0.00548772	High		77.12		4.61931e-07		High	77.67	3.99289e-07	High	39.85	0.00238083							0
STSPQSPESNQPLPTSHPTEEIQDAQRR	65	1	1	347841600	N-Term(Acetyl); S6(Phospho)	3239.46	5.01079e+06	2.94606e+07	1.48608e+08	1.22891e+08	6.65179e+06	63488985	1.28839e+07	7.60102e+06	S(1): 0.2; T(2): 0.2; S(3): 1.4; S(6): 98.0; S(9): 0.2; T(15): 0.0; S(16): 0.0; T(19): 0.0	High	High	59.4	74.7	7.51467e-05	2.23637e-06	High	High	65	57.24	2.13928e-05	0.000128006	High	42.9	0.00351054	High	51.91	0.000431271	High	56.52	0.000152759	High	64.39	2.46189e-05	1
SDNERSPGGAEPIEPVSEHLNIK	20	1	1	347837756	N-Term(Acetyl); S6(Phospho)	2597.19	1.11111e+06	4.16668e+06	3.80503e+07	8.45017e+06	NA	NA	NA	NA	S(1): 0.0; S(6): 100.0; S(17): 0.0	High		35.86		0.0163563		High		34.78		0.0200926		High	41.81	0.00419564	High	38.94	0.0074544							1
ASPGSRSPR	1	2	1	472237907	N-Term(Acetyl); S7(Phospho)	1036.46	NA	NA	NA	NA	NA	3.05336e+06	NA	NA	S(2): 0.0; S(5): 6.7; S(7): 93.3																						High	28.68	0.0150426	1
STAIAMAPSPVPHDR	1	1	1	347829201	N-Term(Acetyl); S9(Phospho)	1671.76	NA	NA	1.60183e+06	NA	NA	NA	NA	NA	S(1): 0.0; T(2): 0.0; S(9): 100.0													High	27.95	0.0463338										0
TTTYPYPTPSATPRHDSPLQPTVLVSSR	2	1	1	347841148	N-Term(Acetyl); T12(Phospho)	3191.54	1.83811e+07	NA	4.21323e+07	NA	NA	NA	NA	NA	T(1): 0.0; T(2): 0.0; T(3): 0.0; Y(4): 0.0; Y(6): 0.0; T(8): 1.6; S(10): 1.6; T(12): 96.8; S(17): 0.0; T(22): 0.0; S(26): 0.0; S(27): 0.0	High		36.9		0.0126894								High	29.05	0.0764754										1
MYGTATGPQTGVSTPR	3	3	1	154294035	N-Term(Acetyl); T14(Phospho)	1745.76	NA	NA	NA	NA	1.27587e+06	NA	6.54414e+06	NA	Y(2): 0.0; T(4): 0.0; T(6): 0.0; T(10): 0.0; S(13): 0.3; T(14): 99.7		High		49.7		0.000298954													High	41.9	0.00180783				0
ATPQQPAEEHLAAQIK	8	2	1	347839104	N-Term(Acetyl); T2(Phospho)	1853.88	1.64203e+06	NA	1.19097e+07	1.14589e+07	1.50804e+06	3.71625e+06	2.51647e+06	NA	T(2): 100.0	High	High	55.89	41.23	9.21035e-05	0.00277235							High	54.71	0.000119844	High	51	0.000266497	High	48.41	0.000516998	High	55.98	8.89527e-05	0
ATPPPNPIAK	10	3	1	472240650	N-Term(Acetyl); T2(Phospho)	1127.55	NA	NA	8.01063e+06	1.68852e+07	3.37441e+07	5.30485e+07	1.46815e+07	1.95174e+07	T(2): 100.0		High		36.36		0.00423108		High		41.97		0.00116266	High	33.66	0.00805085	High	31.62	0.0126023	High	32.54	0.0101965	High	32.37	0.0106035	0
ASSTATATPSR	2	2	1	154303665	N-Term(Acetyl); T6(Phospho)	1171.5	NA	600504	NA	1.44174e+06	NA	NA	NA	NA	S(2): 0.0; S(3): 0.1; T(4): 4.5; T(6): 47.5; T(8): 47.5; S(10): 0.5							High		30.58		0.0125123					High	26.94	0.0290303							0
ADTGVNTPAPLIAEEGDHTYK	3	1	1	347829447	N-Term(Acetyl); T7(Phospho)	2321.03	5.12502e+06	NA	7.20669e+06	NA	NA	NA	NA	NA	T(3): 0.0; T(7): 100.0; T(19): 0.0; Y(20): 0.0	High		72.03		2.92942e-06								High	72.89	2.40829e-06										0
SHGGDQGSTEHINTDIITLTR	5	1	1	347826865	N-Term(Acetyl); T9(Phospho)	2374.07	NA	NA	2.11267e+06	NA	NA	NA	NA	NA	S(1): 0.0; S(8): 50.0; T(9): 50.0; T(14): 0.0; T(18): 0.0; T(20): 0.0													High	47.83	0.000761451										0
SSPLAQVAEEGSGSGTK	24	2	1	347833053	S1(Phospho)	1684.74	1.64484e+07	2.82449e+07	1.0111e+08	1.28255e+08	NA	1.33485e+06	9.35889e+06	3.4722e+06	S(1): 50.0; S(2): 50.0; S(12): 0.0; S(14): 0.0; T(16): 0.0	High	High	81.62	69.74	2.08662e-07	3.15854e-06	High	High	49.05	83.36	0.000373977	1.40241e-07	High	84.88	9.85015e-08	High	75.23	9.08746e-07				High	31.99	0.0193518	0
SFGTEGAER	12	1	1	347839223	S1(Phospho)	1033.4	1.2089e+07	2.02023e+07	8.55699e+07	9.88987e+07	1.19334e+07	1.78828e+07	2.18786e+07	4.74187e+06	S(1): 100.0; T(4): 0.0	High	High	66.27	53.03	1.56972e-06	3.30995e-05	High	High	63.87	45.5	3.0627e-06	0.000193059	High	58.81	1.27196e-05	High	51.57	4.78561e-05	High	66.16	1.79156e-06	High	53.93	2.69043e-05	0
SLSREPEPYVGGSK	15	2	1	347842281	S1(Phospho)	1585.73	9.68504e+06	1.49713e+07	6.30314e+06	2.35305e+07	NA	1.55657e+07	7.87319e+06	NA	S(1): 100.0; S(3): 0.0; Y(9): 0.0; S(13): 0.0	High	High	50.85	40.14	0.000235984	0.00267245	High		45.34		0.000801218		High	41.93	0.00177615	High	50.57	0.000250384				High	46.33	0.000668162	1
SSPSAIHISR	17	1	1	347827358	S1(Phospho)	1134.53	1.7958e+07	1.8853e+07	6.93275e+07	1.0143e+08	NA	1.09799e+07	1.50266e+07	2.67935e+06	S(1): 95.1; S(2): 4.9; S(4): 0.0; S(9): 0.0	High	High	49.09	37.7	0.000246621	0.00296344	High	High	34.22	54.84	0.00660382	6.56191e-05	High	54.93	6.1863e-05	High	43.97	0.000771668				High	56	5.02377e-05	0
STASPAVTDSK	15	2	1	472240064	S1(Phospho)	1143.49	1.42053e+07	2.63817e+07	1.04302e+08	7.19996e+07	4.00283e+06	3.51813e+06	3.45417e+07	8.43649e+06	S(1): 94.8; T(2): 5.2; S(4): 0.0; T(8): 0.0; S(10): 0.0	High	High	45.32	54.29	0.000518495	6.14446e-05	High	High	52.1	39.15	0.000104205	0.00200671	High	57.96	2.63927e-05	High	56.08	4.48819e-05	High	37.72	0.00278923	High	38.99	0.00229653	0
SPTISAAKPDETPIPSYTQK	25	3	1	154312128	S1(Phospho)	2211.06	1.63689e+07	3.00594e+07	7.04393e+07	1.69883e+07	NA	4.65247e+07	4.58703e+07	529261	S(1): 99.8; T(3): 0.2; S(5): 0.0; T(12): 0.0; S(16): 0.0; Y(17): 0.0; T(18): 0.0	High	High	43.76	61.77	0.00187644	2.94383e-05	High	High	67.37	59.1	7.94308e-06	5.45624e-05	High	92.74	2.35458e-08	High	77.83	7.25191e-07				High	61.36	3.08175e-05	0
SPDSVATPK	5	3	1	154301232	S1(Phospho)	981.43	3.6716e+06	5.87434e+06	1.28412e+07	1.36493e+07	NA	NA	8.71955e+06	NA	S(1): 100.0; S(4): 0.0; T(7): 0.0	High	High	43.29	38.05	0.000440685	0.00171559	High		33.72		0.00464958		High	35.15	0.00334514	High	34.79	0.00363424							0
SQATNSITSTPR	5	2	1	315003897	S1(Phospho)	1342.6	910781	1.21702e+06	NA	NA	NA	1.16924e+06	1.86723e+06	NA	S(1): 100.0; T(4): 0.0; S(6): 0.0; T(8): 0.0; S(9): 0.0; T(10): 0.0	High	High	42.84	48.66	0.00115179	0.000297476	High		67.77		3.41738e-06											High	47.18	0.000414436	0
SPAPQVIAAPAPR	9	2	1	347440822	S1(Phospho)	1354.69	3.61181e+06	6.85598e+06	1.8401e+07	2.72619e+07	7.07364e+06	1.38701e+07	2.36979e+07	7.46806e+06	S(1): 100.0	High	High	41.62	30.35	0.00131533	0.0181285	High	High	50.89	43.24	0.000160904	0.000969825	High	48.65	0.000268823	High	39.61	0.00217697	High	30.89	0.0162126	High	41.38	0.00149195	0
SNPTSPQAVAPPTPEEAESFK	9	2	1	347839596	S1(Phospho)	2264.01	860065	NA	NA	3.31304e+06	1.60683e+06	NA	2.09654e+06	NA	S(1): 99.9; T(4): 0.1; S(5): 0.0; T(13): 0.0; S(19): 0.0	High	High	35.51	42.07	0.0143829	0.00288083							High	40.05	0.00458689	High	41.68	0.00359299	High	37.91	0.00726518	High	49.73	0.000545373	0
SLSHDTVPHAGK	22	3	1	154289769	S1(Phospho)	1328.6	2.82589e+07	2.03258e+07	1.73787e+08	1.22767e+08	NA	3.9634e+07	2.97844e+07	NA	S(1): 99.5; S(3): 0.5; T(6): 0.0	High	High	31.83	30.62	0.0133854	0.0177294	High	High	44.73	33.42	0.000683118	0.00864477	High	38.23	0.00322424	High	45.23	0.000631324				High	36.54	0.00455839	0
SGNNTEVDITK	12	1	1	347826846	S1(Phospho)	1257.54	1.49511e+06	4.1456e+06	1.65505e+06	1.65524e+07	3.11357e+06	2.85984e+06	3.06277e+06	1.67618e+06	S(1): 99.9; T(5): 0.1; T(10): 0.0	High	High	29.35	45.55	0.0209061	0.000472248	High	High	39.95	36.66	0.00170451	0.00364659	High	43.69	0.000726857	High	41.78	0.00112836	High	32.13	0.0103181	High	33.01	0.00912563	0
SFGDVSK	7	3	1	154289269	S1(Phospho)	819.328	1.63858e+06	6.19784e+06	2.04125e+07	1.9308e+07	NA	NA	670389	NA	S(1): 100.0; S(6): 0.0	High	High	25.62	30.95	0.0211101	0.00606662	High		34.81		0.00254385		High	41.76	0.000644871	High	35.95	0.00195655							0
SMDTDASVR	5	2	1	154316935	S1(Phospho)	1061.4	1.0735e+06	1.78617e+06	1.86835e+07	1.02714e+07	NA	NA	3.04736e+06	NA	S(1): 100.0; T(4): 0.0; S(7): 0.0	High	High	22.27	40.76	0.0393716	0.000446875	High		38.13		0.00114843		High	36.65	0.00209157	High	41.09	0.000534487							0
SSGVASAQGGPR	12	3	1	472246560	S1(Phospho)	1153.5	NA	382680	NA	NA	2.61391e+06	5.74196e+06	4.95458e+06	1.70115e+06	S(1): 50.0; S(2): 50.0; S(6): 0.0		High		53.7		4.60706e-05	High	High	39.03	37.63	0.00160658	0.00216593							High	46.52	0.000279669	High	58.55	1.50808e-05	0
SLSARPDK	5	1	1	347826846	S1(Phospho)	953.445	NA	8.07811e+07	3.04442e+08	1.64094e+08	NA	1.26152e+08	9.5609e+07	NA	S(1): 100.0; S(3): 0.0		High		32.87		0.00859833	High		27.27		0.0312187		High	24.64	0.0572024	High	30.32	0.0153744				High	30.09	0.0162106	0
SSDLEDRR	5	3	1	154311449	S1(Phospho)	1057.43	NA	1.09402e+06	4.32825e+07	3.82331e+07	2.6537e+06	NA	4.92887e+06	NA	S(1): 97.0; S(2): 3.0		High		32.55		0.00644849	High		27.1		0.0267129		High	33	0.00689132	High	28.85	0.0151167	High	37.56	0.00222743				1
SSDLEDR	5	3	1	154311449	S1(Phospho)	901.33	NA	2.88504e+06	1.18014e+07	7.72433e+06	NA	NA	1.82491e+06	NA	S(1): 96.2; S(2): 3.8		High		36.75		0.00114128	High		24.24		0.0281257		High	42.44	0.000551408	High	37.99	0.00109128							0
SISKGEEDVPEQEGEK	5	3	1	154289333	S1(Phospho)	1840.79	NA	NA	8.75978e+06	8.55148e+06	NA	NA	5.77072e+06	NA	S(1): 99.6; S(3): 0.4		High		60.52		2.4796e-05							High	51.61	0.000199824	High	46.15	0.00069401							1
SIDDDANVGR	3	2	1	347841973	S1(Phospho)	1141.45	NA	NA	4.33149e+06	6.92336e+06	NA	NA	865718	NA	S(1): 100.0		High		28.91		0.0122102							High	50.68	8.67893e-05	High	36.96	0.00191304							0
SASDIHINEQR	6	3	1	154311449	S1(Phospho)	1349.58	NA	NA	2.11148e+07	3.00575e+07	NA	NA	2.08707e+06	NA	S(1): 100.0; S(3): 0.0		High		30.4		0.0166898							High	39.9	0.00207217	High	46.55	0.000404996							0
SAVTLTSDNR	4	2	1	347840699	S1(Phospho)	1143.5	NA	NA	3.84165e+06	3.32039e+06	NA	649067	1.99486e+06	NA	S(1): 100.0; T(4): 0.0; T(6): 0.0; S(7): 0.0		High		46.03		0.000397888							High	36.89	0.00313106	High	57.56	2.79744e-05				High	45.09	0.000473905	0
SESPEPMESSPPSPTSSK	7	2	1	472245035	S1(Phospho)	1940.78	NA	NA	1.53932e+07	1.62795e+07	NA	2.88722e+06	3.47665e+06	NA	S(1): 7.1; S(3): 92.9; S(9): 0.0; S(10): 0.0; S(13): 0.0; T(15): 0.0; S(16): 0.0; S(17): 0.0		High		38.28		0.00357368							High	36.31	0.00573015	High	51.8	0.000162861				High	38.37	0.00344944	0
STSGNASSNPQVFEGPDHSVK	15	2	1	347835129	S1(Phospho)	2224.95	NA	NA	5.72398e+06	8.83949e+06	916864	2.59741e+07	1.1156e+07	NA	S(1): 90.3; T(2): 8.8; S(3): 0.9; S(7): 0.0; S(8): 0.0; S(19): 0.0		High		59.84		4.39912e-05							High	33.57	0.0189223	High	34.5	0.0152747	High	45.31	0.00125874	High	40.74	0.00360526	0
SRTTSQPIGTIR	4	1	1	347827835	S1(Phospho)	1396.69	NA	NA	2.09252e+08	2.5155e+08	NA	9.25715e+07	6.767e+07	NA	S(1): 99.3; T(3): 0.6; T(4): 0.1; S(5): 0.1; T(10): 0.0		High		34.82		0.0101685							High	30.91	0.0248154	High	48.11	0.000472075				High	48.59	0.000437207	1
SAEAVEAPEATK	2	2	1	154318957	S1(Phospho)	1282.56	NA	NA	2.94994e+06	NA	NA	NA	6.1966e+06	NA	S(1): 100.0; T(11): 0.0		High		47.71		0.000279566							High	28.33	0.0293051										0
SISEEFEAR	4	3	1	472243851	S1(Phospho)	1147.47	NA	NA	1.12433e+06	4.4384e+06	NA	NA	NA	NA	S(1): 99.9; S(3): 0.1		High		25.07		0.0381185							High	25.16	0.0408418	High	25.75	0.0325939							0
SQESIGSVGR	3	2	1	347826802	S1(Phospho)	1099.48	NA	NA	NA	1.27669e+06	NA	NA	2.23655e+06	NA	S(1): 100.0; S(4): 0.0; S(7): 0.0		High		54.54		4.42966e-05										High	45.35	0.000379266							0
SPPPVTDETK	3	2	1	347840699	S1(Phospho)	1150.5	NA	NA	NA	4.30559e+06	NA	NA	8.3337e+06	NA	S(1): 100.0; T(6): 0.0; T(9): 0.0		High		33.94		0.00540885										High	31.86	0.00794987							0
SSGLGGEIR	3	2	1	347837276	S1(Phospho)	955.425	NA	NA	NA	1.35488e+06	NA	NA	904049	NA	S(1): 50.0; S(2): 50.0		High		27.34		0.032011										High	29.68	0.0180846							0
SGSHAEGSLR	4	2	1	347831585	S1(Phospho)	1080.45	NA	NA	NA	2.64625e+06	NA	1.16945e+06	1.09853e+06	NA	S(1): 92.8; S(3): 7.2; S(8): 0.0		High		30.24		0.0114495										High	28.66	0.0164735				High	25.88	0.0312453	0
SPAGAEAEAQGR	3	2	1	347841196	S1(Phospho)	1223.51	NA	NA	NA	NA	1.59782e+06	NA	3.19694e+06	NA	S(1): 100.0		High		55.06		5.02141e-05													High	42.22	0.00102264				0
SPAGAEAEAQGRK	4	2	1	347841196	S1(Phospho)	1351.6	NA	NA	NA	NA	1.29728e+06	3.07661e+06	2.91455e+06	1.22499e+06	S(1): 100.0		High		38.76		0.00252121		High		34.12		0.00762898							High	38.3	0.00281031	High	32.91	0.00972195	1
SIYGEK	2	3	1	33357682	S1(Phospho)	776.323	NA	NA	NA	NA	681792	NA	1.81135e+06	NA	S(1): 99.9; Y(3): 0.1		High		28.02		0.0177481													High	28.75	0.0150021				0
SVPGLPGPGSSPSR	2	3	1	154302145	S1(Phospho)	1374.64	NA	NA	NA	NA	NA	NA	2.86547e+06	NA	S(1): 100.0; S(10): 0.0; S(11): 0.0; S(13): 0.0		High		35.71		0.00676707																High	31.25	0.0196097	0
SGSPPIQEETSK	2	3	1	347841314	S1(Phospho)	1339.58	NA	NA	NA	NA	NA	NA	1.44209e+06	NA	S(1): 91.0; S(3): 9.0; T(10): 0.0; S(11): 0.0		High		32.79		0.00838998																			0
SEEHSDTDITDSK	1	3	1	154315637	S1(Phospho)	1543.58	NA	NA	NA	NA	NA	NA	475184	NA	S(1): 4.0; S(5): 48.0; T(7): 48.0; T(10): 0.0; S(12): 0.0		High		29.3		0.0153912																			0
SVTATAGSISTASGIAAPAAR	10	2	1	472239669	S1(Phospho)	1939.95	2.3846e+06	5013613	NA	1.36254e+07	NA	NA	NA	NA	S(1): 50.0; T(3): 50.0; T(5): 0.0; S(8): 0.0; S(10): 0.0; T(11): 0.0; S(13): 0.0	High		78.96		4.33901e-07		High		62.61		1.87237e-05					High	86.41	8.2053e-08							0
SPALSQSSAAPSGASVSHPVDK	11	2	1	154294780	S1(Phospho)	2160	4.44572e+06	1.2297e+07	3.66794e+07	3.72801e+07	4.32924e+06	1.01437e+07	NA	NA	S(1): 100.0; S(5): 0.0; S(7): 0.0; S(8): 0.0; S(12): 0.0; S(15): 0.0; S(17): 0.0	High		50.77		0.000337524		High		40.42		0.00366759		High	85.26	1.19885e-07	High	67.66	6.85583e-06	High	40.22	0.00384044	High	57.76	6.76677e-05	0
STFHEEQFEEVHVK	69	2	1	472236605	S1(Phospho)	1825.78	6.06296e+07	23223735	2.82448e+08	2.36276e+08	NA	NA	NA	NA	S(1): 94.2; T(2): 5.8	High		50.37		0.000255296		High		32.27		0.0166316		High	40.34	0.00273711	High	40.73	0.00237101				High	36.69	0.00589295	0
SNSRESGNSGTSGASVSSHVSDR	9	3	1	472242570	S1(Phospho)	2344.98	375047	614794	4.87608e+06	2.14794e+06	NA	885055	NA	NA	S(1): 0.7; S(3): 0.7; S(6): 97.8; S(9): 0.7; T(11): 0.0; S(12): 0.0; S(15): 0.0; S(17): 0.0; S(18): 0.0; S(21): 0.0	High		48.59		0.000529214		High		43.09		0.00191209		High	45.07	0.00121357	High	65.08	1.2232e-05				High	46.96	0.000784346	1
SPTSWESER	4	3	1	347833256	S1(Phospho)	1158.45	5.97026e+06	1.02032e+07	2.72196e+07	3.34794e+07	NA	NA	NA	NA	S(1): 100.0; T(3): 0.0; S(4): 0.0; S(7): 0.0	High		44.25		0.000373958		High		25.98		0.0252348		High	40.71	0.000955328	High	44.96	0.000317558							0
SRDEESVFYEK	15	1	1	472244378	S1(Phospho)	1468.6	9.34453e+06	707225	9.72528e+07	1.35858e+08	NA	NA	NA	NA	S(1): 100.0; S(6): 0.0; Y(9): 0.0	High		43.36		0.000874197		High		25.56		0.0514247		High	43.95	0.000743013	High	40.92	0.00153324							1
SSFGASAVGLGSR	4	3	1	154296335	S1(Phospho)	1275.57	549664	NA	1.84483e+06	2.31123e+06	NA	NA	NA	NA	S(1): 50.0; S(2): 50.0; S(6): 0.0; S(12): 0.0	High		42.55		0.0013036								High	49.7	0.000251271	High	43.46	0.00105942							0
STTSSFKPVNLEMGYYDDEAGAPAVAAPK	34	1	1	472236605	S1(Phospho)	3096.39	8.11696e+06	NA	NA	6.03233e+06	NA	2.46074e+06	NA	NA	S(1): 33.2; T(2): 33.2; T(3): 33.2; S(4): 0.3; S(5): 0.0; Y(15): 0.0; Y(16): 0.0	High		42.17		0.00411064								High	32.9	0.0344386	High	39.52	0.00763934				High	38.92	0.00844415	0
SFADLR	7	3	1	347830526	S1(Phospho)	788.333	272444	NA	6.17893e+06	6200949	NA	NA	NA	NA	S(1): 100.0	High		40.33		0.00147829								High	38.76	0.00212207	High	38.9	0.00205476							0
SLSGPSAHSSNR	3	2	1	347835791	S1(Phospho)	1279.54	694601	NA	2.8555e+06	NA	NA	NA	NA	NA	S(1): 99.9; S(3): 0.1; S(6): 0.0; S(9): 0.0; S(10): 0.0	High		38.33		0.00262203								High	29.96	0.0180152										0
SPVIDTPLTALPK	5	3	2	347829792;154324176	S1(Phospho)	1431.75	1.49963e+06	NA	NA	3.51969e+06	NA	NA	NA	NA	S(1): 100.0; T(6): 0.0; T(9): 0.0	High		36.89		0.004318								High	40.38	0.00209814	High	37.47	0.00410049							0
SPTQAAINNQVAQNR	3	2	1	347838526	S1(Phospho)	1691.79	157110	496515	NA	NA	NA	NA	NA	NA	S(1): 50.0; T(3): 50.0	High		28.8		0.0458094		High		31.56		0.0242636														0
SGEFLK	6	2	1	347440836	S1(Phospho)	760.327	5.6517e+06	7.07407e+06	8.60256e+06	4.11971e+06	NA	NA	NA	NA	S(1): 100.0	High		28.17		0.0163836		High		32.8		0.00564168		High	33.68	0.0046069	High	35.04	0.00336828							0
SSPMSTPR	4	1	1	347828008	S1(Phospho)	942.375	1.20069e+06	NA	6.49541e+06	NA	NA	NA	NA	NA	S(1): 32.6; S(2): 32.6; S(5): 2.3; T(6): 32.6	High		22.45		0.05205								High	25.5	0.0315659										0
SSADVQNSTGQSR	6	1	1	347833675	S1(Phospho)	1416.58	NA	819154	NA	1.49741e+06	NA	NA	NA	NA	S(1): 93.7; S(2): 6.3; S(8): 0.0; T(9): 0.0; S(12): 0.0							High		38.94		0.00266776					High	58.93	2.55876e-05							0
SGSTPQNPQYK	8	2	1	347840100	S1(Phospho)	1286.54	NA	1.42641e+06	1.0173e+07	5.62801e+06	NA	943234	NA	NA	S(1): 50.0; S(3): 50.0; T(4): 0.0; Y(10): 0.0							High		34.5		0.00558831		High	41.58	0.00112246	High	37.99	0.00249402				High	26.74	0.0342115	0
SLDDPEHDAK	2	2	1	347831610	S1(Phospho)	1206.47	NA	4.30636e+06	NA	8.79792e+06	NA	NA	NA	NA	S(1): 100.0							High		24.29		0.044687					High	25.36	0.0331822							0
SFSNQEPPSSPDR	3	3	1	154323157	S1(Phospho)	1527.61	NA	1.45805e+06	NA	1.66252e+06	NA	NA	NA	NA	S(1): 93.8; S(3): 6.2; S(9): 0.0; S(10): 0.0							High		24.04		0.0678467					High	29.34	0.020023							0
SPDASPIK	3	3	1	154301071	S1(Phospho)	894.397	NA	1.58689e+06	3.24641e+06	3.12652e+06	NA	NA	NA	NA	S(1): 100.0; S(5): 0.0							High		24.03		0.0389436		High	24.3	0.0364105	High	24.02	0.0388352							0
SPGLPSSR	1	3	1	154320436	S1(Phospho)	880.392	NA	2.12236e+06	NA	NA	NA	NA	NA	NA	S(1): 100.0; S(6): 0.0; S(7): 0.0							High		21.73		0.0624429														0
SGTTGGVRPNVEDEEE	1	3	1	154322821	S1(Phospho)	1755.71	NA	NA	2.0834e+06	NA	NA	NA	NA	NA	S(1): 48.5; T(3): 48.5; T(4): 3.0													High	51.58	0.000151168										0
SLDTAVR	1	3	1	154299148	S1(Phospho)	841.381	NA	NA	966860	NA	NA	NA	NA	NA	S(1): 100.0; T(4): 0.0													High	47.64	0.00039603										0
SSSGQTPMGQFMQPPPSAGGLR	11	1	1	347835055	S1(Phospho)	2298.01	NA	NA	1.906e+06	9.81667e+06	NA	NA	NA	NA	S(1): 33.2; S(2): 33.2; S(3): 33.2; T(6): 0.3; S(17): 0.0													High	45.64	0.00105884	High	30.15	0.0369514							0
SMDINR	2	4	2	347826838;154317076	S1(Phospho)	815.312	NA	NA	2.86703e+06	NA	NA	NA	NA	NA	S(1): 100.0													High	43.22	0.000460758										0
SLSGSTGGLPGLKEEDDEDRVDAR	2	1	1	347832416	S1(Phospho)	2583.15	NA	NA	5.52398e+06	NA	NA	NA	NA	NA	S(1): 90.7; S(3): 8.4; S(5): 0.8; T(6): 0.1													High	40.68	0.004472										2
SIGPGDSNDNHEDR	2	2	1	347833332	S1(Phospho)	1592.6	NA	NA	1.4383e+06	1.50553e+06	NA	NA	NA	NA	S(1): 100.0; S(7): 0.0													High	39.41	0.00176409	High	39.09	0.00200996							0
SPAPVSAASK	2	1	1	347837664	S1(Phospho)	994.461	NA	NA	7.06022e+07	5.55182e+07	NA	NA	NA	NA	S(1): 100.0; S(6): 0.0; S(9): 0.0													High	39.33	0.00174438	High	27.03	0.0296238							0
SFHISRPEAENEVLDIGTIK	1	2	1	347830778	S1(Phospho)	2335.13	NA	NA	656143	NA	NA	NA	NA	NA	S(1): 100.0; S(5): 0.0; T(18): 0.0													High	39.21	0.0055117										0
SLELASR	2	3	1	154297144	S1(Phospho)	855.397	NA	NA	2.11709e+06	2.32277e+06	NA	NA	NA	NA	S(1): 100.0; S(6): 0.0													High	39.14	0.00260864	High	29.46	0.0242334							0
SPGITIGSYK	3	1	1	472237108	S1(Phospho)	1102.52	NA	NA	1.69417e+07	1.76224e+07	NA	6.0569e+06	NA	NA	S(1): 100.0; T(5): 0.0; S(8): 0.0; Y(9): 0.0													High	38.34	0.00238152	High	25.43	0.0465429				High	34.41	0.00601323	0
SPSPPPNSTPTFQLFTSLR	6	1	1	472244109	S1(Phospho)	2154.03	NA	NA	NA	726312	NA	NA	NA	NA	S(1): 92.4; S(3): 7.6; S(8): 0.0; T(9): 0.0; T(11): 0.0; T(16): 0.0; S(17): 0.0													High	38.17	0.00654581	High	31.83	0.028936							0
SKSPATAAASPIIHSGIPTSTSNTNPSQPR	4	2	1	154303448	S1(Phospho)	3055.5	NA	NA	2.72136e+06	NA	NA	NA	NA	NA	S(1): 91.9; S(3): 8.0; T(6): 0.1; S(10): 0.0; S(15): 0.0; T(19): 0.0; S(20): 0.0; T(21): 0.0; S(22): 0.0; T(24): 0.0; S(27): 0.0													High	37.41	0.00985825	High	59.62	5.96472e-05							1
SPVTAMHPR	2	2	1	472240951	S1(Phospho)	1075.48	NA	NA	2.63244e+06	2.57574e+06	NA	NA	NA	NA	S(1): 100.0; T(4): 0.0													High	36.77	0.00419704	High	27.21	0.0365007							0
SKFSPVEDAGEDDEEPQPK	1	2	1	472238124	S1(Phospho)	2183.9	NA	NA	2.60818e+06	NA	NA	NA	NA	NA	S(1): 50.0; S(4): 50.0													High	35.3	0.00991606										1
SATRPAPISTAK	3	3	1	472243851	S1(Phospho)	1279.64	NA	NA	4.65892e+06	1.1595e+08	NA	NA	NA	NA	S(1): 93.7; T(3): 6.3; S(9): 0.0; T(10): 0.0													High	35.13	0.00675185	High	27.84	0.0364228							0
SITGLNVR	1	2	1	472245953	S1(Phospho)	939.465	NA	NA	1.11856e+06	NA	NA	NA	NA	NA	S(1): 93.7; T(3): 6.3													High	34.72	0.00824667										0
SQAAAAPPKPADEKPTGK	1	1	1	347832104	S1(Phospho)	1843.9	NA	NA	4.93989e+06	NA	NA	NA	NA	NA	S(1): 100.0; T(16): 0.0													High	34.68	0.0137525										0
SVDMTDDVPEK	7	2	1	172052494	S1(Phospho)	1315.51	NA	NA	NA	NA	NA	NA	NA	NA	S(1): 100.0; T(5): 0.0													High	34.63	0.00494142	High	41.53	0.00100891							0
SPQRAPIEMR	1	3	1	472239182	S1(Phospho)	1264.59	NA	NA	1.85905e+06	NA	NA	NA	NA	NA	S(1): 100.0													High	34.16	0.00780844										1
SQTDLSTIPR	1	3	1	472238543	S1(Phospho)	1197.55	NA	NA	2004160	NA	NA	NA	NA	NA	S(1): 99.6; T(3): 0.4; S(6): 0.0; T(7): 0.0													High	33.99	0.00937709										0
SPDAYHISLSTAHPAK	2	2	1	347832506	S1(Phospho)	1774.82	NA	NA	3.60952e+06	NA	NA	4.78139e+06	NA	NA	S(1): 100.0; Y(5): 0.0; S(8): 0.0; S(10): 0.0; T(11): 0.0													High	33.28	0.0167282							High	41.09	0.00283983	0
SNTPPIGGGMFGQGHGFGNTMGGGSAFGGANK	1	2	1	347839992	S1(Phospho)	3047.29	NA	NA	9.5144e+06	NA	NA	NA	NA	NA	S(1): 50.0; T(3): 50.0; T(20): 0.0; S(25): 0.0													High	33	0.0273648										0
SPVLTK	1	2	1	347440822	S1(Phospho)	724.364	NA	NA	NA	NA	NA	NA	NA	NA	S(1): 100.0; T(5): 0.0													High	32.49	0.00718638										0
SSHREYETR	1	3	1	472245765	S1(Phospho)	1244.51	NA	NA	3.35607e+06	NA	NA	NA	NA	NA	S(1): 49.5; S(2): 49.5; Y(6): 0.5; T(8): 0.5													High	32.33	0.00774847										1
SAEFALK	2	2	1	347830848	S1(Phospho)	845.38	NA	NA	1.59193e+06	1.79069e+06	NA	NA	NA	NA	S(1): 100.0													High	32.2	0.00741148	High	41.25	0.000926119							0
SGTPPAPPYAGGQFNMNTPHSMAMSPAGSPTPK	2	3	1	347840942	S1(Phospho)	3363.46	NA	NA	1.26558e+07	NA	NA	NA	NA	NA	S(1): 50.0; T(3): 50.0; Y(9): 0.0; T(18): 0.0; S(21): 0.0; S(25): 0.0; S(29): 0.0; T(31): 0.0													High	31.82	0.0515604										0
SIDGGETAVPEK	2	3	1	347837127	S1(Phospho)	1282.56	NA	NA	3.62498e+06	NA	NA	NA	NA	NA	S(1): 99.9; T(7): 0.1													High	31.49	0.013411							High	28.64	0.025303	0
SGEHELSLNPTQRPDSGSFK	1	2	1	472243308	S1(Phospho)	2266.01	NA	NA	6.30923e+07	NA	NA	NA	NA	NA	S(1): 98.5; S(7): 1.5; T(11): 0.0; S(16): 0.0; S(18): 0.0													High	31.39	0.0309321										0
SWELGLNK	1	3	1	154321820	S1(Phospho)	1026.46	NA	NA	NA	NA	NA	NA	NA	NA	S(1): 100.0													High	31.15	0.0125847										0
SRGTPPIENSNEGR	1	3	1	347841680	S1(Phospho)	1593.7	NA	NA	5.44036e+06	NA	NA	NA	NA	NA	S(1): 94.4; T(4): 5.6; S(10): 0.0													High	30.83	0.0217661										1
SPAAQPPAQPFGQR	4	3	1	154315489	S1(Phospho)	1531.71	NA	NA	4.50947e+07	6.53848e+07	7.95047e+06	NA	NA	NA	S(1): 100.0													High	30.4	0.0266763	High	36.15	0.00679451	High	33.07	0.0129951				0
SYVFPR	2	1	1	347842499	S1(Phospho)	848.369	NA	NA	1.40958e+06	NA	NA	NA	NA	NA	S(1): 95.8; Y(2): 4.2													High	30.26	0.0125271	High	29.57	0.0149603							0
SFQDLDR	2	2	1	472244439	S1(Phospho)	960.382	NA	NA	3.29506e+06	5.28729e+06	NA	NA	NA	NA	S(1): 100.0													High	29.64	0.0105069	High	40.86	0.000664485							0
SRDVFTSAGEGR	2	1	1	154315880	S1(Phospho)	1361.59	NA	NA	4.91349e+06	8.55224e+06	NA	NA	NA	NA	S(1): 100.0; T(6): 0.0; S(7): 0.0													High	28.94	0.0254011	High	31.89	0.012684							1
SNTPPRTNTSGPK	1	2	1	472239081	S1(Phospho)	1436.65	NA	NA	5.23632e+06	NA	NA	NA	NA	NA	S(1): 89.7; T(3): 8.5; T(7): 0.0; T(9): 0.9; S(10): 0.9													High	28.83	0.032795										1
SMTTPSK	1	2	1	347831648	S1(Phospho)	831.331	NA	NA	3.62796e+06	NA	NA	NA	NA	NA	S(1): 99.4; T(3): 0.6; T(4): 0.1; S(6): 0.0													High	28.02	0.0152571										0
SPIRGPGSHR	1	2	1	472243308	S1(Phospho)	1143.54	NA	NA	9.66206e+06	NA	NA	NA	NA	NA	S(1): 100.0; S(8): 0.0													High	28	0.0285281										1
SRDGEEFSR	2	1	1	347827407	S1(Phospho)	1162.45	NA	NA	2.02839e+06	1.70466e+06	NA	NA	NA	NA	S(1): 100.0; S(8): 0.0													High	27.63	0.0274408	High	25.37	0.046174							1
SMTGSTTMK	1	3	1	347441678	S1(Phospho)	1023.39	NA	NA	2.04615e+06	NA	NA	NA	NA	NA	S(1): 99.6; T(3): 0.4; S(5): 0.0; T(6): 0.0; T(7): 0.0													High	27.45	0.0173969										0
SIHNVPITTSAAR	1	3	1	154297144	S1(Phospho)	1446.71	NA	NA	1.53127e+06	NA	NA	NA	NA	NA	S(1): 100.0; T(8): 0.0; T(9): 0.0; S(10): 0.0													High	26.71	0.0517263										0
SAHDHIQITESRK	1	2	1	472238346	S1(Phospho)	1601.74	NA	NA	3.21365e+06	NA	NA	NA	NA	NA	S(1): 100.0; T(9): 0.0; S(11): 0.0													High	26.67	0.0668439										1
SFGGPVDENPR	1	1	1	347831755	S1(Phospho)	1254.51	NA	NA	1.8566e+06	NA	NA	NA	NA	NA	S(1): 100.0													High	26.28	0.0383873										0
SADLPKQEAK	1	3	1	472243851	S1(Phospho)	1166.55	NA	NA	1.57514e+06	NA	NA	NA	NA	NA	S(1): 100.0													High	25.55	0.0452745										1
SISSSLKPSGLIK	1	2	1	347828458	S1(Phospho)	1396.75	NA	NA	3.79272e+06	NA	NA	NA	NA	NA	S(1): 99.9; S(3): 0.1; S(4): 0.0; S(5): 0.0; S(9): 0.0													High	24.8	0.0500008										0
SPTPVLPNK	1	1	1	347828881	S1(Phospho)	1032.51	NA	NA	NA	NA	NA	NA	NA	NA	S(1): 99.5; T(3): 0.5													High	24.38	0.0771455										0
SATTTPSSGMQMER	2	3	1	154310849	S1(Phospho)	1563.62	NA	NA	1.32061e+06	NA	NA	NA	NA	NA	S(1): 90.6; T(3): 9.3; T(4): 0.1; T(5): 0.0; S(7): 0.0; S(8): 0.0													High	24.15	0.0582657										0
SPDQDYDRGR	1	3	1	154294501	S1(Phospho)	1288.5	NA	NA	896195	NA	NA	NA	NA	NA	S(1): 100.0; Y(6): 0.0													High	23.62	0.0420216										1
SPESLR	1	0	0		S1(Phospho)	768.329	NA	NA	3.08523e+06	NA	NA	NA	NA	NA	S(1): 0.4; S(4): 99.6													High	19.11	0.118706										0
SIVEGAMALAGLGAAAK	5	3	1	472244439	S1(Phospho)	1609.81	NA	NA	NA	NA	NA	NA	NA	NA	S(1): 100.0																High	68.94	3.80379e-06							0
SGAGFESSPGTGNEQTGNEQDDEDAERK	1	2	1	154321397	S1(Phospho)	2992.17	NA	NA	NA	1.97792e+06	NA	NA	NA	NA	S(1): 100.0; S(7): 0.0; S(8): 0.0; T(11): 0.0; T(16): 0.0																High	61.07	3.44307e-05							1
SPPFQAPITTSAPPITSPK	2	3	1	347835282	S1(Phospho)	2017.01	NA	NA	NA	6.32621e+06	NA	NA	NA	NA	S(1): 100.0; T(9): 0.0; T(10): 0.0; S(11): 0.0; T(16): 0.0; S(17): 0.0																High	45.99	0.000849716							0
SVAPTTGEEHDVAR	1	2	1	154316935	S1(Phospho)	1548.67	NA	NA	NA	1.53041e+06	NA	NA	NA	NA	S(1): 100.0; T(5): 0.0; T(6): 0.0																High	45.27	0.000778577							0
SNSSNETAHPAER	2	1	1	347831987	S1(Phospho)	1479.59	NA	NA	NA	363776	NA	NA	NA	NA	S(1): 93.0; S(3): 6.9; S(4): 0.1; T(7): 0.0																High	44.57	0.000574336							0
SAGETVTSR	1	3	1	154320961	S1(Phospho)	987.415	NA	NA	NA	1.19508e+06	NA	NA	NA	NA	S(1): 100.0; T(5): 0.0; T(7): 0.0; S(8): 0.0																High	40.91	0.00120833							0
SSFGDDVAR	1	2	1	154297015	S1(Phospho)	1033.4	NA	NA	NA	2.89904e+06	NA	NA	NA	NA	S(1): 95.3; S(2): 4.7																High	39.88	0.000706215							0
SVSGEKPTEAIK	1	2	1	472238346	S1(Phospho)	1325.63	NA	NA	NA	2.66151e+06	NA	NA	NA	NA	S(1): 99.9; S(3): 0.1; T(8): 0.0																High	37.84	0.00319008							0
SVDLNDPNK	1	3	1	154321063	S1(Phospho)	1081.46	NA	NA	NA	1.44658e+06	NA	NA	NA	NA	S(1): 100.0																High	35.9	0.00317444							0
SRDAPTEAAK	3	1	1	347838076	S1(Phospho)	1125.49	NA	NA	NA	4.51844e+06	561742	1.89354e+06	NA	NA	S(1): 99.4; T(6): 0.6																High	31.61	0.00893861	High	35.22	0.00389287	High	29.95	0.0137575	1
SSPQPTSSIR	2	2	1	154293357	S1(Phospho)	1139.51	NA	NA	NA	1.12934e+07	NA	NA	NA	NA	S(1): 50.0; S(2): 50.0; T(6): 0.0; S(7): 0.0; S(8): 0.0																High	30.34	0.0173381							0
SPEVLSLTQQIK	1	3	1	347829603	S1(Phospho)	1422.73	NA	NA	NA	1.37144e+06	NA	NA	NA	NA	S(1): 100.0; S(6): 0.0; T(8): 0.0																High	29.96	0.0260387							0
SPGAIDIR	1	2	1	154314612	S1(Phospho)	908.424	NA	NA	NA	2.24742e+06	NA	NA	NA	NA	S(1): 100.0																High	28.6	0.0175309							0
SDSQSDYTGSESNSSK	2	1	1	347830429	S1(Phospho)	1758.63	NA	NA	NA	241373	NA	NA	NA	NA	S(1): 91.9; S(3): 8.0; S(5): 0.1; Y(7): 0.0; T(8): 0.0; S(10): 0.0; S(12): 0.0; S(14): 0.0; S(15): 0.0																High	28.34	0.0153883							0
SPALIR	1	2	1	347838980	S1(Phospho)	736.375	NA	NA	NA	823521	NA	NA	NA	NA	S(1): 100.0																High	27.86	0.0226699							0
SRASPPPR	2	3	1	472240977	S1(Phospho)	947.446	NA	NA	NA	NA	NA	1.02363e+06	NA	NA	S(1): 0.7; S(4): 99.3																High	27.17	0.0248468				High	26.69	0.0277504	1
SRDNISIGK	1	3	1	154298553	S1(Phospho)	1069.5	NA	NA	NA	591221	NA	NA	NA	NA	S(1): 99.3; S(6): 0.7																High	27.17	0.0383734							1
SPENDPELDENK	1	1	1	347830674	S1(Phospho)	1466.57	NA	NA	NA	1.46793e+06	NA	NA	NA	NA	S(1): 100.0																High	27.09	0.0307808							0
SPEHIQR	1	2	1	347830185	S1(Phospho)	946.414	NA	NA	NA	1.35795e+07	NA	NA	NA	NA	S(1): 100.0																High	26.4	0.0268032							0
SGTAGHLAQR	2	3	1	472246560	S1(Phospho)	1077.48	NA	NA	NA	NA	NA	413991	NA	NA	S(1): 50.0; T(3): 50.0																						High	34.8	0.00533121	0
SIHGVTSGDTEAPEEDNRAETR	1	2	1	154296156	S1(Phospho)	2451.04	NA	NA	NA	NA	NA	1.30601e+06	NA	NA	S(1): 97.1; T(6): 2.7; S(7): 0.1; T(10): 0.1; T(21): 0.0																						High	34.57	0.0162699	1
SSGEIPK	1	1	1	347836675	S1(Phospho)	797.344	NA	NA	NA	NA	NA	1.44379e+06	NA	NA	S(1): 93.6; S(2): 6.4																						High	29.98	0.00683139	0
SPSPFVR	1	1	1	347441480	S1(Phospho)	869.392	NA	NA	NA	NA	NA	3.54978e+06	NA	NA	S(1): 100.0; S(3): 0.0																						High	28.66	0.0294753	0
SQCFDQSR	1	0	0		S1(Phospho); C3(Carbamidomethyl)	1107.39	NA	NA	614101	NA	NA	NA	NA	NA	S(1): 100.0; S(7): 0.0													High	19.26	0.114676										0
SFLSLLCCGTPDHANSLDAPVPANK	2	2	1	347440893	S1(Phospho); C7(Carbamidomethyl); C8(Carbamidomethyl)	2764.25	NA	NA	NA	NA	NA	NA	NA	NA	S(1): 99.8; S(4): 0.2; T(10): 0.0; S(16): 0.0													High	34.47	0.0219187										0
SNTPPIGGGMFGQGHGFGNTMGGGSAFGGANK	1	2	1	347839992	S1(Phospho); M10(Oxidation); M21(Oxidation)	3079.28	NA	3.48695e+06	NA	NA	NA	NA	NA	NA	S(1): 86.5; T(3): 13.5; T(20): 0.0; S(25): 0.0							High		36.31		0.012618														0
SPSATEITETTMAKPTK	3	1	1	347841701	S1(Phospho); M12(Oxidation)	1888.86	NA	NA	NA	NA	NA	7.69511e+06	2.17652e+06	NA	S(1): 99.3; S(3): 0.7; T(5): 0.0; T(8): 0.0; T(10): 0.0; T(11): 0.0; T(16): 0.0		High		41.3		0.00333219																High	33.68	0.0194775	0
SGSPAQFGTPGSMR	5	2	1	154298523	S1(Phospho); M13(Oxidation)	1475.6	8.36762e+06	22446041	3.47919e+07	2.18941e+07	NA	NA	NA	NA	S(1): 94.4; S(3): 5.6; T(9): 0.0; S(12): 0.0	High		51.09		0.000134989		High		48.29		0.000257217		High	46.86	0.000405944	High	32.79	0.0103625							0
SGSQLTSPQAGIMQSR	4	3	1	472245464	S1(Phospho); M13(Oxidation)	1743.77	NA	2.87478e+06	NA	NA	NA	3.29784e+06	NA	NA	S(1): 90.8; S(3): 9.1; T(6): 0.1; S(7): 0.0; S(15): 0.0							High		39.25		0.00347043											High	42.38	0.00180366	0
SMDTDASVR	7	2	1	154316935	S1(Phospho); M2(Oxidation)	1077.39	NA	2.059e+06	4.14182e+06	4.38049e+06	NA	393509	2.07458e+06	791425	S(1): 99.7; T(4): 0.3; S(7): 0.0		High		46.88		0.000111788	High	High	48.03	41.32	0.000117518	0.000343125	High	47.71	0.00016386	High	48.44	9.83868e-05				High	37	0.000927797	0
SMTGTPMYMSPEVIK	4	2	1	399162275	S1(Phospho); M2(Oxidation); M7(Oxidation); M9(Oxidation)	1799.73	NA	8.42308e+06	NA	NA	NA	NA	NA	NA	S(1): 100.0; T(3): 0.0; T(5): 0.0; Y(8): 0.0; S(10): 0.0	High		49.49		0.000281151		High		58.86		3.21142e-05														0
SVDMTDDVPEK	11	2	1	172052494	S1(Phospho); M4(Oxidation)	1331.51	4.04906e+06	1.14759e+07	1.8965e+07	3.38044e+07	NA	NA	1.88392e+06	NA	S(1): 100.0; T(5): 0.0	High	High	35.93	41.23	0.00373971	0.00110367	High		43.44		0.000677082		High	38.2	0.00221737	High	52.46	7.6051e-05							0
SGSPSMHNLGSIR	3	3	1	347828098	S1(Phospho); M6(Oxidation)	1438.62	NA	NA	1.25519e+07	1.62161e+07	NA	NA	NA	NA	S(1): 50.0; S(3): 50.0; S(5): 0.0; S(11): 0.0													High	49.78	0.000239321	High	33.06	0.011122							0
SESPEPMESSPPSPTSSK	2	2	1	472245035	S1(Phospho); M7(Oxidation)	1956.78	NA	NA	NA	NA	NA	NA	NA	NA	S(1): 91.3; S(3): 8.7; S(9): 0.0; S(10): 0.0; S(13): 0.0; T(15): 0.0; S(16): 0.0; S(17): 0.0		High		30.02		0.0261294										High	42.28	0.00155285							0
SIVEGAMALAGLGAAAK	13	3	1	472244439	S1(Phospho); M7(Oxidation)	1625.8	1.1357e+06	570671	NA	NA	NA	NA	NA	NA	S(1): 100.0	High		56.63		7.37632e-05		High		64.77		1.11698e-05		High	38.22	0.0050396	High	68.52	4.85789e-06							0
SNSDLDMQPNTQER	1	2	1	347831677	S1(Phospho); M7(Oxidation)	1730.67	NA	NA	NA	4.2806e+06	NA	NA	NA	NA	S(1): 100.0; S(3): 0.0; T(11): 0.0																High	42.49	0.00107655							0
SIVGSPDYMAPEVLK	1	2	1	472244144	S1(Phospho); M9(Oxidation)	1701.78	NA	NA	NA	NA	NA	3.81057e+06	NA	NA	S(1): 100.0; S(5): 0.0; Y(8): 0.0																						High	34.49	0.0119848	0
SRSPMSGAAGVGGSGGSAYGGQPHR	15	2	1	472237263	S1(Phospho); S3(Phospho); M5(Oxidation)	2463.99	NA	NA	1.56699e+07	1.58773e+07	NA	NA	NA	NA	S(1): 100.0; S(3): 100.0; S(6): 0.0; S(14): 0.0; S(17): 0.0; Y(19): 0.0													High	68.36	5.57996e-06	High	59.13	4.69171e-05							1
SASPVNSPVAAVSGRPSSPTPPGGPK	1	1	1	347440894	S1(Phospho); T20(Phospho)	2561.18	NA	NA	1.98051e+08	NA	NA	NA	NA	NA	S(1): 50.0; S(3): 50.0; S(7): 0.0; S(13): 0.0; S(17): 10.0; S(18): 10.0; T(20): 80.0													High	30.32	0.0504893										0
ATGGILLTASHNAGGPK	35	2	1	347832071	S10(Phospho)	1644.81	1.6091e+08	3.50007e+08	7.11102e+08	8.26387e+08	9.61325e+07	1.62555e+08	7.19912e+07	2.95145e+07	T(2): 0.0; T(8): 0.0; S(10): 100.0	High	High	63.24	65.67	1.32551e-05	7.57499e-06	High	High	81.09	61.92	2.0618e-07	1.76418e-05	High	67.87	4.32759e-06	High	81.33	1.94727e-07	High	73.43	1.26877e-06	High	58.41	4.03071e-05	0
FESQTTATASPSK	6	2	1	347826802	S10(Phospho)	1434.61	1.4011e+06	1.22285e+06	3.83659e+06	NA	NA	NA	1.5321e+06	NA	S(3): 0.0; T(5): 0.0; T(6): 0.0; T(8): 0.0; S(10): 99.3; S(12): 0.7	High	High	41.87	48.96	0.00143029	0.00027762	High		29.81		0.0230361		High	45.98	0.000563998										0
SISGNTTERSPK	5	2	1	347826802	S10(Phospho)	1356.62	1.05513e+06	NA	6.0063e+06	4.96345e+06	NA	NA	5.84256e+06	NA	S(1): 0.0; S(3): 0.0; T(6): 0.0; T(7): 0.1; S(10): 99.9	High	High	35.48	42.95	0.0068095	0.00125987							High	40.57	0.00217935	High	28.35	0.0363351							1
TPAASSGKTSPTPSSGR	23	1	1	347833663	S10(Phospho)	1668.76	6.69816e+06	7.29544e+06	2.77287e+07	3.02342e+07	NA	2.40774e+06	3.45722e+06	860345	T(1): 0.0; S(5): 0.0; S(6): 0.0; T(9): 4.7; S(10): 90.6; T(12): 4.7; S(14): 0.0; S(15): 0.0	High	High	31.85	46.97	0.0196592	0.000628846	High	High	75.29	38	9.25858e-07	0.00473091	High	56.86	6.5322e-05	High	67.49	5.36496e-06	High	46.42	0.000717168	High	78.54	4.4017e-07	1
ASASFKPAVSSPVGK	5	2	1	347831622	S10(Phospho)	1512.75	2.56934e+06	NA	2.73063e+07	1.20166e+07	NA	3.56512e+06	1.13292e+06	NA	S(2): 0.0; S(4): 0.0; S(10): 94.7; S(11): 5.3	High	High	31.73	30.93	0.0198072	0.0230466							High	28.2	0.0433635	High	45.72	0.000727394				High	29.13	0.0337217	0
ESLRPDDSASVK	3	1	1	347829378	S10(Phospho)	1383.62	7.43647e+06	NA	NA	3.61942e+07	NA	NA	4.49402e+06	NA	S(2): 0.0; S(8): 0.1; S(10): 99.9	High	High	30.36	31.21	0.0192834	0.0160827										High	26.9	0.0428765							0
NSSTVDDGPSPPK	20	2	1	347838621	S10(Phospho)	1380.57	1.05892e+06	3.49804e+06	7.11387e+06	2.13006e+07	217443	3.45208e+06	1.86316e+07	NA	S(2): 0.0; S(3): 0.0; T(4): 0.0; S(10): 100.0	High	High	30	40.19	0.0181	0.00175645	High		45.81		0.000471047		High	42.38	0.00105503	High	49.91	0.00018479	High	46.79	0.00038427	High	38.77	0.00242249	0
APAPTNPGPSSSR	9	3	1	347840801	S10(Phospho)	1318.58	6.08649e+06	9.94328e+06	NA	2.15299e+07	NA	1.37082e+07	1.78353e+07	NA	T(5): 0.0; S(10): 89.6; S(11): 5.2; S(12): 5.2	High	High	28.78	28.83	0.0303936	0.030373	High		29.3		0.0266702					High	32.39	0.0132368				High	28.65	0.031863	0
ENATLTPAKSSAESATPSSTNAADSSANSAAADK	7	3	1	347831189	S10(Phospho)	3303.45	NA	1.9938e+06	947613	NA	NA	NA	2.91516e+06	1.82197e+06	T(4): 0.0; T(6): 0.0; S(10): 9.5; S(11): 9.5; S(14): 80.8; T(16): 0.2; S(18): 0.0; S(19): 0.0; T(20): 0.0; S(25): 0.0; S(26): 0.0; S(29): 0.0		High		53.46		0.000279732	High	High	60.29	56.54	5.93047e-05	0.000140634	High	32.63	0.0350377										1
TAAQNIIPSSTGAAK	24	20	1	472238852	S10(Phospho)	1509.73	NA	6.99647e+06	13207146	3.16467e+07	NA	NA	NA	NA	T(1): 0.0; S(9): 6.3; S(10): 87.4; T(11): 6.3		High		30.99		0.0225313	High		41.93		0.00192683		High	45.55	0.000838622	High	31.94	0.0181045				High	45.97	0.000760054	0
TNSTNSMPHSPR	14	3	1	472240551	S10(Phospho)	1408.57	NA	3.12863e+06	1.50231e+07	1.0328e+07	2.15104e+06	NA	3.43622e+06	1.11561e+06	T(1): 0.0; S(3): 0.0; T(4): 0.0; S(6): 0.0; S(10): 100.0		High		28.74		0.0201826	High	High	34.24	41.68	0.00549988	0.0010222	High	31.97	0.0092123	High	53.52	6.6917e-05	High	30.04	0.0143671				0
IVDLSTSETSPSK	11	2	1	472245082	S10(Phospho)	1443.66	NA	NA	8.09728e+06	1.03535e+07	2.11949e+06	3.45586e+06	4.11208e+06	1.44392e+06	S(5): 0.0; T(6): 0.0; S(7): 0.0; T(9): 0.0; S(10): 94.1; S(12): 5.9		High		64.59		8.1671e-06		High		56.69		4.75722e-05	High	56.43	5.05072e-05	High	56.98	4.64035e-05	High	46.05	0.000583536	High	59.19	2.78966e-05	0
APQMESSATSR	10	3	1	154312812	S10(Phospho)	1244.5	NA	NA	4.74089e+07	2.59816e+07	NA	NA	4.374e+06	NA	S(6): 0.0; S(7): 0.0; T(9): 6.6; S(10): 93.4		High		48.76		0.000173624							High	56.15	3.22739e-05	High	34.3	0.00490427							0
DATTSTQASSDAGKDEDIK	7	2	1	154301439	S10(Phospho)	2019.84	NA	NA	1.32949e+07	2.52843e+07	NA	NA	4.16512e+06	NA	T(3): 0.0; T(4): 0.0; S(5): 0.0; T(6): 0.0; S(9): 7.8; S(10): 92.2		High		37.34		0.00533209							High	43.58	0.00123008	High	36.8	0.00590226							1
SNTNSSESSSVDEDVK	7	3	1	347831162	S10(Phospho)	1764.68	NA	NA	792789	581825	NA	NA	2.81841e+06	NA	S(1): 0.0; T(3): 0.0; S(5): 0.0; S(6): 0.0; S(8): 0.0; S(9): 5.4; S(10): 94.6		High		70.81		1.14519e-06							High	42.46	0.000777536	High	30.17	0.0130779							0
TGSPITVGESPR	2	3	1	154303983	S10(Phospho)	1280.59	NA	NA	2.27269e+06	NA	NA	NA	1.15444e+06	NA	T(1): 0.0; S(3): 0.0; T(6): 0.0; S(10): 100.0		High		31.82		0.0137779							High	37.49	0.0035202										0
NSTESARPGSLK	3	2	1	472246718	S10(Phospho)	1326.6	NA	NA	818821	NA	NA	NA	637060	NA	S(2): 0.0; T(3): 0.0; S(5): 0.0; S(10): 100.0		High		32.15		0.0126479							High	29.59	0.0230242										0
VATAGHVPVSDG	3	1	1	347826828	S10(Phospho)	1189.53	NA	NA	3.8161e+06	3.20668e+06	NA	NA	NA	NA	T(3): 0.0; S(10): 100.0		High		29.9		0.0154517							High	28.79	0.0194891	High	28.56	0.020967							0
IETKDDDEQSTTSK	1	2	1	154295372	S10(Phospho)	1676.69	NA	NA	NA	NA	NA	NA	150953	NA	T(3): 0.0; S(10): 91.7; T(11): 7.1; T(12): 0.6; S(13): 0.6		High		58.85		2.7171e-05																			1
VYFGQPTSISPK	1	1	1	347828824	S10(Phospho)	1403.66	NA	NA	NA	NA	NA	NA	942458	NA	Y(2): 0.0; T(7): 0.0; S(8): 0.0; S(10): 99.9		High		30.03		0.0286514																			0
IGSSGGFGTSPK	3	2	1	154293753	S10(Phospho)	1174.51	611124	NA	1.44313e+06	NA	NA	NA	NA	NA	S(3): 0.0; S(4): 0.0; T(9): 6.0; S(10): 94.0	High		75.98		4.37824e-07								High	27.02	0.0332671										0
VTEASTANSSPR	5	2	1	154318860	S10(Phospho)	1299.56	838172	NA	7.48725e+06	5.95634e+06	228071	NA	NA	NA	T(2): 0.0; S(5): 0.0; T(6): 0.0; S(9): 0.3; S(10): 99.7	High		56.14		3.96449e-05								High	63.83	6.37559e-06	High	61.53	1.13546e-05	High	49.89	0.00015795				0
KPVVESIVTSPK	9	3	1	154299738	S10(Phospho)	1363.72	3184631	3.27557e+06	2.04622e+07	2.55601e+07	NA	4.15252e+06	NA	NA	S(6): 0.0; T(9): 5.5; S(10): 94.5	High		47.58		0.000276713		High		36.69		0.00422149		High	52.08	0.000107473	High	47.74	0.000331487				High	32.27	0.0116806	0
ASAAPSASTSPERPVK	6	3	1	154314199	S10(Phospho)	1635.77	985677	1.37767e+06	2281305	2.52832e+06	NA	NA	NA	NA	S(2): 0.0; S(6): 0.0; S(8): 0.0; T(9): 4.6; S(10): 95.4	High		45.77		0.000720392		High		29.71		0.0304681		High	28.9	0.0371016	High	49.41	0.000323607							0
EVPSPEHSTSSAVAAPQTSFGAPTQPAPPAK	12	3	1	472240064	S10(Phospho)	3124.46	7.7606e+06	NA	NA	NA	NA	NA	NA	NA	S(4): 0.3; S(8): 10.2; T(9): 10.2; S(10): 69.1; S(11): 10.2; T(18): 0.0; S(19): 0.0; T(24): 0.0	High		44.03		0.00240976																				0
TAEALSNANSPTSASAETHSK	4	2	1	154301071	S10(Phospho)	2153.93	5.64804e+06	6.89796e+06	NA	2.36389e+07	NA	NA	NA	NA	T(1): 0.0; S(6): 0.0; S(10): 86.0; T(12): 7.0; S(13): 7.0; S(15): 0.1; T(18): 0.0; S(20): 0.0	High		41.97		0.0026398		High		38.78		0.00563507					High	114.98	1.35335e-10							0
IFIAPPPSSSPQGATQPGLYADIPR	4	1	1	347441882	S10(Phospho)	2660.31	NA	NA	NA	9.77295e+06	NA	NA	NA	NA	S(8): 1.0; S(9): 1.0; S(10): 88.5; T(15): 9.4; Y(20): 0.0	High		35.21		0.0145528											High	46.13	0.00110433							0
LVDVQTPRPSEENK	4	2	1	347833053	S10(Phospho)	1691.8	NA	1.05542e+07	3.60429e+07	NA	NA	NA	NA	NA	T(6): 0.0; S(10): 100.0	High		33.67		0.0149264		High		32.56		0.0191069		High	46.37	0.000792368										0
NTARPTSSLSK	7	3	1	154292788	S10(Phospho)	1241.59	455271	689915	4.03207e+06	4.01055e+06	NA	NA	NA	NA	T(2): 0.0; T(6): 0.0; S(7): 0.0; S(8): 0.0; S(10): 100.0	High		33.64		0.00921254		High		32.65		0.0116527		High	27.44	0.0389452	High	31.2	0.0162715							0
RPQIHGSVSSPTLHR	5	3	1	154297112	S10(Phospho)	1751.87	468987	NA	9.66565e+06	7.96227e+06	NA	NA	NA	NA	S(7): 0.0; S(9): 0.4; S(10): 99.6; T(12): 0.0	High		28.94		0.0432075								High	41.6	0.00234185	High	48.06	0.000525999							0
TITSAFSQASK	5	3	1	347832269	S10(Phospho)	1220.56	4.37341e+06	6.77322e+06	1.82275e+07	2.43048e+07	NA	6.77286e+06	NA	NA	T(1): 0.0; T(3): 0.0; S(4): 0.0; S(7): 0.0; S(10): 100.0	High		27.54		0.0309227		High		33.6		0.00766085		High	31.51	0.0123959	High	32.3	0.0103048				High	33.82	0.00728244	0
DPTGSTGRLSR	1	2	1	154316935	S10(Phospho)	1226.55	1.94292e+07	NA	NA	NA	NA	NA	NA	NA	T(3): 0.0; S(5): 0.0; T(6): 0.0; S(10): 100.0	High		27.44		0.0404777																				1
SKPNGNRPSSR	1	2	1	154296630	S10(Phospho)	1279.59	5.37844e+06	NA	NA	NA	NA	NA	NA	NA	S(1): 0.0; S(9): 9.3; S(10): 90.7	High		26.62		0.0527006																				0
SPASTENSHSPTDK	8	3	1	154293693	S10(Phospho)	1537.62	NA	9.7256e+06	2.46633e+07	3.77627e+07	NA	NA	NA	NA	S(1): 0.0; S(4): 0.0; T(5): 0.0; S(8): 6.8; S(10): 92.7; T(12): 0.5							High		36.11		0.00429811		High	28.87	0.0236087	High	31.8	0.0120246							0
SQGISTGARSPALIR	6	2	1	347838980	S10(Phospho)	1593.81	NA	4.98486e+06	1.85496e+07	1.66116e+07	NA	NA	NA	NA	S(1): 0.0; S(5): 0.0; T(6): 0.0; S(10): 100.0							High		26.38		0.060643		High	45.32	0.000806385	High	31.56	0.0188523							1
SSLSPIGHDSSASR	4	2	1	347830207	S10(Phospho)	1480.64	NA	NA	4.94005e+06	3.58127e+06	NA	NA	NA	NA	S(1): 0.0; S(2): 0.0; S(4): 0.0; S(10): 95.6; S(11): 4.4; S(13): 0.0													High	54.69	7.74346e-05	High	51.49	0.000177394							0
NHSHITSEDSPGPR	5	2	1	347835406	S10(Phospho)	1613.67	NA	NA	1.44512e+07	6.98727e+06	NA	NA	NA	NA	S(3): 0.0; T(6): 0.0; S(7): 0.0; S(10): 100.0													High	49.29	0.00025554	High	36.71	0.00468203							0
VPEQSTQEQSPQAR	3	2	1	347835406	S10(Phospho)	1664.73	NA	NA	6.2234e+06	4.6858e+06	NA	NA	NA	NA	S(5): 0.0; T(6): 0.5; S(10): 99.5													High	47.72	0.000481776	High	58.28	4.19777e-05							0
NVELGGSRASVER	1	3	1	472238526	S10(Phospho)	1453.68	NA	NA	2.83318e+06	NA	NA	NA	NA	NA	S(7): 0.0; S(10): 100.0													High	47.63	0.000446992										1
SASVAGSLPSPSLQK	2	3	1	347828098	S10(Phospho)	1508.74	NA	NA	3.06415e+06	5.63364e+06	NA	NA	NA	NA	S(1): 0.0; S(3): 0.0; S(7): 0.9; S(10): 90.6; S(12): 8.5													High	45.3	0.000863229	High	35.23	0.00890751							0
ASSSDAVVESPNTDVVNQSSK	5	2	1	154301970	S10(Phospho)	2200.96	NA	NA	1576282	2.39837e+06	NA	NA	NA	NA	S(2): 0.0; S(3): 0.0; S(4): 0.0; S(10): 99.9; T(13): 0.1; S(19): 0.0; S(20): 0.0													High	43.48	0.00196999	High	54.95	0.00014459							0
TSTTTADSDSLSEYK	6	3	1	154309595	S10(Phospho)	1685.68	NA	NA	4.52654e+06	8.57519e+06	NA	NA	NA	NA	T(1): 0.0; S(2): 0.0; T(3): 0.0; T(4): 0.0; T(5): 0.0; S(8): 7.6; S(10): 84.8; S(12): 7.6; Y(14): 0.1													High	42.28	0.00111214	High	29.56	0.0200299							0
LEATQNIPSSPQLSALK	1	2	1	154310761	S10(Phospho)	1876.94	NA	NA	1.1948e+07	NA	NA	NA	NA	NA	T(4): 0.0; S(9): 49.8; S(10): 49.8; S(14): 0.3													High	42.27	0.00173727										0
ERFGDEAANSPDK	1	1	1	347830592	S10(Phospho)	1515.62	NA	NA	8.69393e+06	NA	NA	NA	NA	NA	S(10): 100.0													High	41.78	0.00143369										1
STSWADEVASPTIEK	1	2	1	160380621	S10(Phospho)	1700.74	NA	NA	NA	NA	NA	NA	NA	NA	S(1): 0.0; T(2): 0.0; S(3): 0.0; S(10): 99.6; T(12): 0.4													High	38.53	0.00385072										0
VSNATNIIKSPTLSGR	1	1	1	347829307	S10(Phospho)	1737.89	NA	NA	1.24411e+06	NA	NA	NA	NA	NA	S(2): 0.0; T(5): 0.0; S(10): 100.0; T(12): 0.0; S(14): 0.0													High	35.77	0.00753498										1
FRRPTADAYSPGAR	1	1	1	347840348	S10(Phospho)	1644.76	NA	NA	6.00171e+06	NA	NA	NA	NA	NA	T(5): 0.0; Y(9): 50.0; S(10): 50.0													High	35.53	0.00867684										1
KDSDLKDPTSPVVAR	1	2	1	472242892	S10(Phospho)	1707.83	NA	NA	3.91836e+06	NA	NA	NA	NA	NA	S(3): 0.0; T(9): 6.3; S(10): 93.7													High	34.7	0.0113343										2
TSHPLPTGPSPPPTVNAR	2	2	1	347837281	S10(Phospho)	1905.92	NA	NA	5.80119e+06	7.35193e+06	NA	NA	NA	NA	T(1): 0.0; S(2): 0.0; T(7): 0.0; S(10): 100.0; T(14): 0.0													High	31.95	0.0228817	High	41.04	0.00286878							0
STGSGAQVSSPPLSGGGFFDSKPK	2	2	1	347831281	S10(Phospho)	2375.09	NA	NA	2.00687e+06	NA	NA	NA	NA	NA	S(1): 0.0; T(2): 0.0; S(4): 0.0; S(9): 10.8; S(10): 89.0; S(14): 0.2; S(21): 0.0													High	30.37	0.0434371										0
APDLNTVPSSPRVDK	2	1	1	347826757	S10(Phospho)	1675.81	NA	NA	1.69915e+06	NA	NA	NA	NA	NA	T(6): 0.0; S(9): 0.5; S(10): 99.5													High	29.84	0.0316965										1
AGASALIGDSSPIRYEASSSPGR	6	3	1	347835822	S10(Phospho)	2329.08	NA	NA	1.08187e+07	9.72715e+06	NA	7.99546e+06	NA	NA	S(4): 0.0; S(10): 99.2; S(11): 0.8; Y(15): 0.0; S(18): 0.0; S(19): 0.0; S(20): 0.0													High	28.17	0.0678966	High	39.77	0.00467093				High	40.5	0.00401954	1
LMETSEPKESPEPEVHGTTR	1	3	1	154291809	S10(Phospho)	2334.03	NA	NA	3.10161e+06	NA	NA	NA	NA	NA	T(4): 8.0; S(5): 8.0; S(10): 84.0; T(18): 0.0; T(19): 0.0													High	27.87	0.069813										1
RPTAPVSVPSPAPSNTSNTSK	2	1	1	347440641	S10(Phospho)	2175.04	NA	NA	7.07208e+06	NA	NA	NA	NA	NA	T(3): 0.0; S(7): 0.0; S(10): 100.0; S(14): 0.0; T(16): 0.0; S(17): 0.0; T(19): 0.0; S(20): 0.0													High	27.02	0.0845083										0
NPGNAADRLSNPR	1	2	1	154318622	S10(Phospho)	1461.66	NA	NA	1.26631e+06	NA	NA	NA	NA	NA	S(10): 100.0													High	26.91	0.0573427										1
EQPHIKEEPSSPR	1	3	1	154314995	S10(Phospho)	1613.73	NA	NA	1.57768e+07	NA	NA	NA	NA	NA	S(10): 93.6; S(11): 6.4													High	26.38	0.067087										1
SLGENVSVSSRK	2	2	1	154314277	S10(Phospho)	1342.63	NA	NA	3.63995e+06	NA	NA	1.53613e+06	NA	NA	S(1): 0.0; S(7): 0.7; S(9): 49.6; S(10): 49.6													High	25.99	0.0721314							High	30.64	0.0229552	1
RATTDLSSYSPR	1	3	1	154319820	S10(Phospho)	1433.64	NA	NA	3.54862e+06	NA	NA	NA	NA	NA	T(3): 0.0; T(4): 0.0; S(7): 0.8; S(8): 0.8; Y(9): 7.8; S(10): 90.6													High	25.94	0.0576857										1
ISRPFSVPGSPR	1	1	1	347831654	S10(Phospho)	1379.68	NA	NA	1.54823e+08	NA	NA	NA	NA	NA	S(2): 0.0; S(6): 0.0; S(10): 100.0													High	25.53	0.0691348										0
GADSYGRPSSR	2	2	1	472243577	S10(Phospho)	1232.51	NA	NA	6.85057e+06	3242924	NA	NA	NA	NA	S(4): 0.0; Y(5): 0.1; S(9): 8.3; S(10): 91.6													High	25.09	0.0425895	High	31.81	0.0090966							0
ASSVASNASSPAPASASK	1	3	1	154316737	S10(Phospho)	1669.74	NA	NA	NA	1.33107e+06	NA	NA	NA	NA	S(2): 0.0; S(3): 0.0; S(6): 0.0; S(9): 6.9; S(10): 93.0; S(15): 0.0; S(17): 0.0																High	58.88	4.36144e-05							0
AQHVAGNSGSQDSYGSHSR	2	1	1	347840266	S10(Phospho)	2024.82	NA	NA	NA	2.90176e+06	NA	NA	NA	NA	S(8): 50.0; S(10): 50.0; S(13): 0.0; Y(14): 0.0; S(16): 0.0; S(18): 0.0																High	53.72	0.00012866							0
DNQIGESNPSEK	1	3	1	154319317	S10(Phospho)	1397.56	NA	NA	NA	537630	NA	NA	NA	NA	S(7): 7.3; S(10): 92.7																High	46.57	0.000393222							0
GSDNLSSYPSFSK	1	2	1	472243844	S10(Phospho)	1468.6	NA	NA	NA	2.35174e+06	NA	NA	NA	NA	S(2): 0.0; S(6): 0.0; S(7): 0.0; Y(8): 0.5; S(10): 99.0; S(12): 0.5																High	38.43	0.00258388							0
YRPGGTGSPSMNR	1	3	1	154323195	S10(Phospho)	1459.61	NA	NA	NA	8.18336e+06	NA	NA	NA	NA	Y(1): 0.2; T(6): 89.6; S(8): 10.1; S(10): 0.0																High	34.7	0.00733598							0
HDNSDNDNASIK	1	2	1	347441211	S10(Phospho)	1409.53	NA	NA	NA	253265	NA	NA	NA	NA	S(4): 0.0; S(10): 100.0																High	34.51	0.00493826							0
TISEVENRASVAPQSAASEK	1	2	1	154309549	S10(Phospho)	2154.01	NA	NA	NA	8.21918e+06	NA	NA	NA	NA	T(1): 0.0; S(3): 0.0; S(10): 100.0; S(15): 0.0; S(18): 0.0																High	32.56	0.0200775							1
IVKEELEEESVK	1	2	1	154316935	S10(Phospho)	1511.72	NA	NA	NA	1.41551e+06	NA	NA	NA	NA	S(10): 100.0																High	32.44	0.0153089							1
LSEPAPPRGSTPAVSDGGEER	1	1	1	472246395	S10(Phospho)	2188.99	NA	NA	NA	1.55162e+07	NA	NA	NA	NA	S(2): 0.0; S(10): 8.1; T(11): 91.9; S(15): 0.0																High	30.17	0.0420705							1
GSQLLAAAPSPAAR	1	3	1	154318880	S10(Phospho)	1389.69	NA	NA	NA	1.52906e+06	NA	NA	NA	NA	S(2): 0.0; S(10): 100.0																High	30.03	0.0210541							0
AGLVDEAPSSSKK	2	3	1	154294744	S10(Phospho)	1368.64	NA	NA	NA	NA	NA	NA	NA	NA	S(9): 7.6; S(10): 7.6; S(11): 84.8																High	27.23	0.0447539							1
LLSPGSTPHSTER	3	1	1	154305325	S10(Phospho)	1461.67	NA	NA	NA	NA	NA	6.67871e+06	NA	NA	S(3): 0.0; S(6): 0.0; T(7): 0.0; S(10): 50.0; T(11): 50.0																						High	44.2	0.00106073	0
AQSIAPTKVSER	1	2	1	154304660	S10(Phospho)	1366.67	NA	NA	NA	NA	NA	1.35529e+06	NA	NA	S(3): 0.0; T(7): 0.3; S(10): 99.7																						High	34.08	0.00902842	1
RFAAPSRPLSPR	1	2	1	347839840	S10(Phospho)	1434.74	NA	NA	NA	NA	NA	1.7678e+08	NA	NA	S(6): 0.0; S(10): 100.0																						High	31.63	0.0151155	1
ISRPFSVPGSPRDR	1	1	1	347831654	S10(Phospho)	1650.81	NA	NA	NA	NA	NA	4.76193e+06	NA	NA	S(2): 0.0; S(6): 0.0; S(10): 100.0																						High	29.64	0.0332446	1
IAVTGNDGASMTSSK	2	3	1	154309356	S10(Phospho); M11(Oxidation)	1534.65	533963	846740	NA	NA	NA	NA	NA	NA	T(4): 0.0; S(10): 47.7; T(12): 47.7; S(13): 4.2; S(14): 0.4	High		27.42		0.0420231		High		47.11		0.000430897														0
SSDGAQGSGSFGMASDR	2	2	1	154303192	S10(Phospho); M13(Oxidation)	1712.62	NA	NA	NA	NA	NA	1.18118e+06	NA	NA	S(1): 0.0; S(2): 0.0; S(8): 0.3; S(10): 99.7; S(15): 0.0																						High	61.16	8.9192e-06	0
SPVSSFGFGTSPPTSK	28	3	1	154294768	S11(Phospho)	1662.74	NA	NA	1.81914e+07	2.30063e+07	1.27973e+07	2.2866e+07	5.68631e+06	NA	S(1): 0.0; S(4): 0.0; S(5): 0.0; T(10): 50.0; S(11): 50.0; T(14): 0.0; S(15): 0.0	High	High	78.42	73.65	4.20849e-07	1.24925e-06	High	High	67.38	53.15	5.38376e-06	0.000143315	High	87.47	5.04951e-08	High	61.04	2.21947e-05	High	78.22	4.43696e-07	High	77.82	4.64201e-07	0
SNAPGASEAGSPTAEGTNDR	6	2	1	154298523	S11(Phospho)	1968.79	3.39622e+06	5.84407e+06	1.59571e+07	1.71376e+07	NA	NA	2.10497e+06	NA	S(1): 0.0; S(7): 0.0; S(11): 100.0; T(13): 0.0; T(17): 0.0	High	High	75.88	82.11	6.19742e-07	1.5687e-07	High		84.31		9.45236e-08		High	111.93	1.61585e-10	High	75.17	7.72385e-07							0
VDSAVQGLSSSPTEEK	115	1	1	347831872	S11(Phospho)	1713.76	1.01073e+08	1.98261e+08	4.21614e+08	4.31534e+08	7.69693e+08	1.51686e+09	1.49175e+09	6.35815e+08	S(3): 0.0; S(9): 0.0; S(10): 0.2; S(11): 99.8; T(13): 0.0	High	High	60.79	70.3	2.51772e-05	2.75777e-06	High	High	70.08	73.72	2.93052e-06	1.26537e-06	High	77.12	5.83236e-07	High	65.16	9.25036e-06	High	81.47	2.11717e-07	High	75.36	8.64483e-07	0
VDSAVQGLSSSPTEEKK	53	1	1	347831872	S11(Phospho)	1841.85	1.84872e+07	3.02481e+07	9.04335e+07	2.49292e+07	1.73288e+08	2.68614e+08	2.55657e+08	1.05202e+08	S(3): 0.0; S(9): 0.0; S(10): 0.0; S(11): 99.5; T(13): 0.5	High	High	56.9	85.56	8.17716e-05	1.11467e-07	High	High	61.4	50.17	2.7275e-05	0.000382722	High	63.84	1.6336e-05	High	52.14	0.000236435	High	67.58	6.75633e-06	High	68.05	6.31401e-06	1
SKVDYDALPSSPTSK	8	3	1	154291489	S11(Phospho)	1674.76	3.46247e+06	NA	7.0693e+06	1.09918e+07	NA	1.83283e+07	7.69048e+06	NA	S(1): 0.0; Y(5): 0.0; S(10): 5.1; S(11): 94.9; T(13): 0.0; S(14): 0.0	High	High	53.35	44.11	0.000146575	0.00123626							High	68.98	4.04716e-06	High	48.98	0.000415466				High	39.92	0.00329514	1
ATAPTFSPVTSIPESK	18	1	1	347827002	S11(Phospho)	1712.82	5.5306e+06	1.0427e+07	2.34059e+07	2.78551e+07	2.92627e+07	4.40203e+07	3.06931e+07	1.33775e+07	T(2): 0.0; T(5): 0.0; S(7): 0.0; T(10): 6.1; S(11): 93.9; S(15): 0.0	High	High	48.93	54.42	0.000478489	0.000126674	High	High	34.89	52.07	0.0120492	0.000234068	High	53.55	0.000161173	High	55.9	9.43335e-05	High	32.74	0.0199807	High	50.85	0.000289429	0
SATTTSTHTTSPPPATSGR	87	3	1	472246560	S11(Phospho)	1937.86	1.30649e+07	4.05574e+07	5.86325e+07	50015112	6.54063e+07	1.52599e+08	9.59165e+07	4.96585e+07	S(1): 0.0; T(3): 0.0; T(4): 0.0; T(5): 0.0; S(6): 0.0; T(7): 0.0; T(9): 0.0; T(10): 50.0; S(11): 50.0; T(16): 0.0; S(17): 0.0	High	High	44.39	52.74	0.00131191	0.000190495	High	High	49.18	45.15	0.000432397	0.00106159	High	59.97	3.61992e-05	High	37.75	0.00601012	High	46.1	0.000938926	High	55.08	0.000111609	0
SGSDGAEFGKSPTK	6	3	1	472245082	S11(Phospho)	1447.61	7.38877e+06	7.81627e+06	NA	3.55319e+07	NA	4.80504e+06	5.29971e+06	NA	S(1): 0.0; S(3): 0.0; S(11): 100.0; T(13): 0.0	High	High	36.35	48.88	0.00485494	0.000271134	High		43.27		0.000965504					High	27.44	0.0354293				High	50.73	0.000177086	1
MMHGNSMPEPSESPK	6	3	1	347840801	S11(Phospho)	1738.66	1.0755e+06	NA	3.0969e+07	3.61163e+07	NA	NA	780129	NA	S(6): 0.0; S(11): 50.0; S(13): 50.0	High	High	34.38	35.47	0.00507008	0.00401566							High	51.97	9.0217e-05	High	54.84	4.90502e-05							0
TSSPGNSSEESPTR	15	2	1	154317533	S11(Phospho)	1515.6	545353	1.08534e+06	1.85669e+06	1.89713e+06	NA	1.32251e+06	1.05638e+06	476299	T(1): 0.0; S(2): 0.0; S(3): 0.0; S(7): 0.0; S(8): 0.0; S(11): 100.0; T(13): 0.0	High	High	32.76	38.21	0.0112024	0.00329953	High	High	42.03	40.91	0.00131589	0.00171518	High	43.67	0.000957866	High	56.72	4.64998e-05				High	45.29	0.000627099	0
AEFDDYSQAPSPPRK	8	3	1	347829075	S11(Phospho)	1787.76	NA	NA	4015037	NA	NA	8357082	5.45291e+06	NA	Y(6): 0.0; S(7): 0.0; S(11): 100.0		High		40.08		0.00278326	High		40.26		0.00270322		High	51.47	0.000204589	High	29.27	0.033835				High	36.84	0.0059206	1
NPVTPDHPAESPNK	6	2	1	154322899	S11(Phospho)	1582.69	NA	1.89056e+06	8.09364e+06	8.29448e+06	1.56659e+06	NA	2.76029e+06	NA	T(4): 0.0; S(11): 100.0		High		29.85		0.0293463	High		37.28		0.0053595		High	39.94	0.00272742	High	29.68	0.0308946	High	42.01	0.00180354				0
EVEEDPVTGRSR	2	2	1	472244439	S11(Phospho)	1453.63	NA	NA	3.08445e+07	NA	NA	NA	5.00491e+06	NA	T(8): 0.0; S(11): 100.0		High		29.16		0.0276046							High	26.06	0.056733										1
VSGQGNSSISSGSSSR	2	3	1	154316811	S11(Phospho)	1576.66	NA	NA	NA	642068	NA	NA	294723	NA	S(2): 0.0; S(7): 0.0; S(8): 0.0; S(10): 6.4; S(11): 92.1; S(13): 0.5; S(14): 0.5; S(15): 0.5		High		32.89		0.0123627										High	56.33	5.42445e-05							0
AAASSGEGVESPKPIEK	10	3	1	154297987	S11(Phospho)	1736.81	NA	NA	NA	NA	5.53287e+07	1.83303e+08	4.56184e+07	2.81462e+07	S(4): 0.0; S(5): 0.0; S(11): 100.0		High		77.91		4.93514e-07		High		63.49		1.35433e-05							High	64.1	1.18659e-05	High	66.63	6.78969e-06	0
GIGADEASASSPSNAR	4	3	1	154296995	S11(Phospho)	1569.65	1.53421e+06	NA	7.07897e+06	8.58598e+06	NA	NA	NA	NA	S(8): 0.0; S(10): 4.8; S(11): 95.2; S(13): 0.0	High		69.62		2.33023e-06								High	71.95	1.45843e-06	High	55.96	5.80544e-05							0
GTSGGSPGNPSPPSSIGR	9	2	1	154321295	S11(Phospho)	1691.74	2.3292e+06	4.16827e+06	4.9289e+06	NA	NA	NA	NA	NA	T(2): 0.0; S(3): 0.0; S(6): 0.0; S(11): 100.0; S(14): 0.0; S(15): 0.0	High		59.88		3.40273e-05		High		57.67		5.6345e-05		High	53.39	0.00014065	High	53.48	0.000137765							0
FTDVDLGGSGSPHAR	16	1	1	347828614	S11(Phospho)	1595.69	1.06579e+07	1.0952e+07	3.16728e+07	3.90117e+07	NA	NA	NA	NA	T(2): 0.0; S(9): 0.0; S(11): 100.0	High		55.5		6.72184e-05		High		59.77		2.58325e-05		High	40.56	0.00210086	High	54.17	9.39835e-05							0
SSGTANDDEISIR	2	3	1	154309356	S11(Phospho)	1444.6	3.60079e+06	NA	7.18026e+06	NA	NA	NA	NA	NA	S(1): 0.0; S(2): 0.0; T(4): 0.0; S(11): 100.0	High		52.52		9.51588e-05								High	40.7	0.00146396										0
SKVDYDALPSSPTSKK	5	3	1	154291489	S11(Phospho)	1802.85	747016	1.07458e+06	2.1212e+06	NA	NA	4.91712e+06	NA	NA	S(1): 0.0; Y(5): 0.0; S(10): 47.5; S(11): 47.5; T(13): 2.5; S(14): 2.5	High		31.86		0.023198		High		28.54		0.0494754		High	28.24	0.0515892							High	32.11	0.0214082	2
SASPANHFGTSPK	5	1	1	347831397	S11(Phospho)	1380.59	2.33799e+06	3.36375e+06	7.15559e+06	NA	NA	NA	NA	NA	S(1): 0.0; S(3): 0.0; T(10): 8.9; S(11): 91.1	High		31.69		0.0149081		High		26.07		0.0548723		High	35.19	0.00671975										0
YHSSPSGGPISPPHTR	5	2	1	472245954	S11(Phospho)	1756.78	NA	5.20712e+06	6.22623e+06	2.51586e+07	NA	NA	NA	NA	Y(1): 0.0; S(3): 0.0; S(4): 0.0; S(6): 0.0; S(11): 100.0; T(15): 0.0							High		42.18		0.00190682		High	30.31	0.0310524	High	51.63	0.000219175							0
LPASPTGVAASPPHNR	9	1	1	347832692	S11(Phospho)	1651.8	NA	1.47125e+07	4.71898e+07	5.4304e+07	NA	NA	NA	NA	S(4): 0.0; T(6): 0.0; S(11): 100.0							High		36.24		0.00659573		High	48.98	0.000359185	High	52.36	0.000168422							0
VINGPRPLPQSAPR	1	2	1	472238346	S11(Phospho)	1581.83	NA	2.4465e+06	NA	NA	NA	NA	NA	NA	S(11): 100.0							High		28.47		0.0310068														0
YERGPNSETASIHSR	6	2	1	347833024	S11(Phospho)	1783.77	NA	8.28033e+06	4.09361e+07	2.20278e+07	NA	1.08962e+07	NA	NA	Y(1): 0.0; S(7): 0.0; T(9): 0.0; S(11): 100.0; S(14): 0.0							High		26.63		0.0632256		High	38.64	0.00398009	High	55.18	9.22303e-05				High	36.99	0.0058196	1
ASADMAGYSGSPSASR	2	1	1	347835055	S11(Phospho)	1594.62	NA	853370	NA	1.19919e+07	NA	NA	NA	NA	S(2): 0.0; Y(8): 0.0; S(9): 4.2; S(11): 47.9; S(13): 47.9; S(15): 0.0							High		26.59		0.0309185					High	41.13	0.00104457							0
AQIEEPTTEESSEETSEPK	2	2	1	347838096	S11(Phospho)	2200.9	NA	NA	5.65446e+06	4.33156e+06	NA	NA	NA	NA	T(7): 0.0; T(8): 0.5; S(11): 92.7; S(12): 6.8; T(15): 0.0; S(16): 0.0													High	90	3.055e-08	High	42.54	0.00169942							0
HDPAPTADDDSDSR	3	1	1	347828315	S11(Phospho)	1578.57	NA	NA	9.7436e+06	947619	NA	NA	NA	NA	T(6): 0.0; S(11): 99.8; S(13): 0.2													High	71.94	6.39735e-07	High	36.91	0.00205741							0
FTDVDLGGSGSPHARK	3	1	1	347828614	S11(Phospho)	1723.78	NA	NA	2.93592e+06	2.19311e+07	NA	NA	NA	NA	T(2): 0.0; S(9): 50.0; S(11): 50.0													High	54.08	0.000121161	High	36.02	0.00786359							1
SMNNGPDGKPSPEMNK	3	3	1	154295445	S11(Phospho)	1782.72	NA	NA	3.73653e+06	2.00353e+06	NA	NA	NA	NA	S(1): 0.0; S(11): 100.0													High	50.3	0.000218382	High	58.82	3.22801e-05							0
SSAYETSTSPSPSIPTGPR	2	3	1	154313378	S11(Phospho)	2001.88	NA	NA	1.10383e+07	1.10849e+07	NA	NA	NA	NA	S(1): 0.0; S(2): 0.0; Y(4): 0.0; T(6): 0.0; S(7): 0.0; T(8): 0.0; S(9): 0.4; S(11): 99.1; S(13): 0.4; T(16): 0.0													High	48.66	0.000449957	High	45.14	0.000970642							0
ENTSAMNQTGSVRK	2	3	1	347840503	S11(Phospho)	1602.69	NA	NA	3.22033e+06	2.93781e+06	NA	NA	NA	NA	T(3): 0.0; S(4): 0.1; T(9): 49.9; S(11): 49.9													High	48.46	0.000404873	High	49.99	0.000275634							1
RTDSEDLSKDSDSANGPEK	1	3	1	347830121	S11(Phospho)	2130.88	NA	NA	4.49617e+06	NA	NA	NA	NA	NA	T(2): 0.0; S(4): 0.0; S(8): 6.6; S(11): 93.4; S(13): 0.0													High	47.17	0.000572723										2
FSGSTGASSHSPSSER	1	3	1	154319708	S11(Phospho)	1660.66	NA	NA	1.16269e+06	NA	NA	NA	NA	NA	S(2): 0.0; S(4): 0.0; T(5): 0.0; S(8): 0.0; S(9): 0.0; S(11): 99.9; S(13): 0.1; S(14): 0.0													High	45.48	0.000495494										0
RASTTQVTPPSPTTEDAHVIVR	1	3	1	154308779	S11(Phospho)	2443.2	NA	NA	6.79748e+06	NA	NA	NA	NA	NA	S(3): 0.0; T(4): 0.0; T(5): 0.0; T(8): 0.0; S(11): 100.0; T(13): 0.0; T(14): 0.0													High	44.97	0.00152364										1
SSDRPFIESESPNENK	3	2	1	347833053	S11(Phospho)	1915.81	NA	NA	5.79601e+06	2.79481e+06	NA	NA	NA	NA	S(1): 0.0; S(2): 0.0; S(9): 50.0; S(11): 50.0													High	44.04	0.0011104	High	41.49	0.00226355							0
KATGGILLTASHNAGGPK	1	2	1	347832071	S11(Phospho)	1772.9	NA	NA	7.8792e+06	NA	NA	NA	NA	NA	T(3): 0.0; T(9): 0.0; S(11): 100.0													High	43.65	0.00118452										1
QETVKPVANDSDDDNDAENNRK	1	3	1	347831952	S11(Phospho)	2554.07	NA	NA	6.01245e+06	NA	NA	NA	NA	NA	T(3): 0.0; S(11): 100.0													High	42.12	0.00279569										1
GTGPIPRPGSSGSLAADDLLR	1	2	1	347839293	S11(Phospho)	2117.04	NA	NA	NA	NA	NA	NA	NA	NA	T(2): 0.0; S(10): 49.8; S(11): 49.8; S(13): 0.5													High	39.36	0.00468146										0
HDPAPTADDDSDSRK	2	1	1	347828315	S11(Phospho)	1706.67	NA	NA	6.28035e+06	4.92733e+06	NA	NA	NA	NA	T(6): 0.0; S(11): 99.6; S(13): 0.4													High	38.75	0.00239367	High	29.53	0.0194444							1
LGGPVTGLPESPQSPGDK	3	3	1	154296493	S11(Phospho)	1815.85	NA	NA	7.26511e+06	NA	NA	NA	NA	NA	T(6): 0.0; S(11): 92.4; S(14): 7.6													High	37.74	0.00668863	High	41.04	0.00332133							0
NSQSPTEQSNSPQK	3	3	1	472244101	S11(Phospho)	1611.66	NA	NA	1.23584e+06	552995	NA	NA	NA	NA	S(2): 0.0; S(4): 0.0; T(6): 0.0; S(9): 0.0; S(11): 100.0													High	37.25	0.00440774	High	31.46	0.0157546							0
GSATTARPISSYGLGDSMGK	1	2	1	347831566	S11(Phospho)	2035.91	NA	NA	1.35524e+06	NA	NA	NA	NA	NA	S(2): 0.0; T(4): 0.0; T(5): 0.0; S(10): 47.8; S(11): 47.8; Y(12): 4.4; S(17): 0.0													High	36.8	0.008002										0
VAINPSTEGSSTGDSSK	2	1	1	347828588	S11(Phospho)	1716.73	NA	NA	1.36457e+06	1.21904e+06	NA	NA	NA	NA	S(6): 0.1; T(7): 0.1; S(10): 6.8; S(11): 86.4; T(12): 6.8; S(15): 0.0; S(16): 0.0													High	36.75	0.00624536	High	40.95	0.00227398							0
RGPYQNENNNSYEDSR	4	2	1	154295292	S11(Phospho)	2022.79	NA	NA	7.59551e+06	4.35379e+06	NA	NA	NA	NA	Y(4): 0.0; S(11): 50.0; Y(12): 50.0; S(15): 0.0													High	36.28	0.00483963	High	30.85	0.0164449							1
KTEPAPKPSKSPAPQVIAAPAPR	1	1	1	347440822	S11(Phospho)	2418.29	NA	NA	3.82912e+06	NA	NA	NA	NA	NA	T(2): 0.0; S(9): 1.2; S(11): 98.8													High	35.82	0.00521018										2
KEESNASHPTSDTESTPLGPPK	4	1	1	347829307	S11(Phospho)	2389.06	NA	NA	1.18023e+07	11044679	NA	NA	NA	NA	S(4): 0.0; S(7): 0.0; T(10): 0.5; S(11): 99.5; T(13): 0.0; S(15): 0.0; T(16): 0.0													High	35.01	0.0144341	High	30.31	0.0425051							1
DLVDGAVRPESQHLSTVNFPAR	2	2	1	472240280	S11(Phospho)	2488.2	NA	NA	9.01094e+06	NA	NA	NA	NA	NA	S(11): 99.9; S(15): 0.1; T(16): 0.0													High	33.65	0.0215544	High	32.03	0.0309234							0
ADQEAEEEVESR	2	1	1	347829817	S11(Phospho)	1471.56	NA	NA	1.62676e+06	1.72369e+06	NA	NA	NA	NA	S(11): 100.0													High	32.75	0.00801636	High	28.47	0.0206238							0
DRIANPEAYASAGPAVTEAAPAAVAEEAK	5	2	1	154297648	S11(Phospho)	2920.38	NA	NA	1.05741e+07	4.69637e+06	NA	NA	NA	NA	Y(9): 50.0; S(11): 50.0; T(17): 0.0													High	31.31	0.0453378	High	41.92	0.00400716							1
RGSPTDPSSNSTSTPDFPQTSDPK	1	1	1	347837797	S11(Phospho)	2586.1	NA	NA	6.70938e+06	NA	NA	NA	NA	NA	S(3): 92.6; T(5): 7.3; S(8): 0.1; S(9): 0.1; S(11): 0.0; T(12): 0.0; S(13): 0.0; T(14): 0.0; T(20): 0.0; S(21): 0.0													High	30.67	0.0423805										1
GAPQPLTAPPSPQHIQLAPIR	1	2	1	347836398	S11(Phospho)	2269.19	NA	NA	1.89678e+06	NA	NA	NA	NA	NA	T(7): 0.0; S(11): 100.0													High	30.17	0.0264924										0
HDPAPTADDDSDSRKK	3	1	1	347828315	S11(Phospho)	1834.76	NA	NA	10741454	6.18501e+06	NA	NA	NA	NA	T(6): 0.0; S(11): 100.0; S(13): 0.0													High	29.84	0.0299327	High	33.17	0.0140247							2
ESTQQFSVPQSVPVPHHAPR	3	2	1	154302551	S11(Phospho)	2308.09	NA	NA	3.95428e+07	2.60778e+07	NA	NA	NA	NA	S(2): 0.0; T(3): 0.0; S(7): 0.0; S(11): 100.0													High	28.82	0.0570807	High	44.44	0.0015739							0
STAEPPARIPSPIQLPTYEDEK	2	2	1	347828008	S11(Phospho)	2519.21	NA	NA	1.51607e+07	4.41546e+06	NA	NA	NA	NA	S(1): 0.0; T(2): 0.0; S(11): 100.0; T(17): 0.0; Y(18): 0.0													High	28.13	0.0640641	High	34.03	0.0173961							1
HGDSSDTRPQSEEPEQEQGK	1	2	1	154314251	S11(Phospho)	2320.93	NA	NA	822430	NA	NA	NA	NA	NA	S(4): 0.1; S(5): 0.1; T(7): 13.4; S(11): 86.4													High	27.64	0.0482123										0
HIGPGVYDIHSPR	1	1	1	347829487	S11(Phospho)	1527.71	NA	NA	2.88935e+06	NA	NA	NA	NA	NA	Y(7): 0.0; S(11): 100.0													High	26.15	0.0679451										0
ILTAAQEPGESQSPQEK	3	1	1	347827151	S11(Phospho)	1892.87	NA	NA	3.18795e+06	3.33745e+06	NA	NA	NA	NA	T(3): 0.0; S(11): 99.5; S(13): 0.5													High	26.09	0.0837755	High	42.16	0.00210719							0
VEDKMDMDPSSPDGERK	1	3	1	154319241	S11(Phospho)	2015.81	NA	NA	5.53169e+06	NA	NA	NA	NA	NA	S(10): 50.0; S(11): 50.0													High	26.06	0.0599536										2
SSLQVLSASQSPVPSR	1	2	1	347830848	S11(Phospho)	1722.84	NA	NA	NA	1.93935e+06	NA	NA	NA	NA	S(1): 0.0; S(2): 0.0; S(7): 0.0; S(9): 6.3; S(11): 93.2; S(15): 0.5																High	67.58	5.61282e-06							0
SSQTDNTGPDSGSGVGSSK	3	1	1	347831397	S11(Phospho)	1847.73	NA	NA	NA	322948	NA	NA	NA	NA	S(1): 0.0; S(2): 0.0; T(4): 0.0; T(7): 0.0; S(11): 91.0; S(13): 8.8; S(17): 0.1; S(18): 0.1																High	55.07	5.72556e-05							0
TSPTPSSGRSSPSR	1	1	1	347833663	S11(Phospho)	1483.65	NA	NA	NA	6.4468e+06	NA	NA	NA	NA	T(1): 0.0; S(2): 0.0; T(4): 0.0; S(6): 0.0; S(7): 0.0; S(10): 7.5; S(11): 85.0; S(13): 7.5																High	35.89	0.00589978							1
LGHGVSSSVSSLSK	1	3	1	154319476	S11(Phospho)	1424.68	NA	NA	NA	7231773	NA	NA	NA	NA	S(6): 0.0; S(7): 0.0; S(8): 0.1; S(10): 0.9; S(11): 98.9; S(13): 0.1																High	34.72	0.00807803							0
SPPGDRPHNISSSALSPR	2	3	1	154320436	S11(Phospho)	1954.91	NA	NA	NA	1.02225e+07	NA	1.24475e+07	NA	NA	S(1): 0.0; S(11): 99.3; S(12): 0.7; S(13): 0.1; S(16): 0.0																High	33.61	0.0171374				High	30.46	0.0353503	0
ASLTDSGRETSGDDAPR	1	3	1	472238543	S11(Phospho)	1814.76	NA	NA	NA	2.56204e+06	NA	NA	NA	NA	S(2): 0.0; T(4): 0.0; S(6): 0.0; T(10): 0.6; S(11): 99.3																High	33.37	0.0130943							1
SIDGHLNSDGSK	1	3	1	472237757	S11(Phospho)	1309.54	NA	NA	NA	1.3439e+07	NA	NA	NA	NA	S(1): 0.0; S(8): 0.7; S(11): 99.3																High	30.95	0.0139412							0
TETAASGGEGQSGGEGGR	24	1	1	347833400	S12(Phospho)	1687.66	3.43363e+07	8.22922e+07	2.78403e+08	1.26887e+08	NA	2.35764e+07	3.75855e+07	4.57309e+07	T(1): 0.0; T(3): 0.0; S(6): 0.0; S(12): 100.0	High	High	73.8	89.18	8.50414e-07	2.48206e-08	High	High	100.12	117.9	2.10113e-09	3.33282e-11	High	118.12	3.16049e-11	High	115.17	6.24902e-11				High	81.34	1.50575e-07	0
EIIGAEGAGTTSSTDEK	72	2	1	347831952	S12(Phospho)	1745.75	NA	1.04234e+07	7.50814e+07	9.65047e+07	NA	NA	1.10492e+07	2653797	T(10): 0.0; T(11): 0.0; S(12): 49.9; S(13): 49.9; T(14): 0.1	High	High	67.73	77.44	4.48623e-06	4.56163e-07	High	High	80.73	66.84	2.07516e-07	5.56868e-06	High	95.02	7.94806e-09	High	90.21	2.40105e-08							0
LPSEISLNSTSSPAPR	67	3	1	154302330	S12(Phospho)	1735.83	4.26384e+07	9.65268e+07	2.80514e+08	2.71192e+08	8.7678e+07	1.51452e+08	9.00098e+07	3.17955e+07	S(3): 0.0; S(6): 0.0; S(9): 0.0; T(10): 0.0; S(11): 0.2; S(12): 99.8	High	High	49.7	64.26	0.000325206	1.13804e-05	High	High	60.52	54.31	2.5905e-05	0.000110278	High	56.22	7.11568e-05	High	67.84	5.05644e-06	High	75.4	8.8684e-07	High	68.21	4.56799e-06	0
GSLAAVSDAPSSPR	13	2	1	347440822	S12(Phospho)	1394.63	2.14943e+06	NA	1.20906e+07	1.16137e+07	4.8531e+06	NA	9.74988e+06	3.47169e+06	S(2): 0.0; S(7): 0.0; S(11): 0.4; S(12): 99.6	High	High	48.26	47.02	0.000330654	0.00043992		High		48.39		0.000320903	High	48.95	0.000288448	High	43.21	0.00105534	High	51.38	0.000164114				0
STTAATSFSNHSSSNSR	14	1	1	347833399	S12(Phospho)	1821.74	1.14963e+06	3.30849e+06	1.12181e+07	6.76219e+06	712616	4.56665e+06	4.45615e+06	939188	S(1): 0.0; T(2): 0.0; T(3): 0.0; T(6): 0.0; S(7): 0.0; S(9): 0.0; S(12): 94.1; S(13): 5.6; S(14): 0.3; S(16): 0.0	High	High	44.52	68.92	0.000724025	2.62878e-06	High	High	52.73	35.38	0.000108267	0.00570777	High	69.56	2.25751e-06	High	68.97	2.50361e-06	High	54.15	7.88413e-05	High	73.53	8.89435e-07	0
GISTSGPSDTGSPARDDAK	16	2	1	154323023	S12(Phospho)	1898.81	5.54508e+06	1.91355e+07	4.4405e+07	7.24405e+07	3.01579e+06	4.0026e+06	1.09528e+07	3.99345e+06	S(3): 0.0; T(4): 0.0; S(5): 0.0; S(8): 0.0; T(10): 0.8; S(12): 99.2	High	High	43.94	43.78	0.00133607	0.00145531	High	High	42.13	41.78	0.00201463	0.00220695	High	41.25	0.0024859	High	30.9	0.0277175	High	44.42	0.00119807	High	42.51	0.00184585	1
DFSPAGPSSGSSPR	22	3	1	472246560	S12(Phospho)	1428.58	2.81803e+06	6903988	2.84257e+07	1.86063e+07	1.52652e+07	2.51162e+07	3.10291e+07	8.54889e+06	S(3): 0.0; S(8): 0.0; S(9): 0.0; S(11): 4.3; S(12): 95.7	High	High	41.08	42.49	0.00123213	0.000913093	High	High	30.19	33.68	0.0143101	0.00732818	High	43.8	0.000658654	High	43.64	0.000683372	High	42.86	0.00077641	High	38.56	0.00241713	0
NTGSSSASGSTSPGEK	18	4	1	472237031	S12(Phospho)	1533.61	NA	NA	956898	2.14456e+06	405182	2.07529e+06	1.95823e+06	NA	T(2): 0.0; S(4): 0.0; S(5): 0.0; S(6): 0.0; S(8): 0.0; S(10): 33.3; T(11): 33.3; S(12): 33.3		High		68.07		2.57326e-06		High		56.47		3.70822e-05	High	56.44	3.85877e-05	High	48.96	0.000203927	High	62.17	1.01022e-05	High	50.04	0.000155561	0
GISTSGPSDTGSPAR	9	2	1	154323023	S12(Phospho)	1469.63	NA	NA	NA	2.24726e+07	1.85255e+06	1.79406e+06	1.77553e+06	NA	S(3): 0.0; T(4): 0.0; S(5): 0.0; S(8): 0.0; T(10): 0.3; S(12): 99.7		High		42.49		0.00111037										High	65.17	5.99054e-06	High	49.64	0.00020968	High	41.62	0.00134976	0
ETTAEETKEEASPTSEEK	1	3	1	154310240	S12(Phospho)	2075.86	NA	NA	NA	NA	NA	NA	1.92102e+07	NA	T(2): 0.0; T(3): 0.0; T(7): 0.0; S(12): 99.7; T(14): 0.1; S(15): 0.1		High		45.04		0.000860087																			1
APPSALFTGETSPVDGVQLK	247	1	1	347840794	S12(Phospho)	2094.01	240096	4.32592e+06	10108045	4.4272e+06	NA	NA	NA	NA	S(4): 0.0; T(8): 0.0; T(11): 0.3; S(12): 99.7	High		91.48		3.14712e-08		High	High	92.49	38.07	2.44901e-08	0.00666709	High	91.36	3.28281e-08	High	94.12	1.71362e-08							0
SSASPTAEETSSPR	5	3	1	154312487	S12(Phospho)	1486.61	655535	1.02959e+06	3.86819e+06	3.39922e+06	NA	NA	NA	NA	S(1): 0.0; S(2): 0.0; S(4): 0.0; T(6): 0.0; T(10): 0.0; S(11): 5.3; S(12): 94.7	High		64.62		6.76482e-06		High		77.61		3.33757e-07		High	77.48	3.50152e-07	High	53.49	8.05884e-05							0
LQSFDGATDPHSPLAAGGIAQR	7	2	1	347833706	S12(Phospho)	2289.07	3.98642e+06	7.4013e+06	4.00246e+07	3.1236e+07	NA	NA	NA	NA	S(3): 0.0; T(8): 0.0; S(12): 100.0	High		45.29		0.00137843		High		34.23		0.017425		High	32.77	0.0245991	High	40.76	0.0038909							0
PPSVAPLDKPSSPTSK	7	2	1	347841637	S12(Phospho)	1687.83	1.241e+06	NA	6.98383e+06	NA	NA	NA	NA	NA	S(3): 0.0; S(11): 49.7; S(12): 49.7; T(14): 0.3; S(15): 0.3	High		42.76		0.00170022								High	35.5	0.00876517										0
RVDSLPQAISLSR	7	2	1	472239669	S12(Phospho)	1521.78	1.2544e+06	NA	9.99069e+06	8.51949e+06	NA	NA	NA	NA	S(4): 0.0; S(10): 0.0; S(12): 100.0	High		40.21		0.00249156								High	40.51	0.00226302	High	35.01	0.00813991							1
SGEGSETASVRSAR	8	2	1	154313908	S12(Phospho)	1473.63	1.0652e+06	1.41686e+06	2.65811e+06	2.10025e+06	NA	NA	NA	NA	S(1): 0.0; S(5): 0.0; T(7): 0.0; S(9): 0.5; S(12): 99.5	High		31.65		0.0140886		High		29.85		0.0211687		High	32.89	0.0100753	High	38.86	0.00265885							1
ASPTATPPGSSSPPR	7	2	1	154310323	S12(Phospho)	1489.67	NA	9732546	1.8184e+07	2.04454e+07	NA	NA	NA	NA	S(2): 0.0; T(4): 0.0; T(6): 0.0; S(10): 0.1; S(11): 0.7; S(12): 99.2							High		47.96		0.000381495		High	54.77	8.33566e-05	High	34.65	0.00836353							0
DSATATPVSGTSTNNTPK	10	2	1	154294824	S12(Phospho)	1828.8	NA	1.48978e+06	1.13951e+06	1.37593e+06	NA	NA	NA	NA	S(2): 0.0; T(4): 0.0; T(6): 0.0; S(9): 0.2; T(11): 33.2; S(12): 33.2; T(13): 33.2; T(16): 0.2							High		37.74		0.00617541		High	38.99	0.00444794	High	52.84	0.000199158							0
ADPYSSAPGRSSPYGQYNPSTHSR	7	3	1	154298398	S12(Phospho)	2662.13	NA	3.71461e+06	1.34027e+07	NA	NA	8.46805e+06	NA	NA	Y(4): 0.0; S(5): 0.0; S(6): 0.0; S(11): 50.0; S(12): 50.0; Y(14): 0.0; Y(17): 0.0; S(20): 0.0; T(21): 0.0; S(23): 0.0							High		36.28		0.0115868		High	32.08	0.0315296							High	37.05	0.00975363	1
FAARPESSNEPSSPALPTVRPALAAK	5	3	1	154311154	S12(Phospho)	2744.38	NA	6.57539e+07	2.09338e+08	NA	NA	6.53459e+07	NA	NA	S(7): 0.0; S(8): 0.0; S(12): 50.0; S(13): 50.0; T(18): 0.0							High		32.12		0.0244277		High	33.74	0.0181748							High	37.66	0.00765282	0
TPQPASPDISASR	3	2	1	347828013	S12(Phospho)	1406.63	NA	5.01062e+06	1.44296e+07	1.70266e+07	NA	NA	NA	NA	T(1): 0.0; S(6): 0.0; S(10): 5.9; S(12): 94.1							High		29.44		0.0257104		High	31.49	0.0167815	High	45.92	0.00057952							0
AGAQAGQYAERSPEPHLSR	1	3	1	154317954	S12(Phospho)	2104.96	NA	1.85989e+07	NA	NA	NA	NA	NA	NA	Y(8): 1.1; S(12): 98.9; S(18): 0.0							High		28.37		0.0599649														1
IMTQGLGSSGASPVANPGPEK	4	3	1	347837189	S12(Phospho)	2077.96	NA	NA	5.67644e+06	5.55861e+06	NA	NA	NA	NA	T(3): 0.0; S(8): 0.1; S(9): 0.6; S(12): 99.3													High	118.79	5.5032e-11	High	74.63	1.44971e-06							0
AITGTSGSGRDSPGGLDNNTEAPALQER	2	2	1	154314995	S12(Phospho)	2851.28	NA	NA	7.3118e+06	NA	NA	NA	NA	NA	T(3): 0.0; T(5): 0.0; S(6): 0.0; S(8): 0.0; S(12): 100.0; T(20): 0.0													High	73.12	2.91542e-06										1
NESEGPSIYATSPVQR	1	3	1	472245821	S12(Phospho)	1814.8	NA	NA	2.33071e+06	NA	NA	NA	NA	NA	S(3): 0.0; S(7): 0.0; Y(9): 0.0; T(11): 0.4; S(12): 99.6													High	55.29	9.34732e-05										0
TPFKADVEEGDSPK	6	1	1	347829519	S12(Phospho)	1599.7	NA	NA	5.34395e+06	8.35735e+06	NA	NA	NA	NA	T(1): 0.0; S(12): 100.0													High	48.02	0.00044883	High	58.19	4.1643e-05							1
SYTPSPVPSSASFPANMTQNIAR	9	3	1	347830526	S12(Phospho)	2503.13	NA	NA	4.82967e+06	971031	NA	NA	NA	NA	S(1): 0.0; Y(2): 0.0; T(3): 0.0; S(5): 0.0; S(9): 0.6; S(10): 0.6; S(12): 98.8; T(18): 0.0													High	47.76	0.000787223	High	49.97	0.000541226							0
AALVGAGLRPISPLK	5	2	1	347828008	S12(Phospho)	1542.88	NA	NA	4.16001e+06	4.17792e+06	1.32632e+06	4.74309e+06	NA	NA	S(12): 100.0													High	46.15	0.000310606	High	42.39	0.000746913	High	38.35	0.00187159	High	52.72	6.92261e-05	0
AEEEPEVEGENSDGGK	1	1	1	347828857	S12(Phospho)	1755.66	NA	NA	1.40091e+06	NA	NA	NA	NA	NA	S(12): 100.0													High	45.1	0.000448093										0
DSITSSNAVPNSPGSQHDFGGPR	2	1	1	347840153	S12(Phospho)	2407.03	NA	NA	6.98342e+06	NA	NA	NA	NA	NA	S(2): 0.0; T(4): 0.0; S(5): 0.0; S(6): 0.0; S(12): 100.0; S(15): 0.0													High	41.22	0.00335638										0
KKEDGITDDEDSGGEEGGSR	1	3	1	154299236	S12(Phospho)	2160.86	NA	NA	2.65274e+06	NA	NA	NA	NA	NA	T(7): 0.0; S(12): 100.0; S(19): 0.0													High	39.69	0.00271719										2
VTTSDAQGDAKSTDGKPHVGRR	1	3	1	154310282	S12(Phospho)	2363.11	NA	NA	1.17277e+06	NA	NA	NA	NA	NA	T(2): 0.2; T(3): 1.6; S(4): 1.6; S(12): 85.5; T(13): 11.1													High	38.26	0.00688925										2
GISTSGPSDTGSPARDDAKK	4	2	1	154323023	S12(Phospho)	2026.91	NA	NA	1.18644e+08	8.15432e+06	NA	NA	NA	NA	S(3): 0.0; T(4): 0.0; S(5): 0.0; S(8): 0.1; T(10): 90.8; S(12): 9.1													High	34.15	0.0127877	High	37.91	0.00553383							2
KSDEEPKPVNTSPPATK	2	3	1	472243851	S12(Phospho)	1904.9	NA	NA	NA	2.79163e+06	NA	NA	NA	NA	S(2): 0.0; T(11): 6.7; S(12): 93.3; T(16): 0.0													High	33.46	0.0191823	High	31.66	0.0286923							1
VWSVSAPPQLVSPSGGGNR	6	2	1	472243308	S12(Phospho)	1974.95	NA	NA	3.77655e+06	2.26201e+06	NA	NA	NA	NA	S(3): 0.0; S(5): 0.0; S(12): 99.4; S(14): 0.6													High	31.44	0.0303986	High	67.49	7.01366e-06							0
IVTAGIPVNHNSPR	2	2	1	13620173	S12(Phospho)	1554.78	NA	NA	6943077	NA	NA	NA	NA	NA	T(3): 0.0; S(12): 100.0													High	30.03	0.0283038										0
ASEQSSVGSSVSR	2	2	1	472237561	S12(Phospho)	1360.57	NA	NA	2.28954e+06	2.14588e+06	NA	NA	NA	NA	S(2): 0.0; S(5): 0.0; S(6): 0.0; S(9): 0.0; S(10): 0.0; S(12): 100.0													High	28.18	0.030487	High	49.34	0.000232243							0
HEPLTSVATTASESR	1	1	1	347833053	S12(Phospho)	1665.75	NA	NA	1.29516e+06	NA	NA	NA	NA	NA	T(5): 0.0; S(6): 0.0; T(9): 0.0; T(10): 0.0; S(12): 0.6; S(14): 99.4													High	27.81	0.0508321										0
TPQPASPDISASRR	1	2	1	347828013	S12(Phospho)	1562.73	NA	NA	3.78944e+06	NA	NA	NA	NA	NA	T(1): 0.0; S(6): 0.0; S(10): 7.5; S(12): 92.5													High	26.92	0.0562963										1
SDEGNEGAGASSPSGSGDDNQNRR	3	2	1	347830446	S12(Phospho)	2443.93	NA	NA	NA	654482	NA	NA	NA	NA	S(1): 0.0; S(11): 8.6; S(12): 90.4; S(14): 0.9; S(16): 0.1																High	65.99	7.31385e-06							1
VTTSDAQGDAKSTDGKPHVGR	1	3	1	154310282	S12(Phospho)	2207.01	NA	NA	NA	4.82875e+06	NA	NA	NA	NA	T(2): 0.0; T(3): 0.0; S(4): 0.1; S(12): 99.7; T(13): 0.1																High	33.58	0.0210275							1
TNGAALPTGPASPSR	1	1	1	347831789	S12(Phospho)	1476.68	NA	NA	NA	4.04328e+06	NA	NA	NA	NA	T(1): 0.0; T(8): 0.2; S(12): 89.7; S(14): 10.1																High	29.58	0.0294111							0
NSNSSSGRPTLSPHTSSNNLR	2	2	1	154290050	S12(Phospho)	2293.03	NA	NA	NA	NA	NA	6.47253e+06	NA	NA	S(2): 0.0; S(4): 0.0; S(5): 0.0; S(6): 0.0; T(10): 0.1; S(12): 83.6; T(15): 7.8; S(16): 7.8; S(17): 0.8																						High	48.85	0.000590335	0
SYTPSPVPSSASFPANMTQNIAR	7	3	1	347830526	S12(Phospho); M17(Oxidation)	2519.13	2.57548e+06	1.02782e+07	NA	NA	NA	1.31665e+06	NA	NA	S(1): 0.0; Y(2): 0.0; T(3): 0.0; S(5): 0.0; S(9): 0.0; S(10): 0.0; S(12): 99.9; T(18): 0.0	High		45.39		0.00150893		High		31.78		0.0350124					High	34.08	0.020441				High	37.54	0.00955872	0
ASGEFGPARPTSGFGSHPMTER	2	2	1	347442044	S12(Phospho); M19(Oxidation)	2372.01	NA	NA	1.50448e+07	2.59419e+07	NA	NA	NA	NA	S(2): 0.0; T(11): 50.0; S(12): 50.0; S(16): 0.0; T(20): 0.0													High	33.34	0.019233	High	38.06	0.00639327							0
AAAAAAAAAAASGNATPENK	3	2	1	347835577	S12(Phospho); T16(Phospho)	1858.77	NA	NA	2.58534e+06	2.45671e+06	NA	NA	NA	NA	S(12): 100.0; T(16): 100.0													High	67.34	5.67342e-06	High	53.46	0.000144261							0
APESPVLSHAAGSTTGDAK	27	3	1	472240064	S13(Phospho)	1875.85	3.71192e+07	7.52496e+07	1.99855e+08	2.12615e+08	NA	NA	4.35945e+07	4.03554e+06	S(4): 0.0; S(8): 0.0; S(13): 99.7; T(14): 0.3; T(15): 0.0	High	High	65.26	79.96	9.90357e-06	3.45669e-07	High	High	62.14	39.73	2.08026e-05	0.00392669	High	80.81	2.82564e-07	High	68.4	5.25417e-06							0
AVEVITENPEDGSPTPASTK	20	2	1	154312987	S13(Phospho)	2121.96	NA	3283790	NA	3.28703e+07	4.84389e+06	7.40849e+06	8.49699e+06	3.45469e+06	T(6): 0.0; S(13): 100.0; T(15): 0.0; S(18): 0.0; T(19): 0.0	High	High	63.16	76.47	2.10855e-05	9.61433e-07	High	High	34.19	65.45	0.0166335	1.22879e-05	High	89.91	4.41556e-08	High	74.79	1.4454e-06	High	68.4	5.89739e-06	High	69.99	4.48532e-06	0
VSVTDYPPDRSPSPASSPSR	64	1	1	347840453	S13(Phospho)	2181.98	9.9559e+06	1.6028e+07	27407676	8.6723e+07	NA	29674082	NA	2.87409e+07	S(2): 0.0; T(4): 0.0; Y(6): 0.0; S(11): 0.0; S(13): 100.0; S(16): 0.0; S(17): 0.0; S(19): 0.0	High	High	61.73	60.49	3.20607e-05	4.27447e-05	High	High	61.02	61.36	3.79526e-05	3.34862e-05	High	70.24	4.51828e-06	High	52.54	0.000269956	High	53.62	0.00020661	High	74.99	1.47702e-06	1
DSGSAYSTPGNRSPR	3	1	1	347836879	S13(Phospho)	1631.68	NA	2.18528e+06	NA	NA	NA	NA	2.68864e+06	NA	S(2): 0.0; S(4): 0.0; Y(6): 0.0; S(7): 0.0; T(8): 0.0; S(13): 99.9		High		36.6		0.00499904	High		40.48		0.0019519														1
ANYNADAEEEESS	18	1	1	347441690	S13(Phospho)	1508.51	NA	NA	5.86035e+07	6.37124e+07	NA	NA	9.88548e+06	NA	Y(3): 0.0; S(12): 50.0; S(13): 50.0		High		74.57		2.07738e-07	High		26.39		0.0171437		High	56.35	2.24116e-05	High	63	3.443e-06							0
SWAPVATNPTGQSATGSIDQQK	22	1	1	347831507	S13(Phospho)	2324.05	2.15628e+06	7.12856e+06	2.46339e+07	9.75698e+06	NA	NA	NA	NA	S(1): 0.0; T(7): 0.0; T(10): 0.0; S(13): 99.7; T(15): 0.3; S(17): 0.0	High		89.79		5.1585e-08		High		89.97		4.94907e-08		High	89.4	5.64318e-08	High	109.02	6.17799e-10							0
DQALANAVQSVASPK	8	2	1	154298523	S13(Phospho)	1578.75	3.11978e+06	3.00925e+06	7.11673e+06	8.9898e+06	NA	NA	NA	NA	S(10): 0.0; S(13): 100.0	High		78.84		3.04991e-07		High		82.06		1.55886e-07		High	80.44	2.19587e-07	High	95.26	7.49097e-09							0
AQSPGGSAENAPSPSK	4	2	1	347828524	S13(Phospho)	1564.66	NA	NA	904026	2.17096e+07	NA	NA	NA	NA	S(3): 0.0; S(7): 0.0; S(13): 100.0; S(15): 0.0	High		58.71		2.97435e-05								High	81.98	1.40085e-07	High	67.03	4.37917e-06							0
VGASEFGMPVQSSAPSTPATPSHESGNPFK	22	3	1	154298795	S13(Phospho)	3081.37	9.08295e+06	1.06247e+07	49310565	5.73761e+07	1.63203e+06	NA	NA	NA	S(4): 0.0; S(12): 10.8; S(13): 89.2; S(16): 0.0; T(17): 0.0; T(20): 0.0; S(22): 0.0; S(25): 0.0	High		44.56		0.0025406		High		47.12		0.00137706		High	54.13	0.000277798	High	54.84	0.000232948	High	39.99	0.00745715	High	32.73	0.0374401	0
HEEADASNTLSSSPK	4	3	1	154289940	S13(Phospho)	1652.68	624786	561302	NA	2.67667e+06	NA	NA	NA	NA	S(7): 0.0; T(9): 0.0; S(11): 0.0; S(12): 4.5; S(13): 95.5	High		43.74		0.000881264		High		53.54		9.20584e-05					High	65.09	5.8851e-06							0
HQITPPTPISPDSPTRR	5	2	1	472241542	S13(Phospho)	1979.97	3.3283e+06	799871	3.13528e+07	51042936	NA	NA	NA	NA	T(4): 0.0; T(7): 0.0; S(10): 0.0; S(13): 99.6; T(15): 0.4	High		38.65		0.00483062		High		54.59		0.000117641		High	59.22	4.04498e-05	High	48.62	0.000481602							1
WAPFVGGGGPGSSSK	10	2	1	154311867	S13(Phospho)	1470.64	8.56804e+06	9.15988e+06	7.60584e+07	9.63606e+07	NA	NA	NA	NA	S(12): 48.9; S(13): 48.9; S(14): 2.1	High		35.04		0.00797421		High		48.81		0.000344589		High	45.73	0.000644195	High	67.02	5.18371e-06							0
SLHPSEQVSAHGSPTNK	4	2	1	154295928	S13(Phospho)	1855.83	7.95134e+06	1.2631e+07	1.27622e+07	NA	NA	4.99123e+06	NA	NA	S(1): 0.0; S(5): 0.0; S(9): 0.1; S(13): 98.9; T(15): 1.0	High		31.05		0.0258343		High		30.08		0.0340176		High	30.71	0.0292118							High	31.66	0.0220737	0
LLQHAPAPMATDSPTK	4	2	1	154297015	S13(Phospho)	1757.83	1.22441e+06	NA	2.03726e+07	NA	NA	NA	NA	NA	T(11): 0.0; S(13): 94.9; T(15): 5.1	High		30.78		0.0269482								High	50.64	0.000268818										0
TGSAGSSAGRPPSSGLRDDR	2	2	1	347838162	S13(Phospho)	2010.9	NA	3.11034e+07	NA	NA	NA	2.68939e+07	NA	NA	T(1): 0.0; S(3): 0.0; S(6): 0.0; S(7): 0.0; S(13): 50.0; S(14): 50.0							High		30.69		0.0296879											High	37.34	0.00655903	1
TTTNATAHQQALSPR	1	1	1	347440989	S13(Phospho)	1676.77	NA	NA	1.13359e+06	NA	NA	NA	NA	NA	T(1): 0.0; T(2): 0.0; T(3): 0.0; T(6): 0.0; S(13): 100.0													High	65.76	9.49021e-06										0
SMPVSPALSGLGSPALGATK	1	3	1	347839103	S13(Phospho)	1920.96	NA	NA	2.47816e+06	NA	NA	NA	NA	NA	S(1): 0.0; S(5): 0.0; S(9): 0.0; S(13): 100.0; T(19): 0.0													High	64.83	1.09508e-05										0
TGEAEVEQEVPDSPAGGINAIRDR	2	1	1	347831507	S13(Phospho)	2590.19	NA	NA	1.33168e+06	NA	NA	NA	NA	NA	T(1): 0.0; S(13): 100.0													High	59.52	6.46105e-05										1
SMANVFQSENSTSPSSSR	3	3	1	154312238	S13(Phospho)	1995.81	NA	NA	6.34961e+06	5.76971e+06	NA	NA	NA	NA	S(1): 0.0; S(8): 0.0; S(11): 0.0; T(12): 0.6; S(13): 99.3; S(15): 0.1; S(16): 0.0; S(17): 0.0													High	47.76	0.000424598	High	50.54	0.000233575							0
RPGNLAAGSGFNSPLHR	2	3	1	154311449	S13(Phospho)	1830.88	NA	NA	2.09771e+06	NA	NA	NA	NA	NA	S(9): 0.0; S(13): 100.0													High	45.26	0.00115566										0
LEQQVSSGPQSHSPK	3	3	1	154314995	S13(Phospho)	1688.76	NA	NA	2.06303e+06	1.42096e+06	NA	NA	NA	NA	S(6): 0.0; S(7): 0.0; S(11): 0.0; S(13): 100.0													High	42.77	0.00144001	High	47.17	0.000545861							0
MRPDPPAAPAAKSPVLSR	2	3	1	154309388	S13(Phospho)	1940.98	NA	NA	1.57418e+07	1.45659e+07	NA	NA	NA	NA	S(13): 100.0; S(17): 0.0													High	41	0.00237901	High	46.05	0.000751148							1
TGSAGSSAGRPPSSGLR	2	2	1	347838162	S13(Phospho)	1624.75	NA	NA	1.92657e+06	NA	NA	NA	NA	NA	T(1): 0.0; S(3): 0.0; S(6): 0.0; S(7): 0.0; S(13): 90.3; S(14): 9.7													High	39.4	0.00323779										0
AADDGGAQIQDGSPVREDEWGTAGRK	1	2	1	472243040	S13(Phospho)	2766.21	NA	NA	4.05839e+06	NA	NA	NA	NA	NA	S(13): 100.0; T(22): 0.0													High	38.75	0.00729436										2
YLGNALAVIRPQSPSTLSQTQK	1	2	1	347838752	S13(Phospho)	2452.26	NA	NA	4.94382e+06	NA	NA	NA	NA	NA	Y(1): 0.0; S(13): 98.6; S(15): 0.7; T(16): 0.1; S(18): 0.0; T(20): 0.7													High	36.98	0.00676509										0
DDKPVFLVFHGGSGSSK	2	1	1	347841748	S13(Phospho)	1856.86	NA	NA	12041735	NA	NA	NA	NA	NA	S(13): 99.1; S(15): 0.9; S(16): 0.1													High	36.33	0.0077409										0
TSSDPFQYQVADSPTRQESSSR	2	3	1	347830121	S13(Phospho)	2553.09	NA	NA	2.18366e+07	NA	NA	NA	NA	NA	T(1): 0.0; S(2): 0.0; S(3): 0.0; Y(8): 0.0; S(13): 99.8; T(15): 0.1; S(19): 0.0; S(20): 0.0; S(21): 0.0													High	34.3	0.0159946										1
EEMRPLSGTTEGSHTEQER	1	2	1	472244184	S13(Phospho)	2253.94	NA	NA	6.60461e+06	NA	NA	NA	NA	NA	S(7): 0.0; T(9): 0.0; T(10): 0.0; S(13): 100.0; T(15): 0.0													High	32.18	0.0233662										0
SSWLESALNKPESPKPK	1	1	1	347828008	S13(Phospho)	1977.97	NA	NA	2.95466e+06	NA	NA	NA	NA	NA	S(1): 0.0; S(2): 0.0; S(6): 0.0; S(13): 100.0													High	29.37	0.043701										0
GGIISAQPSGPPSVSGDPK	2	2	1	472239182	S13(Phospho)	1830.86	NA	NA	NA	NA	NA	2.05081e+06	NA	NA	S(5): 0.0; S(9): 0.3; S(13): 49.8; S(15): 49.8																						High	31.55	0.0249494	0
KPETNDKTETAASGGEGQSGGEGGR	5	1	1	347833400	S13(Phospho); S19(Phospho)	2580.03	NA	NA	1.06272e+08	NA	NA	NA	NA	NA	T(4): 0.0; T(8): 0.0; T(10): 0.2; S(13): 99.7; S(19): 100.0													High	42.9	0.00187707										1
KPETNDKTETAASGGEGQSGGEGGRR	1	1	1	347833400	S13(Phospho); S19(Phospho)	2736.13	NA	NA	5.9827e+06	NA	NA	NA	NA	NA	T(4): 0.1; T(8): 2.9; T(10): 15.0; S(13): 82.0; S(19): 100.0													High	32.03	0.0251585										2
TVHALDAPSPPSSSPNPSAAPK	10	1	1	347841476	S14(Phospho)	2208.03	5.94077e+06	2.15962e+07	36814191	4.72948e+07	NA	1.6732e+07	9928961	NA	T(1): 0.0; S(9): 0.0; S(12): 0.0; S(13): 7.9; S(14): 92.1; S(18): 0.0	High	High	41.66	33.17	0.0032104	0.0221455	High		38.57		0.00626869		High	57.7	7.80343e-05	High	53.66	0.000197396				High	42.77	0.00246784	0
ATYAGETLPASPGSLPR	4	2	1	347837760	S14(Phospho)	1767.83	1579366	3.32404e+06	NA	NA	NA	NA	1.28422e+06	NA	T(2): 0.0; Y(3): 0.0; T(7): 0.0; S(11): 0.0; S(14): 100.0	High	High	37.44	39.23	0.00643677	0.00426254	High		31.24		0.0267578														0
DQQASTAAAPAKESPISAPQPESPWAK	5	3	1	347829603	S14(Phospho)	2843.33	NA	NA	2.75473e+07	1.75086e+07	NA	NA	488725	NA	S(5): 0.0; T(6): 0.0; S(14): 100.0; S(17): 0.0; S(23): 0.0	High	High	36.87	49.78	0.0115027	0.000603826	High		36.43		0.0134231		High	33.83	0.0244053	High	35.46	0.0167112							1
NQAPYGYTSSNSESPTR	5	2	1	347826605	S14(Phospho)	1938.79	NA	1.34287e+06	NA	8.58676e+06	NA	1.83294e+06	2.04216e+06	NA	Y(5): 0.0; Y(7): 0.0; T(8): 0.0; S(9): 0.0; S(10): 0.0; S(12): 0.5; S(14): 93.2; T(16): 6.3		High		57.96		4.40678e-05	High		52.45		0.000149893					High	71.21	2.09643e-06				High	60.95	2.1414e-05	0
ESSAAGHAGSRPISPSADR	9	1	1	347829388	S14(Phospho)	1932.86	NA	7.43604e+07	6.23363e+06	14534352	NA	1.31377e+08	1.55496e+06	NA	S(2): 0.0; S(3): 0.0; S(10): 0.0; S(14): 50.0; S(16): 50.0		High		47.71		0.000666722	High		33.19		0.0192613		High	37.59	0.00685401	High	38.04	0.00617938				High	36.49	0.00916626	0
SSTTSEQLSSPATSPIK	6	2	1	347828008	S14(Phospho)	1800.83	NA	NA	NA	NA	973911	NA	3.50065e+06	996260	S(1): 0.0; S(2): 0.0; T(3): 0.0; T(4): 0.0; S(5): 0.0; S(9): 0.0; S(10): 0.0; T(13): 0.7; S(14): 99.3		High		53.54		0.000170397		High		48.63		0.000527104							High	39.76	0.00391022				0
TTTTTSGGEDSTTSAERDAR	1	2	1	347835577	S14(Phospho)	2123.87	NA	NA	NA	NA	NA	NA	2.24827e+06	NA	T(1): 0.0; T(2): 0.0; T(3): 0.0; T(4): 0.0; T(5): 0.0; S(6): 0.0; S(11): 0.0; T(12): 0.2; T(13): 1.4; S(14): 98.4		High		28.18		0.0413589																			1
EGPAALTQLYRPYSMIQSK	6	2	1	154305341	S14(Phospho)	2233.07	3.07796e+06	NA	3.8223e+07	5.06962e+06	NA	NA	NA	NA	T(7): 0.0; Y(10): 0.0; Y(13): 50.0; S(14): 50.0; S(18): 0.0	High		36.27		0.0103271								High	57.88	7.03856e-05	High	44.72	0.001479							0
SPISPIDGHAGRQSLDSAR	2	1	1	347831945	S14(Phospho)	2043.96	4.00962e+06	NA	3.30239e+07	NA	NA	NA	NA	NA	S(1): 0.0; S(4): 0.0; S(14): 100.0; S(17): 0.0	High		35.22		0.0128209								High	32.66	0.0232247										1
LLNQPKPPQTGNESPHLNTEK	4	3	1	154298261	S14(Phospho)	2422.18	NA	3.06222e+07	137887605	1.28829e+08	NA	NA	NA	NA	T(10): 0.0; S(14): 100.0; T(19): 0.0							High		40.8		0.00390513		High	44.05	0.00183001	High	53.15	0.000229498							0
AADLSSIAAPTPVSPGR	8	1	1	347441025	S14(Phospho)	1689.82	NA	2.13343e+07	4.3263e+07	4.75752e+07	NA	NA	NA	NA	S(5): 0.0; S(6): 0.0; T(11): 0.0; S(14): 100.0							High		29.55		0.0341071		High	41.12	0.00250735	High	37.71	0.00549813							0
TTLKPTAPEFKPQSR	1	3	1	347832490	S14(Phospho)	1780.9	NA	NA	NA	NA	NA	NA	NA	NA	T(1): 0.0; T(2): 0.0; T(6): 0.0; S(14): 100.0							High		27.14		0.0665563														0
NSENAGAAMSTPLSPGSELR	4	3	1	154318536	S14(Phospho)	2068.9	NA	NA	3.29555e+06	4.91526e+06	NA	1.31987e+06	NA	NA	S(2): 0.0; S(10): 0.1; T(11): 0.1; S(14): 99.7; S(17): 0.1													High	67.38	7.10217e-06	High	69.48	4.73423e-06				High	51.33	0.00031252	0
RIELQGEGDDGLTSPGAR	2	1	1	347828614	S14(Phospho)	1950.89	NA	NA	3.75765e+06	NA	NA	NA	NA	NA	T(13): 0.3; S(14): 99.7													High	55.83	9.76948e-05										1
NSENAGAAMSTPLSPGSELREK	1	3	1	154318536	S14(Phospho)	2326.04	NA	NA	1.16333e+07	NA	NA	NA	NA	NA	S(2): 0.0; S(10): 0.0; T(11): 0.1; S(14): 99.9; S(17): 0.0													High	52.42	0.000257185										1
TSQHGAIGSNRPTSR	2	1	1	347440750	S14(Phospho)	1648.75	NA	NA	4.14722e+06	NA	NA	NA	NA	NA	T(1): 0.0; S(2): 0.0; S(9): 0.0; T(13): 89.5; S(14): 10.4													High	44.37	0.00117722										0
RKAEEEPEVEGENSDGGK	3	1	1	347828857	S14(Phospho)	2039.85	NA	NA	2.13062e+07	9.76713e+06	NA	NA	NA	NA	S(14): 100.0													High	44.24	0.00137497	High	30.58	0.0301869							2
MTPDANATQQGSTSPSSAQR	4	1	1	472237859	S14(Phospho)	2114.88	NA	NA	3.75617e+06	NA	NA	NA	NA	NA	T(2): 0.0; T(8): 0.0; S(12): 0.1; T(13): 0.8; S(14): 99.1; S(16): 0.0; S(17): 0.0													High	43.85	0.00130841										0
SVADSMGLASGAQSPGTK	3	3	1	472237037	S14(Phospho)	1743.76	NA	NA	8.50724e+06	9.86235e+06	5.30694e+06	NA	NA	NA	S(1): 0.0; S(5): 0.0; S(10): 0.9; S(14): 99.0; T(17): 0.1													High	41.09	0.00255196	High	42.58	0.00179977	High	58.25	4.78047e-05				0
IQDGGYEEVTARASPPPSQPSR	1	3	1	472238143	S14(Phospho)	2422.1	NA	NA	3.73952e+07	NA	NA	NA	NA	NA	Y(6): 0.0; T(10): 0.1; S(14): 99.7; S(18): 0.1; S(21): 0.0													High	40.19	0.00510184										1
SPTPEPEEEPERESSPVR	4	1	1	347831507	S14(Phospho)	2131.92	NA	NA	1.45002e+07	5.34558e+06	NA	NA	NA	NA	S(1): 0.0; T(3): 0.0; S(14): 50.0; S(15): 50.0													High	39.74	0.00398136	High	46.14	0.00100328							1
AARPAQENINLGPSIR	3	1	1	347836760	S14(Phospho)	1786.9	NA	NA	4.87751e+06	4.12171e+06	NA	NA	NA	NA	S(14): 100.0													High	39.32	0.00383596	High	34.39	0.0120092							0
AAAAQAAAEAARSSEQAGEEAAPAPQEE	2	1	1	347836345	S14(Phospho)	2762.19	NA	NA	6.14012e+07	NA	NA	NA	NA	NA	S(13): 10.3; S(14): 89.7													High	39.1	0.00650812										1
ASAVDPVFVAHVLSPR	1	2	1	472245954	S14(Phospho)	1744.87	NA	NA	1.42554e+06	NA	NA	NA	NA	NA	S(2): 0.0; S(14): 100.0													High	37.01	0.00641992										0
MSVVNDSGVYLPPSPPEKK	3	1	1	347831945	S14(Phospho)	2124.01	NA	NA	NA	NA	NA	NA	NA	NA	S(2): 0.0; S(7): 0.0; Y(10): 0.0; S(14): 100.0													High	35.29	0.0132223										1
SAATSDEETEKPKSPFAK	1	2	1	154289507	S14(Phospho)	2002.9	NA	NA	1.33189e+06	NA	NA	NA	NA	NA	S(1): 0.0; T(4): 0.0; S(5): 0.0; T(9): 0.0; S(14): 100.0													High	34.15	0.0153452										1
SKTPTILSSSTMNSSSILEPPPIPPTLGR	3	2	1	154310849	S14(Phospho)	3088.57	NA	NA	919610	NA	NA	NA	NA	NA	S(1): 83.6; T(3): 3.1; T(5): 3.1; S(8): 3.1; S(9): 3.1; S(10): 3.1; T(11): 0.6; S(14): 0.1; S(15): 0.1; S(16): 0.1; T(26): 0.0													High	33.19	0.0176062										1
LSPQMHPPGNYGASPPGR	3	2	1	154313717	S14(Phospho)	1942.86	NA	NA	1.65668e+07	NA	NA	NA	NA	NA	S(2): 0.0; Y(11): 0.0; S(14): 100.0													High	30.16	0.0343605	High	32.75	0.0187668							0
ADEPATEAAPAPES	2	1	1	347826588	S14(Phospho)	1435.56	NA	NA	1.36338e+07	13853463	NA	NA	NA	NA	T(6): 0.0; S(14): 100.0													High	27.19	0.0248281	High	32.07	0.00810234							0
ASHKPQSPLVAPPSPGFR	1	3	1	154296386	S14(Phospho)	1952.97	NA	NA	4.17981e+06	NA	NA	NA	NA	NA	S(2): 0.0; S(7): 0.0; S(14): 100.0													High	27.04	0.0640538										0
VTQPDLQQNATPTSPK	3	1	1	347441520	S14(Phospho)	1804.85	NA	NA	NA	NA	2.12098e+06	3.15057e+06	NA	NA	T(2): 0.0; T(11): 0.0; T(13): 6.7; S(14): 93.3																			High	33.8	0.014778	High	29.09	0.0442068	0
EGPAALTQLYRPYSMIQSK	2	2	1	154305341	S14(Phospho); M15(Oxidation)	2249.07	NA	NA	NA	12553096	NA	NA	NA	NA	T(7): 0.0; Y(10): 0.0; Y(13): 50.0; S(14): 50.0; S(18): 0.0																High	42.88	0.00240869							0
IQEEGPDGQGTGHLSPK	6	3	1	154297279	S15(Phospho)	1829.81	NA	1.94195e+06	NA	1.02885e+07	NA	1.32743e+06	4.59434e+06	NA	T(11): 0.0; S(15): 100.0		High		48.21		0.00047341	High		37.17		0.00623567					High	43.05	0.0016226				High	39.98	0.003265	0
AYTTTGPINHGSAESPSLVTADAEDPLAR	6	12	1	402694868	S15(Phospho)	3021.38	1.55407e+06	2.76422e+06	1.77196e+07	1.58137e+07	NA	NA	NA	NA	Y(2): 0.0; T(3): 0.0; T(4): 0.0; T(5): 0.0; S(12): 0.0; S(15): 100.0; S(17): 0.0; T(20): 0.0	High		42.07		0.00409774		High		42.06		0.00412274		High	43.86	0.00273415	High	53.94	0.000268626							0
ANAITFSSNVPLPPSPAVVADVIDRR	23	3	1	347828768	S15(Phospho)	2786.43	72132.7	NA	940884	NA	NA	NA	NA	NA	T(5): 0.0; S(7): 0.0; S(8): 0.0; S(15): 100.0	High		37.68		0.00568125		High		49.23		0.000391628		High	83.84	1.37545e-07	High	80.4	3.0142e-07							1
APNVISTGSLHTAGSMTSMNSGLR	2	2	1	347830526	S15(Phospho)	2469.13	2.01315e+06	NA	NA	NA	2.14265e+06	NA	NA	NA	S(6): 0.0; T(7): 0.0; S(9): 0.0; T(12): 0.0; S(15): 99.9; T(17): 0.1; S(18): 0.0; S(21): 0.0	High		31.3		0.0386593														High	44.67	0.00178444				0
VANPFASPFASRPASTFGASSSVGR	2	1	1	347840611	S15(Phospho)	2548.2	NA	2.0486e+06	NA	NA	NA	NA	NA	NA	S(7): 0.0; S(11): 0.9; S(15): 90.2; T(16): 8.9; S(20): 0.0; S(21): 0.0; S(22): 0.0							High		29.61		0.0625743		High	49.41	0.000633469										0
ITSPTETVSSSTKESPLQSPSR	4	2	1	472239691	S15(Phospho)	2399.14	NA	1.12314e+07	4.01124e+07	3.74471e+06	NA	NA	NA	NA	T(2): 0.0; S(3): 0.0; T(5): 0.0; T(7): 0.0; S(9): 0.1; S(10): 0.9; S(11): 8.5; T(12): 82.0; S(15): 8.5; S(19): 0.0; S(21): 0.0							High		29.39		0.056044		High	35.33	0.0145226	High	47.9	0.0007882							1
TADELPPQKPPRPLSPQQQAESTLK	6	2	1	347828586	S15(Phospho)	2836.42	NA	NA	1.42028e+07	1.10889e+07	NA	NA	NA	NA	T(1): 0.0; S(15): 100.0; S(22): 0.0; T(23): 0.0							High		28.34		0.0638246		High	45.34	0.00111849	High	34.38	0.0142436							0
YAPGVTGFGSDRSDSQK	3	2	1	347838118	S15(Phospho)	1851.79	NA	NA	2.47079e+06	4.7979e+06	NA	NA	NA	NA	Y(1): 0.0; T(6): 0.0; S(10): 0.0; S(13): 0.9; S(15): 99.1													High	41.72	0.00226793	High	40.63	0.00270302							1
SANITIANSVGKLSSSEIEK	7	3	1	507414626	S15(Phospho)	2128.05	NA	NA	7.21953e+06	7.42546e+06	NA	NA	NA	NA	S(1): 0.0; T(5): 0.0; S(9): 0.0; S(14): 3.3; S(15): 48.3; S(16): 48.3													High	38.35	0.00484712	High	39.49	0.00395861							1
AATNLHHSTLAEQSSPDSSPTITGR	1	2	1	154311871	S15(Phospho)	2658.22	NA	NA	2.42757e+07	NA	NA	NA	NA	NA	T(3): 0.0; S(8): 0.0; T(9): 0.0; S(14): 91.0; S(15): 9.0; S(18): 0.0; S(19): 0.0; T(21): 0.0; T(23): 0.0													High	36.86	0.0118898										0
STFTSINTPTPIIASPHPFK	2	1	1	472241717	S15(Phospho)	2236.1	NA	NA	5.01334e+06	5.4628e+06	NA	NA	NA	NA	S(1): 0.0; T(2): 0.0; T(4): 0.0; S(5): 0.0; T(8): 0.0; T(10): 0.0; S(15): 100.0													High	35.67	0.0106917	High	32.42	0.0209643							0
GPSQTQRPTSAPGPSPVIPPQNITPR	3	1	1	472246142	S15(Phospho)	2760.38	NA	NA	NA	2.87947e+06	NA	NA	NA	NA	S(3): 0.0; T(5): 0.0; T(9): 0.0; S(10): 0.0; S(15): 100.0; T(24): 0.0													High	32.34	0.0223459	High	30.94	0.0318527							0
TTTNLDGRDDVNHVSPR	1	2	1	347441963	S15(Phospho)	1976.88	NA	NA	3.17671e+06	NA	NA	NA	NA	NA	T(1): 0.0; T(2): 0.0; T(3): 0.0; S(15): 100.0													High	29.52	0.0427759										1
EAEEDIQMPDVRPSSQEPQAK	1	1	1	347830903	S15(Phospho)	2464.07	NA	NA	5.53281e+07	NA	NA	NA	NA	NA	S(14): 8.7; S(15): 91.3													High	28.68	0.055766										0
STEQYPATSGAAGSSTGGASGGELSK	1	2	1	154312782	S15(Phospho)	2438.04	NA	NA	NA	1.15057e+06	NA	NA	NA	NA	S(1): 0.0; T(2): 0.0; Y(5): 0.0; T(8): 0.0; S(9): 0.0; S(14): 50.0; S(15): 50.0; T(16): 0.1; S(20): 0.0; S(25): 0.0																High	91.69	2.98162e-08							0
VAAEGDPAAMTPQISPPR	1	1	1	347838076	S15(Phospho)	1887.87	NA	NA	NA	1.93977e+06	NA	NA	NA	NA	T(11): 0.0; S(15): 100.0																High	28.21	0.047643							0
STKPEVATPPTTTDSSATPTPELKK	11	3	1	472246560	S15(Phospho)	2664.3	NA	NA	NA	NA	1.32521e+06	7.90953e+06	NA	3.46348e+06	S(1): 0.0; T(2): 0.0; T(8): 0.0; T(11): 0.0; T(12): 0.0; T(13): 0.0; S(15): 47.9; S(16): 47.9; T(18): 4.3; T(20): 0.0								High		47.07		0.000827556							High	34.78	0.0140549	High	36.28	0.0101974	1
LAIENKPSTSTALTTSPSR	20	3	1	154301731	S16(Phospho)	2054.01	7.21197e+06	1.54803e+07	1.57324e+07	6.57076e+07	1.3373e+06	2.41502e+06	7.80813e+06	NA	S(8): 0.0; T(9): 0.0; S(10): 0.0; T(11): 0.0; T(14): 0.0; T(15): 6.2; S(16): 93.3; S(18): 0.4	High	High	44.16	31.41	0.00143507	0.025044	High		40.83		0.00308938		High	54.33	0.000138367	High	44.55	0.00131181	High	35.77	0.00990539	High	49.55	0.000417604	0
EEVASNDDPAPAAEESPK	4	3	2	347829792;154324176	S16(Phospho)	1935.79	NA	NA	NA	NA	NA	NA	7.34852e+06	NA	S(5): 0.0; S(16): 100.0		High		67.86		3.86289e-06							High	76.67	5.0698e-07										0
TPVISSLNIGSTDHSSFPTQPIR	21	2	1	154289679	S16(Phospho)	2534.23	NA	7.92867e+06	20403515	3.0594e+07	NA	NA	NA	NA	T(1): 0.0; S(5): 0.0; S(6): 0.0; S(11): 0.0; T(12): 0.0; S(15): 6.6; S(16): 93.4; T(19): 0.0							High		43.11		0.0023211		High	59.99	4.81107e-05	High	46.81	0.000964077							0
VSFQTATVEDDLYRTSPK	12	1	1	347828586	S16(Phospho)	2136.98	NA	8.05361e+06	4.74332e+07	8.48568e+06	NA	NA	NA	NA	S(2): 0.0; T(5): 0.0; T(7): 0.0; Y(13): 3.5; T(15): 48.2; S(16): 48.2							High		29.08		0.0585839		High	50.66	0.00040932	High	32.73	0.0256801							1
DSFATLDTFAHTPSSSGSPRPTNSASR	3	2	1	210076473	S16(Phospho)	2874.27	NA	NA	4.77326e+06	NA	NA	NA	NA	NA	S(2): 0.0; T(5): 0.0; T(8): 0.0; T(12): 0.0; S(14): 8.5; S(15): 8.5; S(16): 82.0; S(18): 0.9; T(22): 0.0; S(24): 0.0; S(26): 0.0													High	32.85	0.0301942										0
DMSSHLIDLHTTVPQSPLVK	1	2	1	347838186	S16(Phospho)	2298.12	NA	NA	5.68604e+06	NA	NA	NA	NA	NA	S(3): 0.0; S(4): 0.0; T(11): 0.0; T(12): 0.0; S(16): 100.0													High	32.15	0.0271549										0
LAIENKPSTSTALTTSPSRR	1	3	1	154301731	S16(Phospho)	2210.12	NA	NA	2.61892e+07	NA	NA	NA	NA	NA	S(8): 0.0; T(9): 0.0; S(10): 0.0; T(11): 0.0; T(14): 0.0; T(15): 0.1; S(16): 98.9; S(18): 1.0													High	28.76	0.0523534										1
NSMGSLGALGGQGGSSSK	3	3	1	154308253	S16(Phospho)	1674.71	NA	NA	NA	NA	NA	NA	NA	NA	S(2): 0.0; S(5): 0.0; S(15): 0.9; S(16): 90.4; S(17): 8.7													High	28.39	0.0279613										0
STPSSHDESFPLSPASPSMGNR	1	3	1	154301071	S16(Phospho)	2367.99	NA	NA	NA	1.22343e+07	NA	NA	NA	NA	S(1): 0.0; T(2): 0.0; S(4): 0.0; S(5): 0.0; S(9): 0.0; S(13): 0.0; S(16): 99.4; S(18): 0.6																High	38.86	0.00622131							0
TVTSSTAESAPSTAAGSPNDTPR	16	1	1	472241354	S17(Phospho)	2285	2.48081e+06	NA	5.46355e+06	1.06484e+07	NA	NA	NA	NA	T(1): 0.0; T(3): 0.0; S(4): 0.0; S(5): 0.0; T(6): 0.0; S(9): 0.0; S(12): 0.0; T(13): 0.0; S(17): 100.0; T(21): 0.0	High		41.53		0.00301266								High	96.54	9.63806e-09	High	81.5	3.01585e-07							0
ASISGPPMPAPPPHPQSPELVSGAVEESPLYVNAK	1	2	1	347838526	S17(Phospho)	3630.75	NA	NA	3.57807e+06	NA	NA	NA	NA	NA	S(2): 0.0; S(4): 0.0; S(17): 100.0; S(22): 0.0; S(28): 0.0; Y(31): 0.0													High	42	0.00399711										0
RSSTNSSNAPVIPMSTSPGTTLQR	3	3	1	154322439	S17(Phospho)	2569.21	NA	NA	1.3881e+07	9.78206e+06	NA	NA	NA	NA	S(2): 0.0; S(3): 0.0; T(4): 0.0; S(6): 0.0; S(7): 0.0; S(15): 0.5; T(16): 6.5; S(17): 86.5; T(20): 6.5; T(21): 0.0													High	38.85	0.00701755	High	65.82	1.40073e-05							1
AQTPVGTSNPFATPPYSRPASTIGAR	3	1	1	347440878	S17(Phospho)	2724.31	NA	NA	1.24759e+07	3.87765e+07	NA	NA	NA	NA	T(3): 0.0; T(7): 0.0; S(8): 0.0; T(13): 0.2; Y(16): 46.0; S(17): 46.0; S(21): 6.8; T(22): 1.1													High	36.47	0.011012	High	34.5	0.017652							0
APSYAGQPPMPSGRPYSPR	3	2	1	347828793	S17(Phospho)	2095.94	NA	NA	9.27197e+06	NA	NA	NA	NA	NA	S(3): 0.0; Y(4): 0.0; S(12): 0.0; Y(16): 6.5; S(17): 93.5													High	34.8	0.0152155										0
ERIDDSPSAASRPPLGSPDQAGLGK	2	1	1	347827583	S17(Phospho)	2601.23	NA	NA	NA	NA	NA	NA	NA	NA	S(6): 0.0; S(8): 0.0; S(11): 0.0; S(17): 99.9													High	28.27	0.0723085										1
GRPTANTQPQATKPSPSPMR	3	2	1	347834940	S17(Phospho); M19(Oxidation)	2218.04	NA	NA	2.11272e+06	2.4583e+06	NA	1.77667e+06	NA	NA	T(4): 0.0; T(7): 0.0; T(12): 0.0; S(15): 0.6; S(17): 99.4													High	27.53	0.0764694	High	37.17	0.00820231				High	30.17	0.0418301	0
AGDTGAPAFATVDVRPPSPGTIK	11	2	1	347837276	S18(Phospho)	2305.12	1.37283e+07	26770779	3.58685e+07	36445447	NA	4.69852e+07	7390817	NA	T(4): 0.0; T(11): 0.0; S(18): 91.1; T(21): 8.9	High	High	43.58	47.9	0.00161599	0.00059115	High		34.95		0.0115		High	28.3	0.0534698	High	44.18	0.0012566				High	37.02	0.00706057	0
WIQWLDAPAPLTPTSTSSPSK	57	1	1	347839088	S18(Phospho)	2363.13	4.55862e+06	571435	2.50748e+07	3.48919e+06	NA	NA	NA	NA	T(12): 0.0; T(14): 0.1; S(15): 24.6; T(16): 24.6; S(17): 24.6; S(18): 24.6; S(20): 1.5	High		69.35		4.85486e-06		High		36.07		0.0102947		High	73.23	1.9869e-06	High	62.92	2.13391e-05							0
STSSYPSTSTSTTTANPSPTK	3	1	1	154317072	S18(Phospho)	2182.94	436554	NA	NA	1.51557e+06	NA	NA	NA	NA	S(1): 0.0; T(2): 0.0; S(3): 0.0; S(4): 0.0; Y(5): 0.0; S(7): 0.0; T(8): 0.0; S(9): 0.0; T(10): 0.0; S(11): 0.0; T(12): 0.0; T(13): 0.0; T(14): 0.0; S(18): 92.6; T(20): 7.4	High		48.3		0.000585727											High	79.2	4.65877e-07							0
DGGVADLDNEQDPGANKSPR	5	1	1	347830592	S18(Phospho)	2134.9	NA	NA	3.00948e+07	2.71235e+07	NA	NA	NA	NA	S(18): 100.0													High	59.79	3.92004e-05	High	55.11	0.000115003							1
GFSSLGYPTSAVSPAKKSPPINTSENYGK	3	3	1	154300312	S18(Phospho)	3064.47	NA	NA	9.66418e+06	5.73168e+06	NA	NA	NA	NA	S(3): 0.0; S(4): 0.0; Y(7): 0.0; T(9): 0.0; S(10): 0.0; S(13): 0.0; S(18): 99.3; T(23): 0.3; S(24): 0.3; Y(27): 0.0													High	43.78	0.0023599	High	46.26	0.0013332							2
DAEREGDEEQHDEKDGDSAK	3	2	1	347840057	S18(Phospho)	2339.89	NA	NA	1.03689e+06	408813	NA	NA	NA	NA	S(18): 100.0													High	37.02	0.00495531	High	45.41	0.00070784							2
DIIQLHQESDALEPAAQSPQSR	4	1	1	347829545	S18(Phospho)	2513.17	NA	NA	2.99555e+07	NA	NA	NA	NA	NA	S(9): 0.0; S(18): 50.0; S(21): 50.0													High	32.68	0.0316423	High	32.6	0.0318734				High	32.47	0.0338328	0
TAGPTSAPHDSDTGSIRSLGR	1	2	1	154314993	S18(Phospho)	2162.98	NA	NA	1.08825e+07	NA	NA	NA	NA	NA	T(1): 0.0; T(5): 0.0; S(6): 0.0; S(11): 0.0; T(13): 0.0; S(15): 1.0; S(18): 98.9													High	28.74	0.0564043										1
AEPLVLVSPQPLVINKRSEETLNTLK	6	3	1	472237757	S18(Phospho)	2968.61	NA	NA	NA	NA	NA	NA	NA	NA	S(8): 0.0; S(18): 33.3; T(21): 33.3; T(24): 33.3													High	24.51	0.0352227										2
VPAAEGDVDEKPAATPSSGKK	1	3	1	154321531	S18(Phospho)	2134.01	NA	NA	NA	NA	3711841	NA	NA	NA	T(15): 4.3; S(17): 47.8; S(18): 47.8																			High	34.63	0.015117				1
KPETNDKTETAASGGEGQSGGEGGR	17	1	1	347833400	S19(Phospho)	2500.06	NA	2.9382e+06	5.69664e+07	1.27162e+07	NA	1.43825e+06	6.7605e+06	1.58174e+06	T(4): 0.0; T(8): 0.0; T(10): 0.0; S(13): 0.0; S(19): 100.0		High		73		2.50092e-06	High	High	66.16	68.68	1.19599e-05	6.69464e-06	High	66.31	1.13317e-05	High	91.84	3.26663e-08				High	63.61	2.07304e-05	1
VIQEEPSDAYGPSSYGSGSPR	9	3	1	347840942	S19(Phospho)	2262.96	6.60379e+06	NA	18150998	18125215	NA	NA	NA	NA	S(7): 0.0; Y(10): 0.0; S(13): 0.0; S(14): 0.0; Y(15): 0.0; S(17): 0.0; S(19): 100.0	High		70.36		3.44248e-06		High		84.49		1.28383e-07		High	82.39	2.14557e-07	High	68.59	4.96009e-06							0
RDGGVADLDNEQDPGANKSPR	4	1	1	347830592	S19(Phospho)	2291	NA	NA	5.68654e+07	5.23429e+07	NA	NA	NA	NA	S(19): 100.0	High		58.84		6.07369e-05								High	53.09	0.000225327	High	49.72	0.000483701							2
AGATAGSGAAGSAATLGASTAGPRPELSR	8	2	1	347840234	S19(Phospho)	2593.24	4.03698e+06	7.8115e+06	1.55312e+07	1.88096e+07	NA	3.55611e+06	NA	NA	T(4): 0.0; S(7): 0.0; S(12): 0.0; T(15): 0.0; S(19): 50.0; T(20): 50.0; S(28): 0.0	High		46.75		0.00109796		High		71.61		3.58234e-06		High	40.53	0.00457605	High	48.59	0.000716687				High	55.37	0.000149412	0
IAAEGHIPLPQSTKDEFPSPK	4	2	1	154320241	S19(Phospho)	2342.14	NA	NA	NA	1.87567e+07	NA	NA	NA	NA	S(12): 0.0; T(13): 0.0; S(19): 100.0													High	44.22	0.00168596	High	53.42	0.000203607							1
RRPTNIDTDSSPASAQDSSPK	2	3	1	347840456	S19(Phospho)	2310.04	NA	NA	9556383	4.19927e+06	NA	NA	NA	NA	T(4): 0.0; T(8): 0.0; S(10): 0.0; S(11): 0.0; S(14): 0.0; S(18): 8.7; S(19): 91.3													High	39.08	0.0060067	High	38.51	0.00701121							1
ATHERPPTATTTETTMSTSPK	1	2	1	154295247	S19(Phospho)	2325.04	NA	NA	NA	5.9434e+06	NA	NA	NA	NA	T(2): 0.0; T(8): 0.0; T(10): 0.0; T(11): 0.0; T(12): 0.0; T(14): 0.0; T(15): 0.0; S(17): 0.0; T(18): 5.9; S(19): 94.1																High	46.63	0.00106028							0
SSLSTAGTEAQR	12	3	1	154319820	S2(Phospho)	1287.56	1.57199e+06	3.90992e+06	8.63631e+06	5.62367e+06	1.69369e+06	3.49529e+06	5.32214e+06	1.73557e+06	S(1): 48.5; S(2): 48.5; S(4): 2.9; T(5): 0.2; T(8): 0.0	High	High	52.18	40.72	0.000101697	0.00135133	High	High	50.17	52.57	0.000158666	9.32395e-05	High	52.98	8.48399e-05	High	59.95	1.66911e-05	High	52.41	9.55904e-05	High	50.24	0.000158968	0
SSGTIIVPR	15	1	1	347842478	S2(Phospho)	1009.51	1.80596e+07	2.56835e+07	3.44977e+07	4.38116e+07	NA	1.25532e+06	1.05102e+07	2.1784e+06	S(1): 5.8; S(2): 93.8; T(4): 0.4	High	High	44.21	43.71	0.000631559	0.000708621	High	High	56.73	56.03	3.40781e-05	4.1535e-05	High	39.33	0.00187273	High	56.68	3.44727e-05				High	33.19	0.00769972	0
HSPAPQSMQNISK	8	1	1	347831736	S2(Phospho)	1504.66	2.85165e+06	1.76661e+06	1.90932e+07	1.25987e+07	NA	NA	1.39419e+06	NA	S(2): 100.0; S(7): 0.0; S(12): 0.0	High	High	43.22	52.86	0.00129113	0.000134319	High		35.84		0.00676297		High	51.97	0.000166139	High	61.08	2.16793e-05							0
RSPAGAEAEAQGRK	5	2	1	347841196	S2(Phospho)	1507.7	426747	NA	2.38068e+06	NA	NA	3.51411e+06	2.11847e+06	NA	S(2): 100.0	High	High	36.78	38.73	0.00655919	0.00409271							High	33.91	0.0124168							High	42.33	0.00176607	2
ASFVAAEK	2	3	1	154316235	S2(Phospho)	902.402	2.02718e+06	NA	NA	NA	NA	NA	682384	NA	S(2): 100.0	High	High	35.57	30.98	0.00397971	0.0114512																			0
ASPAAWGEGR	8	2	1	154309388	S2(Phospho)	1081.45	1.4907e+07	2.78192e+07	71918221	1.12145e+08	3.86851e+06	8.21306e+06	1.59714e+07	NA	S(2): 100.0	High	High	30.24	33.3	0.0109764	0.00533218	High		43.25		0.000555953		High	48.2	0.00019979	High	33.88	0.00474742	High	42.21	0.000715397	High	33.23	0.00551389	0
ASGTEDALR	8	1	1	347832016	S2(Phospho)	999.414	732472	NA	5.23229e+06	4.11162e+06	1.69579e+06	3.14554e+06	3.05976e+06	715966	S(2): 100.0; T(4): 0.0	High	High	29.14	34.36	0.0145669	0.00437893		High		43.12		0.000582597	High	39.29	0.00140724	High	54.26	4.48093e-05	High	39.05	0.00148719	High	44.69	0.000405852	0
LSPNVGSDR	4	1	1	347826782	S2(Phospho)	1024.45	1.4306e+06	2.83222e+06	NA	6.11391e+06	NA	NA	1.22018e+06	NA	S(2): 100.0; S(7): 0.0	High	High	23.72	26.35	0.0464958	0.0253755	High		26.17		0.0264493					High	35.63	0.00272159							0
NSSGSGLGTGVGAEAAEK	8	1	1	347827583	S2(Phospho)	1671.72	NA	1.48595e+06	1.90976e+06	2.95315e+06	NA	NA	772471	852793	S(2): 50.0; S(3): 50.0; S(5): 0.0; T(9): 0.0		High		53.21		0.000130127	High	High	62.57	69.86	1.52725e-05	2.82977e-06	High	62.46	1.58345e-05	High	76.25	6.61613e-07							0
GSGDSYYEESSSK	6	3	1	472244439	S2(Phospho)	1475.52	NA	1736434	9.72721e+06	9.14564e+06	NA	NA	2.40775e+06	NA	S(2): 100.0; S(5): 0.0; Y(6): 0.0; Y(7): 0.0; S(10): 0.0; S(11): 0.0; S(12): 0.0		High		50.8		5.65599e-05	High		37.31		0.00138709		High	54.93	3.10794e-05	High	62.08	4.61484e-06							0
TSPTEVDASTTK	12	2	1	347830512	S2(Phospho)	1316.56	NA	1.07221e+07	3.30402e+07	2.50785e+07	1.10569e+07	2.8104e+07	2.18883e+07	1.03908e+07	T(1): 50.0; S(2): 50.0; T(4): 0.0; S(9): 0.0; T(10): 0.0; T(11): 0.0		High		49.8		0.000207331	High	High	33.37	40.42	0.00911308	0.00179748	High	40.58	0.00173247	High	51.64	0.000136412	High	39.55	0.00219617	High	33.14	0.00970577	0
ASPPSDLPSK	8	2	1	347833706	S2(Phospho)	1078.48	NA	2.97662e+07	6.23691e+07	1.01818e+08	NA	1.28975e+07	2.90711e+07	NA	S(2): 100.0; S(5): 0.0; S(9): 0.0		High		28.24		0.0221204	High		31.65		0.0100877		High	35.4	0.00444141	High	25.76	0.0391554				High	32.02	0.00926386	0
GSVGANAALPGGR	6	2	1	154309666	S2(Phospho)	1206.56	NA	1.90675e+06	2.76087e+06	4.23379e+06	1.62225e+06	4.80628e+06	4.93315e+06	NA	S(2): 100.0		High		54.85		6.17037e-05	High		25.25		0.0562745		High	45.26	0.00056145	High	26.56	0.0416209	High	34.68	0.00641669	High	38.79	0.00259635	0
RSPAGAEAEAQGR	5	2	1	347841196	S2(Phospho)	1379.61	NA	NA	2.02929e+06	2.24983e+06	1.35255e+06	2.99082e+06	2.90382e+06	NA	S(2): 100.0		High		40.44		0.00208291							High	33.42	0.0107605	High	37.49	0.00421533	High	34.01	0.00939358	High	27.45	0.0411941	1
GSISGPSSGPR	4	3	1	154298217	S2(Phospho)	1081.47	NA	NA	1.89241e+06	1.72853e+06	NA	1.27173e+06	1.78835e+06	NA	S(2): 100.0; S(4): 0.0; S(7): 0.0; S(8): 0.0		High		29.04		0.0173386							High	26.44	0.0298487	High	40.6	0.00121064				High	34.2	0.00499949	0
ASPILAPR	3	3	1	347831221	S2(Phospho)	904.465	NA	NA	NA	NA	6.06762e+06	1.06241e+07	10372973	NA	S(2): 100.0		High		28.33		0.0261469													High	34.01	0.00707001	High	32.39	0.0102664	0
KSTSGNASSNPQVFEGPDHSVK	1	2	1	347835129	S2(Phospho)	2353.05	NA	NA	NA	NA	NA	NA	2.22468e+06	NA	S(2): 84.6; T(3): 7.6; S(4): 7.6; S(8): 0.1; S(9): 0.1; S(20): 0.0		High		31.98		0.032359																			1
TSVSAESLNPTASSNDNWSPPFHQK	9	1	1	225685573	S2(Phospho)	2781.21	NA	2.30636e+06	2.24978e+07	NA	NA	NA	NA	NA	T(1): 49.8; S(2): 49.8; S(4): 0.5; S(7): 0.0; T(11): 0.0; S(13): 0.0; S(14): 0.0; S(19): 0.0	High		56.57		0.000116975		High		40.48		0.00469619		High	54.9	0.00017555										0
KSPPINTSENYGK	4	3	1	154300312	S2(Phospho)	1514.69	1.6591e+06	3.25857e+06	1.11209e+07	1.01651e+07	NA	NA	NA	NA	S(2): 100.0; T(7): 0.0; S(8): 0.0; Y(11): 0.0	High		47.83		0.00043017		High		75.58		7.31856e-07		High	38.34	0.00397163	High	72.39	1.58034e-06							1
HSMEGESSAPR	3	3	1	154315156	S2(Phospho)	1267.48	271513	NA	2.10383e+06	1.46838e+06	NA	NA	NA	NA	S(2): 100.0; S(7): 0.0; S(8): 0.0	High		44.9		0.000364043								High	45.6	0.000293325	High	48.52	0.000144823							0
RSSSPNAPIPILTNTSATTPSTTTTAATQEVK	15	2	1	472244615	S2(Phospho)	3323.63	2.82693e+06	2.70755e+06	1.00504e+07	1.03974e+07	NA	NA	NA	NA	S(2): 97.8; S(3): 1.1; S(4): 1.1; T(13): 0.0; T(15): 0.0; S(16): 0.0; T(18): 0.0; T(19): 0.0; S(21): 0.0; T(22): 0.0; T(23): 0.0; T(24): 0.0; T(25): 0.0; T(28): 0.0	High		39.7		0.00581835		High		44.79		0.00169266		High	62.03	3.40565e-05	High	49.77	0.000564624							1
ASPGIGHNSSRPSVSSALAAPPVVEEK	2	3	1	154298261	S2(Phospho)	2724.33	1.56862e+07	NA	1.08151e+08	NA	NA	NA	NA	NA	S(2): 100.0; S(9): 0.0; S(10): 0.0; S(13): 0.0; S(15): 0.0; S(16): 0.0	High		37.74		0.00823669								High	41.15	0.00366415										0
SSSRGGGGGGGTGLAALATAGLGAIAGK	8	2	1	472244439	S2(Phospho)	2352.17	1.16384e+06	NA	4.90229e+06	NA	NA	NA	NA	NA	S(1): 25.0; S(2): 25.0; S(3): 25.0; T(12): 25.0; T(19): 0.0	High		37.31		0.00732904								High	32.77	0.0208207										1
TSFDVAR	8	2	1	472240951	S2(Phospho)	875.365	4.97864e+06	1.17915e+07	3.78856e+07	3.63363e+07	NA	NA	NA	NA	T(1): 4.5; S(2): 95.5	High		36.23		0.00346627		High		40.61		0.00126434		High	37.57	0.00254603	High	37.79	0.00242027							0
NSFGAALPIPR	6	1	1	347832108	S2(Phospho)	1222.6	807811	1.17595e+06	1.40782e+07	1.08664e+07	NA	NA	NA	NA	S(2): 100.0	High		32.41		0.0101906		High		33.39		0.0087276		High	48.75	0.000208696	High	45.21	0.000584523							0
RSSFSDISEAASEPGSPK	1	2	1	154317539	S2(Phospho)	1931.83	NA	NA	NA	NA	NA	NA	NA	NA	S(2): 7.3; S(3): 85.4; S(5): 7.3; S(8): 0.0; S(12): 0.0; S(16): 0.0	High		30.54		0.0284793																				1
KSEPDFEK	2	1	1	347830298	S2(Phospho)	1059.44	1.79717e+06	NA	9633175	NA	NA	NA	NA	NA	S(2): 100.0	High		29.86		0.0113087								High	22.99	0.0577694										1
GSMADVPK	2	2	1	120564541	S2(Phospho)	884.358	1.81605e+06	NA	6.67602e+06	NA	NA	NA	NA	NA	S(2): 100.0	High		24.58		0.0311762								High	24.02	0.0383242										0
PSATASGAQGNANDNIR	1	2	1	347839840	S2(Phospho)	1723.74	NA	245540	NA	NA	NA	NA	NA	NA	S(2): 91.3; T(4): 7.9; S(6): 0.7							High		36.13		0.00666741														0
ASVTEMDGK	3	3	1	154319708	S2(Phospho)	1017.4	NA	1.01644e+06	6.86984e+06	5.48659e+06	NA	NA	NA	NA	S(2): 100.0; T(4): 0.0							High		32.82		0.00402245		High	32.31	0.00568163	High	29.41	0.00882045							0
KSPGLPSSR	1	3	1	154320436	S2(Phospho)	1008.49	NA	1.0711e+06	NA	NA	NA	NA	NA	NA	S(2): 100.0; S(7): 0.0; S(8): 0.0							High		26.47		0.0329119														1
ESERPESPK	1	3	1	347830121	S2(Phospho)	1138.48	NA	1.8341e+07	NA	NA	NA	NA	NA	NA	S(2): 0.0; S(7): 100.0							High		23.72		0.0590221														0
SSFFSR	3	3	1	347841488	S2(Phospho)	810.317	NA	NA	2.98605e+06	4.59638e+06	NA	NA	NA	NA	S(1): 0.5; S(2): 6.2; S(5): 93.3							High		23.69		0.031923		High	25.86	0.0250884	High	21.54	0.0481878							0
SSADGVGLGGR	4	1	1	347441408	S2(Phospho)	1055.45	NA	NA	1.13951e+06	944283	NA	NA	NA	NA	S(1): 4.8; S(2): 95.2													High	56.09	3.22308e-05	High	50.6	0.000138048							0
GSNRGGGNAVGQFTMGQFGAQGGK	3	3	1	472240551	S2(Phospho)	2363.04	NA	NA	1.7071e+07	1.09196e+07	NA	NA	NA	NA	S(2): 100.0; T(14): 0.0													High	48.74	0.000543994	High	29.31	0.0472981							1
SSEQAGEEAAPAPQEE	6	1	1	347836345	S2(Phospho)	1709.65	NA	NA	8.01051e+06	1.01944e+07	NA	NA	NA	NA	S(1): 50.0; S(2): 50.0													High	48.7	0.000235394	High	54.95	5.69403e-05							0
RSEETLNTLK	1	3	1	472237757	S2(Phospho)	1270.6	NA	NA	1.39765e+06	NA	NA	NA	NA	NA	S(2): 99.2; T(5): 0.7; T(8): 0.1													High	45.61	0.000571562										1
SSITETAQSESGQPK	1	2	1	472238352	S2(Phospho)	1629.7	NA	NA	NA	NA	NA	NA	NA	NA	S(1): 48.1; S(2): 48.1; T(4): 3.8; T(6): 0.0; S(9): 0.0; S(11): 0.0													High	42.59	0.00131092										0
SSEENLQTGPEK	4	2	1	347838066	S2(Phospho)	1398.58	NA	NA	2.48968e+06	3.10294e+06	NA	NA	NA	NA	S(1): 50.0; S(2): 50.0; T(8): 0.0													High	38.81	0.00235425	High	33.82	0.00738618							0
TSAKPEGPGIPPIGTTQEAK	5	2	1	154311008	S2(Phospho)	2059.01	NA	NA	5.55009e+06	5657739	NA	NA	NA	NA	T(1): 50.0; S(2): 50.0; T(15): 0.0; T(16): 0.0													High	34.84	0.0112865	High	30.24	0.0310839							0
RSMDTDASVR	1	2	1	154316935	S2(Phospho)	1217.5	NA	NA	1.02563e+06	NA	NA	NA	NA	NA	S(2): 50.0; T(5): 50.0; S(8): 0.0													High	33.79	0.00635102										1
ISLSDVNK	1	2	1	472238346	S2(Phospho)	955.449	NA	NA	4.14499e+06	NA	NA	NA	NA	NA	S(2): 100.0; S(4): 0.0													High	32.35	0.0113219										0
GSSIIEGNMHR	3	3	1	154300298	S2(Phospho)	1280.54	NA	NA	4.95409e+06	4.362e+06	NA	NA	NA	NA	S(2): 50.0; S(3): 50.0													High	30.05	0.016064	High	32.08	0.0100659							0
RSSFGASSPAMSMR	4	2	1	347833598	S2(Phospho)	1551.64	NA	NA	4.83195e+06	7.09824e+06	NA	NA	NA	NA	S(2): 93.2; S(3): 6.8; S(7): 0.0; S(8): 0.0; S(12): 0.0													High	28.21	0.038054	High	36.63	0.00507326							1
RSHPDDDDDEEGGGK	1	4	1	154293693	S2(Phospho)	1708.61	NA	NA	581471	NA	NA	NA	NA	NA	S(2): 100.0													High	27.85	0.0158662										1
NSFEADDETR	1	3	1	154319820	S2(Phospho)	1263.45	NA	NA	777478	NA	NA	NA	NA	NA	S(2): 100.0; T(9): 0.0													High	27.41	0.0209692										0
RSVVQTVEK	1	1	1	347839263	S2(Phospho)	1125.57	NA	NA	2.36012e+06	NA	NA	NA	NA	NA	S(2): 100.0; T(6): 0.0													High	27.08	0.0420172										1
ISNAADADDK	2	1	1	472238069	S2(Phospho)	1099.43	NA	NA	4.79263e+06	3.60321e+06	NA	NA	NA	NA	S(2): 100.0													High	26.47	0.0218008	High	29.39	0.00874608							0
VSVSEEK	2	3	1	154297646	S2(Phospho)	857.365	NA	NA	2.62219e+06	2.96501e+06	NA	NA	NA	NA	S(2): 100.0; S(4): 0.0													High	26.41	0.0221041	High	30.5	0.00788757							0
KSPDASPIK	1	3	1	154301071	S2(Phospho)	1022.49	NA	NA	3.21567e+07	NA	NA	NA	NA	NA	S(2): 99.9; S(6): 0.1													High	26.41	0.0330269										1
SSIDYDR	3	3	1	472245765	S2(Phospho)	935.35	NA	NA	3.31368e+06	1.23034e+06	NA	NA	NA	NA	S(1): 50.0; S(2): 50.0; Y(5): 0.0													High	26.17	0.02336	High	23.33	0.0348386							0
HSSHEEIPAR	2	1	1	154320752	S2(Phospho)	1242.53	NA	NA	2.8457e+06	2.27636e+06	NA	NA	NA	NA	S(2): 3.9; S(3): 96.1													High	25.49	0.0518365	High	31.4	0.0132934							0
PSPSPSPVPR	1	2	1	472244763	S2(Phospho)	1100.51	NA	NA	3.75433e+06	NA	NA	NA	NA	NA	S(2): 98.7; S(4): 1.1; S(6): 0.1													High	25.37	0.0592421										0
LSPFSSR	1	3	1	154312812	S2(Phospho)	873.385	NA	NA	1.82109e+06	NA	NA	NA	NA	NA	S(2): 100.0; S(5): 0.0; S(6): 0.0													High	25.34	0.042254										0
TSIESGR	1	3	1	472241632	S2(Phospho)	829.345	NA	NA	2.08796e+06	NA	NA	NA	NA	NA	T(1): 8.7; S(2): 91.1; S(5): 0.2													High	25.25	0.0295553										0
ASTDDSETQRENVR	1	2	1	347829863	S2(Phospho)	1687.69	NA	NA	1.05507e+06	NA	NA	NA	NA	NA	S(2): 98.9; T(3): 1.0; S(6): 0.0; T(8): 0.0													High	25.03	0.0670499										1
RSFQDLDR	2	2	1	472244439	S2(Phospho)	1116.48	NA	NA	6.29134e+07	6.87872e+07	NA	NA	NA	NA	S(2): 100.0													High	24.69	0.0412645	High	39.86	0.00160594							1
ASPPPSQPSR	1	3	1	472238143	S2(Phospho)	1103.49	NA	NA	4.52599e+06	NA	NA	NA	NA	NA	S(2): 100.0; S(6): 0.0; S(9): 0.0													High	24.05	0.0631648										0
ASPNALTR	1	1	1	347838145	S2(Phospho)	909.418	NA	NA	2.67117e+06	NA	NA	NA	NA	NA	S(2): 100.0; T(7): 0.0													High	23.4	0.0473086										0
TSPSLTK	2	2	1	347831281	S2(Phospho)	813.375	NA	NA	1.06715e+07	1.40235e+07	NA	NA	NA	NA	T(1): 6.4; S(2): 93.6; S(4): 0.0; T(6): 0.0													High	23.3	0.0736683	High	29.57	0.0173892							0
GSISAMASK	2	3	1	472240333	S2(Phospho)	931.395	NA	NA	1.78755e+06	NA	NA	NA	NA	NA	S(2): 99.0; S(4): 1.0; S(8): 0.0													High	22.9	0.049599										0
GSFSTTTR	1	1	1	347841699	S2(Phospho)	936.382	NA	NA	1.86773e+06	NA	NA	NA	NA	NA	S(2): 93.6; S(4): 6.4; T(5): 0.0; T(6): 0.0; T(7): 0.0													High	22.72	0.0638804										0
TSLTDSK	1	1	1	472243473	S2(Phospho)	831.35	NA	NA	942923	NA	NA	NA	NA	NA	T(1): 49.9; S(2): 49.9; T(4): 0.3; S(6): 0.0													High	21.07	0.0755915										0
HSMEGESSAPRK	1	3	1	154315156	S2(Phospho)	1395.57	NA	NA	NA	1.22451e+06	NA	NA	NA	NA	S(2): 100.0; S(7): 0.0; S(8): 0.0																High	35.74	0.00442699							1
RSPTRNDSLSGVTLSR	1	3	1	154319708	S2(Phospho)	1825.89	NA	NA	NA	1.0743e+07	NA	NA	NA	NA	S(2): 50.0; T(4): 50.0; S(8): 0.0; S(10): 0.0; T(13): 0.0; S(15): 0.0																High	32.6	0.0183821							2
GSFLGR	1	2	1	347440893	S2(Phospho)	716.312	NA	NA	NA	4.2233e+06	NA	NA	NA	NA	S(2): 100.0																High	32.41	0.00772187							0
YSLLGSR	1	3	1	154299861	S2(Phospho)	875.402	NA	NA	NA	883629	NA	NA	NA	NA	Y(1): 5.5; S(2): 94.5; S(6): 0.0																High	32.41	0.00858304							0
VSPESSPAPSR	1	3	1	154316303	S2(Phospho)	1193.52	NA	NA	NA	2906749	NA	NA	NA	NA	S(2): 99.9; S(5): 0.0; S(6): 0.0; S(10): 0.0																High	32.1	0.00915644							0
SSVGEYGAHSR	1	2	1	347830900	S2(Phospho)	1229.49	NA	NA	NA	630183	NA	NA	NA	NA	S(1): 50.0; S(2): 50.0; Y(6): 0.0; S(10): 0.0																High	30.79	0.0109212							0
ASPYTLENR	1	3	1	347441872	S2(Phospho)	1130.49	NA	NA	NA	850588	NA	NA	NA	NA	S(2): 99.9; Y(4): 0.1; T(5): 0.0																High	30.52	0.0137066							0
MSVPTR	1	2	1	347842424	S2(Phospho)	770.326	NA	NA	NA	1.38729e+06	NA	NA	NA	NA	S(2): 99.5; T(5): 0.5																High	29.24	0.0159031							0
NSPSISTR	1	2	1	472244432	S2(Phospho)	941.409	NA	NA	NA	4.55498e+06	NA	NA	NA	NA	S(2): 100.0; S(4): 0.0; S(6): 0.0; T(7): 0.0																High	27.3	0.0295141							0
SSGSEVSIPSK	1	1	1	472242043	S2(Phospho)	1157.51	NA	NA	NA	3.54201e+06	NA	NA	NA	NA	S(1): 46.5; S(2): 46.5; S(4): 6.2; S(7): 0.9; S(10): 0.0																High	27.11	0.039199							0
TSPTPSSGR	1	1	1	347833663	S2(Phospho)	969.405	NA	NA	NA	294638	NA	NA	NA	NA	T(1): 7.2; S(2): 92.8; T(4): 0.0; S(6): 0.0; S(7): 0.0																High	24.15	0.0332672							0
GSMADVPK	3	2	1	120564541	S2(Phospho); M3(Oxidation)	900.353	NA	1.6703e+06	NA	NA	NA	1.65063e+06	2.53117e+06	NA	S(2): 100.0		High		23.16		0.0280174	High		21.26		0.0558604											High	26.78	0.0120689	0
DSMPMVGPSR	1	2	1	154308257	S2(Phospho); M3(Oxidation); M5(Oxidation)	1188.44	NA	NA	NA	NA	NA	NA	NA	NA	S(2): 100.0; S(9): 0.0							High		25.61		0.036547														0
VSSMEFDSSSSNSSK	9	2	1	472245181	S2(Phospho); M4(Oxidation)	1674.62	NA	1.28374e+06	977756	NA	NA	NA	NA	NA	S(2): 50.0; S(3): 50.0; S(8): 0.0; S(9): 0.0; S(10): 0.0; S(11): 0.0; S(13): 0.0; S(14): 0.0							High		55.62		3.87933e-05		High	56.89	2.94688e-05										0
SSPMSTPR	3	1	1	347828008	S2(Phospho); M4(Oxidation)	958.37	NA	516962	909587	NA	NA	NA	NA	NA	S(1): 6.1; S(2): 93.0; S(5): 0.5; T(6): 0.5							High		21.36		0.0545888		High	25.42	0.0277634										0
SSSPMGQTPSQGR	5	3	1	154308687	S2(Phospho); M5(Oxidation)	1415.56	NA	NA	NA	NA	NA	3.42807e+06	2.85484e+06	NA	S(1): 0.4; S(2): 0.4; S(3): 98.9; T(8): 0.4; S(10): 0.0		High		31.79		0.0117875																High	44.74	0.000607685	0
ASTNNMLEQPVVEGK	4	1	1	472241533	S2(Phospho); M6(Oxidation)	1712.76	4.63086e+06	9.06395e+06	1.93737e+06	NA	NA	NA	NA	NA	S(2): 50.0; T(3): 50.0	High		39.06		0.00432716		High		28.64		0.0478705		High	36.38	0.00802052										0
HSPAPQSMQNISK	3	1	1	347831736	S2(Phospho); M8(Oxidation)	1520.66	NA	1.59772e+06	NA	3.55292e+06	NA	NA	860196	NA	S(2): 100.0; S(7): 0.0; S(12): 0.0		High		34.8		0.00829483	High		38.78		0.00315193					High	28.51	0.0341048							0
SSSGQTPMGQFMQPPPSAGGLR	10	1	1	347835055	S2(Phospho); M8(Oxidation)	2314	NA	2.05832e+06	8.68621e+06	1.32029e+07	NA	NA	NA	NA	S(1): 6.8; S(2): 6.8; S(3): 86.5; T(6): 0.0; S(17): 0.0							High		34.27		0.0169659		High	38.4	0.00680079	High	35.91	0.0117069							0
ISDDLSVTGGNK	1	2	1	347837245	S2(Phospho); S6(Phospho)	1365.54	NA	NA	NA	NA	NA	3.45344e+06	NA	NA	S(2): 99.7; S(6): 99.9; T(8): 0.4																						High	28.19	0.0234384	0
GAVAPGQSASGGSESSAAHSR	8	2	1	347836725	S20(Phospho)	1950.83	NA	NA	1.13453e+06	5.72138e+06	NA	NA	1.86481e+06	NA	S(8): 0.0; S(10): 0.0; S(13): 0.0; S(15): 0.0; S(16): 0.0; S(20): 100.0		High		35.63		0.0100111							High	97.94	5.6725e-09	High	88.03	5.64273e-08							0
VGIVSQQTGGAGSGHASKGSVSGR	4	1	1	347441935	S20(Phospho)	2264.08	1.61946e+07	1.90226e+07	1.03053e+08	9.22247e+07	NA	NA	NA	NA	S(5): 0.0; T(8): 0.0; S(13): 0.0; S(17): 7.5; S(20): 91.9; S(22): 0.6	High		39.82		0.00457577		High		29.63		0.0485663		High	43.59	0.00192072	High	38.25	0.00655351							1
SESSSISGDSGEVSTPPSTNSPPRK	10	1	1	347836245	S21(Phospho)	2570.13	8.19398e+06	2.63548e+07	31754748	3.47835e+07	NA	7.78841e+06	1.77134e+07	NA	S(1): 0.0; S(3): 0.0; S(4): 0.0; S(5): 0.0; S(7): 0.0; S(10): 0.0; S(14): 0.0; T(15): 0.0; S(18): 33.3; T(19): 33.3; S(21): 33.3	High	High	40.95	48.4	0.00406986	0.000742233	High		66.34		1.17879e-05		High	56.45	0.000114931	High	37.76	0.00855896				High	38.53	0.00717539	1
SPGNPTGAAGASQPAVPDAPSVRQPK	5	2	1	347440893	S21(Phospho)	2537.21	7.37481e+06	2.15283e+07	6.05729e+07	7.17532e+07	NA	NA	NA	NA	S(1): 0.0; T(6): 0.0; S(12): 0.0; S(21): 100.0	High		70.57		4.05613e-06		High		75.82		1.26458e-06		High	72.35	2.75335e-06	High	61.04	3.70305e-05							1
SPGNPTGAAGASQPAVPDAPSVR	16	2	1	347440893	S21(Phospho)	2184.01	9.96083e+06	1.31541e+07	7.25407e+07	7.84665e+07	NA	NA	NA	NA	S(1): 0.0; T(6): 0.0; S(12): 0.0; S(21): 100.0	High		65.3		1.33247e-05		High		67.26		8.45693e-06		High	69.35	5.41235e-06	High	72.44	2.59425e-06							0
MVHASVVSSPGESAPGSKPISPR	4	1	1	347839456	S21(Phospho)	2357.13	2.35166e+06	4.34449e+06	2.47265e+07	NA	NA	NA	NA	NA	S(5): 0.0; S(8): 0.0; S(9): 0.0; S(13): 0.0; S(17): 0.0; S(21): 100.0	High		41.92		0.00334519		High		33.15		0.0248865		High	46.27	0.00122509										0
IQHSPTSTGLSGATASEGRESIGGR	2	2	1	347440893	S21(Phospho)	2536.18	NA	5.20709e+07	NA	NA	NA	NA	NA	NA	S(4): 0.0; T(6): 0.0; S(7): 0.0; T(8): 0.0; S(11): 0.0; T(14): 0.0; S(16): 0.0; S(21): 100.0							High		41.1		0.00409082														1
SSGEYTLFSPGSSTTPPRPLSK	4	3	1	472243851	S21(Phospho)	2376.11	NA	NA	5.72754e+06	NA	1.93888e+06	NA	NA	NA	S(1): 0.0; S(2): 0.0; Y(5): 0.0; T(6): 0.0; S(9): 0.0; S(12): 0.0; S(13): 0.0; T(14): 0.0; T(15): 0.0; S(21): 100.0													High	39.68	0.00476874				High	34.7	0.0159257				0
SSHPPAAPTSSQPPFPFGASSPHGQPTYPGKPPAFTPEK	1	2	1	154315398	S21(Phospho)	4063.9	NA	NA	NA	1.05629e+07	NA	NA	NA	NA	S(1): 0.0; S(2): 0.0; T(9): 0.0; S(10): 0.0; S(11): 0.0; S(20): 3.0; S(21): 93.3; T(27): 3.0; Y(28): 0.6; T(36): 0.0																High	33.32	0.0360829							0
NSQSYSGIDPDAPPPPPPKPNSRDVSR	5	2	1	154304065	S22(Phospho)	2955.37	622204	NA	1.08864e+07	NA	NA	1.48765e+06	NA	NA	S(2): 0.0; S(4): 0.0; Y(5): 0.0; S(6): 0.0; S(22): 99.7; S(26): 0.3	High		44.26		0.00252919		High		38.65		0.00914271		High	96.97	1.33404e-08							High	43.52	0.00299459	1
GLSGAGDAPPQSVASPIASQPSGGGQWK	7	1	1	347831507	S22(Phospho)	2687.25	2.98192e+06	NA	2.18392e+06	4.09503e+07	NA	NA	NA	NA	S(3): 0.0; S(12): 0.0; S(15): 0.0; S(19): 0.0; S(22): 100.0	High		35.26		0.0168286		High		29.94		0.0609361		High	48.33	0.000828474	High	72.13	3.53939e-06							0
ATPATIATSSGPISAVGASQPSPTSAGVEDSLAEIK	7	3	1	472240333	S22(Phospho)	3448.67	NA	1.50466e+08	3.19615e+08	335123126	NA	NA	NA	NA	T(2): 0.0; T(5): 0.0; T(8): 0.0; S(9): 0.0; S(10): 0.0; S(14): 0.0; S(19): 0.0; S(22): 95.4; T(24): 2.3; S(25): 2.3; S(31): 0.0							High		30.78		0.0487992		High	52.78	0.000301575	High	35.42	0.0164065							0
NVSGSTAEYQHADMTYDQNRASPSQQER	1	2	1	154295292	S22(Phospho)	3250.34	NA	NA	5.93979e+06	NA	NA	NA	NA	NA	S(3): 0.0; S(5): 0.0; T(6): 0.0; Y(9): 0.0; T(15): 0.0; Y(16): 0.0; S(22): 98.1; S(24): 1.9													High	58.35	8.04197e-05										1
VAAATGEIQPSSGAVTPDARPTSARQENEAR	6	3	1	154291670	S23(Phospho)	3217.53	NA	1.81913e+06	8.18119e+06	1.22869e+07	NA	NA	NA	NA	T(5): 0.0; S(11): 0.0; S(12): 0.0; T(16): 0.0; T(22): 8.4; S(23): 91.6							High		62.66		3.12193e-05		High	73.19	3.18543e-06	High	74.9	1.69239e-06							1
YSVQSVPANLLQFNNPSTSSPPSPPPSR	16	1	1	347829545	S23(Phospho)	3048.45	NA	8.36621e+07	1.06152e+07	2.88509e+08	NA	146274615	NA	NA	Y(1): 0.0; S(2): 0.0; S(5): 0.0; S(17): 0.0; T(18): 0.0; S(19): 0.0; S(20): 0.0; S(23): 99.0; S(27): 1.0							High		37.64		0.00962525		High	34.13	0.0220616	High	41.52	0.00395685				High	46.68	0.00120279	0
YSVQSVPANLLQFNNPSTSSPPSPPPSRDSTTNTQEPK	3	1	1	347829545	S23(Phospho)	4149.94	NA	NA	2.58044e+07	NA	NA	NA	NA	NA	Y(1): 0.0; S(2): 0.0; S(5): 0.0; S(17): 0.0; T(18): 0.0; S(19): 0.0; S(20): 0.0; S(23): 3.2; S(27): 89.7; S(30): 3.2; T(31): 3.2; T(32): 0.6; T(34): 0.1													High	61.45	5.45343e-05										1
VAAATGEIQPSSGAVTPDARPTSAR	7	3	1	154291670	S23(Phospho)	2490.2	NA	NA	6.05771e+06	9.65446e+06	NA	3.78045e+06	NA	NA	T(5): 0.0; S(11): 0.0; S(12): 0.0; T(16): 0.0; T(22): 8.7; S(23): 91.3													High	50.52	0.000429827	High	48.5	0.000685787				High	49.6	0.000531792	0
NNSSIIVSSQNNSGRNSPAPSSSYNLR	9	2	1	472238874	S23(Phospho)	2930.34	NA	NA	4.83753e+06	6.23215e+06	NA	NA	NA	NA	S(3): 0.0; S(4): 0.0; S(8): 0.0; S(9): 0.0; S(13): 0.0; S(17): 99.8; S(21): 0.1; S(22): 0.0; S(23): 0.1; Y(24): 0.0													High	48.55	0.000902752	High	41.35	0.00480733							1
GPGGPATPQMPQQLPYNNDPRQSPQVGHPLAGIAR	2	2	1	347841460	S23(Phospho)	3726.8	NA	NA	1.03229e+07	NA	NA	NA	NA	NA	T(7): 0.0; Y(16): 0.1; S(23): 99.9													High	30.73	0.0538443										1
SATSANAFSLLAGLGSGETENPASPPSTHTSPVLSK	21	3	1	472240551	S24(Phospho)	3563.69	570087	3.16517e+06	1.40448e+07	1.1357e+07	NA	NA	NA	NA	S(1): 0.0; T(3): 0.0; S(4): 0.0; S(9): 0.0; S(16): 0.0; T(19): 0.0; S(24): 97.0; S(27): 1.4; T(28): 1.4; T(30): 0.2; S(31): 0.0; S(35): 0.0	High		47.5		0.00117366		High		77.21		1.27562e-06		High	105.21	1.99762e-09	High	93.99	2.52782e-08				High	49.68	0.000624888	0
SSLILDDATPTSSNVPMPTPARVSPTPTR	5	2	1	154309666	S24(Phospho)	3088.51	NA	1.19748e+06	1.34834e+07	9047799	NA	1.43014e+06	NA	NA	S(1): 0.0; S(2): 0.0; T(9): 0.0; T(11): 0.0; S(12): 0.0; S(13): 0.0; T(19): 0.1; S(24): 91.1; T(26): 8.1; T(28): 0.8							High		44.42		0.00202751		High	51.5	0.000396096	High	89.64	6.06225e-08				High	44.18	0.00217899	1
YLSSNTMEPHADDLTPSSDTGSESPVK	2	3	1	472237757	S24(Phospho)	2945.24	NA	NA	2.55921e+06	NA	NA	NA	NA	NA	Y(1): 0.0; S(3): 0.0; S(4): 0.0; T(6): 0.0; T(15): 0.0; S(17): 1.0; S(18): 1.0; T(20): 1.0; S(22): 9.3; S(24): 87.6													High	32.99	0.0275284										0
SLGAENAEPSEIFDPDQTATPAPESPTKK	1	3	1	347841191	S25(Phospho)	3107.4	NA	NA	2.16055e+06	NA	NA	NA	NA	NA	S(1): 0.0; S(10): 0.0; T(18): 0.0; T(20): 0.5; S(25): 97.0; T(27): 2.6													High	38.54	0.00902734										1
AQSVMSDEDAILVQGGGPAASEQGSPSRK	2	1	1	347829802	S25(Phospho)	2952.34	NA	NA	9.69474e+06	NA	NA	NA	NA	NA	S(3): 0.0; S(6): 0.0; S(21): 2.2; S(25): 84.6; S(27): 13.2													High	36.74	0.0132821										1
TSLAEPPQAPPRPSETPGSPRSPASK	3	3	1	154317076	S25(Phospho)	2722.32	NA	NA	NA	8.05044e+06	NA	NA	NA	NA	T(1): 0.0; S(2): 0.0; S(14): 0.0; T(16): 0.0; S(19): 1.4; S(22): 10.7; S(25): 87.9													High	36.3	0.0120962	High	34.19	0.0195487							1
MQEDDGEESDVPGNAAAAASDAIPGSPERK	16	4	1	472237031	S26(Phospho)	3094.29	NA	NA	100990732	79860162	NA	1.60959e+07	3.358e+06	NA	S(9): 0.0; S(20): 0.0; S(26): 100.0		High		38.63		0.00671732							High	80.05	5.17508e-07	High	79.33	6.25993e-07				High	64.42	1.86849e-05	1
VSAQTAAAAVHDTPSTSANPSSLSSSATSQK	5	1	1	347837375	S26(Phospho)	3039.39	NA	NA	7.21742e+06	5.88318e+06	NA	NA	NA	NA	S(2): 0.0; T(5): 0.0; T(13): 0.0; S(15): 0.0; T(16): 0.0; S(17): 0.0; S(21): 0.0; S(22): 0.0; S(24): 4.7; S(25): 47.1; S(26): 47.1; T(28): 0.5; S(29): 0.5													High	54.65	0.000194521	High	63.37	2.84208e-05							0
ASSPAPAASSLSSTASK	19	2	1	154323157	S3(Phospho)	1599.73	4.46419e+07	6.54006e+07	1.89614e+08	2.30841e+08	1.96487e+07	1.52409e+07	4.32356e+07	1.93674e+07	S(2): 50.0; S(3): 50.0; S(9): 0.0; S(10): 0.0; S(12): 0.0; S(13): 0.0; T(14): 0.0; S(16): 0.0	High	High	86.06	72.03	6.99872e-08	1.72632e-06	High	High	54.26	61.14	0.00010368	2.18433e-05	High	78.24	4.2666e-07	High	58.75	3.68719e-05	High	56.53	6.14745e-05	High	63.42	1.29217e-05	0
SRSPMSGAAGVGGSGGSAYGGQPHR	18	2	1	472237263	S3(Phospho)	2368.03	1.18937e+07	2.11919e+07	4.48839e+06	7.29699e+07	NA	7.18921e+06	4.61781e+06	NA	S(1): 5.8; S(3): 93.8; S(6): 0.4; S(14): 0.0; S(17): 0.0; Y(19): 0.0	High	High	81.79	31.88	2.94024e-07	0.0276643	High		76.37		1.04611e-06		High	77.36	8.3838e-07	High	59.71	4.68781e-05				High	46.83	0.000919187	1
NASANPAAGFGASR	6	2	1	347833388	S3(Phospho)	1370.58	9.5916e+06	2.38174e+07	3.09158e+07	3.62366e+07	NA	2.66348e+06	3.2207e+06	NA	S(3): 100.0; S(13): 0.0	High	High	75.59	34.94	4.45833e-07	0.00548272	High		71.52		1.14513e-06		High	71.74	1.22589e-06	High	86.29	3.81815e-08				High	53.51	8.17779e-05	0
KPSAAGLVASK	32	1	1	347839951	S3(Phospho)	1108.58	7.67887e+06	3.42312e+07	1.05689e+08	9.94999e+07	6.42677e+07	1.29382e+08	8.77978e+07	5.57955e+07	S(3): 100.0; S(10): 0.0	High	High	68.13	72.66	2.43798e-06	8.53651e-07	High	High	64.05	69.97	6.23777e-06	1.63626e-06	High	70.38	1.52093e-06	High	70.4	1.45922e-06	High	69.9	1.61169e-06	High	72.57	8.71526e-07	0
AVSSPPIATSSSTPSPAVAVGGSAPVQQHGK	20	3	1	472240551	S3(Phospho)	2952.45	1.0735e+07	2.56613e+07	NA	6.18806e+07	8.83501e+06	1.74082e+07	1.95699e+07	7.46485e+06	S(3): 90.4; S(4): 9.6; T(9): 0.0; S(10): 0.0; S(11): 0.0; S(12): 0.0; T(13): 0.0; S(15): 0.0; S(23): 0.0	High	High	64.99	59.16	1.68779e-05	6.6069e-05	High	High	67.58	47.93	9.46236e-06	0.000876997	High	58.59	7.49893e-05	High	57.55	9.55431e-05	High	51.93	0.00034978	High	58.79	7.135e-05	0
RTSSSAPGVWNINDLEK	259	1	1	347831872	S3(Phospho)	1953.91	2.76035e+07	5.05646e+07	2.25633e+08	1.26379e+08	10821104	1.38446e+08	1.56575e+06	NA	T(2): 4.5; S(3): 86.5; S(4): 4.5; S(5): 4.5	High	High	62.23	63.33	2.35475e-05	1.88361e-05	High		78.47		5.86711e-07		High	63.63	1.67335e-05	High	73.34	1.80976e-06	High	69.1	4.86571e-06	High	78.99	5.25551e-07	1
SQSAAGVSAAPR	8	1	1	347837116	S3(Phospho)	1181.53	4.54832e+06	6.67969e+06	2.03192e+07	1.58736e+07	2.20637e+06	2.86053e+06	3.08738e+06	891524	S(1): 0.0; S(3): 100.0; S(8): 0.0	High	High	58.97	61.87	2.0536e-05	1.03696e-05	High	High	61.77	55.81	1.07442e-05	4.25123e-05	High	70.62	1.40448e-06	High	67.67	2.72747e-06	High	70.38	1.4797e-06	High	69.85	1.67693e-06	0
SASTGSSWGAAAK	5	3	1	154301731	S3(Phospho)	1260.53	3.54592e+06	3.70656e+06	NA	2.30027e+07	NA	1.4551e+06	2.14519e+06	NA	S(1): 7.3; S(3): 85.4; T(4): 7.3; S(6): 0.0; S(7): 0.0	High	High	58.5	42.27	2.23887e-05	0.000957574	High		62.29		9.6793e-06					High	44.3	0.000609318				High	65.31	4.74052e-06	0
AVSPAATGSPAPGSDEPPK	54	1	1	347831507	S3(Phospho)	1815.82	1.17208e+07	3.46404e+07	9.82563e+07	1.11694e+08	2.37236e+07	2.30618e+07	1.11891e+08	5.1485e+07	S(3): 100.0; T(7): 0.0; S(9): 0.0; S(14): 0.0	High	High	56.92	80.86	7.50956e-05	3.023e-07	High	High	63.05	78.23	1.8183e-05	5.33615e-07	High	76.46	8.021e-07	High	77.95	5.88391e-07	High	70.22	3.50298e-06	High	64.81	1.22072e-05	0
TTSPSPVNMR	16	2	1	347830526	S3(Phospho)	1169.5	9.06015e+07	9.53959e+07	4.58895e+08	5.62249e+08	3.98592e+07	6.17184e+07	6.16754e+07	1.83206e+07	T(1): 0.2; T(2): 0.2; S(3): 99.6; S(5): 0.0	High	High	55.06	40.66	4.07015e-05	0.00119403	High	High	44.06	35.92	0.000551666	0.00355643	High	43.15	0.000680262	High	49.4	0.000149834	High	41.63	0.000982508	High	49.96	0.0001418	0
DNSPTGSAGWQTAGGDAK	11	2	1	154312782	S3(Phospho)	1799.72	3.64523e+06	NA	1.44187e+07	1.35085e+07	NA	1.08855e+06	9.74576e+06	NA	S(3): 100.0; T(5): 0.0; S(7): 0.0; T(12): 0.0	High	High	54.77	74.77	7.36872e-05	6.98528e-07	High		70.13		2.08174e-06		High	70.59	1.88125e-06	High	75.99	5.76548e-07				High	43.7	0.000951272	0
DASPVATASSSGPAQR	5	2	1	347835073	S3(Phospho)	1581.69	2.76851e+06	3.48605e+06	NA	14653037	NA	NA	1.90805e+06	NA	S(3): 100.0; T(7): 0.0; S(9): 0.0; S(10): 0.0; S(11): 0.0	High	High	54.61	43.99	8.35444e-05	0.00100155	High		47.18		0.000458464					High	45.73	0.00065355							0
GASPYNPPPAGAAPTSR	19	3	1	154291157	S3(Phospho)	1690.76	1.34611e+07	3.12861e+07	1.21532e+08	161993353	6.04024e+07	7.11914e+07	1.23422e+08	4.1602e+07	S(3): 99.6; Y(5): 0.4; T(15): 0.0; S(16): 0.0	High	High	53.17	63.63	0.000142657	1.27235e-05	High	High	46.37	64.86	0.000685104	9.69966e-06	High	54.44	0.000105946	High	50.38	0.000267994	High	44.45	0.00105344	High	53.81	0.000122278	0
SSSAPGSPDGR	9	3	1	472245082	S3(Phospho)	1097.43	1.12704e+06	NA	1.46099e+07	1.30479e+07	365238	NA	2.64298e+06	1.4234e+06	S(1): 0.0; S(2): 0.0; S(3): 100.0; S(7): 0.0	High	High	52.56	47.44	6.79416e-05	0.000224476		High		50.22		0.000107894	High	38.98	0.0015746	High	44.06	0.00048099	High	50.69	0.000119007	High	50.03	0.000112719	0
RPSVTASPTTIHSQTASVNQTPVTR	31	2	1	154294780	S3(Phospho)	2716.34	5.97866e+06	5.54431e+06	1.37691e+07	3.37734e+07	NA	2625461	2.15305e+06	NA	S(3): 98.8; T(5): 1.1; S(7): 0.0; T(9): 0.0; T(10): 0.0; S(13): 0.0; T(15): 0.0; S(17): 0.0; T(21): 0.0; T(24): 0.0	High	High	52.26	33.68	0.000260597	0.0187704	High		53.32		0.000204625		High	52.19	0.000264228	High	47.11	0.000846232				High	48.21	0.00066368	0
GSSPISALR	6	2	1	347837760	S3(Phospho)	967.461	4.62079e+06	7.63793e+06	1.7657e+07	2.8608e+07	NA	2.72835e+06	6.31138e+06	NA	S(2): 0.2; S(3): 99.8; S(6): 0.0	High	High	51.85	37.87	0.000111032	0.00293133	High		45.18		0.000515762		High	55.42	5.08128e-05	High	55.05	5.53316e-05				High	47.8	0.000293747	0
NSSPVDTGPTPHPFGPID	26	1	1	472238684	S3(Phospho)	1914.83	4.77323e+06	6.57023e+06	44756455	31297177	927112	4.01161e+06	2.19776e+06	NA	S(2): 5.0; S(3): 95.0; T(7): 0.0; T(10): 0.0	High	High	51.34	46.19	0.000258549	0.000836718	High		58.47		5.0066e-05		High	69.78	3.64505e-06	High	70.64	3.03768e-06	High	41.84	0.00226177	High	44.45	0.00121675	0
SPSPQLSATK	17	1	1	472244968	S3(Phospho)	1095.51	2.6324e+07	8.50714e+07	1.17101e+08	179816397	NA	8.13609e+06	1.3813e+08	3.64095e+07	S(1): 0.0; S(3): 100.0; S(7): 0.0; T(9): 0.0	High	High	49.84	57.8	0.000157186	2.51427e-05	High	High	49.4	39.61	0.000173945	0.00165734	High	62.4	9.1495e-06	High	44.6	0.000525306	High	31	0.0123121	High	29.91	0.0154672	0
AGSAQGFR	6	2	1	154293984	S3(Phospho)	873.361	2.2552e+06	3.09066e+06	1.18601e+07	9.33895e+06	NA	1.60862e+06	1.05181e+06	NA	S(3): 100.0	High	High	49.29	34.02	0.000115994	0.00390334	High		34.53		0.00347085		High	46.23	0.000234658	High	51.68	6.69016e-05				High	35.99	0.00247991	0
AASPIIAK	21	1	1	472238736	S3(Phospho)	850.443	2.79163e+08	3.70468e+08	9.61981e+08	8.20664e+08	6.17317e+07	NA	2.54925e+08	1.71503e+08	S(3): 100.0	High	High	49.28	46.6	0.000181769	0.000362075	High	High	47.06	48.69	0.000325685	0.000208219	High	58.42	2.2733e-05	High	54.17	6.33575e-05	High	35.81	0.00434308				0
ANSPGAATGGADDNDPEK	10	3	1	154294877	S3(Phospho)	1766.69	7.06729e+06	8.99743e+06	1.77505e+07	2.09666e+07	1.49458e+06	2.29287e+06	7.20653e+06	NA	S(3): 100.0; T(8): 0.0	High	High	49.09	42.25	0.000229974	0.00114665	High	High	56.29	44.66	4.40556e-05	0.00066686	High	58.85	2.5086e-05	High	47.71	0.000332937	High	48.62	0.000263816	High	69.43	2.19498e-06	0
KGSTVPSSQPSR	3	2	1	347839346	S3(Phospho)	1310.61	2.67574e+06	NA	NA	1.10927e+07	NA	NA	1.12431e+06	NA	S(3): 92.2; T(4): 7.8; S(7): 0.0; S(8): 0.0; S(11): 0.0	High	High	48.69	31.48	0.000285963	0.0144732										High	57.94	3.44689e-05							1
RPSSEADFQLER	48	2	1	472236605	S3(Phospho)	1514.66	1.96146e+08	2.20046e+08	1.30196e+09	1689113400	NA	1.22581e+08	880002	NA	S(3): 50.0; S(4): 50.0	High	High	47.71	40.16	0.000381226	0.0021638	High		49.92		0.000239369		High	46.41	0.000494832	High	57.14	4.34693e-05				High	40.67	0.00198833	0
ATSPAPSPR	6	2	1	154311720	S3(Phospho)	963.43	1.94049e+07	3.10867e+07	8.78477e+07	7.27812e+07	1.23303e+07	NA	1.5246e+07	NA	T(2): 0.0; S(3): 100.0; S(7): 0.0	High	High	46.71	39.59	0.000344487	0.00177489	High		25.9		0.0415119		High	28.87	0.0199117	High	55.76	4.28719e-05	High	41.85	0.00104827				0
IGSEAAAR	5	1	1	347829378	S3(Phospho)	854.377	5.1963e+06	6.91382e+06	1.6983e+07	1.3576e+07	NA	NA	3.18758e+06	NA	S(3): 100.0	High	High	46.66	43.59	0.000302084	0.000525027	High		36.21		0.00287198		High	48.93	0.000153526	High	47.44	0.000252422							0
AGSQGPVEISGAPQGSR	10	2	1	154295292	S3(Phospho)	1677.76	2.3242e+06	3.78488e+06	1.95943e+07	2.27445e+07	7.76929e+06	1.28702e+07	1.20836e+07	3.34316e+06	S(3): 100.0; S(10): 0.0; S(16): 0.0	High	High	45.31	46.6	0.000974604	0.000704459	High	High	74.83	44.44	1.0885e-06	0.00117458	High	72.63	1.76826e-06	High	54.38	0.000115992	High	59.95	3.34833e-05	High	48.01	0.000526556	0
TTSPMAQGTPR	7	2	1	472235494	S3(Phospho)	1226.52	5.24946e+06	NA	4.95416e+07	4.96372e+07	1.0964e+07	2.12428e+07	2.24191e+07	1.18199e+07	T(1): 0.0; T(2): 0.2; S(3): 99.8; T(9): 0.0	High	High	45.22	32.43	0.000470451	0.00908651		High		45.92		0.000402977	High	42.11	0.000965828	High	39.67	0.00171553	High	35.32	0.0046268	High	51.89	0.000101601	0
RGSIGASTAR	6	1	1	347441113	S3(Phospho)	1055.5	2.68716e+06	4.52927e+06	9.88931e+06	7.67428e+06	NA	1.51192e+06	1.73722e+06	NA	S(3): 99.9; S(7): 0.1; T(8): 0.1	High	High	44.75	45.66	0.000557717	0.00057181	High		34.9		0.00538783		High	43.29	0.000909498	High	43.55	0.000735215				High	37.01	0.00344386	1
SVSPEEHFTPAANR	18	2	1	347835217	S3(Phospho)	1621.7	9.40184e+06	1.47035e+07	NA	8.89532e+07	4.18339e+06	2.46553e+07	1.74508e+07	NA	S(1): 0.4; S(3): 99.6; T(9): 0.0	High	High	44.74	44.87	0.000810806	0.000827625	High	High	39.74	37.03	0.00257461	0.00476557	High	32.35	0.0143488	High	40.46	0.00217678	High	30.07	0.0239115	High	34.65	0.00827784	0
TPSPQQFINSASR	13	1	1	347837116	S3(Phospho)	1512.68	7.40761e+06	1.82497e+07	17657796	6.56548e+07	NA	3298097	6.40068e+06	NA	T(1): 5.0; S(3): 95.0; S(10): 0.0; S(12): 0.0	High	High	44.53	50.74	0.000803406	0.000184269	High		62.52		1.22307e-05		High	65.29	6.46326e-06	High	56.7	4.89593e-05				High	53.68	9.34236e-05	0
KQSLTEDPSK	5	3	1	154324244	S3(Phospho)	1212.55	5.3503e+06	8.02746e+06	2.05085e+07	1.06811e+07	NA	NA	2.57253e+06	NA	S(3): 99.5; T(5): 0.5; S(9): 0.0	High	High	44.24	35.72	0.000742106	0.00517079	High		36.12		0.00481356		High	41.32	0.00140571	High	35.12	0.00605991							1
SLSGSTGGLPGLK	6	1	1	347832416	S3(Phospho)	1253.61	1.32351e+06	2.55874e+06	7.62623e+06	7.58238e+06	NA	1.47609e+06	4.78614e+06	NA	S(1): 0.5; S(3): 99.5; S(5): 0.0; T(6): 0.0	High	High	43.99	55.24	0.000772113	5.76011e-05	High		36.85		0.00440959		High	57.62	3.30395e-05	High	32.06	0.0120415				High	31.58	0.0132055	0
TESLASGNSHAPR	9	1	1	347838145	S3(Phospho)	1406.61	675652	676190	1.67338e+06	1.94524e+06	NA	NA	617777	NA	T(1): 0.0; S(3): 100.0; S(6): 0.0; S(9): 0.0	High	High	43.52	40.16	0.00140726	0.00274209	High		43.94		0.00129368		High	44.37	0.00116076	High	38.27	0.00472872							0
TSSLSSVGSDGSR	12	2	1	472246374	S3(Phospho)	1319.55	5.55051e+06	8.71445e+06	2.37651e+07	2.5966e+07	8.76102e+06	7.98879e+06	1.46161e+07	5.55012e+06	T(1): 0.0; S(2): 0.4; S(3): 99.6; S(5): 0.0; S(6): 0.0; S(9): 0.0; S(12): 0.0	High	High	43.24	47.78	0.000867863	0.000325113	High	High	36.27	47.76	0.00448491	0.000330801	High	70.51	1.7295e-06	High	41.55	0.00124572	High	46.35	0.000429877	High	41.16	0.00145081	0
NISPLPAPAEIPVVQK	17	3	1	347841800	S3(Phospho)	1752.93	7.53891e+06	1.02931e+07	1.69941e+07	2.26969e+07	1.44212e+07	2.11243e+07	6.38625e+06	4.69633e+06	S(3): 100.0	High	High	42.87	57.03	0.00122649	4.51788e-05	High	High	43.45	38.92	0.00109123	0.00307118	High	44.31	0.000847005	High	51.28	0.000173895	High	45.38	0.000691016	High	50.08	0.000233165	0
GISPVGASR	5	3	1	347833256	S3(Phospho)	923.434	1.09001e+07	1.93198e+07	4.38426e+07	5.21502e+07	NA	NA	959245	NA	S(3): 100.0; S(8): 0.0	High	High	42.79	27.81	0.000578619	0.0182135	High		45.43		0.000310763		High	34.48	0.00392096	High	41.43	0.000780602							0
VPSPEVK	8	2	1	154315398	S3(Phospho)	835.396	2.10499e+06	3.30942e+06	8.56419e+06	8.63361e+06	NA	NA	1.22288e+06	NA	S(3): 100.0	High	High	42.76	42.74	0.000632948	0.000665135	High		30.92		0.0102755		High	40.22	0.00110745	High	39.64	0.00141235							0
NPSPPPATSSQSSTQPSSSKPAEPAR	6	2	1	347839596	S3(Phospho)	2673.22	7.99241e+06	NA	1.17791e+08	1.37479e+08	NA	NA	2.58466e+07	NA	S(3): 99.8; T(8): 0.2; S(9): 0.0; S(10): 0.0; S(12): 0.0; S(13): 0.0; T(14): 0.0; S(17): 0.0; S(18): 0.0; S(19): 0.0	High	High	42.52	43.47	0.00331656	0.00267394	High		29.58		0.0657068		High	33.54	0.0263119	High	45.11	0.00183912							0
ANSSIMQLK	13	3	1	347827327	S3(Phospho)	1071.49	2.85705e+07	3.44834e+07	2.65506e+08	2.89037e+08	3.95457e+07	8.94965e+07	7.06697e+07	1.97744e+07	S(3): 99.9; S(4): 0.1	High	High	42.05	52.76	0.00119445	0.000106727	High	High	41.46	44.31	0.00122893	0.000748775	High	56.08	4.78412e-05	High	46.56	0.000444913	High	45.25	0.000601555	High	45.83	0.000527657	0
ASSPLSRPAFTPPIPQPSAGDWAISPIDK	58	3	1	472240064	S3(Phospho)	3083.52	1.13835e+08	1.24751e+08	5.13036e+08	4.58238e+08	NA	4.45616e+07	2.4448e+06	NA	S(2): 49.8; S(3): 49.8; S(6): 0.5; T(11): 0.0; S(18): 0.0; S(25): 0.0	High	High	41.57	44	0.00280392	0.00161034	High		40.55		0.00354182		High	42.78	0.00214583	High	41.11	0.00297781				High	38.87	0.00533141	0
ASSLDNLR	10	1	1	347826838	S3(Phospho)	955.425	3.07351e+06	3.83293e+06	1.3571e+07	1.47271e+07	6.56731e+06	1.28132e+07	9.05136e+06	2.6717e+06	S(2): 0.0; S(3): 100.0	High	High	41.19	45.03	0.00128495	0.000527605	High	High	41.39	49.37	0.00125979	0.000200585	High	51.96	0.000102842	High	47.05	0.000342215	High	37.73	0.00292617	High	43.25	0.000794894	0
SPSPPAPSPVR	21	1	1	347826846	S3(Phospho)	1171.55	2.60631e+06	1.3567e+07	1.21633e+07	34947944	1.81225e+07	2.1465e+07	2.51167e+07	NA	S(1): 0.0; S(3): 100.0; S(8): 0.0	High	High	41.19	44.97	0.00161569	0.000676642	High	High	34.12	39.74	0.00850031	0.00234635	High	42.57	0.00117587	High	47.2	0.00040491	High	52.43	0.000133155	High	36.99	0.00465968	0
VASPAPANIDR	7	3	1	154319241	S3(Phospho)	1190.56	1.19143e+08	1.52683e+08	3.49646e+08	4.97972e+08	8.1699e+06	NA	2.56276e+07	8.07579e+06	S(3): 100.0	High	High	40.96	35.9	0.00165947	0.0058348	High	High	36.47	50.55	0.00511712	0.000198236	High	60.96	1.80778e-05	High	61.56	1.57102e-05	High	63.73	9.53197e-06				0
TASGHSIALR	7	2	1	347841699	S3(Phospho)	1092.52	3.77684e+06	5.24431e+06	1.5956e+07	1.28441e+07	1.65269e+06	1.78001e+06	3.2681e+06	NA	T(1): 0.0; S(3): 100.0; S(6): 0.0	High	High	40.37	37.74	0.00143719	0.00263338	High		32.76		0.00828923		High	44.3	0.000581453	High	40.86	0.00123873	High	29.5	0.0175596	High	42.09	0.000967196	0
RSSGVASAQGGPR	9	3	1	472246560	S3(Phospho)	1309.6	1.4635e+06	NA	1.13102e+07	6.49133e+06	8.30537e+06	1.67241e+07	1.29148e+07	NA	S(2): 0.7; S(3): 99.2; S(7): 0.1	High	High	40.11	41.91	0.00218398	0.00144294							High	42.84	0.00119339	High	45.4	0.000646023	High	47.51	0.000397418	High	53.62	9.73303e-05	1
AGSPAAGVGGQGGR	11	1	1	347831787	S3(Phospho)	1221.54	5.32808e+07	6.51659e+07	1.80671e+08	1.70815e+08	7.36737e+07	8.36429e+07	6.7515e+07	3.5138e+07	S(3): 100.0	High	High	39.72	45.39	0.00179188	0.000485634	High	High	42.28	32.39	0.000990866	0.00966084	High	38.47	0.00238951	High	60.95	1.38608e-05	High	36.03	0.00436554	High	33.56	0.00759957	0
TASPASSPQTNPTR	8	3	1	347837760	S3(Phospho)	1494.66	897089	2.42687e+06	1.45305e+07	1.19816e+07	NA	1.99323e+06	2.84267e+06	NA	T(1): 0.5; S(3): 99.5; S(6): 0.0; S(7): 0.0; T(10): 0.0; T(13): 0.0	High	High	39.12	47.59	0.00303705	0.000391907	High		35.39		0.00669192		High	45.27	0.000704285	High	35.67	0.0063554				High	39.09	0.00290396	0
AASPSISVSGSGSGTR	8	3	1	472239683	S3(Phospho)	1500.67	1.70788e+06	NA	3.32842e+06	7.96855e+06	1.59452e+06	1.34154e+06	5.24657e+06	1758566	S(3): 100.0; S(5): 0.0; S(7): 0.0; S(9): 0.0; S(11): 0.0; S(13): 0.0; T(15): 0.0	High	High	38.68	41.03	0.00374032	0.00203131		High		42.54		0.00149883	High	60.27	2.43858e-05	High	55.41	7.71143e-05	High	45.66	0.00071714	High	41.57	0.00182168	0
SSSPFQK	8	3	1	154314303	S3(Phospho)	860.355	3.6537e+06	6.65107e+06	2.90811e+07	1.97081e+07	NA	21520762	1.75565e+07	5.60505e+06	S(1): 0.0; S(2): 0.0; S(3): 100.0	High	High	38.56	53.35	0.0015464	5.13243e-05	High	High	47.11	49.65	0.000214962	0.000120316	High	51.37	8.06051e-05	High	40.03	0.00110236				High	43.14	0.000533817	0
SSSPMGQTPSQGR	12	3	1	154308687	S3(Phospho)	1399.57	1.97053e+06	2.01996e+06	2.74148e+07	1.70866e+07	NA	7.52567e+06	7.7179e+06	NA	S(1): 0.0; S(2): 0.2; S(3): 99.8; T(8): 0.0; S(10): 0.0	High	High	38.54	35.82	0.00229532	0.00449018	High		32.25		0.0103943		High	46.13	0.000405896	High	42.6	0.000978183				High	35.66	0.00484884	0
RGSQAPISPADK	5	3	1	472236582	S3(Phospho)	1306.62	1.61733e+06	2.34961e+06	NA	6.13485e+06	NA	NA	2.28985e+06	NA	S(3): 99.4; S(8): 0.6	High	High	38.53	41.47	0.00292487	0.00143996	High		41.16		0.00154651					High	44.92	0.000666761							1
AQSPSPSPR	6	3	1	472240951	S3(Phospho)	1006.44	2.84009e+06	1.40921e+07	5.41669e+07	36283055	NA	NA	2.51594e+07	1.5039e+07	S(3): 100.0; S(5): 0.0; S(7): 0.0	High	High	38.42	28.42	0.00223733	0.0234524	High	High	28.68	33.99	0.0210732	0.00620484	High	26.79	0.034134	High	34.56	0.00544165							0
RNSDTSIMER	17	2	1	347829022	S3(Phospho)	1288.54	4.0385e+06	5.02276e+06	1.57013e+08	1.0739e+08	NA	8.92843e+06	4.56715e+06	NA	S(3): 100.0; T(5): 0.0; S(6): 0.0	High	High	37.88	30.67	0.00255799	0.0126842	High		46.38		0.000360176		High	46.92	0.000283514	High	40.62	0.00136113	High	29.56	0.0174293	High	52.15	9.38687e-05	1
SYSESAVTR	6	3	1	347830121	S3(Phospho)	1079.44	4.81268e+06	5.43979e+06	1.02656e+07	1.14854e+07	NA	NA	569966	NA	S(1): 0.3; Y(2): 4.9; S(3): 94.5; S(5): 0.3; T(8): 0.0	High	High	37.7	26.51	0.0027087	0.0337269	High		40.16		0.00153731		High	40.91	0.00129348	High	37.7	0.0027087							0
APSPVHR	21	1	1	347838551	S3(Phospho)	843.387	1.05983e+06	7.38318e+06	6.61492e+07	6.27627e+07	2.76338e+07	4.86949e+07	2.82875e+07	9.38126e+06	S(3): 100.0	High	High	37.6	46.37	0.00170304	0.000226061	High	High	38.57	39.86	0.00136215	0.00101211	High	43.76	0.000412312	High	48.98	0.000121415	High	43.43	0.000444863	High	41.04	0.000771305	0
HNSDVSLASK	4	3	1	154294909	S3(Phospho)	1137.49	1.56934e+06	1.83782e+06	NA	4.01895e+06	NA	NA	1.49672e+06	NA	S(3): 100.0; S(6): 0.0; S(9): 0.0	High	High	37.48	27.09	0.00331393	0.0330283	High		32.88		0.00775419					High	50.92	0.000150087							0
SSSGNFITNK	16	3	1	347840153	S3(Phospho)	1134.48	4.74895e+06	7.2641e+06	3.42364e+07	3.01918e+07	NA	1.37142e+06	7.57576e+06	2.17583e+06	S(1): 0.2; S(2): 4.4; S(3): 95.3; T(8): 0.0	High	High	37.26	39.04	0.00340156	0.00224529	High	High	35.09	40.04	0.00557535	0.0017835	High	51.13	0.00014069	High	38.46	0.00261599				High	38.9	0.00233173	0
KVSPAVAK	6	3	1	154292059	S3(Phospho)	879.471	1.53871e+06	2.91331e+06	1.59143e+07	NA	5.03124e+06	5.81489e+06	6.88727e+06	NA	S(3): 100.0	High	High	37.13	33.71	0.00300145	0.00763949	High		34.62		0.00567761		High	25.43	0.0511256				High	34.32	0.00663842	High	34.98	0.00570249	1
SPSPPR	23	4	1	347826846	S3(Phospho)	720.308	NA	3.10676e+06	1.68091e+06	5.6825e+06	7.88088e+06	4.26499e+06	6.06837e+06	1.91282e+06	S(1): 0.0; S(3): 100.0	High	High	37.02	40.04	0.00131881	0.000540003	High	High	35.18	35.75	0.00226519	0.0014501	High	35.05	0.00302324	High	37.13	0.00133026	High	36.85	0.00112563	High	40.26	0.00051333	0
SSSSGGAVGSSGFPLK	15	2	1	347837046	S3(Phospho)	1504.67	7.43436e+06	1.49191e+07	9.75026e+06	11854920	NA	4.54875e+06	4.39475e+06	NA	S(1): 6.6; S(2): 6.6; S(3): 86.8; S(4): 0.0; S(10): 0.0; S(11): 0.0	High	High	36.99	47.79	0.00537963	0.000462429	High		47.17		0.000526675		High	61.46	1.97558e-05	High	42.63	0.001479				High	47.73	0.000453683	0
KASPAAWGEGR	10	2	1	154309388	S3(Phospho)	1209.54	6.24601e+07	7.27305e+07	3.4054e+08	3.83295e+08	NA	1.02483e+06	2.3612e+07	NA	S(3): 100.0	High	High	36.72	38.6	0.00377745	0.00232595	High		43.37		0.000787039		High	36.07	0.00422665	High	54.94	5.40256e-05				High	27.28	0.0314275	1
SPSPVRSPVSSFGFGTSPPTSK	21	3	1	154294768	S3(Phospho)	2286.08	1.88267e+07	5.28514e+07	1.31845e+08	150602820	1.15235e+07	6.42445e+07	2.68005e+07	NA	S(1): 7.0; S(3): 92.4; S(7): 0.6; S(10): 0.0; S(11): 0.0; T(16): 0.0; S(17): 0.0; T(20): 0.0; S(21): 0.0	High	High	36.44	46.44	0.0102825	0.000989661	High		50.75		0.000374842		High	52.25	0.000260304	High	65.73	1.1681e-05	High	37.77	0.00730267	High	45.84	0.00116495	1
NRSSGEIPR	20	3	1	472242570	S3(Phospho)	1095.49	5.81323e+06	9.38234e+06	5.19698e+07	5.25732e+07	8.4565e+06	1.91418e+07	1.10751e+07	NA	S(3): 94.2; S(4): 5.8	High	High	36.06	34.12	0.00520259	0.00813241	High		34.17		0.00763735		High	36.78	0.00451272	High	30.48	0.0181759	High	42.72	0.00112259	High	36.34	0.00487775	1
DRSSGPPAAETR	18	2	1	154311720	S3(Phospho)	1323.57	5.51257e+06	7.3364e+06	4.63336e+07	4.14009e+07	2.98456e+06	6.64903e+06	6.54158e+06	NA	S(3): 99.6; S(4): 0.4; T(11): 0.0	High	High	35.94	48.41	0.00490265	0.000277607	High		42.1		0.00118695		High	47.86	0.000325726	High	51.81	0.000126891	High	32.27	0.0114138	High	37.81	0.00324531	1
AQSTIVQR	6	1	1	347441237	S3(Phospho)	982.471	769564	1.30115e+06	NA	1.31435e+06	1.22527e+06	2.09918e+06	2.1607e+06	NA	S(3): 99.7; T(4): 0.3	High	High	35.4	38.44	0.00716682	0.00359479	High		28.35		0.0367006					High	33.59	0.0108724	High	31.46	0.0177552	High	44.07	0.000973479	0
SPSPPPQLR	27	1	1	347826846	S3(Phospho)	1058.5	NA	176781153	NA	450075280	168148473	8.68156e+07	116736004	102815883	S(1): 0.0; S(3): 100.0	High	High	34.84	40.82	0.00501986	0.00125433	High	High	50.65	42.9	0.000131732	0.000784678	High	42.21	0.000919796	High	47.49	0.000272704	High	41.95	0.000976543	High	43.32	0.000712347	0
SGSPAQFGTPGSMR	10	2	1	154298523	S3(Phospho)	1459.61	1.13175e+07	NA	4.3351e+07	5.58159e+07	NA	NA	4.8597e+06	NA	S(1): 50.0; S(3): 50.0; T(9): 0.0; S(12): 0.0	High	High	34.75	27.95	0.0067663	0.030622							High	54.46	6.96498e-05	High	43.76	0.000902459							0
AQSPASVASPAPSTMSANNPFFK	14	3	1	472240064	S3(Phospho)	2387.08	5.90471e+06	NA	8.044e+07	5.55199e+07	7.37197e+06	NA	7.00435e+06	NA	S(3): 100.0; S(6): 0.0; S(9): 0.0; S(13): 0.0; T(14): 0.0; S(16): 0.0	High	High	34.57	38.23	0.0162176	0.00676414							High	56.12	0.000116063	High	68.48	6.1658e-06	High	37.73	0.00796053				0
TLSPGGPAPR	7	2	1	472236796	S3(Phospho)	1032.49	1.05277e+06	1.54788e+06	6.78556e+06	6.18864e+06	2.88337e+06	5.47389e+06	3.73084e+06	NA	T(1): 0.0; S(3): 100.0	High	High	34.53	29.49	0.00509176	0.0162505	High		24.6		0.0514904		High	32.62	0.00795908	High	41.06	0.00124565	High	33.81	0.00609309	High	41.7	0.00107497	0
VVSPAGSQIFER	10	3	1	154294768	S3(Phospho)	1369.65	1.80164e+06	4.68721e+06	NA	1.78641e+07	1.31485e+07	NA	1.49585e+07	NA	S(3): 100.0; S(7): 0.0	High	High	34.31	62.58	0.00771016	1.18421e-05	High		46.54		0.000475803					High	42.22	0.00128655	High	49.07	0.000265722				0
AASPAPSPIPTETK	9	1	1	347829770	S3(Phospho)	1446.69	1.09946e+07	2.05891e+07	5.88551e+07	5.29788e+07	1.94782e+07	3.94798e+07	5.72824e+07	1.96354e+07	S(3): 100.0; S(7): 0.0; T(11): 0.0; T(13): 0.0	High	High	33.88	40.47	0.0104771	0.00228396	High	High	34.05	48.67	0.0100355	0.000345691	High	57.75	4.41525e-05	High	41.5	0.00171677	High	45.19	0.000770349	High	36.04	0.00603548	0
KNSLSVDTQK	4	3	1	472246718	S3(Phospho)	1199.57	361505	NA	430069	NA	NA	234986	359449	NA	S(3): 99.5; S(5): 0.5; T(8): 0.0	High	High	33.38	30.67	0.0083574	0.0157266							High	32.02	0.00998613							High	30.26	0.0172366	1
EPSPPAER	28	1	1	347826846	S3(Phospho)	962.398	1.15201e+06	3.28552e+06	1.95919e+07	394351	4.68193e+06	3.82176e+06	3.5931e+06	NA	S(3): 100.0	High	High	32.59	30.85	0.00537038	0.00801687	High		29.49		0.00989652		High	30.27	0.0091623	High	38.51	0.00137406	High	30.08	0.00957204	High	42.74	0.000468255	0
KTSSNSLAPSGGAR	9	3	1	472243851	S3(Phospho)	1412.65	4.52253e+06	4.00035e+06	3.36637e+07	2.48425e+07	2.31229e+06	5.81521e+06	1.35326e+07	3.40064e+06	T(2): 0.5; S(3): 99.5; S(4): 0.0; S(6): 0.0; S(10): 0.0	High	High	32.39	41.71	0.0148229	0.00170318	High	High	58.12	40.31	3.89279e-05	0.00239295	High	71.34	1.89505e-06	High	50.73	0.000219772	High	38.48	0.00368245	High	55.67	7.0465e-05	1
DSSVGAVAAK	7	2	1	347441717	S3(Phospho)	984.44	500366	1.22693e+06	2.34155e+06	2.29476e+06	NA	1.0579e+06	1.17708e+06	NA	S(2): 6.0; S(3): 94.0	High	High	32.33	33.52	0.00976599	0.00742534	High		36.62		0.00363678		High	29.52	0.0186516	High	42.62	0.000913517				High	32.27	0.00990185	0
SLSFGPATNR	5	1	1	347842037	S3(Phospho)	1129.5	6.38802e+06	1.15649e+07	2.09729e+07	11399687	NA	NA	805309	NA	S(1): 0.5; S(3): 99.5; T(8): 0.0	High	High	31.9	27.29	0.0132036	0.0312619	High		28.58		0.0283592		High	36.52	0.00450144	High	31.62	0.0140829							0
TPSPPAAPPAAPPAAPISR	26	3	1	154318409	S3(Phospho)	1845.93	1.39464e+06	7.02531e+06	NA	NA	1.08496e+07	1.82961e+07	2.85459e+07	1.03346e+07	T(1): 6.5; S(3): 93.5; S(18): 0.0	High	High	31.5	52.44	0.0227605	0.000181027	High	High	37.98	49.78	0.00495973	0.000338206				High	31.88	0.0213401	High	53.11	0.00015417	High	59.35	3.71664e-05	0
RASPIVTAPR	8	2	1	154297009	S3(Phospho)	1147.6	2.07304e+07	2.32246e+07	70238841	8.87865e+07	1.00472e+07	1.47984e+07	1.84477e+07	NA	S(3): 100.0; T(7): 0.0	High	High	31.29	31.89	0.0186126	0.014949	High		28.28		0.0372227		High	36.2	0.00579318	High	28.07	0.0390668	High	31.15	0.0177261	High	30.28	0.0216108	1
RESAGSATFDTK	5	2	1	347836718	S3(Phospho)	1349.57	8.16493e+06	9.31682e+06	2.13449e+07	2.65311e+07	NA	NA	7.90716e+06	NA	S(3): 100.0; S(6): 0.0; T(8): 0.0; T(11): 0.0	High	High	30.9	40.72	0.0151593	0.00158855	High		35.48		0.00533717		High	44.46	0.000675012	High	32.63	0.010233							1
DRSPTGLAYR	3	3	1	154298217	S3(Phospho)	1215.55	3425069	NA	NA	NA	NA	1.32037e+07	4.35704e+06	NA	S(3): 100.0; T(5): 0.0; Y(9): 0.0	High	High	30.9	28.79	0.0147935	0.0290024																High	30.85	0.0178427	1
RSSVGSGISSISGGPK	8	2	1	472238346	S3(Phospho)	1555.75	9.06002e+06	1.50683e+07	2.15056e+07	2.93821e+07	2.14742e+06	3.72498e+06	3.08022e+06	NA	S(2): 0.5; S(3): 99.5; S(6): 0.0; S(9): 0.0; S(10): 0.0; S(12): 0.0	High	High	30.55	45.89	0.0262553	0.000792219	High		40.66		0.00265435		High	29.66	0.0328756	High	45.51	0.000846382	High	49.45	0.000345043	High	63.62	1.30136e-05	1
AASTSQHSVSFDK	12	3	1	347838262	S3(Phospho)	1444.61	638683	1.59324e+06	3.89753e+06	5.84281e+06	NA	1.12013e+06	1.16251e+06	NA	S(3): 99.4; T(4): 0.6; S(5): 0.0; S(8): 0.0; S(10): 0.0	High	High	30.52	28.93	0.0158801	0.0233487	High		28.23		0.0268311		High	49.33	0.000208859	High	47.35	0.000329498				High	34.56	0.00650898	0
RNSAPSLR	4	3	1	154323586	S3(Phospho)	980.467	1.06487e+06	919948	3.6495e+06	NA	NA	NA	379202	NA	S(3): 100.0; S(6): 0.0	High	High	30.12	28.8	0.0130348	0.0189829	High		30.11		0.0131624		High	34.05	0.00531293										1
ASSPGIIEVR	11	3	1	472236317	S3(Phospho)	1108.54	1.87685e+06	3.31689e+06	9.10382e+06	2.21339e+07	9.05653e+06	1.42369e+07	3.82313e+07	NA	S(2): 0.0; S(3): 100.0	High	High	29.68	58.64	0.0173849	2.20888e-05	High	High	37.05	48.84	0.00312629	0.000207028	High	43.69	0.000690514	High	35.43	0.0045254	High	51.9	0.000102013	High	40.08	0.00158552	0
DPSPAAVPR	15	2	1	347833388	S3(Phospho)	989.445	NA	1.58819e+06	13282463	1.86183e+07	1.42366e+07	NA	2.0683e+07	NA	S(3): 100.0	High	High	29.56	47.81	0.0256183	0.000257472	High	High	27.3	40.39	0.0289555	0.00142145	High	35.57	0.00431251	High	45.18	0.00047177	High	39.07	0.00192633	High	38.12	0.00239734	0
NDSPNVSGEIK	4	2	1	154309087	S3(Phospho)	1239.53	NA	1.83581e+06	3093381	NA	NA	NA	1.91197e+06	NA	S(3): 100.0; S(7): 0.0	High	High	29.54	30.24	0.0145637	0.0146194	High		25.27		0.0484382		High	33.91	0.0066047										0
RASTSTQLAR	5	3	1	347827241	S3(Phospho)	1170.56	2.44062e+06	3.02829e+06	8.93034e+06	NA	2.78417e+06	NA	3.98822e+06	NA	S(3): 92.0; T(4): 6.9; S(5): 0.6; T(6): 0.6	High	High	28.84	28.84	0.0289317	0.0291929	High		28.84		0.0289317		High	40.67	0.00189834				High	37.27	0.00413436				1
NDSPRGGPR	7	2	1	347834979	S3(Phospho)	1035.44	5.29542e+06	63119895	1.52894e+08	1.11502e+08	NA	NA	5.73844e+06	NA	S(3): 100.0	High	High	28.81	30.28	0.0184789	0.0140166	High		31.95		0.00954204		High	30.21	0.0142443	High	30.84	0.0123209							1
RGSGDSYYEESSSK	11	3	1	472244439	S3(Phospho)	1631.62	2.14573e+06	1.53173e+06	3.95487e+07	3.38808e+07	NA	NA	3.55766e+06	NA	S(3): 94.5; S(6): 5.5; Y(7): 0.0; Y(8): 0.0; S(11): 0.0; S(12): 0.0; S(13): 0.0	High	High	28.68	46.42	0.0199213	0.000322668	High		34.19		0.0057922		High	59.71	1.58755e-05	High	59.49	1.65317e-05							1
SNSSSYTAGLK	5	2	1	347831162	S3(Phospho)	1194.5	1.99638e+06	NA	NA	3.44858e+06	NA	458335	7.72199e+06	3.59059e+06	S(1): 0.1; S(3): 99.9; S(4): 0.1; S(5): 0.0; Y(6): 0.0; T(7): 0.0	High	High	28.66	43.7	0.0232126	0.000686793		High		46.88		0.000349723				High	36.43	0.00366291				High	36.41	0.00389695	0
FTSPTK	7	1	1	347829802	S3(Phospho)	760.328	5.36167e+06	1.76097e+07	3.43888e+07	2.60704e+07	5.94843e+06	NA	1.02525e+07	NA	T(2): 0.2; S(3): 99.8; T(5): 0.0	High	High	28.56	28.74	0.0149764	0.0143684	High		28.59		0.0148733		High	29.16	0.0130439	High	28.33	0.015791	High	27.72	0.0181722				0
SPSPASSPSR	8	1	1	347840453	S3(Phospho)	1052.44	389756	1.70577e+06	1.18274e+07	1.12226e+07	NA	NA	2.66654e+06	NA	S(1): 0.0; S(3): 99.5; S(6): 0.5; S(7): 0.0; S(9): 0.0	High	High	27.44	33.45	0.0190218	0.00476708	High		30.63		0.00951465		High	37.55	0.00193372	High	39.17	0.00131955							0
RASLAASQGPK	7	1	1	347832416	S3(Phospho)	1165.57	1.68532e+07	2.1488e+07	7.1197e+07	5.09779e+07	6.99639e+06	NA	5.84118e+06	NA	S(3): 99.9; S(7): 0.1	High	High	27.34	33.26	0.0321955	0.0082375	High		32.59		0.00972176		High	31.27	0.013548	High	33.79	0.00737471	High	37.16	0.00334618				1
RSSPIPGR	5	3	1	472238856	S3(Phospho)	949.462	9.08165e+06	1.09362e+07	2.78788e+07	2.59257e+07	NA	NA	1.3175e+06	NA	S(2): 0.4; S(3): 99.6	High	High	27.25	28.29	0.0306093	0.0243133	High		32.1		0.0101122		High	25.79	0.0428404	High	32.51	0.00911703							1
TGSANGPVDHR	11	2	1	347826802	S3(Phospho)	1190.5	780507	NA	1.40133e+07	1.17267e+07	NA	718986	3.34217e+06	NA	T(1): 0.3; S(3): 99.7	High	High	26.36	38.16	0.0347966	0.00232954							High	39.95	0.00157301	High	46.8	0.000329064				High	31.5	0.0111501	0
SNSNLSYAEGR	5	3	1	154315445	S3(Phospho)	1277.52	566294	NA	3192319	NA	1.27121e+06	2.47374e+06	2.37684e+06	NA	S(1): 0.0; S(3): 100.0; S(6): 0.0; Y(7): 0.0	High	High	25.65	35.7	0.0405682	0.00514083							High	53.18	9.18403e-05				High	39.7	0.00187516	High	56.35	4.43781e-05	0
ATSPLGK	13	1	1	347441025	S3(Phospho)	753.354	NA	1.98198e+07	8.40028e+07	6.97167e+07	NA	2.10968e+07	2.91268e+07	1.66553e+07	T(2): 5.4; S(3): 94.6	High	High	25.26	31.1	0.0287427	0.00749078	High	High	25.5	46.06	0.0271974	0.000239071	High	30.53	0.00855999	High	37.19	0.00184301				High	32.14	0.00589559	0
SASPAPPAPGK	7	1	1	347835526	S3(Phospho)	1059.49	5.6492e+06	6.42498e+06	3.92064e+07	3.78254e+07	8.86278e+06	NA	1.63908e+07	NA	S(1): 0.0; S(3): 100.0	High	High	24.91	33.1	0.0505259	0.00761606	High		41.91		0.00100168		High	47.63	0.000267505	High	33.23	0.00701119	High	35.65	0.0042338				0
HDSFGTDER	5	3	1	154322242	S3(Phospho)	1143.41	NA	1.10701e+06	1.55012e+07	1.35892e+07	NA	NA	1.30144e+06	NA	S(3): 100.0; T(6): 0.0	High	High	24.86	30.33	0.0216862	0.00493385	High		36.2		0.00179103		High	37.13	0.00187272	High	44.06	0.000269735							0
HASVAAQGGGR	7	2	1	154299557	S3(Phospho)	1090.48	313405	1.94008e+06	1.68265e+07	9.82826e+06	580967	NA	737805	NA	S(3): 100.0	High	High	24.85	28.53	0.0535202	0.0241284	High		25.7		0.0448141		High	28.22	0.0239551	High	29.47	0.0194325	High	32.04	0.010753				0
APSPITK	17	2	1	347833598	S3(Phospho)	793.386	NA	746476	633101	NA	1.92772e+06	2.66025e+06	NA	997318	S(3): 100.0; T(6): 0.0	High	High	24.59	33.66	0.0392716	0.00447748	High	High	32.26	34.07	0.0067155	0.00411329	High	33.04	0.00561149	High	33.82	0.00431552	High	33.96	0.00431925	High	35.31	0.0033272	0
RDSPPR	7	3	1	154297299	S3(Phospho)	807.351	1.21207e+06	NA	1.14267e+07	NA	NA	2.47562e+06	NA	NA	S(3): 100.0	High	High	23.93	26.38	0.0398507	0.0226692							High	23.43	0.0447132							High	28.35	0.0144024	1
RNSFEADDETR	6	3	1	154319820	S3(Phospho)	1419.55	NA	NA	1.76438e+07	1.05904e+07	NA	2.7751e+06	4.54683e+06	NA	S(3): 100.0; T(10): 0.0	High	High	23.71	40.72	0.0536254	0.00104209							High	50.61	0.000106882	High	37.09	0.00230612				High	39.58	0.00129431	1
SRSQDLDGR	8	2	1	347836887	S3(Phospho)	1113.47	2.89606e+06	3.50791e+06	3.29272e+07	28160351	NA	7.72853e+06	5.90016e+06	NA	S(1): 4.7; S(3): 95.3	High	High	23.15	38.96	0.0631845	0.0016581	High		26.32		0.0326684		High	24.9	0.0385076	High	26.98	0.0261584				High	29.92	0.0132926	1
GGSAGREDV	3	1	1	154314710	S3(Phospho)	927.356	2.70038e+06	NA	NA	NA	NA	2.75627e+06	2.23036e+06	NA	S(3): 100.0	High	High	21.52	25.33	0.0563754	0.0234471																High	23.22	0.0366852	1
SASPVNSPVAAVSGRPSSPTPPGGPK	30	1	1	347440894	S3(Phospho)	2481.21	NA	4.14466e+08	1169827635	1.16407e+09	1.70508e+08	7.10835e+08	5.74593e+08	2.67494e+08	S(1): 8.4; S(3): 91.6; S(7): 0.0; S(13): 0.0; S(17): 0.0; S(18): 0.0; T(20): 0.0		High		61.45		3.40168e-05	High	High	98.79	69.48	6.03171e-09	5.14002e-06	High	68.77	6.21884e-06	High	60.71	3.86802e-05	High	66.12	1.16674e-05	High	35.25	0.0142104	0
VISTANRPLNTETGDGSYDTK	17	2	1	347835129	S3(Phospho)	2319.05	NA	1.65908e+06	5.34514e+06	3.49679e+07	NA	9.80243e+07	6.76667e+07	1.54391e+07	S(3): 92.4; T(4): 7.6; T(11): 0.0; T(13): 0.0; S(17): 0.0; Y(18): 0.0; T(20): 0.0		High		38.81		0.00682602	High	High	49.77	37.96	0.000538792	0.00830171	High	41.11	0.00400784	High	52.54	0.000291408				High	56.31	0.000119515	0
RLSGGTTDSPLSTK	6	1	1	347828206	S3(Phospho)	1499.71	NA	2.29941e+06	4.77449e+06	NA	2.42579e+06	5.49454e+06	5.54067e+06	NA	S(3): 92.2; T(6): 7.8; T(7): 0.1; S(9): 0.0; S(12): 0.0; T(13): 0.0		High		47.52		0.000431022	High		46.41		0.00062054		High	42.22	0.00162843				High	34.14	0.0101381	High	40.22	0.00250009	1
KGSMADVPK	10	2	1	120564541	S3(Phospho)	1012.45	NA	1.535e+07	6.11219e+07	4.97214e+07	1.46429e+07	3.4953e+07	2.3691e+07	7.65194e+06	S(3): 100.0		High		32.87		0.00800445	High	High	45.52	36.55	0.000434842	0.0034303	High	27.01	0.0371261	High	31.95	0.00989308	High	35.6	0.00426905	High	29.7	0.0242699	1
APSNPPGIER	7	2	1	347829022	S3(Phospho)	1117.5	NA	1.24018e+06	NA	5.12486e+06	6.91405e+06	1.09577e+07	9.80015e+06	3.49187e+06	S(3): 100.0		High		34.79		0.00655492	High	High	42.18	44.01	0.00119555	0.000798355				High	52.01	0.000126531	High	39.34	0.00246213	High	41.19	0.00153966	0
TDSSQAAAYGIGK	3	2	1	347837664	S3(Phospho)	1348.58	NA	1.48981e+06	NA	3.83369e+06	NA	NA	679446	NA	T(1): 0.4; S(3): 93.4; S(4): 6.1; Y(9): 0.0		High		31.01		0.0153745	High		39.93		0.00201217					High	39.26	0.00241304							0
TTSPVQHGR	4	3	1	154310849	S3(Phospho)	1062.47	NA	747111	1.92351e+07	NA	NA	NA	211609	NA	T(1): 0.0; T(2): 0.1; S(3): 99.9		High		32.94		0.00853708	High		37.45		0.00279724		High	38.48	0.00266073										0
EKSPVPVVPPPK	4	1	1	347833188	S3(Phospho)	1353.72	NA	1.05762e+07	42993013	4.01184e+07	NA	NA	1.4464e+07	NA	S(3): 100.0		High		30.2		0.0164259	High		37.42		0.0031155		High	38.6	0.00235356	High	33.64	0.00737436							1
SSSPASAVDR	7	3	1	347833063	S3(Phospho)	1056.44	NA	1.5267e+06	3.2781e+06	3.75449e+06	1.30665e+06	1.94576e+06	2.71263e+06	NA	S(1): 0.0; S(2): 0.0; S(3): 100.0; S(6): 0.0		High		38.12		0.00141066	High		37.37		0.00167657		High	41.76	0.000644871	High	45.05	0.000351684	High	33.46	0.0048012	High	31.95	0.00718046	0
VLSPQSK	4	3	1	154298261	S3(Phospho)	838.407	NA	1.02486e+07	2.22653e+07	1.94454e+07	NA	NA	6.27768e+06	NA	S(3): 100.0; S(6): 0.0		High		28.81		0.0179528	High		36.15		0.00373698		High	23.12	0.0750794	High	30.66	0.0132288							0
KSSLSTAGTEAQR	6	3	1	154319820	S3(Phospho)	1415.65	NA	1.47418e+06	NA	2.34575e+06	NA	1.57555e+06	2.25238e+06	NA	S(2): 0.6; S(3): 86.1; S(5): 6.6; T(6): 6.6; T(9): 0.1		High		36.05		0.00548772	High		35.08		0.0072181		High	30.73	0.0187652	High	36.38	0.00535085				High	32.44	0.0119734	1
SPSPVR	12	5	2	347842500;154294768	S3(Phospho)	722.323	NA	420785	1.00981e+07	6686956	4.59177e+06	682098	108738	NA	S(1): 0.0; S(3): 100.0		High		31.47		0.00523947	High		33.54		0.00330448		High	28.66	0.0131666	High	37.11	0.00142984	High	30.21	0.00700305	High	31.4	0.0053246	0
ASSPPPADILK	12	3	1	154308418	S3(Phospho)	1175.57	NA	1.36146e+07	2.22718e+07	3.91925e+07	NA	NA	2.78313e+07	NA	S(2): 0.3; S(3): 99.7		High		34.54		0.00601168	High		32.44		0.00966428		High	30.1	0.0165642	High	26.05	0.0430824	High	31	0.013583	High	34.62	0.00585019	0
RSSLDASQR	6	3	1	472243445	S3(Phospho)	1099.49	NA	1.18839e+06	8.45034e+06	3.96456e+06	NA	338421	320093	NA	S(2): 0.6; S(3): 92.8; S(7): 6.6		High		34.05		0.00694616	High		32.26		0.0104893		High	52.57	9.76663e-05	High	33.94	0.00561067				High	35.44	0.00504365	1
SSSPAPTDPSK	3	4	1	154322859	S3(Phospho)	1153.48	NA	1.28784e+06	NA	NA	NA	NA	7.32765e+06	3.07444e+06	S(1): 0.0; S(2): 0.0; S(3): 100.0; T(7): 0.0; S(10): 0.0		High		33.78		0.0064913	High	High	29.68	37.95	0.0235208	0.00350309													0
RASQSSLQSQNR	4	2	1	347835245	S3(Phospho)	1441.65	NA	269918	NA	NA	NA	382241	316382	NA	S(3): 98.3; S(5): 0.8; S(6): 0.8; S(9): 0.1		High		33.7		0.0115816	High		28.07		0.0414061											High	36.92	0.00551785	1
SRSADLGR	3	3	1	347840480	S3(Phospho)	941.42	NA	1.48545e+06	NA	4.76982e+06	NA	NA	1.31414e+06	NA	S(1): 0.0; S(3): 100.0		High		32.16		0.00927406	High		27.42		0.0276229					High	30.35	0.0140692							1
RASEGSQLLK	3	2	1	154290747	S3(Phospho)	1168.57	NA	4.00947e+06	1.09361e+07	NA	NA	NA	1.58647e+06	NA	S(3): 93.1; S(6): 6.9		High		44		0.000822091	High		27.39		0.0371163		High	31.59	0.0142152										1
KSSSGNFITNK	6	3	1	347840153	S3(Phospho)	1262.58	NA	1.64768e+06	8.19986e+06	4.98928e+06	NA	NA	3.47222e+06	1.24061e+06	S(2): 0.3; S(3): 94.5; S(4): 5.2; T(9): 0.0		High		45.97		0.000594385	High	High	27.23	38.64	0.0441862	0.00321416	High	44.99	0.000740094	High	31.96	0.0148373							1
SSSNASAGADSVRK	19	3	1	154320436	S3(Phospho)	1416.61	NA	4.72796e+06	1.39361e+07	6.66715e+06	465295	5.50903e+06	1.40067e+06	NA	S(1): 6.6; S(2): 6.6; S(3): 86.9; S(6): 0.0; S(11): 0.0		High		32.12		0.0139324	High		26.86		0.0467763		High	46.68	0.000473597	High	60.18	2.17784e-05	High	43.95	0.00096048	High	34.89	0.00784902	1
SSSPSKDEEVR	3	2	1	347441558	S3(Phospho)	1300.54	NA	7.3768e+06	2.30992e+07	NA	NA	NA	459118	NA	S(1): 0.3; S(2): 0.3; S(3): 99.5; S(5): 0.0		High		33.76		0.00635297	High		26.46		0.0331007		High	27.97	0.0240978										1
KTSQLTESDK	3	3	1	347831784	S3(Phospho)	1216.55	NA	606240	NA	NA	NA	469167	623731	NA	T(2): 0.2; S(3): 99.8; T(6): 0.0; S(8): 0.0		High		33		0.00954762	High		25.73		0.048916											High	34.89	0.00604893	1
IASPAQK	3	1	1	205716451	S3(Phospho)	794.381	NA	7.77923e+06	2.84683e+07	NA	NA	NA	892107	NA	S(3): 100.0		High		26.8		0.0270564	High		24		0.0501615		High	25.75	0.0344564										0
SVSETTAR	4	1	1	347830429	S3(Phospho)	930.393	NA	2.30795e+06	NA	NA	NA	291806	367938	NA	S(1): 0.5; S(3): 99.1; T(5): 0.5; T(6): 0.0		High		33.8		0.00360592	High		23.39		0.048563											High	27.7	0.0146898	0
SRSPMPR	4	2	1	472242435	S3(Phospho)	910.396	NA	4.6708e+06	2.54857e+07	NA	4.6175e+06	NA	7.42164e+06	NA	S(1): 0.6; S(3): 99.4		High		25.7		0.0181679	High		21.67		0.0508281		High	24.29	0.0368668				High	25.69	0.0163213				1
ANSNSESLSNSSQTK	6	3	1	154298261	S3(Phospho)	1633.67	NA	NA	7.43176e+06	4.97878e+06	NA	399935	669304	NA	S(3): 100.0; S(5): 0.0; S(7): 0.0; S(9): 0.0; S(11): 0.0; S(12): 0.0; T(14): 0.0		High		76.3		4.61813e-07							High	87.41	3.31332e-08	High	76.83	3.96308e-07				High	43.62	0.000810362	0
TGSGDLSGGLR	4	3	1	154294768	S3(Phospho)	1099.48	NA	NA	8042077	NA	NA	8.51872e+06	8.29584e+06	NA	T(1): 0.5; S(3): 99.5; S(7): 0.0		High		60.36		1.15977e-05							High	65.15	3.8492e-06							High	56.4	2.88649e-05	0
ATSPPFDYNIQAAR	13	4	1	154317986	S3(Phospho)	1630.73	NA	NA	1.11253e+07	1.50416e+07	NA	3.42192e+06	NA	NA	T(2): 4.4; S(3): 95.6; Y(8): 0.0		High		53.99		0.000113124							High	59.7	3.13419e-05	High	57.25	5.3684e-05				High	47.96	0.000462272	0
DASGEDGESTAPETR	4	3	1	154289333	S3(Phospho)	1601.6	NA	NA	7.78197e+06	6.94001e+06	NA	NA	5.61125e+06	NA	S(3): 100.0; S(9): 0.0; T(10): 0.0; T(14): 0.0		High		45.44		0.000348626							High	56.14	2.93081e-05	High	27.23	0.025452							0
SASPTTAPTQSTK	3	2	1	154319404	S3(Phospho)	1356.61	NA	NA	1.49163e+06	895604	NA	NA	1.00879e+06	NA	S(1): 0.8; S(3): 99.2; T(5): 0.0; T(6): 0.0; T(9): 0.0; S(11): 0.0; T(12): 0.0		High		53.14		0.000103124							High	54.57	7.36686e-05	High	39.43	0.00248004							0
LDSPGFAGSAR	4	1	1	347836675	S3(Phospho)	1157.5	NA	NA	1.49854e+06	2.25885e+06	NA	1.5065e+06	852896	NA	S(3): 100.0; S(9): 0.0		High		60.9		1.51593e-05							High	54.15	6.98034e-05	High	68.46	2.30948e-06				High	65.92	3.9786e-06	0
SGSQLTSPQAGIMQSR	7	3	1	472245464	S3(Phospho)	1727.78	NA	NA	7.73029e+06	7.0282e+06	NA	NA	1.70554e+06	NA	S(1): 49.8; S(3): 49.8; T(6): 0.4; S(7): 0.0; S(15): 0.0		High		38.26		0.00501579							High	52.11	0.000194088	High	46.21	0.000788598							0
AVSPAMPSSTQR	2	1	1	347829022	S3(Phospho)	1311.58	NA	NA	7.13807e+06	NA	NA	NA	4.42032e+06	NA	S(3): 100.0; S(8): 0.0; S(9): 0.0; T(10): 0.0		High		29.3		0.0263765							High	46.66	0.000456363										0
SHSPLHGQGPSPSTR	8	1	1	347832366	S3(Phospho)	1624.72	NA	NA	3.76315e+07	1.10851e+06	NA	31740295	1.73041e+07	NA	S(1): 0.6; S(3): 99.4; S(11): 0.0; S(13): 0.0; T(14): 0.0		High		39.54		0.00301835							High	45.49	0.000761305	High	36.03	0.0067853				High	36.87	0.00558174	0
KPSPPPPKK	8	2	1	472243040	S3(Phospho)	1055.56	NA	NA	2041564	1.41927e+06	NA	NA	NA	NA	S(3): 100.0		High		25.86		0.0306113							High	37.58	0.00213863	High	36.94	0.0024782							1
TSSDTSSTGIPSR	6	1	1	347836245	S3(Phospho)	1375.57	NA	NA	1.94339e+07	2.41728e+07	NA	NA	780107	NA	T(1): 47.4; S(2): 4.6; S(3): 47.4; T(5): 0.5; S(6): 0.1; S(7): 0.0; T(8): 0.0; S(12): 0.0		High		40.26		0.00202035							High	37.25	0.00404985	High	44.02	0.000844072							0
SASPPSAEK	3	2	1	347837664	S3(Phospho)	953.397	NA	NA	5.1784e+06	7481892	NA	NA	4.98398e+06	NA	S(1): 0.0; S(3): 100.0; S(6): 0.0		High		30.85		0.00698906							High	33.49	0.00432985	High	39.96	0.000842726							0
ETSAPIQETK	2	3	1	154299583	S3(Phospho)	1183.52	NA	NA	1.35697e+07	NA	NA	NA	1.19702e+07	NA	T(2): 1.4; S(3): 98.4; T(9): 0.2		High		31.3		0.0140849							High	32.69	0.0100118										0
DGSPTPEIR	3	2	1	347840072	S3(Phospho)	1051.45	NA	NA	3.96184e+06	5.06834e+06	NA	NA	1.66969e+06	NA	S(3): 100.0; T(5): 0.0		High		28.73		0.0158752							High	32.41	0.00680328	High	36.64	0.00285053							0
SDSPQSSAAGHGR	4	1	1	347832221	S3(Phospho)	1336.53	NA	NA	2.54477e+06	1.01593e+06	NA	381865	212871	NA	S(1): 50.0; S(3): 50.0; S(6): 0.0; S(7): 0.0		High		31.92		0.00980099							High	31.92	0.0100581	High	30.56	0.0129656				High	28.61	0.0212779	0
ATSSVSKPR	2	3	1	154296497	S3(Phospho)	1012.48	NA	NA	1.3126e+06	NA	NA	NA	298545	NA	T(2): 0.0; S(3): 99.9; S(4): 0.0; S(6): 0.0		High		30.04		0.0210056							High	28.85	0.0276271										0
RQSPSDDDGPAER	3	2	1	154324156	S3(Phospho)	1509.59	NA	NA	865367	NA	NA	910670	476635	NA	S(3): 99.6; S(5): 0.4		High		31.28		0.011804							High	28.74	0.0245265							High	30.1	0.017346	1
KPSPPPK	10	2	1	347830912	S3(Phospho)	830.417	NA	NA	NA	655078	NA	NA	507519	NA	S(3): 100.0		High		26.89		0.0295711							High	28.72	0.0199401	High	31.59	0.0102974							0
HASDSQLSTR	2	3	1	347841314	S3(Phospho)	1181.49	NA	NA	1.0136e+06	NA	NA	NA	1.20328e+06	NA	S(3): 90.4; S(5): 8.6; S(8): 0.9; T(9): 0.1		High		36.42		0.00303285							High	26.98	0.0282631										0
SHSPSNASPLMR	3	2	1	347830207	S3(Phospho)	1363.58	NA	NA	5.91724e+07	NA	NA	4.44915e+06	3.95149e+06	NA	S(1): 0.0; S(3): 99.9; S(5): 0.0; S(8): 0.0		High		28.94		0.0265499							High	26.26	0.0516953							High	39.75	0.0022774	0
RESFAEQAPK	4	2	1	347826643	S3(Phospho)	1242.55	NA	NA	7.07259e+06	NA	3.64963e+07	3.95083e+07	3.41378e+07	NA	S(3): 100.0		High		30.57		0.0171892							High	25.1	0.0693771				High	32.31	0.0131304	High	31.24	0.0167988	1
EASSEADNTGPVR	2	2	1	154318957	S3(Phospho)	1412.57	NA	NA	1.55875e+06	NA	NA	NA	1.13127e+06	NA	S(3): 98.8; S(4): 1.2; T(9): 0.0		High		38.1		0.00337642							High	25.01	0.0684636										0
ETSIDEADK	3	1	1	347831168	S3(Phospho)	1087.42	NA	NA	1.13948e+06	2.26419e+06	NA	NA	8.13049e+06	NA	T(2): 0.4; S(3): 99.6		High		27.43		0.0179814							High	22.66	0.0539291	High	25.69	0.0268425							0
TPSPVNK	3	3	1	154323394	S3(Phospho)	822.375	NA	NA	2.26007e+06	2.53133e+06	NA	NA	249817	NA	T(1): 4.3; S(3): 95.7		High		25.73		0.027532							High	21.49	0.070603	High	28.47	0.0141522							0
AGSPSQGAEAPSPSGSGPITPK	3	3	1	472239611	S3(Phospho)	2059.93	NA	NA	NA	3.00132e+06	NA	1.1603e+06	1.17212e+06	NA	S(3): 99.8; S(5): 0.2; S(12): 0.0; S(14): 0.0; S(16): 0.0; T(20): 0.0		High		42.37		0.00226846										High	69.06	4.9604e-06				High	58.66	5.45259e-05	0
AKSPDTESSVDSMTAR	5	2	1	347826802	S3(Phospho)	1761.74	NA	NA	NA	917349	NA	NA	921100	NA	S(3): 100.0; T(6): 0.0; S(8): 0.0; S(9): 0.0; S(12): 0.0; T(14): 0.0		High		42.98		0.0011933										High	60.93	1.93736e-05							1
ATSTGPEVGR	5	2	1	347830139	S3(Phospho)	1054.46	NA	NA	NA	1.26505e+06	NA	1.25876e+06	2.29171e+06	NA	T(2): 0.0; S(3): 99.7; T(4): 0.2		High		37.24		0.00228447										High	55.06	3.78945e-05	High	30.3	0.0125989	High	39.67	0.00130553	0
KGSVGANAALPGGR	4	2	1	154309666	S3(Phospho)	1334.66	NA	NA	NA	5.09011e+06	NA	5.657e+06	3.28514e+06	1.59302e+06	S(3): 100.0		High		42.32		0.00121624		High		40.87		0.00161647				High	51.71	0.00013929				High	32.41	0.0111666	1
SNSAPRPAPPNR	2	1	1	347839335	S3(Phospho)	1343.62	NA	NA	NA	5.94762e+06	NA	NA	NA	NA	S(1): 0.4; S(3): 99.6		High		29.08		0.0265111										High	47.99	0.000347892							0
VSSGLAPR	5	2	1	347833741	S3(Phospho)	866.413	NA	NA	NA	1.25257e+06	1.40585e+06	1088454	781622	NA	S(2): 4.5; S(3): 95.5		High		44.79		0.000356787										High	46.73	0.00026859	High	37.95	0.00202811	High	35.25	0.00377651	0
LGSSDGNVTDK	2	3	1	154322242	S3(Phospho)	1172.48	NA	NA	NA	2.31485e+06	NA	NA	1.09902e+06	NA	S(3): 99.1; S(4): 0.9; T(9): 0.0		High		29.77		0.0131271										High	44.69	0.00048057							0
SNSSSFDESPDK	2	2	1	154323908	S3(Phospho)	1379.5	NA	NA	NA	6.20303e+06	NA	NA	2.72115e+06	NA	S(1): 0.3; S(3): 49.7; S(4): 49.7; S(5): 0.3; S(9): 0.0		High		36.58		0.00216489										High	42.71	0.000530439							0
AISPQSQK	2	3	1	154317286	S3(Phospho)	938.434	NA	NA	NA	5.01419e+06	NA	NA	1.71977e+06	NA	S(3): 100.0; S(6): 0.0		High		26.68		0.0268479										High	33.87	0.0056198							0
APSPISK	3	4	1	154291185	S3(Phospho)	779.372	NA	NA	NA	3.07772e+06	NA	NA	1.13781e+06	NA	S(3): 100.0; S(6): 0.0		High		26.05		0.0398543										High	33.09	0.00748635							0
HNSIGSASGIAAK	3	4	1	154322859	S3(Phospho)	1292.6	NA	NA	NA	1.18393e+06	1.42242e+06	NA	3.29956e+06	NA	S(3): 100.0; S(6): 0.0; S(8): 0.0		High		41.99		0.00131225										High	31.53	0.0141669	High	35.83	0.00535493				0
SPSPVEK	10	2	1	154290376	S3(Phospho)	823.36	NA	NA	NA	NA	1.82084e+06	2.25146e+06	5.03381e+06	NA	S(1): 0.0; S(3): 100.0		High		34.18		0.00227257		High		36.14		0.00144716							High	36.08	0.00146729	High	37.1	0.00116016	0
SASQTSLDR	6	2	1	472243844	S3(Phospho)	1044.44	NA	NA	NA	NA	507381	1.21451e+06	1.38042e+06	544021	S(1): 0.0; S(3): 100.0; T(5): 0.0; S(6): 0.0		High		38.58		0.00179585		High		35.87		0.00218704							High	31.52	0.00595466	High	36.52	0.00288582	0
HVSQSAEPSITQSIR	2	2	1	472239095	S3(Phospho)	1719.81	NA	NA	NA	NA	NA	1.25189e+06	526454	NA	S(3): 99.9; S(5): 0.1; S(9): 0.0; T(11): 0.0; S(13): 0.0		High		37.4		0.0066874																High	76.09	9.3371e-07	0
SSSISSTTGSSSISK	3	3	1	154304298	S3(Phospho)	1495.65	NA	NA	NA	NA	NA	687561	985400	NA	S(1): 5.3; S(2): 5.3; S(3): 89.5; S(5): 0.0; S(6): 0.0; T(7): 0.0; T(8): 0.0; S(10): 0.0; S(11): 0.0; S(12): 0.0; S(14): 0.0		High		48.04		0.000350976																High	45.09	0.00070776	0
VNSGQEDGVDIPR	10	1	1	347842179	S3(Phospho)	1465.63	NA	NA	NA	NA	NA	12144563	6834145	723178	S(3): 100.0		High		44.1		0.000869516		High		39.33		0.00254948										High	41.75	0.00146033	0
RASQPLNR	3	1	1	259495805	S3(Phospho)	1021.49	NA	NA	NA	NA	NA	1.12239e+06	628370	NA	S(3): 100.0		High		31.55		0.0120723																High	37.61	0.00299081	1
TASPFQPPPLYPVTLK	2	1	1	347441553	S3(Phospho)	1835.94	NA	NA	NA	NA	NA	1.28342e+07	1.47273e+06	NA	T(1): 0.7; S(3): 99.3; Y(11): 0.0; T(14): 0.0		High		36.08		0.0073488																High	34.07	0.0117914	0
SSSAAFQQR	2	2	1	154298950	S3(Phospho)	1061.44	NA	NA	NA	NA	NA	606591	500492	NA	S(1): 0.0; S(2): 0.0; S(3): 100.0		High		29.74		0.0119972																High	30.32	0.010776	0
KASDDAGTPSSAGR	3	3	1	154321531	S3(Phospho)	1399.58	NA	NA	NA	NA	NA	293479	395422	NA	S(3): 100.0; T(8): 0.0; S(10): 0.0; S(11): 0.0		High		63.37		7.93943e-06																High	29.61	0.0177221	1
ALSPPPR	2	2	1	154299984	S3(Phospho)	817.396	NA	NA	NA	NA	NA	496020	476847	NA	S(3): 100.0		High		27.32		0.0271542																High	27.36	0.0258034	0
SPSQIR	4	3	1	347835703	S3(Phospho)	767.345	NA	NA	NA	NA	NA	7.44724e+06	8.43793e+06	NA	S(1): 0.0; S(3): 100.0		High		27.73		0.0161909																High	24.26	0.0376848	0
VDSGGQYTR	1	2	1	154297009	S3(Phospho)	1062.42	NA	NA	NA	NA	NA	NA	107976	NA	S(3): 100.0; Y(7): 0.0; T(8): 0.0		High		51.26		6.88316e-05																			0
SSSAGYITK	1	2	1	347838641	S3(Phospho)	993.429	NA	NA	NA	NA	NA	NA	1.08275e+06	NA	S(1): 0.0; S(2): 0.5; S(3): 99.5; Y(6): 0.0; T(8): 0.0		High		43.2		0.000449912																			0
HASPLDQGK	1	1	1	347833617	S3(Phospho)	1032.45	NA	NA	NA	NA	NA	NA	269346	NA	S(3): 100.0		High		42.68		0.000687876																			0
IPSTEENSR	1	1	1	347838076	S3(Phospho)	1112.46	NA	NA	NA	NA	NA	NA	10394365	NA	S(3): 99.8; T(4): 0.2; S(8): 0.0		High		38.85		0.00157683																			0
RASTSATPPR	1	3	1	347830204	S3(Phospho)	1123.53	NA	NA	NA	NA	NA	NA	208167	NA	S(3): 91.2; T(4): 7.4; S(5): 0.7; T(7): 0.7		High		38.55		0.00274386																			1
RISTSSQTSSK	1	2	1	347441496	S3(Phospho)	1261.58	NA	NA	NA	NA	NA	NA	117352	NA	S(3): 56.3; T(4): 10.2; S(5): 10.2; S(6): 10.2; T(8): 10.2; S(9): 2.3; S(10): 0.7		High		37.85		0.00454443																			1
RLSESSTSR	1	3	1	472238543	S3(Phospho)	1102.49	NA	NA	NA	NA	NA	NA	506535	NA	S(3): 98.7; S(5): 1.0; S(6): 0.1; T(7): 0.1; S(8): 0.0		High		37.56		0.00326222																			1
STSANSISTR	1	2	1	347836060	S3(Phospho)	1103.47	NA	NA	NA	NA	NA	NA	232750	NA	S(1): 1.0; T(2): 1.0; S(3): 95.0; S(6): 1.0; S(8): 1.0; T(9): 1.0		High		35.84		0.00475623																			0
DKSAATSDEETEKPK	1	2	1	154289507	S3(Phospho)	1715.74	NA	NA	NA	NA	NA	NA	1.08077e+06	NA	S(3): 100.0; T(6): 0.0; S(7): 0.0; T(11): 0.0		High		32.6		0.0146178																			1
SPSPVSSK	1	2	1	347829211	S3(Phospho)	868.381	NA	NA	NA	NA	NA	NA	225399	NA	S(1): 0.0; S(3): 91.3; S(6): 4.4; S(7): 4.4		High		29.71		0.00994221																			0
SNSPYPSR	1	3	1	472236317	S3(Phospho)	987.394	NA	NA	NA	NA	NA	NA	NA	NA	S(1): 4.0; S(3): 96.0; Y(5): 0.0; S(7): 0.0		High		29.63		0.0111071																			0
ANSAGSPPGAGQYGTPDHR	2	3	1	347835192	S3(Phospho)	1919.8	NA	NA	NA	NA	NA	NA	6.4611e+06	1.43741e+06	S(3): 100.0; S(6): 0.0; Y(13): 0.0; T(15): 0.0		High		29.54		0.0313508		High		39.08		0.00343593													0
SVSPATSHGSNSTPNSR	1	1	1	347828176	S3(Phospho)	1765.75	NA	NA	NA	NA	NA	NA	257615	NA	S(1): 9.3; S(3): 90.7; T(6): 0.0; S(7): 0.0; S(10): 0.0; S(12): 0.0; T(13): 0.0; S(16): 0.0		High		29.49		0.0306455																			0
SSSTHSLAPSESNR	1	1	1	347829238	S3(Phospho)	1539.64	NA	NA	NA	NA	NA	NA	778481	NA	S(1): 0.9; S(2): 0.9; S(3): 97.2; T(4): 0.9; S(6): 0.0; S(10): 0.0; S(12): 0.0		High		29.38		0.0264718																			0
TASPQLPAR	1	3	1	347836371	S3(Phospho)	1020.49	NA	NA	NA	NA	NA	NA	4.04524e+06	NA	T(1): 0.0; S(3): 100.0		High		28.98		0.0166313																			0
ANSATPPVPAPAK	1	2	1	472237751	S3(Phospho)	1300.63	NA	NA	NA	NA	NA	NA	4.42063e+06	NA	S(3): 99.1; T(5): 0.9		High		28.8		0.0304517																			0
IPSPAAR	1	3	1	154319091	S3(Phospho)	791.381	NA	NA	NA	NA	NA	NA	2.41333e+06	NA	S(3): 100.0		High		27.07		0.0266035																			0
TASPYPDK	1	1	1	472240885	S3(Phospho)	958.391	NA	NA	NA	NA	NA	NA	390471	NA	T(1): 0.0; S(3): 99.7; Y(5): 0.3		High		26.43		0.0203621																			0
SLSPVK	2	6	2	154299246;154294008	S3(Phospho)	710.348	NA	NA	NA	NA	NA	NA	1.01944e+07	NA	S(1): 0.0; S(3): 100.0		High		24.71		0.0334684																			0
TQSGQQQQQLNDDQLR	10	2	1	154291159	S3(Phospho)	1966.86	2.40627e+06	2.6936e+06	6.6846e+06	7.90038e+06	NA	NA	NA	NA	T(1): 0.2; S(3): 99.8	High		90.3		3.30372e-08		High		74.3		1.32452e-06		High	95.59	9.57921e-09	High	69.88	3.64432e-06							0
TQSHMAFENTSTSVAASQMR	21	1	1	347840376	S3(Phospho)	2263.95	3.2742e+06	1.5661e+07	4.41074e+08	2.24872e+08	NA	NA	NA	NA	T(1): 7.1; S(3): 92.9; T(10): 0.0; S(11): 0.0; T(12): 0.0; S(13): 0.0; S(17): 0.0	High		77.87		6.80983e-07		High		33.9		0.0169878		High	73.13	2.10858e-06	High	81.26	3.11239e-07							0
TVSEAPADSSSSSAAGDAK	5	3	1	154309388	S3(Phospho)	1817.74	597116	1.54166e+06	1.41794e+06	2.59513e+06	NA	NA	NA	NA	T(1): 5.8; S(3): 94.2; S(9): 0.0; S(10): 0.0; S(11): 0.0; S(12): 0.0; S(13): 0.0	High		74.34		9.9763e-07		High		62.61		1.46116e-05		High	65.09	8.39401e-06	High	66.86	5.35764e-06							0
GASPVASGIADMLEPAAPGPSVLK	21	2	1	347831952	S3(Phospho)	2315.14	6.47542e+06	5.41536e+06	44148556	34634243	NA	NA	NA	NA	S(3): 100.0; S(7): 0.0; S(21): 0.0	High		71.87		2.85732e-06		High		55.82		0.000115724		High	74.19	1.69193e-06	High	95.8	1.15995e-08							0
TASPMSLTGSPITASGDHR	6	3	1	472240951	S3(Phospho)	1965.87	894799	NA	2.13259e+07	1.86685e+07	NA	NA	NA	NA	T(1): 6.7; S(3): 93.3; S(6): 0.0; T(8): 0.0; S(10): 0.0; T(13): 0.0; S(15): 0.0	High		68.47		6.27958e-06								High	54.83	0.000145517	High	59.31	5.19869e-05							0
RGSLAAVSDAPSSPR	8	2	1	347440822	S3(Phospho)	1550.73	1.19989e+06	1.93442e+06	3.79016e+06	4.7019e+06	NA	NA	NA	NA	S(3): 100.0; S(8): 0.0; S(12): 0.0; S(13): 0.0	High		65		9.77144e-06		High		59.38		3.56417e-05		High	64.7	1.08091e-05	High	49.31	0.00037393							1
LASPPLNQIQAGYYNESQR	21	3	1	347830526	S3(Phospho)	2229.04	2.26147e+06	6.55084e+06	2.59539e+07	2.34437e+07	NA	4.0925e+06	NA	NA	S(3): 100.0; Y(13): 0.0; Y(14): 0.0; S(17): 0.0	High		64.61		1.56711e-05		High		63.67		1.95654e-05		High	71.6	3.24123e-06	High	71.18	3.53605e-06				High	31.44	0.0320854	0
RASWLNDTTQSGTQPR	6	2	1	347441872	S3(Phospho)	1897.86	1.69014e+06	NA	1.80367e+07	1.9099e+07	NA	NA	NA	NA	S(3): 100.0; T(8): 0.0; T(9): 0.0; S(11): 0.0; T(13): 0.0	High		57.08		6.18015e-05								High	75.86	8.45702e-07	High	62.72	1.77743e-05							1
VASAPNAQGLFSGK	6	3	1	347839777	S3(Phospho)	1426.67	2.10991e+06	5.75666e+06	1.99874e+07	1.89383e+07	NA	3.57167e+06	NA	NA	S(3): 100.0; S(12): 0.0	High		55.51		6.29866e-05		High		32.1		0.0142742		High	33.93	0.00960868	High	48.24	0.000359924				High	36.56	0.00532129	0
ATSLSANDSNVITTDR	3	3	1	189046712	S3(Phospho)	1744.78	777003	NA	NA	NA	1.50173e+06	NA	NA	NA	T(2): 49.9; S(3): 49.9; S(5): 0.1; S(9): 0.0; T(13): 0.0; T(14): 0.0	High		53.09		0.000144081														High	53.55	0.000134679				0
VESPTVSSNSAGAK	3	3	1	472236808	S3(Phospho)	1413.63	567172	NA	5.13718e+06	4.72502e+06	NA	NA	NA	NA	S(3): 100.0; T(5): 0.0; S(7): 0.0; S(8): 0.0; S(10): 0.0	High		51.2		0.000180921								High	45.49	0.000673734	High	31.06	0.0179797							0
TNSAQLSVGGGK	2	1	1	347830766	S3(Phospho)	1198.55	841735	NA	NA	NA	NA	NA	NA	NA	T(1): 0.0; S(3): 100.0; S(7): 0.0	High		50.49		0.000182681								High	32.02	0.0133776										0
SQSVDVTVSR	5	1	1	347830766	S3(Phospho)	1157.52	974275	1.55049e+06	5546712	7694068	NA	NA	NA	NA	S(1): 0.0; S(3): 100.0; T(7): 0.0; S(9): 0.0	High		50.41		0.000176523		High		42.37		0.00107774		High	47.06	0.000385706	High	51.8	0.000128175							0
SNSTSAGGPVGPFPGPVSTGASHDHK	12	1	1	347830091	S3(Phospho)	2528.11	1.01166e+07	1.25089e+07	9.96619e+07	1.10228e+08	NA	NA	NA	NA	S(1): 8.8; S(3): 90.3; T(4): 0.9; S(5): 0.0; S(18): 0.0; T(19): 0.0; S(22): 0.0	High		49.91		0.000525273		High		52.03		0.000309861		High	62.88	2.56841e-05	High	58.87	6.56373e-05				High	50.7	0.000413653	0
VSSMEFDSSSSNSSK	4	2	1	472245181	S3(Phospho)	1658.62	939003	1.55378e+06	5.1661e+06	6.10099e+06	NA	NA	NA	NA	S(2): 50.0; S(3): 50.0; S(8): 0.0; S(9): 0.0; S(10): 0.0; S(11): 0.0; S(13): 0.0; S(14): 0.0	High		48.24		0.000266194		High		40.21		0.00170551		High	54.58	6.18299e-05	High	52.14	0.000110581							0
RGSVSNPTTHR	5	3	1	154301071	S3(Phospho)	1291.59	1.77315e+06	3.10803e+06	6.86383e+06	5.78099e+06	NA	NA	NA	NA	S(3): 100.0; S(5): 0.0; T(8): 0.0; T(9): 0.0	High		47.83		0.000354355		High		35.17		0.00682679		High	39.3	0.00250841	High	30.04	0.0212038							1
RQSGFALQSAPQR	7	2	1	347840112	S3(Phospho)	1525.73	1.00263e+06	1.43796e+06	3.34428e+06	3.49487e+06	NA	NA	NA	NA	S(3): 100.0; S(9): 0.0	High		46.58		0.000551663		High		50.23		0.000234734		High	57.63	4.30597e-05	High	55.2	7.41398e-05							1
TNSFVGTEEYIAPEVIK	34	3	1	347839777	S3(Phospho)	1976.92	7.84646e+06	8.81859e+06	1.10309e+07	1.57518e+07	NA	3.63371e+06	NA	NA	T(1): 6.7; S(3): 93.3; T(7): 0.0; Y(10): 0.0	High		45.41		0.00117254		High		58.67		6.03091e-05		High	66.51	9.73837e-06	High	59.58	4.80822e-05				High	47.37	0.000774153	0
SNSTLSLTGVASSPVEPPLHTR	21	2	1	154290079	S3(Phospho)	2330.14	4.98685e+06	3.23466e+06	1.09696e+07	NA	NA	NA	NA	NA	S(1): 6.9; S(3): 86.3; T(4): 6.9; S(6): 0.0; T(8): 0.0; S(12): 0.0; S(13): 0.0; T(21): 0.0	High		45.27		0.00122135		High		67.32		7.69216e-06		High	43.77	0.00177138	High	56.19	9.8098e-05							0
APSLGEIHQELEQEQEAQVNR	14	2	1	472240951	S3(Phospho)	2485.14	9.26253e+06	1.85418e+07	7.32005e+07	4.572e+07	NA	7.72422e+06	NA	NA	S(3): 100.0	High		45.09		0.00168809		High		51.82		0.000359081		High	68.82	7.34832e-06	High	64.44	1.83832e-05				High	52.7	0.000287043	0
RQSLPSQPR	6	2	1	347835613	S3(Phospho)	1148.56	4.46056e+06	4.95136e+06	2.38881e+07	1.41525e+07	8.46353e+06	1.22979e+07	NA	NA	S(3): 100.0; S(6): 0.0	High		45.04		0.000598458		High		26.56		0.0375361		High	38.14	0.00290043	High	27.86	0.0278259	High	37.85	0.002789	High	37.98	0.00300927	1
RDSLPQDMGR	7	3	1	347830121	S3(Phospho)	1254.53	3.33711e+07	3.01217e+07	1.1207e+08	8.87379e+07	NA	NA	NA	NA	S(3): 100.0	High		43.97		0.000551192		High		44.02		0.000604324		High	34.22	0.00520359	High	31.23	0.00964295							1
RMSFEEAAASGEGEVK	3	2	1	154322126	S3(Phospho)	1777.75	1.61929e+06	NA	3.28664e+06	1.12776e+07	NA	NA	NA	NA	S(3): 100.0; S(10): 0.0	High		43.36		0.00126632								High	25.58	0.0694502	High	50.88	0.00021272							1
NPSQVPEDDTQQPDTAPK	6	1	1	154324176	S3(Phospho)	2046.87	1.88677e+06	3.29623e+06	1.2285e+07	1.44589e+07	NA	NA	NA	NA	S(3): 100.0; T(10): 0.0; T(15): 0.0	High		43.29		0.00146504		High		45.47		0.000901039		High	59.31	3.72172e-05	High	33.18	0.0158437							0
RASFPPIPDLR	6	1	1	347829186	S3(Phospho)	1348.68	NA	NA	NA	NA	NA	NA	NA	NA	S(3): 100.0	High		42.11		0.00141491								High	29.06	0.0305446	High	34.45	0.00886537							1
RESLSQHPR	7	3	1	347830121	S3(Phospho)	1189.55	3.82821e+06	1.58606e+07	2.93933e+07	3.6453e+06	NA	NA	NA	NA	S(3): 95.3; S(5): 4.7	High		42.08		0.00131941		High		40.47		0.00191152		High	41.22	0.00166875	High	37.3	0.00397556							1
RYSLLGSR	4	3	1	154299861	S3(Phospho)	1031.5	8.78359e+06	NA	5.00408e+07	4.05798e+07	NA	1.08409e+07	NA	NA	Y(2): 0.3; S(3): 99.7; S(7): 0.0	High		42.04		0.00105967								High	32.36	0.00984396	High	42.6	0.000931472				High	27.81	0.0280653	1
RDSPPGSNEYK	10	3	1	347830121	S3(Phospho)	1329.55	5.19018e+06	2.1498e+07	7.60257e+07	59459182	NA	NA	NA	NA	S(3): 100.0; S(7): 0.0; Y(10): 0.0	High		41.66		0.00112586		High		36.54		0.00360457		High	41.41	0.00119257	High	39.8	0.00170158							1
SVSASINQPLPAK	5	3	1	347840942	S3(Phospho)	1391.69	927070	1.20463e+06	4.70349e+06	6.28671e+06	NA	NA	NA	NA	S(1): 0.3; S(3): 99.7; S(5): 0.0	High		41.51		0.00171988		High		38.57		0.00367642		High	51.56	0.000184682	High	54.1	9.39544e-05							0
TESAIESATTR	8	2	1	347829022	S3(Phospho)	1245.54	NA	5.0618e+06	2.45287e+07	3.8365e+07	NA	NA	NA	NA	T(1): 0.4; S(3): 99.6; S(7): 0.0; T(9): 0.0; T(10): 0.0	High		41.29		0.00145632		High		41.69		0.0013214		High	30.97	0.014437	High	43.2	0.000938115							0
RSSAAPGNPGR	3	3	1	172052491	S3(Phospho)	1149.52	211364	397348	NA	3.01241e+06	NA	NA	NA	NA	S(2): 0.9; S(3): 99.1	High		41.28		0.00127722		High		38.78		0.00232422					High	37.54	0.00309227							1
NNSQQSFSSGR	4	3	1	154309441	S3(Phospho)	1291.5	333298	487189	1.35095e+06	911396	NA	NA	NA	NA	S(3): 99.9; S(6): 0.1; S(8): 0.0; S(9): 0.0	High		40.88		0.000943153		High		33		0.00518729		High	34.45	0.00396609	High	37.71	0.00188919							0
KSSGTIIVPR	5	1	1	347842478	S3(Phospho)	1137.6	5.06431e+06	6.23163e+06	1.3139e+07	1.09471e+07	NA	NA	NA	NA	S(2): 0.3; S(3): 99.4; T(5): 0.3	High		40.62		0.00129177		High		39.68		0.0016739		High	54.31	5.52314e-05	High	40.65	0.00133885							1
GASLGHSDDYVNPNRPQR	2	2	1	154314130	S3(Phospho)	2062.91	6.69943e+06	NA	3.57595e+07	NA	NA	NA	NA	NA	S(3): 100.0; S(7): 0.0; Y(10): 0.0	High		40.01		0.00363163								High	39.15	0.00461543										0
AESAEIK	5	3	1	154305279	S3(Phospho)	827.355	1.61699e+06	6.65786e+06	1.01307e+07	7.95545e+06	NA	NA	NA	219848	S(3): 100.0	High		39.73		0.00127165		High	High	26.59	37.69	0.0233534	0.00203408	High	43.95	0.000481247	High	27.11	0.0232471							0
AGSSENLSTSPESHHPAGAVPPAALSSR	13	2	1	154311867	S3(Phospho)	2794.28	3.17896e+06	5.14981e+06	3.24596e+07	1.45649e+08	NA	NA	NA	NA	S(3): 88.6; S(4): 11.4; S(8): 0.0; T(9): 0.0; S(10): 0.0; S(13): 0.0; S(26): 0.0; S(27): 0.0	High		39.3		0.00662055		High		41.04		0.00445074		High	56.83	0.000118893	High	39.72	0.00611693							0
RNSLETDVPAR	3	2	1	154313151	S3(Phospho)	1337.62	1.99869e+06	NA	NA	NA	NA	NA	NA	NA	S(3): 100.0; T(6): 0.0	High		39.24		0.00240631																				1
SGSPSMHNLGSIR	9	3	1	347828098	S3(Phospho)	1422.62	4.1693e+06	3.93269e+06	2.53317e+07	2.91219e+07	NA	NA	NA	NA	S(1): 0.0; S(3): 99.4; S(5): 0.6; S(11): 0.0	High		39.18		0.00268739		High		31.18		0.0169563		High	32.25	0.0123302	High	32.96	0.0119122							0
ASSIMSGSAK	5	3	1	154310869	S3(Phospho)	1018.43	1.5015e+06	1.73789e+06	1.7057e+07	1.29265e+07	NA	NA	NA	NA	S(2): 0.0; S(3): 100.0; S(6): 0.0; S(8): 0.0	High		39.11		0.00131336		High		24.72		0.0355838		High	36.45	0.00242317	High	31.24	0.00792962							0
RTSSDTSSTGIPSR	4	1	1	347836245	S3(Phospho)	1531.67	6.79307e+06	9.1205e+06	3.85377e+07	3.23568e+07	NA	NA	NA	NA	T(2): 0.3; S(3): 99.4; S(4): 0.3; T(6): 0.0; S(7): 0.0; S(8): 0.0; T(9): 0.0; S(13): 0.0	High		38.83		0.00303076		High		49.35		0.000267714		High	50.99	0.000181922	High	32.07	0.0141869							1
KTSLSGPDTSR	4	1	1	347835918	S3(Phospho)	1228.56	769256	819650	1.88176e+06	NA	NA	NA	NA	NA	T(2): 0.7; S(3): 98.6; S(5): 0.7; T(9): 0.0; S(10): 0.0	High		38.39		0.00286857		High		30.16		0.0186501		High	31.42	0.0142779										1
HSSPVPSQIK	3	3	1	154302280	S3(Phospho)	1159.55	1.40383e+06	1.67396e+06	9.95787e+06	NA	NA	NA	NA	NA	S(2): 0.3; S(3): 99.7; S(7): 0.0	High		38.19		0.0026245		High		25.96		0.0434775		High	28.37	0.0251794										0
ASSFVGTAEYVSPELLTDK	13	1	1	347837797	S3(Phospho)	2093.97	3.70998e+06	NA	9.90241e+06	NA	NA	NA	NA	NA	S(2): 50.0; S(3): 50.0; T(7): 0.0; Y(10): 0.0; S(12): 0.0; T(17): 0.0	High		38.05		0.00712088		High		51.93		0.000288544		High	29.75	0.0477194										0
NASPAPAANPYATPQPQADPYAQDSNK	10	1	1	347831438	S3(Phospho)	2864.25	3.30137e+06	1.27955e+07	5.39281e+07	3.83883e+07	5.02411e+06	1.36179e+07	NA	3.5891e+06	S(3): 100.0; Y(11): 0.0; T(13): 0.0; Y(21): 0.0; S(25): 0.0	High		37.77		0.0107702		High	High	36.09	38.49	0.015488	0.00901861	High	52.12	0.000394035	High	56.74	0.000136528	High	48.92	0.000762346	High	39.96	0.00639362	0
SPSSPLPFSPQAK	7	3	1	154310849	S3(Phospho)	1422.67	2953650	5.63328e+06	2.7935e+07	3.4472e+07	NA	NA	NA	NA	S(1): 5.5; S(3): 94.4; S(4): 0.0; S(9): 0.0	High		37.59		0.0039539		High		37.77		0.00396884		High	45.02	0.000758607	High	45.22	0.000680876							0
HGSPLIPTELGSK	7	2	1	472238346	S3(Phospho)	1415.69	1.52137e+07	1.20396e+07	7.80548e+07	1.01155e+08	NA	NA	NA	NA	S(3): 100.0; T(8): 0.0; S(12): 0.0	High		37.39		0.0042588		High		38.03		0.0040294		High	53.7	0.000101099	High	46.67	0.00051882							0
RGSGVGIGNIHR	6	1	1	347827358	S3(Phospho)	1302.64	4.78828e+06	3.32438e+06	2.35179e+07	2.39373e+07	NA	NA	NA	NA	S(3): 100.0	High		37.11		0.00480504		High		39.59		0.00273103		High	49.33	0.000282951	High	60.13	2.42142e-05							1
HGSISNMNATPLAHR	6	2	1	347836685	S3(Phospho)	1685.76	6.66293e+06	5.90117e+06	3.91169e+07	NA	NA	NA	NA	NA	S(3): 100.0; S(5): 0.0; T(10): 0.0	High		37.08		0.00556312		High		48.04		0.000438131		High	48.01	0.000470421										0
RQSDASLNRPR	4	2	1	472239669	S3(Phospho)	1379.65	3.59551e+06	4944786	4.04037e+07	3.08364e+07	NA	NA	NA	NA	S(3): 100.0; S(6): 0.0	High		37.04		0.00462611		High		26.1		0.0575629		High	46.76	0.000494473	High	27.55	0.0412233							1
LASPSPQIPSGPSAGSNNIPLGPR	9	1	1	154291255	S3(Phospho)	2394.18	1.66843e+07	2.34446e+06	9.06942e+06	1.36882e+07	NA	NA	NA	NA	S(3): 91.1; S(5): 8.9; S(10): 0.0; S(13): 0.0; S(16): 0.0	High		36.79		0.00975856		High		34.74		0.0149235		High	33.25	0.0220488	High	38.06	0.00697945							0
RLSSEDEVSR	5	3	2	472239168;154292751	S3(Phospho)	1257.55	1.62827e+06	NA	1.24476e+07	3.65921e+06	NA	1.40369e+06	NA	NA	S(3): 94.5; S(4): 5.5; S(9): 0.0	High		36.23		0.00490758								High	43.24	0.000976938	High	44.85	0.000667775				High	39.93	0.00199185	1
RESIIAAQNR	6	2	1	154297812	S3(Phospho)	1237.6	2.18684e+06	3.4822e+06	7.57393e+06	1.17451e+07	NA	NA	NA	NA	S(3): 100.0	High		35.84		0.00557717		High		42.77		0.00111502		High	42.05	0.00130361	High	44.86	0.000682569							1
RKSVDMTDDVPEK	7	2	1	172052494	S3(Phospho)	1599.71	5550271	NA	9.93814e+07	8.31965e+07	NA	NA	NA	NA	S(3): 100.0; T(7): 0.0	High		35.56		0.00769981								High	36.72	0.00563957	High	47.12	0.000523069							2
SHSFTLPEEEAPDNSEQLR	11	3	1	472244932	S3(Phospho)	2265.97	4.56538e+06	4.32964e+06	2.80518e+07	4.39135e+06	NA	NA	NA	NA	S(1): 49.9; S(3): 49.9; T(5): 0.3; S(15): 0.0	High		35.54		0.0108909		High		28.9		0.0514012		High	32.48	0.0209592	High	47.8	0.000660516							0
KASLEQLK	5	1	1	347838315	S3(Phospho)	996.513	4.15833e+06	5.46397e+06	2.49047e+07	1.34474e+07	NA	1.30664e+07	NA	NA	S(3): 100.0	High		35.22		0.00518548		High		25.93		0.0440341		High	38.05	0.00266348	High	26.76	0.0360575				High	30.24	0.0163226	1
RTSIEGDSYLAR	3	3	1	154310405	S3(Phospho)	1447.66	2.77139e+06	NA	3.28633e+06	NA	NA	NA	NA	NA	T(2): 3.8; S(3): 96.2; S(8): 0.0; Y(9): 0.0	High		35.06		0.00924751								High	40.46	0.00267151										1
TPSSTYAPAR	5	2	1	399162275	S3(Phospho)	1130.49	NA	1.49981e+06	5.08151e+06	NA	NA	NA	NA	NA	T(1): 0.6; S(3): 92.2; S(4): 6.7; T(5): 0.6; Y(6): 0.1	High		34.6		0.00608523		High		28.34		0.0234488		High	36.24	0.0041357										0
LGSLVGR	4	2	1	347836890	S3(Phospho)	781.396	709444	1.22343e+06	2.46846e+06	2.69364e+06	NA	NA	NA	NA	S(3): 100.0	High		34.41		0.00606757		High		39.47		0.00190371		High	39.97	0.00169668	High	35.3	0.00407267							0
SNSGGLGGLSEPLR	3	2	1	154296548	S3(Phospho)	1423.66	1.99243e+06	NA	6940132	NA	NA	NA	NA	NA	S(1): 9.2; S(3): 90.8; S(10): 0.0	High		34.18		0.00939583								High	64.13	9.31144e-06										0
RDSITSSNAVPNSPGSQHDFGGPR	2	1	1	347840153	S3(Phospho)	2563.13	5.86576e+06	NA	4.3696e+07	NA	NA	NA	NA	NA	S(3): 85.8; T(5): 6.8; S(6): 6.8; S(7): 0.6; S(13): 0.0; S(16): 0.0	High		34.12		0.0197308								High	50.13	0.000480888										1
HLSIETLR	11	1	1	347441480	S3(Phospho)	1048.52	5.78624e+06	7.57613e+06	3.26464e+07	3.98984e+07	5.76467e+06	2.16739e+07	NA	NA	S(3): 100.0; T(6): 0.0	High		33.88		0.00724391		High		31.78		0.0118478		High	32.68	0.00965724	High	28.06	0.0279022	High	29.01	0.0212269	High	44.59	0.000623827	0
RESPAYGSQAR	4	2	1	472246561	S3(Phospho)	1301.56	2.80645e+06	3.39783e+06	1.33599e+07	NA	NA	NA	NA	NA	S(3): 100.0; Y(6): 0.0; S(8): 0.0	High		33.71		0.00770333		High		31.37		0.0131302		High	42.69	0.00100118										1
RHSFADIPAR	5	3	1	347441872	S3(Phospho)	1249.58	4.73076e+06	NA	4.29763e+07	2.97761e+07	NA	NA	NA	NA	S(3): 100.0	High		33.51		0.00924737		High		37.38		0.00376589		High	49.57	0.000223024	High	32.03	0.0130022							1
TSSIDSAISSISSSGHSHK	6	3	1	472237757	S3(Phospho)	1967.87	2.89064e+06	2.90925e+06	1.00357e+06	1.7985e+06	NA	NA	NA	NA	T(1): 0.1; S(2): 1.1; S(3): 98.7; S(6): 0.1; S(9): 0.0; S(10): 0.0; S(12): 0.0; S(13): 0.0; S(14): 0.0; S(17): 0.0	High		33.43		0.0166597		High		36.47		0.00849848		High	40.76	0.0031102	High	50.75	0.000323516							0
KSSEQQMLTSEEINERK	5	3	1	154323157	S3(Phospho)	2116.96	1.29778e+06	NA	2.44787e+07	1.76398e+07	NA	NA	NA	NA	S(2): 0.5; S(3): 99.5; T(9): 0.0; S(10): 0.0	High		33.31		0.0216297								High	32.8	0.0244298	High	51.01	0.000358211							2
VLSYVGR	5	2	1	347830613	S3(Phospho)	873.422	3.3572e+06	NA	1.63318e+07	1.68591e+07	2.79768e+06	1.02785e+07	NA	NA	S(3): 99.7; Y(4): 0.3	High		33.28		0.00693094								High	35.51	0.00402102	High	31.78	0.0107858	High	31.2	0.0123269	High	34.99	0.00515055	0
RNSQPSAVR	4	2	1	472241716	S3(Phospho)	1094.51	665692	NA	NA	1.72591e+06	NA	NA	NA	1.65858e+06	S(3): 100.0; S(6): 0.0	High		33.21		0.00768822			High		32.67		0.00870614				High	42.34	0.000866416							1
RQSSQLPIQR	3	2	1	347839992	S3(Phospho)	1292.65	1.35328e+06	NA	NA	NA	NA	NA	NA	NA	S(3): 99.5; S(4): 0.5	High		32.86		0.0102227		High		27.29		0.0385407														1
RNSTSDDATPR	3	3	1	154318692	S3(Phospho)	1299.53	937751	1.43428e+06	NA	NA	NA	NA	NA	NA	S(3): 47.5; T(4): 4.9; S(5): 47.5; T(9): 0.1	High		32.73		0.00877336		High		45.49		0.00046328														1
SRSTSGLGHVR	4	2	1	347836031	S3(Phospho)	1236.58	1.10794e+06	NA	3.22272e+06	1.91572e+06	NA	NA	NA	NA	S(1): 0.1; S(3): 99.7; T(4): 0.1; S(5): 0.1	High		32.73		0.0098667								High	59.21	2.34502e-05	High	39.01	0.00245554							1
AASILEAK	1	3	1	154294744	S3(Phospho)	882.433	1.67201e+06	NA	NA	NA	NA	NA	NA	NA	S(3): 100.0	High		32.58		0.0106275																				0
NDSLSGVTLSR	3	3	1	154319708	S3(Phospho)	1228.56	1.261e+06	NA	NA	NA	NA	NA	NA	NA	S(3): 100.0; S(5): 0.0; T(8): 0.0; S(10): 0.0	High		32.51		0.0110807		High		30.14		0.0191235														0
ATSFDPNK	2	2	1	347839614	S3(Phospho)	959.387	1.17606e+06	1.64445e+06	NA	NA	NA	NA	NA	NA	T(2): 0.3; S(3): 99.7	High		32		0.00760304		High		25.99		0.030338														0
KMSELATTGK	3	2	1	347440866	S3(Phospho)	1145.53	1.79525e+06	NA	1.52446e+07	1.41492e+07	NA	NA	NA	NA	S(3): 100.0; T(7): 0.0; T(8): 0.0	High		31.97		0.0105147								High	32.38	0.0120244	High	45.27	0.000618107							1
LDSNSQESPR	4	3	1	154303864	S3(Phospho)	1212.49	646738	NA	1.83104e+06	2.22911e+06	NA	173991	NA	NA	S(3): 99.6; S(5): 0.4; S(8): 0.0	High		31.76		0.00933529								High	45.97	0.000360425	High	59.98	1.40646e-05				High	27.85	0.0182926	0
SVSPGTANRPR	5	1	1	225685573	S3(Phospho)	1221.57	8.5541e+07	NA	3.15228e+08	NA	NA	1.89759e+08	NA	NA	S(1): 6.6; S(3): 93.4; T(6): 0.0	High		31.75		0.0133669								High	44.04	0.000790887							High	36.2	0.00480966	0
SASPPQDHAPLPPPSAGAFR	5	1	1	347440750	S3(Phospho)	2079.97	4.19121e+06	1.91606e+07	4.7399e+06	NA	NA	NA	NA	NA	S(1): 5.9; S(3): 94.1; S(15): 0.0	High		31.59		0.0444486		High		32.81		0.0287195		High	46.28	0.00146249	High	31.44	0.043929							0
STSPENLNTQLGR	14	3	1	154291032	S3(Phospho)	1496.67	8.90597e+06	1.97095e+07	3.95042e+07	4.86482e+07	NA	NA	NA	NA	S(1): 5.0; T(2): 5.0; S(3): 90.0; T(9): 0.0	High		31.16		0.0194079		High		29.53		0.0282474		High	38.12	0.00386967	High	39.17	0.00306887							0
AISPDIDRR	4	3	1	472240064	S3(Phospho)	1122.53	1.9068e+07	NA	2.46711e+08	NA	NA	NA	NA	NA	S(3): 100.0	High		31.14		0.0119984								High	32.88	0.00780571										1
RGSVSYVEEEK	1	3	1	154312770	S3(Phospho)	1362.59	NA	NA	NA	NA	NA	NA	NA	NA	S(3): 100.0; S(5): 0.0; Y(6): 0.0	High		30.98		0.0167978																				1
RTSFSLDEQSHPK	5	3	1	472243851	S3(Phospho)	1611.72	2.55708e+06	3.03452e+06	1.09266e+07	1.25718e+07	NA	NA	NA	NA	T(2): 5.4; S(3): 94.2; S(5): 0.3; S(10): 0.0	High		30.62		0.0258355		High		33.08		0.0146628		High	31.7	0.019674	High	31.23	0.0223747							1
STSGSHGFSTPTNR	3	3	1	154305832	S3(Phospho)	1515.63	766834	1.86748e+06	NA	3.58842e+06	NA	NA	NA	NA	S(1): 33.2; T(2): 33.2; S(3): 33.2; S(5): 0.3; S(9): 0.0; T(10): 0.0; T(12): 0.0	High		30.32		0.0179291		High		32.72		0.0110922					High	27.12	0.0414379							0
ARSPTRPVQLPASLLAPTASSGSK	7	3	1	472243851	S3(Phospho)	2472.3	4.50055e+06	NA	1.088e+08	1.69334e+08	2.79383e+06	NA	NA	NA	S(3): 99.4; T(5): 0.6; S(13): 0.0; T(18): 0.0; S(20): 0.0; S(21): 0.0; S(23): 0.0	High		30.17		0.0201939								High	25.65	0.0603078	High	51.6	0.000143209	High	42.4	0.00119116	High	44.17	0.000794361	1
LASPVPSHHGTPQVR	3	2	1	347830778	S3(Phospho)	1662.81	9.64255e+06	NA	2.384e+07	3.68483e+07	NA	NA	NA	NA	S(3): 100.0; S(7): 0.0; T(11): 0.0	High		30.14		0.0277896								High	41.72	0.00188097	High	29.5	0.0322019							0
RTSIFGAIPGFGK	5	2	1	154289507	S3(Phospho)	1430.72	4.03467e+06	NA	2.05012e+07	1.1186e+07	NA	NA	NA	NA	T(2): 0.1; S(3): 99.9	High		30.13		0.0228555								High	43.58	0.00104151	High	33.8	0.00990065							1
RTSPSVR	4	2	1	154296548	S3(Phospho)	882.419	7.30688e+06	4.9937e+06	NA	NA	NA	5.2971e+06	NA	NA	T(2): 0.0; S(3): 99.5; S(5): 0.5	High		30.12		0.0218382		High		28.47		0.0319313											High	28.51	0.0316385	1
TASIASSQPR	2	2	1	472246374	S3(Phospho)	1097.5	1.18802e+06	1.0851e+06	NA	NA	NA	NA	NA	NA	T(1): 1.0; S(3): 97.0; S(6): 1.0; S(7): 1.0	High		29.86		0.0183832		High		31.98		0.0112829														0
AGSIHESALGK	3	2	1	347441678	S3(Phospho)	1149.53	2.2877e+06	NA	1.17876e+07	1.29818e+07	NA	NA	NA	NA	S(3): 100.0; S(7): 0.0	High		29.52		0.018149								High	28.71	0.0218702	High	39.15	0.00225603							0
SVSSVHPR	4	3	1	154302728	S3(Phospho)	948.43	3.46581e+06	4.08019e+06	10988615	1.04006e+07	NA	NA	NA	NA	S(1): 0.0; S(3): 93.9; S(4): 6.1	High		29.49		0.0176563		High		29.13		0.0194877		High	29.71	0.0170514	High	32.85	0.0094681							0
RASSTTVNAR	4	2	1	347841078	S3(Phospho)	1142.53	245843	1.82371e+06	5.38659e+06	2.59641e+06	NA	NA	NA	NA	S(3): 92.2; S(4): 7.2; T(5): 0.6; T(6): 0.0	High		29.49		0.0201304		High		25.88		0.0531946		High	46.08	0.000508004	High	37.33	0.00380949							1
SFSPGVR	5	4	2	347828793;154299984	S3(Phospho)	829.36	1.17966e+07	1.50107e+07	4.15049e+07	4.17539e+07	NA	9.0126e+06	NA	NA	S(1): 0.0; S(3): 100.0	High		29.44		0.0127983		High		24.03		0.0438857		High	27.11	0.0216908	High	27.58	0.0190295				High	25.14	0.0344471	0
KVSVSEEK	6	3	1	154297646	S3(Phospho)	985.46	1.19999e+07	1.64255e+07	5.39643e+07	4.88048e+07	2.83247e+07	NA	NA	NA	S(3): 99.7; S(5): 0.3	High		29.43		0.022748		High		25.92		0.0500204		High	30.16	0.0188429	High	33.38	0.00897732	High	30.34	0.0180778				1
RFSTHDPSANEMDSK	7	1	1	347838932	S3(Phospho)	1801.72	9.08498e+06	NA	1.04259e+08	9.88178e+07	NA	2.76722e+06	NA	NA	S(3): 93.4; T(4): 6.6; S(8): 0.0; S(14): 0.0	High		29.21		0.0260291								High	37.57	0.00381467	High	30.9	0.0179636				High	28.99	0.027634	1
RSSGLGGEIR	3	2	1	347837276	S3(Phospho)	1111.53	4130362	NA	4.78508e+06	4.27165e+06	NA	NA	NA	NA	S(2): 0.2; S(3): 99.8	High		28.99		0.0273186								High	35.63	0.00604494	High	44.36	0.000809827							1
STSYLTR	4	2	1	347840699	S3(Phospho)	907.392	495990	NA	NA	NA	NA	1.28362e+06	NA	652715	S(1): 0.0; T(2): 0.0; S(3): 4.8; Y(4): 4.8; T(6): 90.4	High		28.98		0.0125841			High		32.4		0.00572563				High	26.4	0.0227941				High	34.9	0.00321976	0
ASSNIEPQR	3	1	1	347833675	S3(Phospho)	1081.47	767138	NA	4.48432e+06	NA	NA	NA	NA	NA	S(2): 0.4; S(3): 99.6	High		28.92		0.0178244								High	24.15	0.0484586										0
SMSVGQTPTSSSK	2	2	1	347837421	S3(Phospho)	1376.58	648859	NA	4.51947e+06	NA	NA	NA	NA	NA	S(1): 0.5; S(3): 99.5; T(7): 0.0; T(9): 0.0; S(10): 0.0; S(11): 0.0; S(12): 0.0	High		28.76		0.0254117								High	31.91	0.0120138										0
LGSPDGSR	2	3	1	154320969	S3(Phospho)	868.356	200997	969154	NA	NA	NA	NA	NA	NA	S(3): 99.9; S(7): 0.1	High		28.7		0.00895743		High		20.39		0.0682502														0
SASGATNAIPR	5	1	1	347835890	S3(Phospho)	1124.51	NA	3.53479e+06	8117892	1.0272e+07	NA	NA	NA	NA	S(1): 6.2; S(3): 93.8; T(6): 0.0	High		28.62		0.0210228		High		31.82		0.010391		High	44.49	0.000567232	High	42.9	0.000820578							0
RPSPPR	2	5	1	154320672	S3(Phospho)	789.377	135548	NA	2.81358e+06	NA	NA	NA	NA	NA	S(3): 100.0	High		28.61		0.0162511								High	29.46	0.0129094										0
SPSLSVQSK	6	1	1	347828614	S3(Phospho)	1012.47	2.97992e+06	1.24296e+07	5.39899e+07	30951742	NA	NA	NA	NA	S(1): 0.0; S(3): 100.0; S(5): 0.0; S(8): 0.0	High		28.6		0.0271936		High		29.34		0.0223512		High	31.27	0.0144438	High	27.92	0.0318029							0
ASSYTGPTSKPIER	8	2	1	472244532	S3(Phospho)	1573.73	1.04128e+06	1.31688e+06	4.40062e+06	7.06158e+06	NA	NA	NA	NA	S(2): 6.4; S(3): 93.1; Y(4): 0.5; T(5): 0.0; T(8): 0.0; S(9): 0.0	High		28.5		0.0386329		High		34.76		0.00903998		High	33.63	0.012225	High	35.28	0.00796057							0
MSSPVSAR	1	2	1	472240751	S3(Phospho)	914.38	1.1865e+06	NA	NA	NA	NA	NA	NA	NA	S(2): 0.3; S(3): 99.7; S(6): 0.0	High		28.46		0.0156817																				0
RSSASDNLPTR	2	2	1	154295312	S3(Phospho)	1283.58	1.17383e+06	NA	6.86383e+06	NA	NA	NA	NA	NA	S(2): 0.6; S(3): 98.9; S(5): 0.6; T(10): 0.0	High		28.14		0.0316131								High	24.07	0.0824617										1
VNSRDNATWAAR	3	2	1	472235708	S3(Phospho)	1440.64	2.1024e+07	NA	2.61982e+07	2.35539e+07	NA	NA	NA	NA	S(3): 100.0; T(8): 0.0	High		27.73		0.039128								High	37.21	0.0044105	High	35.56	0.00662962							1
AISPSLGPQPR	4	2	1	472246561	S3(Phospho)	1202.59	3.75579e+06	5.60821e+06	NA	NA	NA	4.50542e+06	NA	1.33741e+06	S(3): 100.0; S(5): 0.0	High		27.52		0.0335436		High	High	28.08	33.89	0.0347758	0.00751308										High	33.62	0.00855985	0
TASPPRALGAPLSR	3	2	1	347835577	S3(Phospho)	1473.76	1.00494e+06	5.12943e+06	NA	NA	NA	NA	NA	NA	T(1): 0.6; S(3): 99.4; S(13): 0.0	High		27.51		0.0406289		High		34.84		0.00787429		High	30.72	0.0203335										1
VLSNPGKPK	3	3	1	154298449	S3(Phospho)	1019.53	2.03983e+07	NA	5.35448e+07	4.88388e+07	NA	NA	NA	NA	S(3): 100.0	High		27.46		0.0338307								High	27.42	0.0341438	High	27.02	0.0373386							0
LGSIAPNFK	3	1	1	347830246	S3(Phospho)	1026.5	839365	NA	2.13774e+06	3.32396e+06	NA	NA	NA	NA	S(3): 100.0	High		27.25		0.0462436								High	26.73	0.0449066	High	28.59	0.0292624							0
AQSTSFNFSR	6	3	1	154303309	S3(Phospho)	1224.5	1.77911e+06	2.84982e+06	6.49838e+06	4.16026e+06	NA	NA	NA	NA	S(3): 99.8; T(4): 0.2; S(5): 0.0; S(9): 0.0	High		27.15		0.0270817		High		38		0.00222677		High	33.07	0.00692909	High	26.02	0.0351299							0
TGSVPVSDEVHR	4	1	1	347835257	S3(Phospho)	1362.61	1.73809e+06	NA	NA	5.89586e+06	NA	NA	NA	NA	T(1): 7.0; S(3): 93.0; S(7): 0.0	High		27.13		0.0447313											High	33.07	0.0115896							0
RLSNLPTISK	1	1	1	347832094	S3(Phospho)	1208.64	2.30669e+06	NA	NA	NA	NA	NA	NA	NA	S(3): 100.0; T(7): 0.0; S(9): 0.0	High		26.93		0.0341665																				1
RDSGMSSGTNEYR	4	3	1	154296995	S3(Phospho)	1539.59	812487	NA	6.73139e+06	5.37671e+06	NA	NA	NA	NA	S(3): 100.0; S(6): 0.0; S(7): 0.0; T(9): 0.0; Y(12): 0.0	High		26.9		0.0347095								High	32.1	0.0106671	High	40.6	0.00155032							1
RFSFSSR	3	2	1	347830446	S3(Phospho)	966.42	8.41479e+06	1.18446e+07	2.7781e+07	NA	NA	NA	NA	NA	S(3): 99.9; S(5): 0.0; S(6): 0.0	High		26.86		0.0168972		High		27.37		0.0152998		High	22.46	0.0548874										1
SGSPYTLR	3	3	1	154291032	S3(Phospho)	960.419	597304	NA	NA	3.81729e+06	NA	NA	NA	NA	S(1): 0.0; S(3): 100.0; Y(5): 0.0; T(6): 0.0	High		26.84		0.0307416								High	46.45	0.000322712	High	47.48	0.000265293							0
SNSFLQK	3	3	1	347838542	S3(Phospho)	903.397	1.87277e+06	2.56319e+06	1.06821e+07	NA	NA	NA	NA	NA	S(1): 0.0; S(3): 100.0	High		26.77		0.0357642		High		31.88		0.0106052		High	41.28	0.00126604										0
GESPVASSR	5	3	1	154303983	S3(Phospho)	969.404	521486	1.52022e+06	3.45996e+06	2.86281e+06	NA	NA	NA	NA	S(3): 100.0; S(7): 0.0; S(8): 0.0	High		26.76		0.0185559		High		23.49		0.0393988		High	27.65	0.016614	High	35.52	0.00241267							0
TISMDSQNPPAK	2	3	1	154289333	S3(Phospho)	1368.59	239689	NA	9.39366e+06	NA	NA	NA	NA	NA	T(1): 1.0; S(3): 98.8; S(6): 0.1	High		26.76		0.0398531								High	32.94	0.0117639										0
RQSDVLANK	4	2	1	472245207	S3(Phospho)	1110.53	3.41698e+06	1.14861e+07	3.19067e+07	NA	NA	NA	NA	NA	S(3): 100.0	High		26.53		0.0419094		High		30.16		0.0181682		High	40.98	0.00142442										1
DGSPSHIGAGR	2	2	1	472246561	S3(Phospho)	1133.47	387839	NA	NA	1.39725e+06	NA	NA	NA	NA	S(3): 100.0; S(5): 0.0	High		26.44		0.034275											High	39.49	0.00165317							0
RASLALVK	4	1	1	347842512	S3(Phospho)	937.523	2.78882e+06	3.43541e+06	6.92968e+06	8.31236e+06	NA	NA	NA	NA	S(3): 100.0	High		26.21		0.0327884		High		24.7		0.0464216		High	28.62	0.0188244	High	35.51	0.0038523							1
AGSRQPDIRK	2	1	1	164513854	S3(Phospho)	1207.59	2.7689e+06	NA	NA	2.40426e+07	NA	NA	NA	NA	S(3): 100.0	High		26.2		0.0456978											High	30.77	0.0159549							2
SLSSSSLLK	2	3	1	347838542	S3(Phospho)	1001.49	1.52515e+06	3105459	NA	NA	NA	NA	NA	NA	S(1): 0.0; S(3): 3.4; S(4): 46.6; S(5): 3.4; S(6): 46.6	High		26.03		0.0341759		High		26.66		0.0327977														0
KSSFSFR	6	3	1	154312238	S3(Phospho)	938.413	1.17291e+07	1.57398e+07	2.92747e+07	3.38567e+07	NA	4.26697e+06	NA	NA	S(2): 5.0; S(3): 94.7; S(5): 0.3	High		25.59		0.0292621		High		23.85		0.0436823		High	32.42	0.00607164	High	25.75	0.0287358				High	25.84	0.0276252	1
TASPPR	14	2	1	347835577	S3(Phospho)	708.308	4.04834e+07	1.18987e+08	5.2842e+08	210031591	NA	NA	NA	NA	T(1): 0.0; S(3): 100.0	High		25.58		0.0197836		High		29.36		0.00865175		High	32.86	0.00500579	High	30.26	0.00673451							0
GRSPVGGDR	4	1	1	154319241	S3(Phospho)	980.432	3.03486e+06	NA	7.59414e+07	NA	NA	NA	NA	NA	S(3): 100.0	High		25.05		0.0414206								High	25.63	0.02831										1
DVSPNPSAK	5	2	1	154322879	S3(Phospho)	994.424	1.10902e+06	2.35327e+06	9.98775e+06	NA	4.46068e+06	NA	NA	2.25119e+06	S(3): 100.0; S(7): 0.0	High		24.99		0.0351822		High	High	23.24	30.08	0.0526409	0.0108974	High	31.02	0.00877653				High	31.73	0.00745286				0
STSPPPISR	6	3	1	154305512	S3(Phospho)	1021.47	NA	NA	4.28568e+06	NA	NA	NA	NA	NA	S(1): 4.6; T(2): 0.3; S(3): 95.2; S(8): 0.0	High		24.83		0.0463681		High		28.84		0.0183517		High	32.85	0.0072632	High	25.25	0.0435866							0
PISIPK	3	2	1	85792474	S3(Phospho)	734.384	932144	628658	NA	NA	NA	NA	NA	NA	S(3): 100.0	High		24.62		0.0507361		High		24.71		0.0496955														0
ALSPSLNNTR	1	3	1	154305854	S3(Phospho)	1152.54	1.94589e+06	NA	NA	NA	NA	NA	NA	NA	S(3): 99.5; S(5): 0.5; T(9): 0.0	High		24.62		0.0521167																				0
SMSPAIR	4	3	1	472239095	S3(Phospho)	841.364	3.56586e+06	NA	1.88305e+07	1.73013e+07	NA	7.13758e+06	NA	NA	S(1): 0.0; S(3): 100.0	High		23.87		0.0428663								High	26.01	0.025437	High	28.48	0.0214278				High	25.45	0.0297931	0
KFSMNR	4	1	1	347838932	S3(Phospho)	862.364	4.08672e+06	3.70735e+06	4.60679e+07	2.23378e+07	NA	NA	NA	NA	S(3): 100.0	High		23.55		0.0293213		High		20.11		0.0727954		High	26.29	0.0227234	High	23.24	0.0325789							1
SQSPVQAR	2	3	1	472240064	S3(Phospho)	952.425	5.91564e+06	NA	6.80577e+07	NA	NA	NA	NA	NA	S(1): 0.5; S(3): 99.5	High		22.4		0.0529405								High	22.47	0.0547612										0
SASWSR	3	6	1	154312509	S3(Phospho)	773.297	429589	NA	2.32241e+06	1.36619e+06	NA	NA	NA	NA	S(1): 0.0; S(3): 99.8; S(5): 0.2	High		22.05		0.0511463								High	23.24	0.0458641	High	27.48	0.0146492							0
ISSIVK	2	2	1	347839150	S3(Phospho)	726.38	235561	NA	NA	NA	NA	NA	NA	NA	S(2): 0.5; S(3): 99.5	High		21.07		0.0519019																				0
RISGAAAAPFNPR	4	1	1	347828080	S3(Phospho)	1407.69	NA	1.60702e+07	5.38927e+07	8.21714e+07	NA	NA	NA	NA	S(3): 100.0							High		57.18		5.17806e-05		High	29.99	0.0268117	High	32.31	0.015451							1
SASNLSDER	4	3	1	154301513	S3(Phospho)	1058.41	NA	676677	1.94061e+06	3.30599e+06	NA	NA	NA	NA	S(1): 0.0; S(3): 100.0; S(6): 0.0							High		50.46		0.000105241		High	42.03	0.000648545	High	61.06	8.30435e-06							0
IVSAGGNVLTGR	2	1	1	347832026	S3(Phospho)	1223.61	NA	3.50779e+06	NA	1.38436e+07	NA	NA	NA	NA	S(3): 100.0; T(10): 0.0							High		49.02		0.000290102					High	59.4	2.61779e-05							0
SNSNDTTTTEDNKNELFGGAK	2	1	1	347831438	S3(Phospho)	2322.97	NA	891739	NA	1.55199e+07	NA	NA	NA	NA	S(1): 90.9; S(3): 9.1; T(6): 0.0; T(7): 0.0; T(8): 0.0; T(9): 0.0							High		47.96		0.000586238					High	37.97	0.00584092							1
TNSNESFQTNQSSPR	1	2	1	472237160	S3(Phospho)	1776.72	NA	291884	NA	NA	NA	NA	NA	NA	T(1): 6.7; S(3): 93.3; S(6): 0.0; T(9): 0.0; S(12): 0.0; S(13): 0.0							High		47.11		0.000430897														0
NTSIVGGGLGSSR	2	3	1	347828098	S3(Phospho)	1284.6	NA	726748	NA	2.19628e+06	NA	NA	NA	NA	T(2): 1.0; S(3): 99.0; S(11): 0.0; S(12): 0.0							High		46.24		0.000530035					High	45.13	0.000724289							0
SSSFGLER	2	2	1	472241832	S3(Phospho)	962.399	NA	979213	2.06046e+06	NA	NA	NA	NA	NA	S(1): 0.0; S(2): 0.3; S(3): 99.7							High		45.88		0.000259517		High	34.92	0.00311511										0
RHSLALPEAK	3	2	1	472235777	S3(Phospho)	1201.61	NA	NA	7.46129e+06	7.32686e+06	NA	NA	NA	NA	S(3): 100.0							High		42.6		0.00121723		High	28.03	0.0285678	High	43.01	0.00113008							1
NISQTALK	3	1	1	347833675	S3(Phospho)	954.465	NA	2.67339e+06	8.34659e+06	7.73197e+06	NA	NA	NA	NA	S(3): 100.0; T(5): 0.0							High		40.23		0.00173561		High	33.75	0.00771705	High	34.35	0.00684981							0
RESMGHVQAAR	5	1	1	347841679	S3(Phospho)	1321.58	NA	2493938	4009822	2.93568e+06	NA	4.06489e+06	NA	NA	S(3): 100.0							High		39.98		0.0020243		High	35.25	0.00601555	High	37.37	0.00369211				High	50.1	0.000199356	1
VASPAPK	4	2	1	347827603	S3(Phospho)	749.36	NA	1.88688e+06	8.35558e+06	7.15576e+06	NA	3.26573e+06	NA	NA	S(3): 100.0							High		39.04		0.00204571		High	28	0.0259922	High	28.99	0.020694				High	32.46	0.00930773	0
ALSYTSR	3	2	1	472243445	S3(Phospho)	877.381	NA	999607	2.75594e+06	2.14481e+06	NA	NA	NA	NA	S(3): 93.8; Y(4): 5.8; T(5): 0.4; S(6): 0.0							High		38.84		0.00118862		High	24.33	0.0359753	High	23.59	0.0398145							0
SSSMTLPFPGR	4	3	1	472245035	S3(Phospho)	1259.55	NA	2.1303e+06	1.09492e+07	NA	NA	NA	NA	NA	S(1): 0.3; S(2): 0.3; S(3): 99.5; T(5): 0.0							High		38.55		0.00333732		High	42.17	0.00155325										0
APSAAGTHADEK	7	3	1	154315421	S3(Phospho)	1234.51	NA	4.13246e+06	5.64972e+07	5.04521e+07	660288	884228	NA	893201	S(3): 100.0; T(7): 0.0							High	High	38.5	55.25	0.00205524	4.23924e-05	High	40.28	0.00137822	High	51.05	0.00011543	High	33.19	0.00690816	High	26.74	0.0302926	0
GGSEETVVHNEK	3	2	1	472238346	S3(Phospho)	1365.57	NA	756626	4.25508e+06	NA	NA	NA	NA	NA	S(3): 100.0; T(6): 0.0							High		37.47		0.00333948		High	43.7	0.000823298										0
RMSFGAQALR	5	1	1	347830091	S3(Phospho)	1216.57	NA	2.69246e+06	2.26618e+07	1.85408e+07	NA	9.11309e+06	NA	NA	S(3): 100.0							High		36.98		0.00477064		High	35.8	0.00626004	High	31.12	0.0168444				High	35.38	0.00631621	1
RASAADIGSLSER	5	3	1	154299246	S3(Phospho)	1412.65	NA	4.80418e+06	2.63806e+07	2.99406e+07	NA	NA	NA	NA	S(3): 100.0; S(9): 0.0; S(11): 0.0							High		35.88		0.00666223		High	45.23	0.000757289	High	41.79	0.0016721							1
RTSTPLSSSPANR	4	2	1	347831519	S3(Phospho)	1453.68	NA	1.65912e+06	4.53678e+06	3.36693e+06	NA	1.36431e+06	NA	NA	T(2): 6.5; S(3): 93.0; T(4): 0.5; S(7): 0.0; S(8): 0.0; S(9): 0.0							High		34.26		0.00935558		High	32.43	0.0146584	High	27.5	0.0456129				High	36.37	0.00580147	1
VASTSGIGR	4	1	1	347828176	S3(Phospho)	927.429	NA	5.80695e+06	2.05688e+07	2.02912e+07	NA	1.22457e+06	NA	NA	S(3): 91.3; T(4): 8.0; S(5): 0.8							High		34.07		0.00828534		High	40.82	0.00166002	High	40.69	0.00180431				High	27.97	0.032157	0
FNSEQNDR	4	3	1	154296995	S3(Phospho)	1089.4	NA	475081	2.2941e+06	2.24714e+06	NA	NA	NA	NA	S(3): 100.0							High		33.53		0.0033121		High	37.62	0.00167291	High	38.75	0.000916088							0
TNSTLLR	2	1	1	347831326	S3(Phospho)	884.424	NA	1.12088e+06	NA	4.28916e+06	NA	NA	NA	NA	T(1): 0.0; S(3): 96.1; T(4): 3.9							High		33.39		0.0090483					High	53.37	9.09007e-05							0
NFSGGYGNQPPPDYQK	2	3	1	472240551	S3(Phospho)	1848.76	NA	2.794e+06	2.69658e+06	NA	NA	NA	NA	NA	S(3): 100.0; Y(6): 0.0; Y(14): 0.0							High		33.35		0.0105423		High	45.2	0.000693079										0
RLSPQMHPPGNYGASPPGR	3	2	1	154313717	S3(Phospho)	2098.97	NA	2.6194e+07	1.73933e+08	1.93326e+08	NA	NA	NA	NA	S(3): 100.0; Y(12): 0.0; S(15): 0.0							High		32.88		0.020738		High	28.93	0.0513672	High	30.85	0.0331775							1
DGSVGVVGNK	2	3	1	347833487	S3(Phospho)	1011.45	NA	954795	NA	2.7956e+06	NA	NA	NA	NA	S(3): 100.0							High		32.51		0.00903287					High	31.78	0.0106863							0
ASSATTSEFDSAR	2	1	1	347839942	S3(Phospho)	1409.56	NA	1.43035e+06	NA	8.31392e+06	NA	NA	NA	NA	S(2): 5.4; S(3): 89.1; T(5): 5.4; T(6): 0.0; S(7): 0.0; S(11): 0.0							High		32.13		0.00982822					High	50.46	0.000134475							0
AASVGLEK	3	1	1	347841788	S3(Phospho)	854.402	NA	719483	3.39615e+06	2.54383e+06	NA	NA	NA	NA	S(3): 100.0							High		32.01		0.0105442		High	39.91	0.00192958	High	47.05	0.000313615							0
GGSVPQSTPR	4	3	1	154309318	S3(Phospho)	1065.47	NA	2.01748e+06	8.51553e+06	7.89467e+06	NA	3.93961e+06	NA	NA	S(3): 100.0; S(7): 0.0; T(8): 0.0							High		32		0.0100953		High	48.06	0.000250104	High	37.45	0.00287819				High	35.24	0.00478762	0
AGSTPGDLPIPK	2	3	1	154296250	S3(Phospho)	1232.59	NA	3.7211e+06	7.07723e+06	NA	NA	NA	NA	NA	S(3): 99.2; T(4): 0.8							High		31.52		0.0132835		High	28.05	0.030865										0
TVSGFTNTSTGPSNEDRR	3	3	1	154304280	S3(Phospho)	2005.86	NA	4.92453e+06	NA	8.37291e+06	NA	NA	NA	NA	T(1): 50.0; S(3): 50.0; T(6): 0.0; T(8): 0.0; S(9): 0.0; T(10): 0.0; S(13): 0.0							High		31.2		0.0262468					High	35.91	0.00888594							1
RESIQGSR	3	3	1	154302728	S3(Phospho)	1012.46	NA	2.41326e+06	1.56953e+07	1.20058e+07	NA	NA	NA	NA	S(3): 100.0; S(7): 0.0							High		30.69		0.015953		High	30.28	0.0175324	High	30.79	0.0155898							1
SASGSNLMSGGSK	2	2	1	347839123	S3(Phospho)	1262.51	NA	510210	1.40712e+06	NA	NA	NA	NA	NA	S(1): 1.0; S(3): 98.8; S(5): 0.1; S(9): 0.0; S(12): 0.0							High		30.54		0.0106411		High	44.62	0.000415898										0
VDSPKNDAPK	3	2	1	172052494	S3(Phospho)	1150.51	NA	1.26942e+07	5.22639e+07	3.71428e+07	NA	NA	NA	NA	S(3): 100.0							High		30.49		0.0146949		High	33.76	0.00679474	High	31.06	0.0121432							1
RESASEAADR	3	2	1	315003897	S3(Phospho)	1171.47	NA	526845	NA	2.71041e+06	NA	NA	NA	NA	S(3): 100.0; S(5): 0.0							High		30.37		0.0119383					High	43.14	0.000640581							1
KASFVAAEK	5	3	1	154316235	S3(Phospho)	1030.5	NA	2.23474e+07	2.37478e+07	1.74381e+07	2.99654e+06	1.64573e+07	NA	NA	S(3): 100.0							High		30.35		0.0143921		High	29.63	0.0174229	High	30.32	0.0146777	High	32.24	0.00943316	High	33.13	0.00778252	1
NRSTGNLLAHPSAGADR	2	3	1	472245035	S3(Phospho)	1816.85	NA	2.26103e+07	4.87583e+07	NA	NA	NA	NA	NA	S(3): 50.0; T(4): 50.0; S(12): 0.0							High		30.04		0.0354222		High	32.6	0.0192339										1
ASSPVVR	2	2	1	347840307	S3(Phospho)	795.376	NA	587790	NA	1.65502e+06	NA	NA	NA	NA	S(2): 0.0; S(3): 100.0							High		30		0.01335					High	35.87	0.00324821							0
SPSGNALR	3	3	1	154298003	S3(Phospho)	881.384	NA	727194	1.12085e+06	1.68173e+06	NA	NA	NA	NA	S(1): 0.0; S(3): 100.0							High		29.84		0.00840398		High	22.65	0.0525379	High	26.13	0.016747							0
ANSTSSPSSNPTSFSLFESAAQQSSR	17	2	1	154308257	S3(Phospho)	2755.19	NA	7.46903e+06	1.84919e+07	1.36098e+07	NA	5.56625e+06	NA	NA	S(3): 83.6; T(4): 8.1; S(5): 8.1; S(6): 0.1; S(8): 0.0; S(9): 0.0; T(12): 0.0; S(13): 0.0; S(15): 0.0; S(19): 0.0; S(24): 0.0; S(25): 0.0							High		29.78		0.0579631		High	52.47	0.000307751	High	39.42	0.00617726				High	41.78	0.00370037	0
RSSPPVHPSR	7	3	1	154298217	S3(Phospho)	1199.57	NA	1.21364e+06	1.48927e+07	2.12215e+07	NA	6.9441e+06	NA	NA	S(2): 0.2; S(3): 99.8; S(9): 0.0							High		29.29		0.0210203		High	36.21	0.00435583	High	35.99	0.00458217				High	43.93	0.000746443	1
RPSSPGGYSTPTSATFSTGQNSPR	9	2	1	472246501	S3(Phospho)	2520.12	NA	4.76116e+06	1.81309e+07	1.2263e+07	NA	6.82552e+06	NA	NA	S(3): 50.0; S(4): 50.0; Y(8): 0.0; S(9): 0.0; T(10): 0.0; T(12): 0.0; S(13): 0.0; T(15): 0.0; S(17): 0.0; T(18): 0.0; S(22): 0.0							High		28.91		0.0602799		High	61	3.79689e-05	High	54.71	0.000162609				High	38.5	0.00652592	0
AFSFGSAAELRK	2	3	1	347839538	S3(Phospho)	1363.64	NA	1.18243e+06	6.6876e+06	NA	NA	NA	NA	NA	S(3): 100.0; S(6): 0.0							High		28.8		0.0280789		High	37.27	0.00420936										1
RNSIFGTLQSR	5	2	1	154289507	S3(Phospho)	1358.66	NA	3.88743e+06	1.77093e+07	1.46996e+07	NA	NA	NA	NA	S(3): 100.0; T(7): 0.0; S(10): 0.0							High		28.73		0.0357024		High	34.28	0.00841679	High	30.99	0.0187894							1
AHSPTTSVSSR	3	3	1	154309441	S3(Phospho)	1209.53	NA	1.11095e+07	2.51031e+07	NA	NA	NA	NA	NA	S(3): 89.2; T(5): 1.0; T(6): 1.0; S(7): 8.8; S(9): 0.0; S(10): 0.0							High		28.5		0.0204112		High	29.66	0.0139505										0
RSSQMVGK	1	3	1	154296493	S3(Phospho)	972.433	NA	438323	NA	NA	NA	NA	NA	NA	S(2): 0.2; S(3): 99.8							High		28.35		0.0209822														1
LSSSEIEK	1	3	1	507414626	S3(Phospho)	972.429	NA	2.21415e+07	NA	NA	NA	NA	NA	NA	S(2): 3.9; S(3): 48.0; S(4): 48.0							High		28.13		0.0273792														0
GGSVPPQAK	5	2	1	347832844	S3(Phospho)	920.424	NA	NA	NA	NA	NA	NA	NA	NA	S(3): 100.0							High		28.08		0.0199164					High	30.52	0.0121984				High	26.91	0.0280093	0
SISTEFGPTK	5	3	1	154308944	S3(Phospho)	1146.51	NA	4.07027e+06	1.21475e+07	1.49723e+07	NA	1.48157e+06	NA	NA	S(1): 0.0; S(3): 99.6; T(4): 0.4; T(9): 0.0							High		28.04		0.0228488		High	31.01	0.0113328	High	45.17	0.000442449				High	42.69	0.00083701	0
LPSSPR	1	1	1	347832663	S3(Phospho)	736.339	NA	869681	NA	NA	NA	NA	NA	NA	S(3): 95.9; S(4): 4.1							High		28.02		0.0150662														0
RVSYTTAASR	2	2	1	347829285	S3(Phospho)	1191.55	NA	584676	NA	2.24268e+06	NA	NA	NA	NA	S(3): 89.6; Y(4): 8.5; T(5): 0.9; T(6): 0.9; S(9): 0.0							High		27.98		0.0344713					High	28.45	0.0309356							1
RDSMPMVGPSR	6	2	1	154308257	S3(Phospho)	1312.55	NA	7.41919e+06	6.89646e+07	6.75403e+07	NA	NA	NA	NA	S(3): 100.0; S(10): 0.0							High		27.7		0.0217375		High	50.89	0.000108356	High	34.97	0.00423498							1
NDSPISK	3	2	1	347826802	S3(Phospho)	840.349	NA	399755	3.0315e+06	1.98967e+06	NA	NA	NA	NA	S(3): 100.0; S(6): 0.0							High		27.67		0.0127674		High	29.62	0.0105554	High	25.73	0.0183627							0
VVSPPREK	1	1	1	347828080	S3(Phospho)	991.497	NA	15943623	NA	NA	NA	NA	NA	NA	S(3): 100.0							High		27.54		0.0266058														1
VSSTISR	1	2	1	154314993	S3(Phospho)	829.381	NA	1.22984e+06	NA	NA	NA	NA	NA	NA	S(2): 0.3; S(3): 99.3; T(4): 0.3; S(6): 0.0							High		27.3		0.0173174														0
VSSSPNISK	1	3	1	154315354	S3(Phospho)	998.454	NA	574241	NA	NA	NA	NA	NA	NA	S(2): 0.5; S(3): 93.2; S(4): 6.3; S(8): 0.0							High		27.17		0.0298353														0
KLSTTEIYK	3	3	1	154318367	S3(Phospho)	1162.58	NA	2.56149e+06	6.1468e+06	6.98574e+06	NA	NA	NA	NA	S(3): 93.6; T(4): 5.9; T(5): 0.4; Y(8): 0.0							High		27.1		0.0504035		High	26.21	0.0618672	High	36.15	0.0057996							1
SNSPVRPPSSR	1	3	1	472245082	S3(Phospho)	1263.58	NA	1.22291e+06	NA	NA	NA	NA	NA	NA	S(1): 50.0; S(3): 50.0; S(9): 0.0; S(10): 0.0							High		26.88		0.0489202														0
RFSLPSIK	2	1	1	347840266	S3(Phospho)	1027.53	NA	646973	7.65495e+06	NA	NA	NA	NA	NA	S(3): 92.9; S(6): 7.1							High		26.69		0.0228218		High	46.04	0.000258841										1
RVSNAVR	3	1	1	347830429	S3(Phospho)	881.435	NA	1.49229e+06	7.76927e+06	NA	NA	427844	NA	NA	S(3): 100.0							High		26.68		0.0316805		High	26.74	0.0333642							High	26.58	0.0346163	1
EASPAGSPAGQR	3	3	1	154316652	S3(Phospho)	1207.51	NA	2.5822e+06	1.1411e+07	1.01449e+07	NA	NA	NA	NA	S(3): 100.0; S(7): 0.0							High		26.58		0.0398912		High	60.83	1.50339e-05	High	57.76	3.0484e-05							0
SRSPSTVGALSR	4	3	1	154297394	S3(Phospho)	1297.63	NA	1.75254e+06	NA	3.74025e+06	NA	NA	NA	NA	S(1): 6.8; S(3): 93.2; S(5): 0.0; T(6): 0.0; S(11): 0.0							High		26.47		0.0538763					High	33.23	0.0110515							1
ENSPLSEEGR	3	3	1	347830452	S3(Phospho)	1197.48	NA	1.215e+06	7.07199e+06	8.03488e+06	NA	NA	NA	NA	S(3): 100.0; S(6): 0.0							High		26.34		0.0313569		High	40.39	0.000955248	High	44.08	0.000445559							0
TSSLPPK	9	2	1	154294276	S3(Phospho)	809.381	NA	NA	NA	NA	NA	NA	NA	NA	T(1): 0.0; S(2): 0.4; S(3): 99.6							High		26.28		0.022844		High	31.51	0.00738102	High	35.68	0.00282564							0
ATSVDFGHVR	3	2	1	347838118	S3(Phospho)	1168.51	NA	349610	27998083	3.64996e+07	NA	NA	NA	NA	T(2): 0.0; S(3): 100.0							High		25.92		0.0449032		High	48.52	0.000246761	High	46.91	0.000353427							0
NTSIPNTPSPR	1	2	1	472243933	S3(Phospho)	1263.57	NA	1.43909e+06	NA	NA	NA	NA	NA	NA	T(2): 0.9; S(3): 99.0; T(7): 0.0; S(9): 0.0							High		25.92		0.0587195														0
NTSRPPR	1	3	1	347828641	S3(Phospho)	907.414	NA	314616	NA	NA	NA	NA	NA	NA	T(2): 0.0; S(3): 100.0							High		25.79		0.0284724														0
TASTTSVAR	5	2	1	154310744	S3(Phospho)	973.436	NA	937837	1.3631e+06	NA	NA	799005	NA	NA	T(1): 0.0; S(3): 99.5; T(4): 0.4; T(5): 0.0; S(6): 0.0							High	High	25.71	44.96	0.0388032	0.000461177	High	26.14	0.0340509							High	42.17	0.000885835	0
ASSTVPR	3	2	1	472245354	S3(Phospho)	797.355	NA	9.43616e+06	2.16078e+07	NA	NA	NA	NA	NA	S(2): 0.0; S(3): 99.9; T(4): 0.0							High		25.55		0.0585085		High	26.08	0.0517868										0
TPSILSK	1	1	1	472239560	S3(Phospho)	825.411	NA	519026	NA	NA	NA	NA	NA	NA	T(1): 0.1; S(3): 99.2; S(6): 0.7							High		25.47		0.0404403														0
ANSSIMQLKK	4	3	1	347827327	S3(Phospho)	1199.58	NA	1.00208e+06	9.15869e+06	6.30001e+06	NA	2.32294e+06	NA	NA	S(3): 99.5; S(4): 0.5							High		25.25		0.0653799		High	32.14	0.0122799	High	38.81	0.00295926				High	35.05	0.00690864	1
RDSFGGR	3	3	1	472244763	S3(Phospho)	874.357	NA	9.68138e+06	4.06585e+07	2.43541e+07	NA	NA	NA	NA	S(3): 100.0							High		25.15		0.0228089		High	22.8	0.0507543	High	25.41	0.0197668							1
VVSSEEKPR	3	2	1	347837831	S3(Phospho)	1110.52	NA	366740	NA	963187	NA	NA	NA	NA	S(3): 91.8; S(4): 8.2							High		24.84		0.0497064		High	30.69	0.0129671	High	27.08	0.0296765							0
SRSPFSGAQR	1	3	1	154291485	S3(Phospho)	1172.52	NA	1.13111e+06	NA	NA	NA	NA	NA	NA	S(1): 0.8; S(3): 99.2; S(6): 0.0							High		24.74		0.0599292														1
TNSLFGGK	2	2	1	154295292	S3(Phospho)	903.396	NA	NA	1.5692e+06	NA	NA	NA	NA	NA	T(1): 0.0; S(3): 100.0							High		24.7		0.055401		High	42.83	0.000839123										0
RNSEDLEK	2	1	1	347842478	S3(Phospho)	1070.45	NA	1.15124e+07	4.22412e+07	NA	NA	NA	NA	NA	S(3): 100.0							High		24.69		0.0336229		High	28.04	0.0182162										1
ARSQSPVQAR	2	3	1	472240064	S3(Phospho)	1179.56	NA	2.45382e+06	1.32412e+07	NA	NA	NA	NA	NA	S(3): 99.9; S(5): 0.1							High		24.68		0.0633159		High	35	0.0058344										1
TPSPER	1	6	1	347830121	S3(Phospho)	766.313	NA	550565	NA	NA	NA	NA	NA	NA	T(1): 0.4; S(3): 99.6							High		24.57		0.0260678														0
SSSASRPIR	5	2	1	347835282	S3(Phospho)	1040.49	NA	3.28627e+06	2.17138e+07	1.72466e+07	NA	NA	NA	NA	S(1): 0.3; S(2): 0.3; S(3): 93.9; S(5): 5.4							High		24.36		0.0648595		High	26.98	0.0366818	High	26.14	0.04305							0
RGSPASGSPSGK	2	2	1	347831519	S3(Phospho)	1167.52	NA	131244	537716	NA	NA	NA	NA	NA	S(3): 10.6; S(6): 87.9; S(8): 1.4; S(10): 0.0							High		24.08		0.0685926		High	27.25	0.0311744										1
SISESQPPSR	2	3	1	154291087	S3(Phospho)	1167.5	NA	658327	NA	3.45903e+06	NA	NA	NA	NA	S(1): 0.6; S(3): 99.4; S(5): 0.1; S(9): 0.0							High		23.84		0.0512179					High	28.39	0.0221662							0
DASAERDAAAR	2	2	1	347841800	S3(Phospho)	1212.5	NA	425574	NA	3.85409e+06	NA	NA	NA	NA	S(3): 100.0							High		23.76		0.0612157					High	34.35	0.00538069							1
SFSISR	8	4	1	154320969	S3(Phospho)	776.333	NA	1.124e+07	2.00082e+07	3.00046e+07	NA	598261	NA	NA	S(1): 0.0; S(3): 100.0; S(5): 0.0							High		23.63		0.0598245		High	26.57	0.0304004	High	25.78	0.0364652				High	25.96	0.0349848	0
KPSPPPPK	5	2	1	472243040	S3(Phospho)	927.47	NA	464970	7.10155e+06	6.29166e+06	NA	NA	NA	NA	S(3): 100.0							High		23.54		0.0632901		High	28.22	0.0215445	High	37.97	0.00223423							0
SRSPLGR	2	2	1	347842103	S3(Phospho)	852.409	NA	2.37918e+06	6.39171e+06	NA	NA	NA	NA	NA	S(1): 0.4; S(3): 99.6							High		23.33		0.0659612		High	23.31	0.0634657										1
HQSIIGEK	1	3	1	347831289	S3(Phospho)	991.461	NA	1.05014e+06	NA	NA	NA	NA	NA	NA	S(3): 100.0							High		22.09		0.073544														0
HGSTAGGAAMGGAAAAR	1	1	1	347835800	S3(Phospho)	1493.63	NA	NA	1.74779e+06	NA	NA	NA	NA	NA	S(3): 94.7; T(4): 5.3													High	77.06	4.11288e-07										0
SNSYGGGGGYNNYNK	2	2	1	347842103	S3(Phospho)	1631.61	NA	NA	1.10237e+06	NA	NA	NA	NA	NA	S(1): 6.7; S(3): 93.2; Y(4): 0.0; Y(10): 0.0; Y(13): 0.0													High	76.29	3.45396e-07										0
TYSTMELSTIDQK	4	3	1	472244532	S3(Phospho)	1596.69	NA	NA	5.70794e+06	5.46236e+06	NA	NA	NA	NA	T(1): 0.3; Y(2): 0.3; S(3): 99.1; T(4): 0.3; S(8): 0.0; T(9): 0.0													High	74.95	8.58903e-07	High	76.99	5.29963e-07							0
TASAPIVPTLQGGSTNAPGR	9	3	1	347839538	S3(Phospho)	1974.96	NA	NA	5.56428e+06	7.47974e+06	NA	2.11531e+06	NA	NA	T(1): 0.1; S(3): 99.9; T(9): 0.0; S(14): 0.0; T(15): 0.0													High	72.41	2.13284e-06	High	80.3	3.73302e-07				High	33.25	0.0184766	0
KSSEQQMLTSEEINER	1	3	1	154323157	S3(Phospho)	1988.86	NA	NA	1.00518e+07	NA	NA	NA	NA	NA	S(2): 5.9; S(3): 94.1; T(9): 0.0; S(10): 0.0													High	70.97	2.83141e-06										1
SGSITENLVEAGGIRK	5	1	1	347831397	S3(Phospho)	1710.84	NA	NA	9.29902e+06	6.38501e+06	NA	NA	NA	NA	S(1): 50.0; S(3): 50.0; T(5): 0.0													High	66.65	6.74768e-06	High	68.54	4.24775e-06							1
VQSAVVEYGFPQGHLGHLTTEEEAALNNFK	4	1	1	472242228	S3(Phospho)	3365.58	NA	NA	9.98239e+06	NA	NA	NA	NA	NA	S(3): 100.0; Y(8): 0.0; T(19): 0.0; T(20): 0.0													High	65.47	1.86167e-05										0
KNSIVAATSMVSTAPQTQVTTPTSSHGR	4	2	1	154302551	S3(Phospho)	2937.41	NA	NA	8.93023e+06	8.44911e+06	NA	NA	NA	NA	S(3): 100.0; T(8): 0.0; S(9): 0.0; S(12): 0.0; T(13): 0.0; T(17): 0.0; T(20): 0.0; T(21): 0.0; T(23): 0.0; S(24): 0.0; S(25): 0.0													High	65.03	1.76026e-05	High	65.08	1.76805e-05							1
RISSNSPAPPELGFR	3	2	1	347833598	S3(Phospho)	1707.82	NA	NA	9.31452e+06	1.11345e+07	NA	2.46663e+06	NA	NA	S(3): 99.7; S(4): 0.3; S(6): 0.0													High	63.29	1.60334e-05	High	72.74	1.79853e-06				High	33.08	0.0165325	1
SGSASGVPSK	1	2	1	154322130	S3(Phospho)	956.409	NA	NA	3.94868e+06	NA	NA	NA	NA	NA	S(1): 0.0; S(3): 99.7; S(5): 0.3; S(9): 0.0													High	58.95	1.66192e-05										0
EGSVSGPSYNPGLNR	3	1	1	347441237	S3(Phospho)	1613.7	NA	NA	3.45486e+07	3.48532e+07	NA	6.45763e+06	NA	NA	S(3): 100.0; S(5): 0.0; S(8): 0.0; Y(9): 0.0													High	58.82	3.22801e-05	High	56.47	5.3989e-05				High	54.84	8.15317e-05	0
TDSGSGSGSSTPSGER	1	3	1	154317579	S3(Phospho)	1548.58	NA	NA	400594	NA	NA	NA	NA	NA	T(1): 49.6; S(3): 49.6; S(5): 0.7; S(7): 0.1; S(9): 0.0; S(10): 0.0; T(11): 0.0; S(13): 0.0													High	58.25	2.04236e-05										0
AGSTSYDIR	2	2	1	347440822	S3(Phospho)	1049.43	NA	NA	2.95421e+06	3.4268e+06	NA	NA	NA	NA	S(3): 100.0; T(4): 0.0; S(5): 0.0; Y(6): 0.0													High	58.06	2.22749e-05	High	64.68	4.59551e-06							0
AGSSQSSQTPQALGGSGGFGAGSHDAFSR	3	2	1	154314809	S3(Phospho)	2789.19	NA	NA	6.02331e+06	NA	NA	NA	NA	NA	S(3): 88.1; S(4): 11.6; S(6): 0.2; S(7): 0.0; T(9): 0.0; S(16): 0.0; S(23): 0.0; S(28): 0.0													High	56.67	0.000118834										0
TTSPLSQVQVQPR	2	2	1	347838570	S3(Phospho)	1520.75	NA	NA	1.10028e+07	9.8081e+06	NA	NA	NA	NA	T(1): 7.2; T(2): 7.2; S(3): 85.0; S(6): 0.7													High	55.49	7.23169e-05	High	45.76	0.000719398							0
RLSQPSVSSNSFFDAPADAPR	4	2	1	472239949	S3(Phospho)	2329.06	NA	NA	5.70899e+06	2.37139e+06	NA	NA	NA	NA	S(3): 94.7; S(6): 5.3; S(8): 0.0; S(9): 0.0; S(11): 0.0													High	54.9	0.000146912	High	33.27	0.021924							1
AVSPGMSVHNSPVMQSPMQR	1	2	1	154311871	S3(Phospho)	2219.97	NA	NA	6.35257e+06	NA	NA	NA	NA	NA	S(3): 100.0; S(7): 0.0; S(11): 0.0; S(16): 0.0													High	54.45	0.00015326										0
KMSISSQGGQESSEK	3	2	1	347836298	S3(Phospho)	1662.7	NA	NA	1.80895e+06	1.11433e+06	NA	NA	NA	NA	S(3): 100.0; S(5): 0.0; S(6): 0.0; S(12): 0.0; S(13): 0.0													High	54.34	9.38729e-05	High	34.82	0.00825672							1
RGSQASLEDDWVSK	5	1	1	347837132	S3(Phospho)	1657.72	NA	NA	5.89537e+06	4.2893e+06	NA	NA	NA	NA	S(3): 100.0; S(6): 0.0; S(13): 0.0													High	53.98	0.000106585	High	45.77	0.00073231							1
AVSDPYNSPR	4	2	1	347830207	S3(Phospho)	1185.5	NA	NA	1.58525e+07	1.89182e+07	NA	NA	NA	NA	S(3): 100.0; Y(6): 0.0; S(8): 0.0													High	52.78	7.09124e-05	High	45.23	0.000398889							0
SSSGSTYNNHDDSNNMR	5	2	1	347835282	S3(Phospho)	1965.7	NA	NA	844675	1.73147e+06	NA	NA	NA	NA	S(1): 33.3; S(2): 33.3; S(3): 33.3; S(5): 0.0; T(6): 0.0; Y(7): 0.0; S(13): 0.0													High	52.03	6.3288e-05	High	111.22	7.06011e-11							0
SSSGTNLADVGTSSVK	2	1	1	347441499	S3(Phospho)	1589.71	NA	NA	1.42838e+07	NA	NA	NA	NA	NA	S(1): 0.9; S(2): 0.9; S(3): 98.2; T(5): 0.1; T(12): 0.0; S(13): 0.0; S(14): 0.0													High	51.86	0.000195163										0
AISPHSNYSNAPTVMWVK	6	2	2	472239168;154292751	S3(Phospho)	2081.95	NA	NA	6.33895e+07	4.72096e+07	NA	NA	NA	NA	S(3): 47.9; S(6): 47.9; Y(8): 4.1; S(9): 0.0; T(13): 0.0													High	51.84	0.00026971	High	47.55	0.000740965							0
RDSDEEENLTPAQSR	3	2	1	154322180	S3(Phospho)	1826.76	NA	NA	1.41498e+07	2.09312e+07	NA	NA	NA	NA	S(3): 100.0; T(10): 0.0; S(14): 0.0													High	51.8	0.000170789	High	56.25	6.49756e-05							1
NASPTFNLQSSQDR	2	1	1	347837280	S3(Phospho)	1644.7	1.962e+07	NA	1.82801e+07	2.11448e+07	NA	NA	NA	NA	S(3): 99.9; T(5): 0.1; S(10): 0.0; S(11): 0.0	High		32.99		0.0165271								High	50.71	0.000215692	High	44.57	0.000876342							0
LGSPGLIASGLDEMLPR	4	2	1	347838799	S3(Phospho)	1805.89	NA	NA	NA	NA	NA	NA	NA	NA	S(3): 100.0; S(9): 0.0													High	49.66	0.000374176	High	48.38	0.000500252							0
AASPPPNHNLPSPISGFDFGPTVK	2	1	1	347441408	S3(Phospho)	2527.2	NA	NA	1.86325e+06	NA	NA	NA	NA	NA	S(3): 100.0; S(12): 0.0; S(15): 0.0; T(22): 0.0													High	49.29	0.000700676										0
SSSTTMDKPVVLDDSK	7	3	1	154296497	S3(Phospho)	1789.79	NA	NA	5.81004e+06	9.66249e+06	NA	NA	NA	NA	S(1): 0.3; S(2): 5.4; S(3): 93.9; T(4): 0.3; T(5): 0.0; S(15): 0.0													High	47.69	0.000509796	High	45.09	0.000918385							0
TPSTPSLSTEFFTEPSNSQK	2	3	1	154316016	S3(Phospho)	2265	NA	NA	2.13449e+06	NA	NA	NA	NA	NA	T(1): 49.6; S(3): 49.6; T(4): 0.7; S(6): 0.0; S(8): 0.0; T(9): 0.0; T(13): 0.0; S(16): 0.0; S(18): 0.0													High	47.34	0.000818264										0
RSSSNWVGASPSIR	1	2	1	154321285	S3(Phospho)	1583.73	NA	NA	1.92682e+06	NA	NA	NA	NA	NA	S(2): 0.4; S(3): 93.8; S(4): 5.8; S(10): 0.0; S(12): 0.0													High	47.07	0.000555631										1
NPSQVPEDDTQPDTAPK	2	2	1	347829792	S3(Phospho)	1918.81	NA	NA	4.11659e+06	4.9424e+06	NA	NA	NA	NA	S(3): 100.0; T(10): 0.0; T(14): 0.0													High	45.7	0.000865328	High	67.58	5.49061e-06							0
MHSFDGNSTGSLTSPSALQHLTR	5	3	1	154289333	S3(Phospho)	2524.13	NA	NA	5.63428e+06	NA	NA	NA	NA	NA	S(3): 99.9; S(8): 0.1; T(9): 0.1; S(11): 0.0; T(13): 0.0; S(14): 0.0; S(16): 0.0; T(22): 0.0													High	43.94	0.00194961										0
GRSETDNSLSNR	2	3	1	154310849	S3(Phospho)	1415.59	NA	NA	5.43665e+06	4.70844e+06	NA	NA	NA	NA	S(3): 100.0; T(5): 0.0; S(8): 0.0; S(10): 0.0													High	43.77	0.000673713	High	61.06	1.25349e-05							1
EQSMEEGDVGAR	2	2	1	347830792	S3(Phospho)	1387.52	NA	NA	1.81696e+06	1.95044e+06	NA	NA	NA	NA	S(3): 100.0													High	43.69	0.000446803	High	37.72	0.00190175							0
AHSIHGQSSSSLANR	2	4	1	154293759	S3(Phospho)	1631.73	NA	NA	2.80002e+06	2.16208e+06	NA	NA	NA	NA	S(3): 100.0; S(8): 0.0; S(9): 0.0; S(10): 0.0; S(11): 0.0													High	42.88	0.00155857	High	30.62	0.0261822							0
KMSELATTGKGEAK	2	2	1	347440866	S3(Phospho)	1530.72	NA	NA	899323	1.29068e+06	NA	NA	NA	NA	S(3): 99.0; T(7): 0.9; T(8): 0.1													High	42.66	0.00144985	High	52.25	0.000171253							2
RASSLIDSGYSAIPHK	3	2	1	472242418	S3(Phospho)	1781.86	NA	NA	4.19472e+06	3.43768e+06	NA	NA	NA	NA	S(3): 95.3; S(4): 4.7; S(8): 0.0; Y(10): 0.0; S(11): 0.0													High	42.49	0.00154155	High	35.92	0.00770134							1
SNSGGLGGLSEPLRLPHR	3	2	1	154296548	S3(Phospho)	1926.96	NA	NA	60496543	1.94219e+07	NA	NA	NA	NA	S(1): 0.9; S(3): 99.1; S(10): 0.0													High	42.08	0.00228264	High	37.54	0.00649288							1
RTSWNQPSEMTQAELLK	5	3	1	154316303	S3(Phospho)	2098.96	NA	NA	1.13944e+07	1.75433e+06	NA	NA	NA	NA	T(2): 6.4; S(3): 93.6; S(8): 0.0; T(11): 0.0													High	41.89	0.00262093	High	30.26	0.0374401							1
AVSQQTIHSGR	1	3	1	472245082	S3(Phospho)	1263.58	NA	NA	2.10472e+06	NA	NA	NA	NA	NA	S(3): 100.0; T(6): 0.0; S(9): 0.0													High	41.44	0.00172988										0
RHSVSDASHSR	2	3	1	154295366	S3(Phospho)	1318.56	NA	NA	2.86129e+06	521673	NA	NA	NA	NA	S(3): 99.7; S(5): 0.3; S(8): 0.0; S(10): 0.0													High	41.38	0.00140098	High	51.85	0.000115604							1
RESMDIDQTPATPK	2	2	1	472241533	S3(Phospho)	1668.73	NA	NA	1.23013e+07	1.64476e+07	NA	NA	NA	NA	S(3): 100.0; T(9): 0.0; T(12): 0.0													High	41.26	0.00203502	High	35.93	0.00712204							1
RQSGFALQSAPQRK	1	2	1	347840112	S3(Phospho)	1653.82	NA	NA	5.99973e+06	NA	NA	NA	NA	NA	S(3): 100.0; S(9): 0.0													High	41.18	0.00237007										2
GRSPSGSHQHIR	2	2	1	347830207	S3(Phospho)	1398.64	NA	NA	1.55383e+07	5.64908e+06	NA	NA	NA	NA	S(3): 100.0; S(5): 0.0; S(7): 0.0													High	41.13	0.00189642	High	34.2	0.00935266							1
RGSNASSGPGGAGGAGGGSYTPSGSSR	4	3	1	154298698	S3(Phospho)	2375.99	NA	NA	1.35087e+06	2.01931e+06	NA	NA	NA	NA	S(3): 100.0; S(6): 0.0; S(7): 0.0; S(19): 0.0; Y(20): 0.0; T(21): 0.0; S(23): 0.0; S(25): 0.0; S(26): 0.0													High	40.84	0.00329243	High	38.92	0.00523832							1
SHSFTLPEEEAPDNSEQLRR	2	3	1	472244932	S3(Phospho)	2422.07	NA	NA	3.30895e+07	NA	NA	NA	NA	NA	S(1): 0.8; S(3): 99.1; T(5): 0.1; S(15): 0.0													High	40.78	0.00372679										1
GHSLSQRPFQDSEQDTSSGESK	2	3	1	347828098	S3(Phospho)	2487.04	NA	NA	2.29943e+06	NA	NA	NA	NA	NA	S(3): 98.6; S(5): 1.4; S(12): 0.0; T(16): 0.0; S(17): 0.0; S(18): 0.0; S(21): 0.0													High	40.56	0.00407427										0
RQSNASQDNYKPPPLSSSK	1	3	1	472244532	S3(Phospho)	2184.01	NA	NA	2.23924e+07	NA	NA	NA	NA	NA	S(3): 92.0; S(6): 8.0; Y(10): 0.0; S(16): 0.0; S(17): 0.0; S(18): 0.0													High	40.41	0.00409916										1
IDSPASLSGPSTNR	2	3	1	472239925	S3(Phospho)	1481.66	NA	NA	4.03866e+06	3.95724e+06	NA	NA	NA	NA	S(3): 100.0; S(6): 0.0; S(8): 0.0; S(11): 0.0; T(12): 0.0													High	40.39	0.00248639	High	39.7	0.00294132							0
ANSVSEGIR	1	3	1	154304258	S3(Phospho)	1012.44	NA	NA	4.48982e+06	NA	NA	NA	NA	NA	S(3): 98.8; S(5): 1.2													High	40.36	0.00157857										0
RNSVDILQDEVPLTK	2	4	1	347827778	S3(Phospho)	1806.9	NA	NA	NA	NA	NA	NA	NA	NA	S(3): 100.0; T(14): 0.0													High	40.16	0.00285293										1
HQSQESVIDEKK	2	2	1	472238346	S3(Phospho)	1507.68	NA	NA	6.29949e+06	4.26638e+06	NA	NA	NA	NA	S(3): 100.0; S(6): 0.0													High	40.06	0.00251008	High	30.38	0.022539							1
MRSPNPDPQTSTLAPR	1	1	1	472236572	S3(Phospho)	1847.85	NA	NA	6.10501e+06	NA	NA	NA	NA	NA	S(3): 100.0; T(10): 0.0; S(11): 0.0; T(12): 0.0													High	39.98	0.00375224										1
KKSADLPK	1	3	1	472243851	S3(Phospho)	966.501	NA	NA	1.49733e+06	NA	NA	NA	NA	NA	S(3): 100.0													High	39.61	0.00166281										2
KRSFPDEVEEPVAK	1	2	1	154309334	S3(Phospho)	1710.81	NA	NA	1.49407e+06	NA	NA	NA	NA	NA	S(3): 100.0													High	39.29	0.00371535										2
SGSPATGLR	1	3	1	347833063	S3(Phospho)	925.415	NA	NA	2.37611e+06	NA	NA	NA	NA	NA	S(1): 0.4; S(3): 99.6; T(6): 0.0													High	38.98	0.00194769										0
RGSAFGEGTQR	2	2	1	154314130	S3(Phospho)	1245.54	NA	NA	4.75182e+07	2.7442e+07	NA	NA	NA	NA	S(3): 100.0; T(9): 0.0													High	38.88	0.00252368	High	30.22	0.0176337							1
RYSESQSQIGNR	1	1	1	347827490	S3(Phospho)	1504.65	NA	NA	686039	NA	NA	NA	NA	NA	Y(2): 0.5; S(3): 99.5; S(5): 0.0; S(7): 0.0													High	38.65	0.00350016										1
SLSSPHIIGIER	2	2	1	347841434	S3(Phospho)	1388.69	NA	NA	5.12687e+06	4.57198e+06	NA	NA	NA	NA	S(1): 0.5; S(3): 99.0; S(4): 0.5													High	38.61	0.00298166	High	47.74	0.000367664							0
SDSARTDGSNLGQGHR	2	3	1	154312106	S3(Phospho)	1737.73	NA	NA	498862	582398	NA	NA	NA	NA	S(1): 49.8; S(3): 49.8; T(6): 0.3; S(9): 0.0													High	38.56	0.00324606	High	34.11	0.00933502							1
RYSSGTQLLEGDNDQRR	3	2	1	347841699	S3(Phospho)	2074.93	NA	NA	2.77192e+06	NA	NA	NA	NA	NA	Y(2): 0.3; S(3): 94.5; S(4): 5.2; T(6): 0.0													High	38.41	0.0053142										2
RESTPSVSIEQAAKPTFNITVGDPHK	1	2	1	154309678	S3(Phospho)	2889.42	NA	NA	4.33751e+06	NA	NA	NA	NA	NA	S(3): 90.6; T(4): 9.3; S(6): 0.1; S(8): 0.0; T(16): 0.0; T(20): 0.0													High	38.28	0.0071845										1
NDSTGTIER	1	2	1	154314682	S3(Phospho)	1072.43	NA	NA	1.92572e+06	NA	NA	NA	NA	NA	S(3): 93.6; T(4): 6.4; T(6): 0.0													High	37.83	0.00207668										0
KDSNAGASTSNQVNVL	1	3	1	347833256	S3(Phospho)	1684.75	NA	NA	3.53765e+06	NA	NA	NA	NA	NA	S(3): 100.0; S(8): 0.0; T(9): 0.0; S(10): 0.0													High	37.54	0.00547975										1
SISSTVVPLSK	2	3	1	472236024	S3(Phospho)	1197.61	NA	NA	1.69711e+06	2.69044e+06	NA	NA	NA	NA	S(1): 0.3; S(3): 99.4; S(4): 0.3; T(5): 0.0; S(10): 0.0													High	37.53	0.0029846	High	37.88	0.00275351							0
RPSTGAPISELQGPVGPAGVTRPK	12	2	1	347831458	S3(Phospho)	2452.27	NA	NA	3.6955e+07	NA	1.58805e+07	101298827	NA	NA	S(3): 92.5; T(4): 7.5; S(9): 0.0; T(21): 0.0													High	37.52	0.00500056				High	42.57	0.00158811	High	63.44	1.32699e-05	0
RYSSEGSGWEDK	2	2	1	347835302	S3(Phospho)	1480.57	NA	NA	2.1909e+06	2.64334e+06	NA	NA	NA	NA	Y(2): 0.6; S(3): 98.8; S(4): 0.6; S(7): 0.0													High	37.43	0.00229511	High	51.48	9.3169e-05							1
NQSPNRFDEQEQK	1	1	1	347831547	S3(Phospho)	1699.71	NA	NA	7.06535e+06	NA	NA	NA	NA	NA	S(3): 100.0													High	37.4	0.00460384										1
RSSNLGPNAQR	2	3	1	154316660	S3(Phospho)	1279.59	NA	NA	1.8297e+07	1.47325e+07	NA	NA	NA	NA	S(2): 0.3; S(3): 99.7													High	37.33	0.00447523	High	31.13	0.0189257							1
THSVASGPQTPLQEVFPVPTNDPSR	4	3	1	347830121	S3(Phospho)	2741.29	NA	NA	NA	NA	NA	NA	NA	NA	T(1): 50.0; S(3): 50.0; S(6): 0.1; T(10): 0.0; T(20): 0.0; S(24): 0.0													High	37.13	0.010476										0
ASSPPRDDSLHLLR	1	2	1	472241844	S3(Phospho)	1643.79	NA	NA	3.92117e+07	NA	NA	NA	NA	NA	S(2): 6.4; S(3): 93.6; S(9): 0.0													High	37.12	0.00589059										1
GESIHQSGGNAGDK	3	1	1	347840829	S3(Phospho)	1436.58	NA	NA	1.29751e+06	1.14666e+06	NA	NA	NA	NA	S(3): 100.0; S(7): 0.0													High	37.05	0.00383636	High	28.59	0.0240741							0
RYSGGILQR	1	4	1	374093882	S3(Phospho)	1129.55	NA	NA	1.29968e+07	NA	NA	NA	NA	NA	Y(2): 5.4; S(3): 94.6													High	36.9	0.00314428										1
LESPSPR	1	1	1	347828568	S3(Phospho)	865.381	NA	NA	2.04273e+06	NA	NA	NA	NA	NA	S(3): 99.6; S(5): 0.4													High	36.83	0.00215791										0
GTSMPTK	1	2	1	154289679	S3(Phospho)	801.321	NA	NA	8.79221e+07	NA	NA	NA	NA	NA	T(2): 0.4; S(3): 99.6; T(6): 0.0													High	36.46	0.00225944										0
RPSLMVVHDR	3	3	1	472244932	S3(Phospho)	1289.62	NA	NA	1.53457e+06	NA	NA	NA	NA	NA	S(3): 100.0													High	36.39	0.00574037										0
RMSEYGIAGAQR	4	3	1	347441872	S3(Phospho)	1418.62	NA	NA	5.71903e+06	7.43286e+06	NA	NA	NA	NA	S(3): 100.0; Y(5): 0.0													High	36.32	0.00518028	High	35	0.00757365							1
HQSQESVIDEK	2	2	1	472238346	S3(Phospho)	1379.58	NA	NA	9.74861e+06	8.05358e+06	NA	NA	NA	NA	S(3): 100.0; S(6): 0.0													High	35.99	0.00453182	High	41.48	0.00126596							0
SVSYSNLEGMQNSHQHSAYGLPNPSDSYASAR	1	1	1	347832366	S3(Phospho)	3534.49	NA	NA	7.66711e+06	NA	NA	NA	NA	NA	S(1): 12.0; S(3): 73.9; Y(4): 12.0; S(5): 2.1; S(13): 0.1; S(17): 0.0; Y(19): 0.0; S(25): 0.0; S(27): 0.0; Y(28): 0.0; S(30): 0.0													High	35.83	0.0165219										0
TNSGGGNHDQVAR	2	3	1	472245877	S3(Phospho)	1392.57	NA	NA	716420	445905	NA	NA	NA	NA	T(1): 6.8; S(3): 93.2													High	35.82	0.00413673	High	35.49	0.00442094							0
SQSIPNVAMYPR	1	3	2	472239168;154292751	S3(Phospho)	1442.65	NA	NA	2.15776e+06	NA	NA	NA	NA	NA	S(1): 1.3; S(3): 98.7; Y(10): 0.0													High	35.38	0.0064321										0
HLSHDNLTPNDR	1	2	1	347835406	S3(Phospho)	1498.64	NA	NA	NA	NA	NA	NA	NA	NA	S(3): 100.0; T(8): 0.0													High	35.31	0.00683106										0
SSSIMTR	2	3	1	154303942	S3(Phospho)	861.353	NA	NA	707285	677125	NA	NA	NA	NA	S(1): 0.4; S(2): 5.9; S(3): 93.6; T(6): 0.0													High	35.02	0.00440685	High	25.8	0.0368238							0
RRSMDTDASVR	3	2	1	154316935	S3(Phospho)	1373.6	NA	NA	2.47647e+07	9.30526e+06	NA	NA	NA	NA	S(3): 100.0; T(6): 0.0; S(9): 0.0													High	35	0.00796894	High	43.97	0.00102822							2
RESDGDSIYSER	1	3	1	154316303	S3(Phospho)	1493.59	NA	NA	3.0449e+06	NA	NA	NA	NA	NA	S(3): 100.0; S(7): 0.0; Y(9): 0.0; S(10): 0.0													High	35	0.00517032										1
LSSFSGSR	1	1	1	347830147	S3(Phospho)	920.388	NA	NA	699687	NA	NA	NA	NA	NA	S(2): 0.7; S(3): 47.0; S(5): 47.0; S(7): 5.3													High	34.97	0.00307945										0
ERSPREDEGDEYSSR	3	1	1	347839370	S3(Phospho)	1891.75	NA	NA	8.73065e+07	5.53251e+06	NA	NA	NA	NA	S(3): 100.0; Y(12): 0.0; S(13): 0.0; S(14): 0.0													High	34.7	0.00797978	High	32.25	0.0144448							2
SESPERDNSLAK	1	3	1	154309220	S3(Phospho)	1412.61	NA	NA	5.49128e+06	NA	NA	NA	NA	NA	S(1): 50.0; S(3): 50.0; S(9): 0.0													High	34.67	0.00658502										1
GRSVTIGAER	3	2	1	347830139	S3(Phospho)	1125.54	NA	NA	1.25318e+06	1.14496e+06	NA	1.3408e+06	NA	NA	S(3): 100.0; T(5): 0.0													High	34.53	0.00831595	High	37.39	0.00435911				High	32.91	0.0122292	1
LQSPSVPAK	3	2	1	347833706	S3(Phospho)	1006.5	NA	NA	1.26011e+07	1.24691e+07	NA	NA	NA	NA	S(3): 93.9; S(5): 6.1													High	34.43	0.00506613	High	41.13	0.00107926							0
SLSISTQNATQTK	2	2	1	347831758	S3(Phospho)	1458.69	NA	NA	1.60847e+06	1.68568e+06	NA	NA	NA	NA	S(1): 7.6; S(3): 92.3; S(5): 0.1; T(6): 0.0; T(10): 0.0; T(12): 0.0													High	34.33	0.00959342	High	32.01	0.0175632							0
ATSIAGDAPDK	2	2	1	347829700	S3(Phospho)	1125.48	NA	NA	816884	1.09633e+06	NA	NA	NA	NA	T(2): 0.4; S(3): 99.6													High	34.19	0.00746889	High	34.06	0.00645901							0
SSSESAMAAK	2	3	1	347840353	S3(Phospho)	1048.4	NA	NA	3.95581e+06	494925	NA	NA	NA	NA	S(1): 0.0; S(2): 0.6; S(3): 98.7; S(5): 0.6													High	34.05	0.00380604	High	25.82	0.0179861							0
RLSLSSQAITNVHGVK	1	3	1	347839200	S3(Phospho)	1789.93	NA	NA	1.55625e+06	NA	NA	NA	NA	NA	S(3): 94.0; S(5): 6.0; S(6): 0.0; T(10): 0.0													High	33.95	0.0104102										1
KRSPNAYER	1	2	1	154299341	S3(Phospho)	1200.55	NA	NA	4.73308e+06	NA	NA	NA	NA	NA	S(3): 100.0; Y(7): 0.0													High	33.87	0.00910653										2
ARSVDGDDSERENK	1	4	1	154322859	S3(Phospho)	1657.68	NA	NA	1.85328e+06	NA	NA	NA	NA	NA	S(3): 100.0; S(9): 0.0													High	33.81	0.00912924										2
TPSPLHDLDRR	3	2	1	347834940	S3(Phospho)	1386.65	NA	NA	3.98017e+06	NA	NA	2.72329e+06	NA	NA	T(1): 0.4; S(3): 99.6													High	33.5	0.0115914							High	33.13	0.0123547	1
RRSSVQEER	2	2	1	154315683	S3(Phospho)	1226.56	NA	NA	512834	251278	NA	NA	NA	NA	S(3): 95.6; S(4): 4.4													High	33.49	0.0102302	High	28.05	0.0353302							2
SNSMSSVK	2	3	1	154301393	S3(Phospho)	919.359	NA	NA	2.1675e+06	818954	NA	NA	NA	NA	S(1): 0.3; S(3): 99.4; S(5): 0.3; S(6): 0.0													High	33.27	0.00456848	High	31.25	0.00727397							0
RKSTEDVDEPVAKPSK	4	3	1	154292059	S3(Phospho)	1865.9	NA	NA	4.67844e+06	2.47518e+06	NA	NA	NA	NA	S(3): 93.7; T(4): 6.3; S(15): 0.0													High	33.23	0.0161376	High	32.3	0.0209039							2
RGSGDSYYEESSSKR	1	3	1	472244439	S3(Phospho)	1787.72	NA	NA	3.13499e+06	NA	NA	NA	NA	NA	S(3): 99.9; S(6): 0.0; Y(7): 0.0; Y(8): 0.0; S(11): 0.0; S(12): 0.0; S(13): 0.0													High	33.16	0.0107964										2
HSSRSPAPESAK	3	2	1	347842103	S3(Phospho)	1333.59	NA	NA	664845	452634	NA	NA	NA	NA	S(2): 50.0; S(3): 50.0; S(5): 0.0; S(10): 0.0													High	32.86	0.0137166	High	28.14	0.0366773							1
STSPQSPESNQPLPTSHPTEEIQDAQR	1	1	1	347841600	S3(Phospho)	3041.36	NA	NA	3.93701e+06	NA	NA	NA	NA	NA	S(1): 33.3; T(2): 33.3; S(3): 33.3; S(6): 0.1; S(9): 0.0; T(15): 0.0; S(16): 0.0; T(19): 0.0													High	32.86	0.0347573										0
EVSTTPVNEEEETLGQR	2	2	1	347841699	S3(Phospho)	1997.87	NA	NA	4.08651e+06	NA	NA	NA	NA	NA	S(3): 33.3; T(4): 33.3; T(5): 33.3; T(13): 0.0													High	32.76	0.0171611										0
TSSYNPQSTHSK	1	2	1	347834940	S3(Phospho)	1416.58	NA	NA	1.88542e+06	NA	NA	NA	NA	NA	T(1): 7.9; S(2): 7.9; S(3): 83.3; Y(4): 0.8; S(8): 0.0; T(9): 0.0; S(11): 0.0													High	32.71	0.0114125										0
TASPASATPNTK	2	2	1	154317366	S3(Phospho)	1225.55	NA	NA	2.47972e+06	NA	NA	1.0101e+06	NA	NA	T(1): 0.8; S(3): 99.1; S(6): 0.1; T(8): 0.0; T(11): 0.0													High	32.57	0.0125057							High	27.39	0.0419496	0
SLSPAAAGK	1	2	1	347830778	S3(Phospho)	881.413	NA	NA	8.22071e+07	NA	NA	NA	NA	NA	S(1): 0.0; S(3): 100.0													High	32.54	0.00746629										0
RVSFADAPRPQTR	1	1	1	472246142	S3(Phospho)	1580.77	NA	NA	1.19334e+07	NA	NA	NA	NA	NA	S(3): 100.0; T(12): 0.0													High	32.46	0.016998										1
GGSRGPYSQGR	2	2	1	347828586	S3(Phospho)	1201.51	NA	NA	8.57762e+06	4.06716e+06	NA	NA	NA	NA	S(3): 100.0; Y(7): 0.0; S(8): 0.0													High	32.4	0.011739	High	29.05	0.0253881							1
SLSPNIGASPR	2	3	1	154314199	S3(Phospho)	1178.56	NA	NA	2.16701e+06	1.87444e+06	NA	NA	NA	NA	S(1): 50.0; S(3): 50.0; S(9): 0.0													High	32.35	0.0119913	High	51.15	0.000160379							0
RMSLAPGR	2	3	1	347830361	S3(Phospho)	967.454	NA	NA	8.98768e+06	9.75834e+06	NA	NA	NA	NA	S(3): 100.0													High	32.24	0.00844805	High	35.14	0.00433268							1
RSSYASVVSGIAAGNSQQYGQPSR	2	2	1	154305456	S3(Phospho)	2550.17	NA	NA	2.35876e+07	NA	NA	NA	NA	NA	S(2): 2.8; S(3): 32.4; Y(4): 32.4; S(6): 32.4; S(9): 0.0; S(16): 0.0; Y(19): 0.0; S(23): 0.0													High	32.11	0.0311587										1
LLSSEPQQR	1	3	1	154317954	S3(Phospho)	1137.53	NA	NA	3.12004e+06	NA	NA	NA	NA	NA	S(3): 99.7; S(4): 0.3													High	32.04	0.0110656										0
VNSNPLQVPLLTAPQPNEHEK	1	3	1	347841086	S3(Phospho)	2405.19	NA	NA	3.8098e+06	NA	NA	NA	NA	NA	S(3): 100.0; T(12): 0.0													High	32.03	0.0268191										0
RTSTGAPISTPTTNR	2	1	1	347842512	S3(Phospho)	1639.78	NA	NA	5.76709e+06	4.82432e+06	NA	NA	NA	NA	T(2): 0.9; S(3): 90.3; T(4): 8.7; S(9): 0.0; T(10): 0.0; T(12): 0.0; T(13): 0.0													High	31.7	0.0177472	High	31.68	0.0174895							1
KGSLTGSER	2	3	1	347833256	S3(Phospho)	1014.46	NA	NA	1.234e+06	NA	NA	NA	NA	NA	S(3): 99.5; T(5): 0.5; S(7): 0.0													High	31.7	0.00902571										1
VSSTELESPEK	3	2	1	154310761	S3(Phospho)	1285.55	NA	NA	7.51432e+06	9.11259e+06	NA	NA	NA	NA	S(2): 8.2; S(3): 83.6; T(4): 8.2; S(8): 0.0													High	31.38	0.00982503	High	48.02	0.000215344							0
SISEEFEARK	2	3	1	472243851	S3(Phospho)	1275.56	NA	NA	1.62625e+07	1.50742e+07	NA	NA	NA	NA	S(1): 99.6; S(3): 0.4													High	31.32	0.0157174	High	36.66	0.00462836							1
TRSLRDENSPAEPSPPK	2	3	1	154314323	S3(Phospho)	1960.91	NA	NA	9.88598e+06	NA	NA	NA	NA	NA	T(1): 50.0; S(3): 50.0; S(9): 0.0; S(14): 0.0													High	31.3	0.0293188										2
AISTDESNRR	1	2	1	154311720	S3(Phospho)	1228.53	NA	NA	4.69167e+07	NA	NA	NA	NA	NA	S(3): 93.0; T(4): 7.0; S(7): 0.0													High	31.19	0.011557										1
DSSHQPALR	1	2	1	347828793	S3(Phospho)	1090.47	NA	NA	7.42346e+06	NA	NA	NA	NA	NA	S(2): 50.0; S(3): 50.0													High	31.1	0.0111391										0
RPSTQLK	2	2	1	154294780	S3(Phospho)	909.455	NA	NA	2.68737e+07	1.87873e+07	NA	NA	NA	NA	S(3): 96.0; T(4): 4.0													High	31.07	0.0127015	High	35.47	0.00461162							0
GVSPIPSR	1	2	1	315003897	S3(Phospho)	892.429	NA	NA	8.36686e+06	NA	NA	NA	NA	NA	S(3): 100.0; S(7): 0.0													High	31.06	0.00967536										0
FISAEGTPPPLPQR	1	3	1	347840480	S3(Phospho)	1589.77	NA	NA	1.23162e+06	NA	NA	NA	NA	NA	S(3): 100.0; T(7): 0.0													High	30.95	0.0269181										0
GSSDTEHTVAVK	3	1	1	347441408	S3(Phospho)	1310.56	NA	NA	2.99493e+06	2.24575e+06	NA	NA	NA	NA	S(2): 50.0; S(3): 50.0; T(5): 0.0; T(8): 0.0													High	30.88	0.0145352	High	30.88	0.0138002							0
KVSVQLAR	1	1	1	347833400	S3(Phospho)	980.529	NA	NA	1.15861e+07	NA	NA	NA	NA	NA	S(3): 100.0													High	30.77	0.0124792										1
KLSNDIAHIK	1	2	1	472235708	S3(Phospho)	1218.62	NA	NA	1.54131e+06	NA	NA	NA	NA	NA	S(3): 100.0													High	30.76	0.0184261										1
RPSSPRPGK	1	1	1	347831547	S3(Phospho)	1061.53	NA	NA	1.42669e+06	NA	NA	NA	NA	NA	S(3): 6.7; S(4): 93.3													High	30.72	0.013132										0
SESGGILK	2	3	1	347830121	S3(Phospho)	870.396	NA	NA	1.68165e+07	2.15639e+07	NA	NA	NA	NA	S(1): 0.0; S(3): 100.0													High	30.64	0.0173459	High	27.67	0.0335163							0
RNSGNFEVPSR	2	2	1	154322741	S3(Phospho)	1342.59	NA	NA	3.58897e+06	5.97367e+06	NA	NA	NA	NA	S(3): 100.0; S(10): 0.0													High	30.57	0.0181539	High	33.18	0.0110353							1
KKSVDLNDPNK	1	3	1	154321063	S3(Phospho)	1337.65	NA	NA	1.14457e+06	NA	NA	NA	NA	NA	S(3): 100.0													High	30.35	0.0233411										2
SNSAVDLR	2	3	1	154295909	S3(Phospho)	941.409	NA	NA	4.43003e+06	4.46318e+06	NA	NA	NA	NA	S(1): 0.0; S(3): 100.0													High	30.24	0.0155183	High	34.45	0.00568891							0
KPSFGFNDDK	1	2	1	347836748	S3(Phospho)	1234.51	NA	NA	NA	NA	NA	NA	NA	NA	S(3): 100.0													High	30.21	0.014149										0
NTSLTHGSSSDDR	2	2	1	347835073	S3(Phospho)	1456.57	NA	NA	3.40948e+06	NA	NA	NA	NA	NA	T(2): 7.0; S(3): 91.7; T(5): 0.0; S(8): 0.1; S(9): 0.6; S(10): 0.6													High	30.17	0.0142799										0
RASEVISIK	2	1	1	347838596	S3(Phospho)	1082.56	NA	NA	1.79943e+06	2.56942e+06	NA	NA	NA	NA	S(3): 100.0; S(7): 0.0													High	30.14	0.0183973	High	27.6	0.0322362							1
AGSASDTERNEPAVR	2	3	1	154318950	S3(Phospho)	1639.71	NA	NA	6.8575e+06	2.28497e+06	NA	NA	NA	NA	S(3): 99.2; S(5): 0.8; T(7): 0.0													High	29.85	0.0268102	High	34.86	0.0085566							1
RSSPFVSAQR	1	2	1	472245821	S3(Phospho)	1214.57	NA	NA	3.21317e+06	NA	NA	NA	NA	NA	S(2): 0.7; S(3): 99.3; S(7): 0.0													High	29.85	0.0195124										1
IASRDSAAVEK	1	3	1	347827176	S3(Phospho)	1226.58	NA	NA	4.07914e+07	NA	NA	NA	NA	NA	S(3): 100.0; S(6): 0.0													High	29.58	0.0255557										1
GPSEQSPPTAMQK	1	3	1	154292756	S3(Phospho)	1437.61	NA	NA	1.39965e+06	NA	NA	NA	NA	NA	S(3): 100.0; S(6): 0.0; T(9): 0.0													High	29.46	0.0300086										0
IASPTR	2	3	1	154318692	S3(Phospho)	724.339	NA	NA	4.92542e+06	4.1204e+06	NA	NA	NA	NA	S(3): 99.6; T(5): 0.4													High	29.44	0.011002	High	36.24	0.00226988							0
NNSTPHVDNHLTSVDNTVDTSNR	2	1	1	347441113	S3(Phospho)	2617.12	NA	NA	1.64424e+06	NA	NA	NA	NA	NA	S(3): 89.9; T(4): 10.1; T(12): 0.0; S(13): 0.0; T(17): 0.0; T(20): 0.0; S(21): 0.0													High	29.24	0.0660544										0
GKSPEEIRK	1	1	1	347828315	S3(Phospho)	1123.55	NA	NA	3.83236e+06	NA	NA	NA	NA	NA	S(3): 100.0													High	29.16	0.0202636										2
RRSDEIR	1	3	1	347827233	S3(Phospho)	1011.47	NA	NA	4.18328e+06	NA	NA	NA	NA	NA	S(3): 100.0													High	29.09	0.0209628										2
HISDAEETIR	3	3	1	154315421	S3(Phospho)	1250.54	NA	NA	2.38276e+06	1493340	NA	NA	NA	NA	S(3): 100.0; T(8): 0.0													High	29.07	0.0174051	High	31.3	0.0106007							0
ARSLAEGK	1	3	1	154320241	S3(Phospho)	911.435	NA	NA	8.11085e+06	NA	NA	NA	NA	NA	S(3): 100.0													High	29	0.0277593										1
TSSVSHIYTHNR	2	3	1	154310849	S3(Phospho)	1481.65	NA	NA	1.90334e+07	1.15514e+07	NA	NA	NA	NA	T(1): 0.0; S(2): 0.4; S(3): 99.2; S(5): 0.4; Y(8): 0.0; T(9): 0.0													High	28.96	0.0327808	High	28.78	0.0334396							0
AGSLAPEGSAR	2	2	1	347840478	S3(Phospho)	1095.48	NA	NA	1.88279e+06	1.85915e+06	NA	NA	NA	NA	S(3): 100.0; S(9): 0.0													High	28.96	0.0201386	High	27.15	0.0297803							0
SRSVSGEKPTEAIK	1	2	1	472238346	S3(Phospho)	1568.77	NA	NA	1.12409e+07	NA	NA	NA	NA	NA	S(1): 0.7; S(3): 91.8; S(5): 7.6; T(10): 0.0													High	28.96	0.0364655										1
RSSNAPPLNGPGDDPDVDK	4	2	1	347833706	S3(Phospho)	2030.88	NA	NA	4.46223e+06	4.453e+06	NA	NA	NA	NA	S(2): 0.6; S(3): 99.4													High	28.86	0.0391351	High	35.4	0.00891166							1
RTSIFGAIPGFGKK	1	2	1	154289507	S3(Phospho)	1558.81	NA	NA	1.77088e+06	NA	NA	NA	NA	NA	T(2): 7.3; S(3): 92.7													High	28.85	0.031276										2
DASPNPAR	3	3	1	347833388	S3(Phospho)	907.367	NA	NA	1.69809e+07	NA	NA	NA	NA	NA	S(3): 100.0													High	28.64	0.0173702	High	24.59	0.0441371	High	31.01	0.0100648				0
NTSQLSLSHPNPLPEHDPER	2	2	1	347839310	S3(Phospho)	2348.07	NA	NA	7.06075e+06	6.41526e+06	NA	NA	NA	NA	T(2): 7.4; S(3): 92.6; S(6): 0.0; S(8): 0.0													High	28.56	0.062901	High	32.62	0.0249986							0
TASEPRGPSQMQYSNK	1	1	1	164513854	S3(Phospho)	1860.8	NA	NA	7.74627e+06	NA	NA	NA	NA	NA	T(1): 11.2; S(3): 88.8; S(9): 0.0; Y(13): 0.0; S(14): 0.0													High	28.55	0.0436365										1
KNSSQDLWR	1	2	1	347831566	S3(Phospho)	1213.54	NA	NA	1.85508e+06	NA	NA	NA	NA	NA	S(3): 50.0; S(4): 50.0													High	28.52	0.0232701										1
VSSSSEEPAAK	1	1	1	347830300	S3(Phospho)	1171.49	NA	NA	1.25554e+06	NA	NA	NA	NA	NA	S(2): 0.7; S(3): 98.5; S(4): 0.7; S(5): 0.1													High	28.46	0.0218831										0
GRSPNSDWDSSSR	1	3	1	154321445	S3(Phospho)	1530.6	NA	NA	5.72368e+06	NA	NA	NA	NA	NA	S(3): 100.0; S(6): 0.0; S(10): 0.0; S(11): 0.0; S(12): 0.0													High	28.34	0.0286515										1
ATSQSFFEK	1	2	1	347441564	S3(Phospho)	1124.46	NA	NA	3.87246e+06	NA	NA	NA	NA	NA	T(2): 0.4; S(3): 99.6; S(5): 0.0													High	28.13	0.0199191										0
AGSATLPEELQLAIESHVK	1	2	1	154319610	S3(Phospho)	2073.02	NA	NA	1.41548e+06	NA	NA	NA	NA	NA	S(3): 97.5; T(5): 2.5; S(16): 0.0													High	28.06	0.0586962										0
RDSGYSSIDDK	2	3	1	154299226	S3(Phospho)	1322.53	NA	NA	7.1061e+06	6.56686e+06	NA	NA	NA	NA	S(3): 32.2; Y(5): 32.2; S(6): 32.2; S(7): 3.3													High	28.04	0.0287376	High	35.01	0.00577366							1
RASPEVEQHTK	4	3	1	154294442	S3(Phospho)	1361.62	NA	NA	2.76572e+06	3.25904e+06	NA	5.60436e+06	NA	NA	S(3): 100.0; T(10): 0.0													High	28.02	0.0377838	High	29.66	0.0276306				High	33.27	0.0120335	1
SESPPPTK	1	2	1	347830213	S3(Phospho)	922.391	NA	NA	6.27638e+06	NA	NA	NA	NA	NA	S(1): 0.6; S(3): 99.3; T(7): 0.1													High	27.97	0.0154338										0
RESIQAR	2	2	1	154319546	S3(Phospho)	939.44	NA	NA	4.27432e+06	4.2823e+06	NA	NA	NA	NA	S(3): 100.0													High	27.92	0.0285741	High	28.59	0.0247658							1
MASIGNIPQK	2	2	1	472236994	S3(Phospho)	1138.53	NA	NA	8.5193e+06	1.14053e+07	NA	NA	NA	NA	S(3): 100.0													High	27.73	0.0432601	High	32.86	0.0106109							0
TVSLDRPK	1	2	1	315003897	S3(Phospho)	995.492	NA	NA	1.59132e+06	NA	NA	NA	NA	NA	T(1): 0.4; S(3): 99.6													High	27.71	0.0289732										0
SSSEGGNLNAK	1	1	1	347441408	S3(Phospho)	1143.47	NA	NA	568233	NA	NA	NA	NA	NA	S(1): 0.6; S(2): 7.2; S(3): 92.1													High	27.66	0.0232241										0
VSSVGLPIQDAAK	1	2	1	154321295	S3(Phospho)	1364.68	NA	NA	2.31618e+06	NA	NA	NA	NA	NA	S(2): 7.5; S(3): 92.5													High	27.56	0.0389361										0
SVSASINQPLPAKK	1	3	1	347840942	S3(Phospho)	1519.79	NA	NA	2.12045e+06	NA	NA	NA	NA	NA	S(1): 50.0; S(3): 50.0; S(5): 0.0													High	27.52	0.0457573										1
KASPAAGPPETPEEK	2	2	1	154292141	S3(Phospho)	1588.73	NA	NA	5.31468e+06	3.85586e+06	NA	NA	NA	NA	S(3): 100.0; T(11): 0.0													High	27.33	0.0457694	High	28.05	0.0389338							1
TPSEYAR	1	3	1	154297181	S3(Phospho)	903.36	NA	NA	621786	NA	NA	NA	NA	NA	T(1): 0.1; S(3): 99.8; Y(5): 0.1													High	27.29	0.019317										0
AQSAEPSSAFYGK	2	3	1	154291073	S3(Phospho)	1422.59	NA	NA	2.01758e+07	NA	NA	NA	NA	NA	S(3): 100.0; S(7): 0.0; S(8): 0.0; Y(11): 0.0													High	27.19	0.0351413										0
RSSSGSTYNNHDDSNNMR	1	2	1	347835282	S3(Phospho)	2121.8	NA	NA	1.71377e+07	NA	NA	NA	NA	NA	S(2): 48.0; S(3): 48.0; S(4): 3.5; S(6): 0.3; T(7): 0.3; Y(8): 0.0; S(14): 0.0													High	27.16	0.0401926										1
VDSSEALDK	2	2	1	154300115	S3(Phospho)	1043.43	NA	NA	1.6026e+06	NA	NA	NA	NA	NA	S(3): 93.3; S(4): 6.7													High	27.11	0.0300558										0
RTSVSLPSK	1	1	1	347836787	S3(Phospho)	1054.53	NA	NA	2.93136e+07	NA	NA	NA	NA	NA	T(2): 0.3; S(3): 49.8; S(5): 49.8; S(8): 0.0													High	27.03	0.0399278										1
LTSNANTPK	1	1	1	347440878	S3(Phospho)	1025.47	NA	NA	4.76894e+06	NA	NA	NA	NA	NA	T(2): 6.1; S(3): 93.9; T(7): 0.0													High	27.01	0.0327466										0
DSSPHHNLALGQSR	1	1	1	472238679	S3(Phospho)	1598.71	NA	NA	6.72199e+06	NA	NA	NA	NA	NA	S(2): 0.7; S(3): 99.3; S(13): 0.0													High	26.86	0.058728										0
SNSAETEPSGR	3	3	1	154313978	S3(Phospho)	1214.47	NA	NA	1.65888e+06	1.17467e+06	NA	NA	NA	NA	S(1): 8.3; S(3): 91.7; T(6): 0.0; S(9): 0.0													High	26.71	0.0206288	High	32.18	0.00556914							0
ANSMGASTPK	2	3	1	347832490	S3(Phospho)	1043.42	NA	NA	1.82477e+06	1.31698e+06	NA	NA	NA	NA	S(3): 100.0; S(7): 0.0; T(8): 0.0													High	26.69	0.0256075	High	39.47	0.00146309							0
RVSLAPSHTNTSK	2	3	1	154315421	S3(Phospho)	1477.72	NA	NA	3.69327e+06	1.71745e+06	NA	NA	NA	NA	S(3): 99.9; S(7): 0.1; T(9): 0.0; T(11): 0.0; S(12): 0.0													High	26.69	0.0618224	High	38.82	0.0037857							1
VHSSHGSPYISR	2	2	1	154288757	S3(Phospho)	1406.62	NA	NA	1.19293e+07	7.30343e+06	NA	NA	NA	NA	S(3): 99.6; S(4): 0.4; S(7): 0.0; Y(9): 0.0; S(11): 0.0													High	26.69	0.0564652	High	32.51	0.0140262							0
RVSTGDNDRNVVAVR	2	1	1	347831397	S3(Phospho)	1737.84	NA	NA	3.26429e+06	5.20361e+07	NA	NA	NA	NA	S(3): 93.1; T(4): 6.9													High	26.6	0.0702271	High	29.75	0.0341609							2
RESFASSAAHAHPPR	1	2	1	472246788	S3(Phospho)	1700.76	NA	NA	2.31842e+06	NA	NA	NA	NA	NA	S(3): 100.0; S(6): 0.0; S(7): 0.0													High	26.53	0.067144										1
RQSSLDTFDRKPLVR	2	3	1	472244378	S3(Phospho)	1897.96	NA	NA	1.98524e+07	NA	NA	NA	NA	NA	S(3): 50.0; S(4): 50.0; T(7): 0.0													High	26.4	0.0662061										2
RMSIGR	1	2	1	347441069	S3(Phospho)	799.364	NA	NA	2.65556e+06	NA	NA	NA	NA	NA	S(3): 100.0													High	26.39	0.0324905										1
RGSPLSFVVGK	1	1	1	347841810	S3(Phospho)	1226.63	NA	NA	2.14552e+06	NA	NA	NA	NA	NA	S(3): 99.3; S(6): 0.7													High	26.36	0.0388427										1
RLSISSLGSLSK	2	2	1	347838658	S3(Phospho)	1327.7	NA	NA	1.11133e+06	858371	NA	NA	NA	NA	S(3): 83.6; S(5): 8.1; S(6): 8.1; S(9): 0.1; S(11): 0.0													High	26.2	0.0407802	High	39.31	0.00194584							1
RLSSVFK	1	1	1	347835129	S3(Phospho)	916.464	NA	NA	2.8526e+06	NA	NA	NA	NA	NA	S(3): 99.7; S(4): 0.3													High	25.84	0.0469108										1
VRSAAAITR	1	3	1	154315724	S3(Phospho)	1024.53	NA	NA	1.66431e+06	NA	NA	NA	NA	NA	S(3): 100.0; T(8): 0.0													High	25.75	0.0525493										1
KTSIDERR	2	2	1	154302551	S3(Phospho)	1084.51	NA	NA	4589023	NA	NA	NA	NA	NA	T(2): 0.3; S(3): 99.7													High	25.4	0.0643139										2
SLSGTAR	1	3	1	154292756	S3(Phospho)	771.339	NA	NA	1.92773e+06	NA	NA	NA	NA	NA	S(1): 0.0; S(3): 99.6; T(5): 0.4													High	25.38	0.0331746										0
RLSIEEK	1	2	1	347834940	S3(Phospho)	954.466	NA	NA	9.70604e+06	NA	NA	NA	NA	NA	S(3): 100.0													High	25.3	0.0540071										1
TPSATSMASQIDAR	2	4	1	154289111	S3(Phospho)	1515.65	NA	NA	940513	NA	NA	NA	NA	NA	T(1): 50.0; S(3): 50.0; T(5): 0.1; S(6): 0.0; S(9): 0.0													High	25.28	0.0690806										0
RRSLDFLR	1	1	1	347826846	S3(Phospho)	1142.58	NA	NA	4.65544e+06	NA	NA	NA	NA	NA	S(3): 100.0													High	25.04	0.0444927										2
RHSQLLSDSK	3	3	1	347441588	S3(Phospho)	1250.59	NA	NA	6.98442e+06	2.87768e+06	NA	NA	NA	NA	S(3): 100.0; S(7): 0.0; S(9): 0.0													High	25.01	0.0490603	High	30	0.01555							1
GTSPNPAMDR	1	3	1	472245991	S3(Phospho)	1125.44	NA	NA	1239836	NA	NA	NA	NA	NA	T(2): 6.4; S(3): 93.6													High	24.82	0.0365867										0
TSSPHSDLK	2	2	1	154299746	S3(Phospho)	1051.44	NA	NA	4.27208e+06	3.74663e+06	NA	NA	NA	NA	T(1): 0.0; S(2): 0.4; S(3): 99.6; S(6): 0.0													High	24.72	0.0399685	High	26.62	0.0283102							0
SASPMRNEDR	1	3	1	154316231	S3(Phospho)	1242.49	NA	NA	8.95698e+06	NA	NA	NA	NA	NA	S(1): 0.5; S(3): 99.5													High	24.67	0.0394078										1
GVSPRPMDTK	1	2	1	347842281	S3(Phospho)	1167.52	NA	NA	5.73196e+07	NA	NA	NA	NA	NA	S(3): 100.0; T(9): 0.0													High	24.61	0.0646907										0
STSSTALR	1	3	1	154317651	S3(Phospho)	902.398	NA	NA	986233	NA	NA	NA	NA	NA	S(1): 0.1; T(2): 0.9; S(3): 90.6; S(4): 8.3; T(5): 0.1													High	24.54	0.0402537										0
VSSPRPQK	1	4	1	154308253	S3(Phospho)	978.477	NA	NA	4.28422e+07	NA	NA	NA	NA	NA	S(2): 0.0; S(3): 100.0													High	24.41	0.0393034										0
RTSWSSEAGSR	1	2	1	154301759	S3(Phospho)	1303.54	NA	NA	4.60612e+06	NA	NA	NA	NA	NA	T(2): 1.2; S(3): 96.5; S(5): 1.2; S(6): 1.2; S(10): 0.0													High	24.38	0.0703975										1
VPSGLSR	1	2	1	154320488	S3(Phospho)	795.374	NA	NA	NA	NA	NA	NA	NA	NA	S(3): 0.1; S(6): 99.9													High	24.27	0.0469509										0
RSSVQGPK	2	3	1	347833748	S3(Phospho)	938.446	NA	NA	3.22414e+06	761306	NA	NA	NA	NA	S(2): 0.0; S(3): 100.0													High	24.26	0.0524962	High	25.56	0.038777							1
KFSDHR	1	2	1	472238346	S3(Phospho)	869.366	NA	NA	1.67684e+06	NA	NA	NA	NA	NA	S(3): 100.0													High	24.2	0.0367683										1
RGSWVSNR	1	3	1	154314199	S3(Phospho)	1041.46	NA	NA	8.74935e+06	NA	NA	NA	NA	NA	S(3): 100.0; S(6): 0.0													High	24.13	0.0612392										1
RSSDLVHR	2	3	1	154319820	S3(Phospho)	1049.49	NA	NA	999320	NA	NA	NA	NA	NA	S(2): 3.1; S(3): 96.9													High	24.13	0.0496482										1
RLSGNIAHPISR	1	3	1	154319820	S3(Phospho)	1400.72	NA	NA	752330	NA	NA	NA	NA	NA	S(3): 100.0; S(11): 0.0													High	24.1	0.0820885										1
RVSFDLDK	1	3	1	347827394	S3(Phospho)	1059.49	NA	NA	NA	NA	NA	NA	NA	NA	S(3): 100.0													High	24.08	0.0601895										1
AISPDIDR	2	3	1	472240064	S3(Phospho)	966.429	NA	NA	5.57752e+06	4.2028e+06	NA	NA	NA	NA	S(3): 100.0													High	24.06	0.0379728	High	23.89	0.0287865							0
AVSPETSR	1	2	1	154315683	S3(Phospho)	926.397	NA	NA	7.62953e+06	NA	NA	NA	NA	NA	S(3): 100.0; T(6): 0.0; S(7): 0.0													High	24.02	0.0519124										0
KASFSSR	1	1	1	347828568	S3(Phospho)	862.381	NA	NA	2.07082e+06	NA	NA	NA	NA	NA	S(3): 93.5; S(5): 0.5; S(6): 6.1													High	24.02	0.0408166										1
LSSAELRK	1	2	1	154290636	S3(Phospho)	983.492	NA	NA	922706	NA	NA	NA	NA	NA	S(2): 6.0; S(3): 94.0													High	24.02	0.0863886										1
VMSFVK	1	3	1	472244932	S3(Phospho)	790.357	NA	NA	1.06498e+06	NA	NA	NA	NA	NA	S(3): 100.0													High	24.01	0.0384125										0
KQSPEPR	1	3	1	154310849	S3(Phospho)	921.419	NA	NA	NA	NA	NA	NA	NA	NA	S(3): 100.0													High	23.88	0.0550456										1
LSSPDDRPR	2	1	1	347828080	S3(Phospho)	1122.49	NA	NA	3.20624e+06	NA	NA	NA	NA	NA	S(2): 4.7; S(3): 95.3													High	23.76	0.0612157										0
SSSRVSVR	1	1	1	347842037	S3(Phospho)	957.451	NA	NA	3.88845e+06	NA	NA	NA	NA	NA	S(1): 0.0; S(2): 0.5; S(3): 99.5; S(6): 0.0													High	23.49	0.0711864										1
ERSYDDVYER	1	3	1	472244378	S3(Phospho)	1411.55	NA	NA	1.28849e+06	NA	NA	NA	NA	NA	S(3): 50.0; Y(4): 50.0; Y(8): 0.0													High	23.48	0.0504839										1
HGSDEIVK	2	2	1	347830470	S3(Phospho)	964.415	NA	NA	1.16439e+06	1.17916e+06	NA	NA	NA	NA	S(3): 100.0													High	23.27	0.0455484	High	24.57	0.0413731							0
KVSSEYGNGEEK	2	2	1	154303178	S3(Phospho)	1406.58	NA	NA	NA	809938	NA	NA	NA	NA	S(3): 92.5; S(4): 7.5; Y(6): 0.0													High	23.25	0.0837478	High	30.52	0.0153922							1
IVSPVRGVDGR	1	1	1	154320752	S3(Phospho)	1234.63	NA	NA	2.40066e+07	NA	NA	NA	NA	NA	S(3): 100.0													High	23.25	0.0839843										1
SGSMGFPTR	2	2	1	154295292	S3(Phospho)	1019.4	NA	NA	731242	NA	NA	NA	NA	NA	S(1): 50.0; S(3): 50.0; T(8): 0.0													High	23.22	0.0478813										0
TLSWGR	2	2	1	347830213	S3(Phospho)	799.349	NA	NA	2.8191e+06	1.42576e+06	NA	NA	NA	NA	T(1): 0.0; S(3): 100.0													High	23.21	0.0561097	High	25.17	0.0358824							0
RGSFSGR	2	2	1	154300026	S3(Phospho)	846.362	NA	NA	2.68519e+06	1.82222e+06	NA	NA	NA	NA	S(3): 99.6; S(5): 0.4													High	23.18	0.0465021	High	23.45	0.0411189							1
NISPDDQRR	1	3	1	154312487	S3(Phospho)	1180.51	NA	NA	5.52058e+06	NA	NA	NA	NA	NA	S(3): 100.0													High	23.13	0.0770955										1
SNSMSSVKK	1	3	1	154301393	S3(Phospho)	1047.45	NA	NA	4.17284e+06	NA	NA	NA	NA	NA	S(1): 0.6; S(3): 99.4; S(5): 0.0; S(6): 0.1													High	22.92	0.0686629										1
RSSLGMR	1	2	1	472242418	S3(Phospho)	886.396	NA	NA	6.31548e+06	NA	NA	NA	NA	NA	S(2): 0.9; S(3): 99.1													High	22.92	0.0592186										1
ERSPVPPR	1	2	1	347837700	S3(Phospho)	1017.49	NA	NA	74285920	NA	NA	NA	NA	NA	S(3): 100.0													High	22.41	0.0726257										1
SYSVNAK	1	2	1	347840100	S3(Phospho)	848.355	NA	NA	1.07708e+07	NA	NA	NA	NA	NA	S(1): 0.0; Y(2): 0.4; S(3): 99.6													High	22.28	0.0572101										0
AHSDFADTK	2	3	1	154323846	S3(Phospho)	1071.41	NA	NA	1.81659e+06	NA	NA	620263	NA	NA	S(3): 100.0; T(8): 0.0													High	21.28	0.0720233							High	23.27	0.0381492	0
GGSLPSR	1	1	1	CON_007127952	S3(Phospho)	753.329	NA	NA	1.24332e+06	NA	NA	NA	NA	NA	S(3): 99.8; S(6): 0.2													High	21.19	0.0735314										0
RISFR	1	3	1	472241832	S3(Phospho)	758.371	NA	NA	3.09522e+06	NA	NA	NA	NA	NA	S(3): 100.0													High	21.16	0.0740411										1
MPSPTK	1	3	1	472237757	S3(Phospho)	740.305	NA	NA	4.83044e+06	NA	NA	NA	NA	NA	S(3): 100.0; T(5): 0.0													High	20.38	0.088608										0
AASPMGR	1	3	1	154322859	S3(Phospho)	769.306	NA	NA	1.10419e+06	NA	NA	NA	NA	NA	S(3): 100.0													High	19.61	0.105797										0
SNSSSNFQTGLTR	2	3	1	154295158	S3(Phospho)	1478.63	NA	NA	NA	1.32349e+06	NA	NA	NA	NA	S(1): 6.8; S(3): 92.5; S(4): 0.6; S(5): 0.1; T(9): 0.0; T(12): 0.0																High	62.09	1.70573e-05							0
FQSEEQQQTEDELQDK	1	1	1	CON_CASB	S3(Phospho)	2061.83	NA	NA	NA	9.14576e+06	NA	NA	NA	NA	S(3): 100.0; T(9): 0.0																High	58.74	3.66895e-05							0
DRSQDAGNAIR	1	2	1	154309666	S3(Phospho)	1282.55	NA	NA	NA	2218017	NA	NA	NA	NA	S(3): 100.0																High	52.14	0.000117301							1
KGSGPLSIPR	1	2	1	154320488	S3(Phospho)	1091.56	NA	NA	NA	7.72389e+06	NA	NA	NA	NA	S(3): 100.0; S(7): 0.0																High	48.26	0.000297066							1
SNSNIGLPGSHR	2	3	1	472240758	S3(Phospho)	1318.59	NA	NA	NA	7.2757e+06	NA	NA	NA	NA	S(1): 9.8; S(3): 90.2; S(10): 0.0																High	46.6	0.000497716							0
TSSSGGELVR	1	2	1	154317360	S3(Phospho)	1072.47	NA	NA	NA	1.89026e+06	NA	NA	NA	NA	T(1): 0.0; S(2): 0.5; S(3): 93.2; S(4): 6.3																High	45.67	0.000277795							0
SESASASRPGTASAEAAPIK	3	2	1	347838524	S3(Phospho)	1967.91	NA	NA	NA	1.02308e+06	NA	NA	NA	NA	S(1): 47.3; S(3): 47.3; S(5): 0.5; S(7): 4.9; T(11): 0.0; S(13): 0.0																High	45.51	0.00110929							0
NKSTDTVGSLPSQK	1	1	1	347831397	S3(Phospho)	1541.72	NA	NA	NA	3.63125e+06	NA	NA	NA	NA	S(3): 50.0; T(4): 50.0; T(6): 0.0; S(9): 0.0; S(12): 0.0																High	43.42	0.00128989							1
KKSPIQEESQESSK	1	3	1	154320287	S3(Phospho)	1684.78	NA	NA	NA	1.33811e+06	NA	NA	NA	NA	S(3): 100.0; S(9): 0.0; S(12): 0.0; S(13): 0.0																High	43.01	0.0014301							2
VSSDVSVK	1	3	1	166990589	S3(Phospho)	900.407	NA	NA	NA	1.83865e+06	NA	NA	NA	NA	S(2): 0.5; S(3): 99.5; S(6): 0.0																High	41.98	0.00100785							0
APSASGGLFGR	1	3	1	154323394	S3(Phospho)	1099.49	NA	NA	NA	5.4199e+06	NA	NA	NA	NA	S(3): 100.0; S(5): 0.0																High	41.02	0.00133229							0
KLSATPIILAQNDLHR	4	2	1	472244199	S3(Phospho)	1870	NA	NA	NA	5.27072e+06	NA	3.5169e+06	NA	NA	S(3): 50.0; T(5): 50.0																High	39.22	0.00235758				High	46.13	0.000481468	1
DRSSGPPAAETRFPVQTSPTATTDSTR	1	2	1	154311720	S3(Phospho)	2913.34	NA	NA	NA	NA	NA	NA	NA	NA	S(3): 88.1; S(4): 11.9; T(11): 0.0; T(17): 0.0; S(18): 0.0; T(20): 0.0; T(22): 0.0; T(23): 0.0; S(25): 0.0; T(26): 0.0																High	37.92	0.00969422							2
DSSAPPSPTATR	1	3	1	154301513	S3(Phospho)	1266.54	NA	NA	NA	1.04663e+07	NA	NA	NA	NA	S(2): 5.6; S(3): 94.4; S(7): 0.0; T(9): 0.0; T(11): 0.0																High	37.83	0.00285132							0
RSSADDVENASTK	1	2	1	154316305	S3(Phospho)	1459.61	NA	NA	NA	505085	NA	NA	NA	NA	S(2): 0.6; S(3): 99.4; S(11): 0.0; T(12): 0.0																High	37.66	0.00366787							1
RYSEDVGR	1	2	1	154322741	S3(Phospho)	1061.44	NA	NA	NA	1.66211e+06	NA	NA	NA	NA	Y(2): 50.0; S(3): 50.0																High	37.4	0.00205626							1
TLSDEHLATHSGSSSSSAASAER	1	3	1	347829630	S3(Phospho)	2368	NA	NA	NA	NA	NA	NA	NA	NA	T(1): 11.7; S(3): 88.2; T(9): 0.0; S(11): 0.0; S(13): 0.0; S(14): 0.0; S(15): 0.0; S(16): 0.0; S(17): 0.0; S(20): 0.0																High	37.17	0.00895059							0
INSSVEIQK	1	3	1	154310222	S3(Phospho)	1097.52	NA	NA	NA	NA	NA	NA	NA	NA	S(3): 99.7; S(4): 0.3																High	36.84	0.00460606							0
TRSDSKVPTGEPVEAK	1	1	1	472235777	S3(Phospho)	1780.85	NA	NA	NA	1.88472e+06	NA	NA	NA	NA	T(1): 5.7; S(3): 47.1; S(5): 47.1; T(9): 0.1																High	36.04	0.00849945							2
KTSIDER	1	2	1	154302551	S3(Phospho)	928.413	NA	NA	NA	7.83833e+06	NA	NA	NA	NA	T(2): 0.3; S(3): 99.7																High	35.44	0.00552944							1
SKSSDLEDR	1	3	1	154311449	S3(Phospho)	1116.46	NA	NA	NA	780254	NA	NA	NA	NA	S(1): 5.6; S(3): 88.8; S(4): 5.6																High	35.41	0.00374062							1
SKSDYGPR	1	3	1	154296543	S3(Phospho)	989.409	NA	NA	NA	6.78157e+06	NA	NA	NA	NA	S(1): 49.8; S(3): 49.8; Y(5): 0.3																High	34.69	0.0040755							1
NSSPTHLK	1	2	1	154322523	S3(Phospho)	963.429	NA	NA	NA	976399	NA	NA	NA	NA	S(2): 0.4; S(3): 93.8; T(5): 5.8																High	34.38	0.00603668							0
NSSPLVK	1	2	1	347441492	S3(Phospho)	824.391	NA	NA	NA	2.7672e+06	NA	NA	NA	NA	S(2): 6.3; S(3): 93.7																High	34.36	0.00342619							0
SDSKVPTGEPVEAK	1	1	1	472235777	S3(Phospho)	1523.7	NA	NA	NA	2.39885e+06	NA	NA	NA	NA	S(1): 50.0; S(3): 50.0; T(7): 0.0																High	33.94	0.00966731							1
RLSVTGGINR	1	4	1	154293693	S3(Phospho)	1152.59	NA	NA	NA	8.63431e+06	NA	NA	NA	NA	S(3): 99.1; T(5): 0.9																High	33.51	0.00989357							1
SDSGLGTYQTEHEQTDQDRER	1	2	1	472238346	S3(Phospho)	2532.02	NA	NA	NA	2.95509e+06	NA	NA	NA	NA	S(1): 49.7; S(3): 49.7; T(7): 0.4; Y(8): 0.0; T(10): 0.0; T(15): 0.0																High	33.45	0.0158601							1
RSSMMLTR	1	2	1	154297049	S3(Phospho)	1061.46	NA	NA	NA	1.78337e+06	NA	NA	NA	NA	S(2): 0.6; S(3): 99.4; T(7): 0.0																High	33.02	0.00768282							1
GTSFSGVR	1	1	1	347832041	S3(Phospho)	890.377	NA	NA	NA	2.7541e+06	NA	NA	NA	NA	T(2): 0.3; S(3): 99.7; S(5): 0.0																High	32.31	0.00707925							0
SPSPRPGGGWASPGLSSPYANVSGR	2	1	1	347838628	S3(Phospho)	2521.17	NA	NA	NA	1.3006e+06	NA	NA	NA	NA	S(1): 8.4; S(3): 91.6; S(12): 0.0; S(16): 0.0; S(17): 0.0; Y(19): 0.0; S(23): 0.0																High	32.22	0.0334683							0
VNSEEDRLR	1	4	1	224555915	S3(Phospho)	1197.53	NA	NA	NA	2.35574e+06	NA	NA	NA	NA	S(3): 100.0																High	32.15	0.00923448							1
RQSTSSLPNR	1	2	1	347830207	S3(Phospho)	1225.57	NA	NA	NA	4.75944e+06	NA	NA	NA	NA	S(3): 91.9; T(4): 6.9; S(5): 0.6; S(6): 0.6																High	32.03	0.0181091							1
SGSDGAEFGK	1	3	1	472245082	S3(Phospho)	1034.38	NA	NA	NA	4.35181e+06	NA	NA	NA	NA	S(1): 0.0; S(3): 100.0																High	31.93	0.00440491							0
TGSRGGVTQVR	1	2	1	347829972	S3(Phospho)	1197.57	NA	NA	NA	709451	NA	NA	NA	NA	T(1): 1.0; S(3): 99.0; T(8): 0.0																High	31.26	0.0195272							1
SSSPSYVESIPSDQSSHDLR	1	1	1	472241637	S3(Phospho)	2257.96	NA	NA	NA	4.26772e+06	NA	NA	NA	NA	S(1): 7.7; S(2): 7.7; S(3): 84.7; S(5): 0.0; Y(6): 0.0; S(9): 0.0; S(12): 0.0; S(15): 0.0; S(16): 0.0																High	31.06	0.0295353							0
GRSPSHGSNGPEEK	1	1	1	347828290	S3(Phospho)	1518.63	NA	NA	NA	934904	NA	NA	NA	NA	S(3): 93.9; S(5): 6.1; S(8): 0.0																High	31.05	0.0144876							1
TPSKLESAR	1	4	1	154305158	S3(Phospho)	1068.51	NA	NA	NA	2.57287e+06	NA	NA	NA	NA	T(1): 0.0; S(3): 100.0; S(7): 0.0																High	30.92	0.0192565							1
LPSGGAPR	1	3	1	154302563	S3(Phospho)	834.386	NA	NA	NA	NA	NA	NA	NA	NA	S(3): 100.0																High	30.66	0.0108665							0
ASSVAPLSTK	1	3	1	154317645	S3(Phospho)	1040.5	NA	NA	NA	2.29325e+06	NA	NA	NA	NA	S(2): 0.0; S(3): 100.0; S(8): 0.0; T(9): 0.0																High	30.32	0.0205766							0
NISPKPDR	1	3	1	154295909	S3(Phospho)	1006.47	NA	NA	NA	4.0691e+06	NA	NA	NA	NA	S(3): 100.0																High	30.29	0.0130489							0
RGSRGSGTPEPVQSGYR	1	1	1	347827358	S3(Phospho)	1870.86	NA	NA	NA	3.66209e+06	NA	NA	NA	NA	S(3): 98.7; S(6): 1.3; T(8): 0.0; S(14): 0.0; Y(16): 0.0																High	30.24	0.0358624							2
RLSGEGAGVPR	1	2	1	154310104	S3(Phospho)	1178.57	NA	NA	NA	3.39233e+06	NA	NA	NA	NA	S(3): 100.0																High	30.23	0.0189684							1
SASNLSDERTPLLQSAGR	1	3	1	154301513	S3(Phospho)	1981.93	NA	NA	NA	5800860	NA	NA	NA	NA	S(1): 7.7; S(3): 91.7; S(6): 0.7; T(10): 0.0; S(15): 0.0																High	30.14	0.0402804							1
GQSANNITQSR	1	2	1	347833484	S3(Phospho)	1255.54	NA	NA	NA	260014	NA	NA	NA	NA	S(3): 100.0; T(8): 0.0; S(10): 0.0																High	30.08	0.0149226							0
ASSPLTGK	1	3	1	154323846	S3(Phospho)	840.386	NA	NA	NA	917062	NA	NA	NA	NA	S(2): 0.9; S(3): 90.6; T(6): 8.5																High	29.96	0.0167031							0
APSPGPSHYTPR	1	3	1	154319091	S3(Phospho)	1346.59	NA	NA	NA	7661460	NA	NA	NA	NA	S(3): 100.0; S(7): 0.0; Y(9): 0.0; T(10): 0.0																High	29.75	0.0222443							0
SRSPYSDR	1	3	1	347841730	S3(Phospho)	1047.43	NA	NA	NA	2.67317e+06	NA	NA	NA	NA	S(1): 6.7; S(3): 92.2; Y(5): 0.6; S(6): 0.6																High	29.34	0.0147262							1
ANSTSSHIHR	1	2	1	347840307	S3(Phospho)	1189.51	NA	NA	NA	1.213e+06	NA	NA	NA	NA	S(3): 99.4; T(4): 0.5; S(5): 0.0; S(6): 0.0																High	29.29	0.0189006							0
KASPTPSMLTR	1	2	1	154310865	S3(Phospho)	1268.61	NA	NA	NA	2.54534e+07	NA	NA	NA	NA	S(3): 99.8; T(5): 0.2; S(7): 0.0; T(10): 0.0																High	28.98	0.0319978							1
SQSSSHISTSTSKPTR	1	1	1	347829337	S3(Phospho)	1770.8	NA	NA	NA	1.98167e+06	NA	NA	NA	NA	S(1): 1.2; S(3): 80.2; S(4): 9.3; S(5): 9.3; S(8): 0.0; T(9): 0.0; S(10): 0.0; T(11): 0.0; S(12): 0.0; T(15): 0.0																High	28.95	0.0389692							0
SISPRPGTQAEMR	1	2	1	472244432	S3(Phospho)	1509.69	NA	NA	NA	6.01399e+06	NA	NA	NA	NA	S(1): 49.9; S(3): 49.9; T(8): 0.1																High	28.71	0.0370112							0
GNSVDNPASR	1	3	1	154314995	S3(Phospho)	1096.44	NA	NA	NA	1.05805e+06	NA	NA	NA	NA	S(3): 100.0; S(9): 0.0																High	28.4	0.0140208							0
SRSPEPDAYEADR	1	2	1	347837700	S3(Phospho)	1572.63	NA	NA	NA	1.18036e+06	NA	NA	NA	NA	S(1): 4.9; S(3): 95.1; Y(9): 0.0																High	28.27	0.0294149							1
AQSGTFLAK	1	2	1	347840898	S3(Phospho)	1002.46	NA	NA	NA	1.02606e+06	NA	NA	NA	NA	S(3): 100.0; T(5): 0.0																High	28.21	0.0201596							0
TPSHLASETK	1	1	1	347833675	S3(Phospho)	1150.51	NA	NA	NA	3.07337e+06	NA	NA	NA	NA	T(1): 0.5; S(3): 99.5; S(7): 0.0; T(9): 0.0																High	27.99	0.0243842							0
GVSANESGRR	1	3	1	154290765	S3(Phospho)	1112.48	NA	NA	NA	630274	NA	NA	NA	NA	S(3): 100.0; S(7): 0.0																High	27.97	0.0337528							1
IESFGAR	1	2	1	347841472	S3(Phospho)	859.37	NA	NA	NA	1.23234e+06	NA	NA	NA	NA	S(3): 100.0																High	27.88	0.0303864							0
MESPVKK	1	1	1	347828025	S3(Phospho)	898.41	NA	NA	NA	1.44743e+06	NA	NA	NA	NA	S(3): 100.0																High	27.65	0.0238789							1
ASSVTRPSGLR	1	2	1	347441250	S3(Phospho)	1210.59	NA	NA	NA	1.97203e+06	NA	NA	NA	NA	S(2): 6.3; S(3): 87.5; T(5): 6.3; S(8): 0.0																High	27.46	0.0434326							0
RQSIHGGFAR	1	2	1	154290050	S3(Phospho)	1208.57	NA	NA	NA	3.097e+06	NA	NA	NA	NA	S(3): 100.0																High	27.35	0.033318							1
ITSSAALRK	1	1	1	347441025	S3(Phospho)	1026.53	NA	NA	NA	1.12816e+06	NA	NA	NA	NA	T(2): 0.6; S(3): 98.8; S(4): 0.6																High	27.15	0.0343099							1
RPSPLR	1	3	1	154293197	S3(Phospho)	805.408	NA	NA	NA	1.09688e+06	NA	NA	NA	NA	S(3): 100.0																High	27.03	0.0371536							0
SSSDEENSTPR	2	1	1	472244968	S3(Phospho)	1288.47	NA	NA	NA	575991	NA	NA	NA	NA	S(1): 0.9; S(2): 8.0; S(3): 82.2; S(8): 8.0; T(9): 0.9																High	26.99	0.0254982							0
SRSAENLR	1	3	1	347840456	S3(Phospho)	1012.46	NA	NA	NA	1.53059e+06	NA	NA	NA	NA	S(1): 7.4; S(3): 92.6																High	26.97	0.0326478							1
LISSSHGER	1	3	1	154313875	S3(Phospho)	1065.47	NA	NA	NA	405957	NA	NA	NA	NA	S(3): 93.7; S(4): 6.2; S(5): 0.0																High	26.75	0.0338158							0
ARSQDSSPVR	1	2	1	347840072	S3(Phospho)	1182.53	NA	NA	NA	2.64852e+06	NA	NA	NA	NA	S(3): 98.9; S(6): 1.0; S(7): 0.1																High	26.55	0.0419381							1
SSSPFLR	1	3	1	154295231	S3(Phospho)	873.386	NA	NA	NA	1.46534e+06	NA	NA	NA	NA	S(1): 0.0; S(2): 0.3; S(3): 99.7																High	26.39	0.0327201							0
TMSLTSSIR	1	3	1	154315724	S3(Phospho)	1075.48	NA	NA	NA	1.39041e+06	NA	NA	NA	NA	T(1): 0.8; S(3): 98.2; T(5): 0.8; S(6): 0.1; S(7): 0.0																High	26.16	0.0313523							0
TASPQIPSR	1	3	1	347836371	S3(Phospho)	1036.48	NA	NA	NA	NA	NA	NA	NA	NA	T(1): 0.5; S(3): 99.5; S(8): 0.0																High	25.99	0.0394016							0
VTSLPR	1	1	1	154317900	S3(Phospho)	752.37	NA	NA	NA	973811	NA	NA	NA	NA	T(2): 0.6; S(3): 99.4																High	25.99	0.0297086							0
RASLAGR	1	1	1	347832897	S3(Phospho)	810.398	NA	NA	NA	289023	NA	NA	NA	NA	S(3): 100.0																High	25.44	0.0372916							1
NPSTGRPR	1	3	1	154291073	S3(Phospho)	964.437	NA	NA	NA	435540	NA	NA	NA	NA	S(3): 99.7; T(4): 0.3																High	25.19	0.0361716							0
STSIAGR	1	2	1	154297098	S3(Phospho)	771.34	NA	NA	NA	563456	NA	NA	NA	NA	S(1): 0.1; T(2): 0.6; S(3): 99.3																High	25.09	0.0331424							0
SPSPPSEK	1	3	1	154316654	S3(Phospho)	908.376	NA	NA	NA	NA	NA	NA	NA	NA	S(1): 0.0; S(3): 93.2; S(6): 6.8																High	24.95	0.0382268							0
AVSPEYK	1	3	1	154316660	S3(Phospho)	873.374	NA	NA	NA	1.52984e+06	NA	NA	NA	NA	S(3): 99.3; Y(6): 0.7																High	24.44	0.0357951							0
DRSPPR	1	5	2	154298217;472242435	S3(Phospho)	807.351	NA	NA	NA	1.29612e+07	NA	NA	NA	NA	S(3): 100.0																High	23.55	0.0434947							1
QSSSLQK	1	1	1	347836081	S3(Phospho)	857.377	NA	NA	NA	1.5539e+06	NA	NA	NA	NA	S(2): 0.5; S(3): 93.2; S(4): 6.3																High	23.54	0.0453653							0
SNSEPTPR	1	2	1	154293025	S3(Phospho)	967.387	NA	NA	NA	1.00268e+06	NA	NA	NA	NA	S(1): 0.3; S(3): 99.7; T(6): 0.0																High	22.55	0.0381889							0
SPSATEITETTMAKPTK	1	1	1	347841701	S3(Phospho)	1872.87	NA	NA	NA	NA	1.50832e+06	NA	NA	NA	S(1): 99.4; S(3): 0.6; T(5): 0.0; T(8): 0.0; T(10): 0.0; T(11): 0.0; T(16): 0.0																			High	54.77	0.000116032				0
SHSPFVDTSLK	2	3	1	347827233	S3(Phospho)	1297.58	NA	NA	NA	NA	2.03218e+06	NA	NA	777528	S(1): 0.4; S(3): 99.6; T(8): 0.0; S(9): 0.0								High		37.76		0.00324939							High	37.33	0.00400367				0
RLSQPADQDQGEMAR	3	1	1	347841917	S3(Phospho)	1781.76	NA	NA	NA	NA	1.65912e+06	3.92974e+06	NA	NA	S(3): 100.0																			High	36.61	0.00652636	High	47.65	0.000526539	1
AISPDISDSSLPPIASSPPKK	1	2	1	154300990	S3(Phospho)	2187.1	NA	NA	NA	NA	3.15145e+06	NA	NA	NA	S(3): 100.0; S(7): 0.0; S(9): 0.0; S(10): 0.0; S(16): 0.0; S(17): 0.0																			High	35.43	0.0101249				1
RASAPGATNNNR	1	1	1	347833013	S3(Phospho)	1308.58	NA	NA	NA	NA	174689	NA	NA	NA	S(3): 50.0; T(8): 50.0																			High	32.38	0.0122845				1
SYSTPDINAQQGVR	2	3	1	154303291	S3(Phospho)	1615.71	NA	NA	NA	NA	2.5627e+06	4.22156e+06	7.67887e+06	NA	S(1): 33.3; Y(2): 33.3; S(3): 33.3; T(4): 0.0		High		68		2.43798e-06													High	32.24	0.0163588	High	48.94	0.000343362	0
RASGPSAPSQSQHIR	1	1	1	347837127	S3(Phospho)	1658.78	NA	NA	NA	NA	NA	1.9162e+06	NA	NA	S(3): 100.0; S(6): 0.0; S(9): 0.0; S(11): 0.0																						High	50.92	0.000286824	1
SSSPTYSVASR	1	3	1	154296927	S3(Phospho)	1221.51	NA	NA	NA	NA	NA	1.18309e+06	NA	NA	S(1): 0.0; S(2): 0.0; S(3): 99.5; T(5): 0.4; Y(6): 0.0; S(7): 0.0; S(10): 0.0																						High	41.69	0.00120281	0
AGSIEDSSQKPK	1	2	1	472235894	S3(Phospho)	1326.59	NA	NA	NA	NA	NA	620468	NA	NA	S(3): 100.0; S(7): 0.0; S(8): 0.0																						High	38.12	0.00311423	0
RGSTVDEAR	1	3	1	154308410	S3(Phospho)	1070.46	NA	NA	NA	NA	NA	904710	NA	NA	S(3): 99.7; T(4): 0.3																						High	34.68	0.00461253	1
ALSEAASIQTPASHSSK	1	2	1	154310536	S3(Phospho)	1764.82	NA	NA	NA	NA	NA	1.12254e+06	NA	NA	S(3): 100.0; S(7): 0.0; T(10): 0.0; S(13): 0.0; S(15): 0.0; S(16): 0.0																						High	31.83	0.0223417	0
ATSPTSPTSPTSPK	1	1	1	472242505	S3(Phospho)	1438.65	NA	NA	NA	NA	NA	998506	NA	NA	T(2): 0.0; S(3): 4.3; T(5): 47.4; S(6): 47.4; T(8): 0.4; S(9): 0.4; T(11): 0.0; S(12): 0.0																						High	31.19	0.0173735	0
RSSYGSNPLGR	2	2	1	347831519	S3(Phospho)	1273.57	NA	NA	NA	NA	NA	2.35764e+06	NA	NA	S(2): 1.3; S(3): 87.7; Y(4): 9.7; S(6): 1.3																						High	29.73	0.0176648	1
SPSPPRFR	1	1	1	347826846	S3(Phospho)	1023.48	NA	NA	NA	NA	NA	3.4388e+06	NA	NA	S(1): 0.4; S(3): 99.6																						High	28.21	0.0152518	1
LSSTVAR	1	1	1	347837389	S3(Phospho)	813.387	NA	NA	NA	NA	NA	4.72158e+06	NA	NA	S(2): 4.6; S(3): 47.7; T(4): 47.7																						High	28	0.0305092	0
RISSIPR	1	1	1	347840376	S3(Phospho)	908.471	NA	NA	NA	NA	NA	2620203	NA	NA	S(3): 99.6; S(4): 0.4																						High	26.74	0.0301866	1
KASPDITSNMR	1	3	1	347841313	S3(Phospho)	1299.58	NA	NA	NA	NA	NA	1.58824e+06	NA	NA	S(3): 100.0; T(7): 0.0; S(8): 0.0																						High	26.62	0.0378922	1
TYSGAIRPR	1	2	1	347831585	S3(Phospho)	1100.52	NA	NA	NA	NA	NA	1.24641e+06	NA	NA	T(1): 0.7; Y(2): 0.7; S(3): 98.7																						High	26.43	0.0365153	0
SESLSAEK	1	2	1	347827275	S3(Phospho)	930.382	NA	NA	NA	NA	NA	830652	NA	NA	S(1): 0.1; S(3): 92.8; S(5): 7.2																						High	25.26	0.0207007	0
APSIHSVEPPSTHISK	1	3	1	347441588	S3(Phospho)	1766.85	NA	NA	NA	NA	NA	NA	NA	5.80737e+06	S(3): 99.9; S(6): 0.1; S(11): 0.0; T(12): 0.0; S(15): 0.0								High		38.44		0.00509143													0
RVSCSVQAGDK	4	2	1	347838075	S3(Phospho); C4(Carbamidomethyl)	1286.56	490898	518214	NA	705435	NA	NA	NA	NA	S(3): 100.0; S(5): 0.0	High		47.23		0.000305613		High		41.74		0.00109861					High	36.86	0.00332792							1
RDSDEDPDGMEIDGK	5	1	1	347839420	S3(Phospho); M10(Oxidation)	1774.65	NA	NA	2.11849e+07	4.19767e+07	NA	NA	NA	NA	S(3): 100.0													High	57.4	2.58398e-05	High	58.96	1.86139e-05							1
RTSWNQPSEMTQAELLK	1	3	1	154316303	S3(Phospho); M10(Oxidation)	2114.96	NA	NA	3.61462e+06	NA	NA	NA	NA	NA	T(2): 6.0; S(3): 94.0; S(8): 0.0; T(11): 0.0													High	44.02	0.00184666										1
SHSPSNASPLMR	2	2	1	347830207	S3(Phospho); M11(Oxidation)	1379.58	NA	9.43329e+06	NA	2.95591e+07	NA	NA	NA	NA	S(1): 0.8; S(3): 99.1; S(5): 0.1; S(8): 0.0							High		27.34		0.0324723					High	32.71	0.00918891							0
GASPVASGIADMLEPAAPGPSVLK	22	2	1	347831952	S3(Phospho); M12(Oxidation)	2331.13	8.26086e+06	2.68884e+07	2.72221e+07	3.16196e+07	NA	NA	1.06933e+06	NA	S(3): 100.0; S(7): 0.0; S(21): 0.0	High	High	69.65	35.41	4.70966e-06	0.0125311	High		65.34		1.23692e-05		High	69.01	5.40093e-06	High	63.33	1.99974e-05							0
RFSTHDPSANEMDSK	2	1	1	347838932	S3(Phospho); M12(Oxidation)	1817.72	NA	NA	NA	3.35132e+07	NA	NA	NA	NA	S(3): 50.0; T(4): 50.0; S(8): 0.0; S(14): 0.0																High	28.66	0.0244379							1
RLSQPADQDQGEMAR	5	1	1	347841917	S3(Phospho); M13(Oxidation)	1797.76	NA	NA	1.35905e+06	1.22171e+06	NA	7.65313e+06	7.11318e+06	NA	S(3): 100.0		High		34.64		0.00944784							High	30.78	0.0212661	High	28.79	0.0371284				High	51.93	0.000175691	1
RSSFGASSPAMSMR	2	2	1	347833598	S3(Phospho); M13(Oxidation)	1567.64	NA	NA	2.55345e+06	NA	NA	NA	NA	NA	S(2): 1.1; S(3): 98.9; S(7): 0.0; S(8): 0.0; S(12): 0.0													High	33.2	0.0101709										1
LGSPGLIASGLDEMLPR	11	2	1	347838799	S3(Phospho); M14(Oxidation)	1821.88	1.75805e+06	NA	1.70594e+06	1.0856e+06	NA	NA	NA	NA	S(3): 100.0; S(9): 0.0	High		51.17		0.000264669		High		33.81		0.0142033		High	46.38	0.000800902	High	45.95	0.000875365							0
AISPHSNYSNAPTVMWVK	8	2	2	472239168;154292751	S3(Phospho); M15(Oxidation)	2097.95	9.01897e+06	2.15693e+06	7.56152e+06	1.29187e+07	NA	NA	NA	NA	S(3): 100.0; S(6): 0.0; Y(8): 0.0; S(9): 0.0; T(13): 0.0	High		42.69		0.00230918		High		55.59		0.000122432		High	44.45	0.0015972	High	31.58	0.0299903							0
AQSPASVASPAPSTMSANNPFFK	4	3	1	472240064	S3(Phospho); M15(Oxidation)	2403.07	NA	NA	3.9884e+06	8.20204e+06	NA	1.63551e+07	NA	NA	S(3): 98.8; S(6): 1.2; S(9): 0.0; S(13): 0.0; T(14): 0.0; S(16): 0.0													High	35.52	0.0123299	High	41.01	0.00345134				High	30.72	0.0374051	0
TGSTSTNTTNSSGTLGMLGK	4	3	1	154312238	S3(Phospho); M17(Oxidation)	2010.87	NA	10302636	NA	1.4664e+07	NA	NA	1.46757e+06	NA	T(1): 49.8; S(3): 49.8; T(4): 0.4; S(5): 0.0; T(6): 0.0; T(8): 0.0; T(9): 0.0; S(11): 0.0; S(12): 0.0; T(14): 0.0		High		49.76		0.000392608	High		87.79		6.10472e-08					High	94.58	1.29059e-08				High	48.82	0.000502573	0
KGSMADVPK	11	2	1	120564541	S3(Phospho); M4(Oxidation)	1028.45	2.67986e+06	1.08858e+07	NA	1.69599e+07	1.56868e+06	1.63209e+07	1.25443e+07	NA	S(3): 100.0	High	High	27.4	35.77	0.03048	0.00332387	High		33.6		0.00731164					High	31.84	0.00821568	High	33.26	0.00790706	High	37.05	0.00247539	1
GTSMPTK	1	2	1	154289679	S3(Phospho); M4(Oxidation)	817.316	NA	NA	NA	NA	NA	NA	NA	NA	T(2): 0.3; S(3): 99.4; T(6): 0.3		High		23.67		0.0328595																			0
SSSMTLPFPGR	3	3	1	472245035	S3(Phospho); M4(Oxidation)	1275.54	NA	9.0984e+06	3.58979e+06	7.16304e+06	NA	NA	NA	NA	S(1): 0.0; S(2): 0.0; S(3): 99.9; T(5): 0.0							High		28.4		0.0195857		High	25.33	0.0419118	High	25.92	0.0370995							0
RESMDIDQTPATPK	2	2	1	472241533	S3(Phospho); M4(Oxidation)	1684.73	NA	NA	NA	1.63084e+07	NA	NA	NA	NA	S(3): 100.0; T(9): 0.0; T(12): 0.0													High	48.09	0.000414487	High	49.98	0.00025467							1
RESMGHVQAAR	2	1	1	347841679	S3(Phospho); M4(Oxidation)	1337.58	NA	NA	3.62546e+06	561332	NA	NA	NA	NA	S(3): 100.0													High	38.13	0.00324551	High	35.86	0.00489003							1
RDSMPMVGPSR	10	2	1	154308257	S3(Phospho); M4(Oxidation); M6(Oxidation)	1344.54	1.52573e+06	1.42412e+07	4.95367e+06	5.24879e+06	NA	NA	NA	NA	S(3): 100.0; S(10): 0.0	High		25.81		0.0425123		High		29.19		0.0205459		High	25.98	0.0430253	High	26.38	0.0372834							1
SRSPMSGAAGVGGSGGSAYGGQPHR	29	2	1	472237263	S3(Phospho); M5(Oxidation)	2384.02	6.13451e+06	1.52578e+07	3.28797e+07	3.73645e+07	NA	NA	6208406	4.55803e+06	S(1): 0.3; S(3): 99.6; S(6): 0.0; S(14): 0.0; S(17): 0.0; Y(19): 0.0	High	High	66.14	64.35	1.1553e-05	1.73174e-05	High	High	77.39	49.82	8.59967e-07	0.000494058	High	55.25	0.000140462	High	84.92	1.51551e-07				High	69.26	5.8162e-06	1
RDSGMSSGTNEYR	1	3	1	154296995	S3(Phospho); M5(Oxidation)	1555.58	NA	NA	NA	834923	NA	NA	NA	NA	S(3): 100.0; S(6): 0.0; S(7): 0.0; T(9): 0.0; Y(12): 0.0																High	31.1	0.0124976							1
RPSLMVVHDR	1	3	1	472244932	S3(Phospho); M5(Oxidation)	1305.61	NA	NA	NA	NA	NA	NA	NA	NA	S(3): 100.0																High	27.84	0.0413559							0
ANSSIMQLK	15	3	1	347827327	S3(Phospho); M6(Oxidation)	1087.49	1.7179e+07	3.42019e+07	5.82134e+07	1.15362e+08	2.55958e+07	6.76857e+07	3.91731e+07	1.72499e+07	S(3): 99.8; S(4): 0.2	High	High	41.39	46.62	0.00125979	0.000377833	High	High	44.33	36.12	0.000791457	0.00524116	High	45.8	0.000564192	High	40.97	0.00171564	High	42.35	0.00100995	High	41.15	0.00164599	0
SSSTTMDKPVVLDDSK	9	3	1	154296497	S3(Phospho); M6(Oxidation)	1805.79	NA	1.27341e+06	2.59004e+06	5.30523e+06	NA	NA	2.13512e+06	NA	S(1): 6.6; S(2): 6.6; S(3): 86.3; T(4): 0.5; T(5): 0.0; S(15): 0.0		High		29.93		0.0319102	High		32.82		0.0168995		High	32.77	0.0170688	High	30.94	0.0252889							0
AVSPAMPSSTQR	3	1	1	347829022	S3(Phospho); M6(Oxidation)	1327.57	NA	993193	NA	NA	NA	4.70456e+06	2.80411e+06	NA	S(3): 100.0; S(8): 0.0; S(9): 0.0; T(10): 0.0		High		30.42		0.0201082	High		31.18		0.0156607											High	31.62	0.014324	0
GYSDIMNTSDK	9	1	1	472237635	S3(Phospho); M6(Oxidation)	1326.49	NA	NA	NA	NA	795623	2.79414e+06	1.1815e+06	NA	Y(2): 0.5; S(3): 99.5; T(8): 0.0; S(9): 0.0		High		52.48		6.97697e-05													High	38.89	0.00132996	High	38.56	0.00143495	0
RDSMPMVGPSR	16	2	1	154308257	S3(Phospho); M6(Oxidation)	1328.55	9.7134e+06	1.29291e+07	2.41734e+07	2.77726e+07	NA	NA	NA	NA	S(3): 100.0; S(10): 0.0	High		35.17		0.00501746		High		37.72		0.00278923		High	33.52	0.0078922	High	34.59	0.00613401							1
KESSPMMPPFMVSAPGK	4	2	1	472246760	S3(Phospho); M6(Oxidation)	1916.84	NA	NA	NA	NA	NA	NA	NA	NA	S(3): 50.0; S(4): 50.0; S(13): 0.0	High		34.14		0.0137809		High		34.8		0.0119042														1
RLSPQMHPPGNYGASPPGR	1	2	1	154313717	S3(Phospho); M6(Oxidation)	2114.96	NA	22418134	NA	NA	NA	NA	NA	NA	S(3): 100.0; Y(12): 0.0; S(15): 0.0							High		29.72		0.0466103														1
RKSVDMTDDVPEK	4	2	1	172052494	S3(Phospho); M6(Oxidation)	1615.7	NA	NA	1.9236e+07	1.74804e+07	NA	NA	NA	NA	S(3): 100.0; T(7): 0.0													High	36.3	0.00555582	High	32.96	0.012418							2
KESSPMMPPFMVSAPGK	11	2	1	472246760	S3(Phospho); M6(Oxidation); M7(Oxidation); M11(Oxidation)	1948.83	2.05483e+07	5.45509e+07	6.0896e+06	NA	NA	7.20078e+06	2.11518e+06	NA	S(3): 94.1; S(4): 5.9; S(13): 0.0	High	High	38.52	30.2	0.00482977	0.0324697	High		38.48		0.00488156		High	39.05	0.00427491							High	34.06	0.0130947	1
KSSEQQMLTSEEINER	10	3	1	154323157	S3(Phospho); M7(Oxidation)	2004.86	1.84783e+06	2.88709e+06	4.9203e+06	2.39236e+07	NA	NA	1.83727e+06	NA	S(2): 5.2; S(3): 94.8; T(9): 0.0; S(10): 0.0	High	High	55.75	32.3	9.85799e-05	0.021905	High		54.87		0.000120722		High	88.76	5.10229e-08	High	60.87	3.01604e-05							1
SGSFGPMDGK	8	2	1	347836725	S3(Phospho); M7(Oxidation)	1078.39	621197	1.22921e+06	NA	2.83617e+06	NA	1.67397e+06	1.16815e+06	NA	S(1): 0.0; S(3): 100.0	High	High	25.14	33.44	0.0206683	0.00285325	High		25.71		0.0200495					High	27.75	0.0115329				High	30.18	0.00604422	0
TNSTNSMPHSPR	11	3	1	472240551	S3(Phospho); M7(Oxidation)	1424.56	NA	1.16494e+06	4.81775e+06	2.63731e+06	NA	1.99399e+06	1.53052e+06	NA	T(1): 0.0; S(3): 99.6; T(4): 0.4; S(6): 0.0; S(10): 0.0		High		27.62		0.0262932	High	High	43.3	32.15	0.000734344	0.00926496	High	34.94	0.00495369	High	33.05	0.00777857				High	50.78	0.000119073	0
RNSDTSIMER	16	2	1	347829022	S3(Phospho); M8(Oxidation)	1304.53	1.17284e+07	2.47221e+07	682604	4.89398e+07	NA	3.17333e+07	2.24224e+06	5.8138e+06	S(3): 99.9; T(5): 0.0; S(6): 0.0	High	High	35.55	38.89	0.00346872	0.00182708	High	High	43.1	34.48	0.000668548	0.00475862	High	26.75	0.0263129	High	39.09	0.00168319				High	36	0.00342872	1
IASPGSGMSEEER	7	2	1	154308257	S3(Phospho); M8(Oxidation)	1445.56	NA	4.1973e+06	NA	9.19711e+06	NA	NA	841692	NA	S(3): 100.0; S(6): 0.0; S(9): 0.0	High	High	27.83	32.09	0.0277715	0.00998096	High		34.78		0.00510632					High	28.92	0.0204532							0
RDSLPQDMGR	5	3	1	347830121	S3(Phospho); M8(Oxidation)	1270.53	2.26007e+07	4.15603e+07	NA	NA	NA	1.27904e+06	3.12019e+06	NA	S(3): 100.0	High	High	26.87	31.64	0.0361837	0.0120303	High		28.69		0.0242021											High	32.24	0.0106869	1
IASPGSGMSEEERR	4	2	1	154308257	S3(Phospho); M8(Oxidation)	1601.66	NA	1.52756e+07	2.38466e+07	NA	NA	NA	NA	NA	S(3): 99.2; S(6): 0.1; S(9): 0.8							High		26.75		0.0485046		High	28.91	0.0293045										1
TTSPSPVNMR	28	2	1	347830526	S3(Phospho); M9(Oxidation)	1185.5	3.75258e+07	7.71276e+07	9.31801e+07	1.15679e+08	1.79103e+07	3.98617e+07	2.67879e+07	NA	T(1): 0.2; T(2): 0.2; S(3): 99.7; S(5): 0.0	High	High	45.49	32.95	0.00041102	0.00702182	High		52.55		8.47754e-05		High	47.76	0.000244542	High	49.89	0.000156925	High	46.36	0.00034103	High	41.3	0.00107861	0
AQSPGGSAENAPSPSK	2	2	1	347828524	S3(Phospho); S13(Phospho)	1644.63	NA	NA	2.04701e+07	5.62927e+06	NA	NA	NA	NA	S(3): 100.0; S(7): 0.0; S(13): 50.0; S(15): 50.0													High	40.69	0.00127112	High	63.68	6.81392e-06							0
ARSQSPVQAR	3	3	1	472240064	S3(Phospho); S5(Phospho)	1259.53	NA	NA	8.86531e+06	NA	NA	NA	NA	NA	S(3): 100.0; S(5): 100.0													High	31.05	0.0136238										1
HSSRSPAPESAK	1	2	1	347842103	S3(Phospho); S5(Phospho)	1413.56	NA	NA	2.0124e+07	NA	NA	NA	NA	NA	S(2): 50.0; S(3): 50.0; S(5): 99.3; S(10): 0.7													High	29.23	0.0162979										1
ARSPSPPR	6	1	1	347826846	S3(Phospho); S5(Phospho)	1027.41	NA	NA	7.01352e+07	2.23035e+07	NA	NA	NA	NA	S(3): 100.0; S(5): 100.0													High	26.17	0.02336	High	27.42	0.0131322							1
SRSLSPPIR	1	3	1	347832342	S3(Phospho); S5(Phospho)	1172.52	NA	NA	NA	NA	NA	NA	NA	NA	S(1): 0.1; S(3): 99.9; S(5): 100.0													High	24	0.0601142										1
SRSPMSGAAGVGGSGGSAYGGQPHR	5	2	1	472237263	S3(Phospho); S6(Phospho)	2447.99	NA	NA	NA	NA	NA	NA	NA	NA	S(1): 19.6; S(3): 90.2; S(6): 90.2; S(14): 0.0; S(17): 0.0; Y(19): 0.0													High	38.02	0.00620001										1
RLSSGSIRR	1	2	1	347840468	S3(Phospho); S6(Phospho)	1191.54	NA	NA	1.56015e+07	NA	NA	NA	NA	NA	S(3): 53.8; S(4): 53.8; S(6): 92.3													High	31.6	0.0129372										2
SSSNASAGADSVRK	2	3	1	154320436	S3(Phospho); S6(Phospho)	1496.58	NA	NA	1.96761e+06	NA	NA	NA	NA	NA	S(1): 33.3; S(2): 33.3; S(3): 33.3; S(6): 99.9; S(11): 0.1													High	27.28	0.0281538										1
GNSRAGSPAAGVGGQGGR	2	1	1	347831787	S3(Phospho); S7(Phospho)	1715.7	NA	NA	5.73812e+06	1.56183e+06	NA	NA	NA	NA	S(3): 100.0; S(7): 100.0													High	30.12	0.0230541	High	31.11	0.0183935							1
KASPTPSMLTR	1	2	1	154310865	S3(Phospho); S7(Phospho)	1348.57	NA	NA	3.49594e+06	NA	NA	NA	NA	NA	S(3): 99.4; T(5): 50.3; S(7): 50.3; T(10): 0.1													High	24.73	0.0679753										1
GGSSRVSPESSPAPSR	4	3	1	154316303	S3(Phospho); S7(Phospho)	1717.69	NA	NA	2.1213e+06	777003	NA	NA	NA	NA	S(3): 91.1; S(4): 8.9; S(7): 91.0; S(10): 8.9; S(11): 0.1; S(15): 0.0													High	24.61	0.0688419	High	30.36	0.0190533							1
SGSRETSPDSNSLR	2	3	1	154316303	S3(Phospho); S7(Phospho)	1652.63	NA	NA	NA	3.86594e+06	NA	NA	NA	NA	S(1): 49.8; S(3): 49.8; T(6): 1.1; S(7): 99.2; S(10): 0.0; S(12): 0.0																High	30.51	0.01276							1
DHSPASNSFSNEK	2	2	1	154302650	S3(Phospho); S8(Phospho)	1579.55	NA	NA	5.45993e+06	2.63577e+06	NA	NA	NA	NA	S(3): 100.0; S(6): 0.5; S(8): 93.2; S(10): 6.3													High	37.93	0.00155766	High	26.06	0.0193239							0
RKSTEDVDEPVAKPSK	1	3	1	154292059	S3(Phospho); T4(Phospho)	1945.87	NA	NA	4.70641e+06	NA	NA	NA	NA	NA	S(3): 100.0; T(4): 100.0; S(15): 0.0													High	32.07	0.0225686										2
RPSVTASPTTIHSQTASVNQTPVTR	1	2	1	154294780	S3(Phospho); T5(Phospho)	2796.31	NA	NA	1.29066e+07	NA	NA	NA	NA	NA	S(3): 99.9; T(5): 87.6; S(7): 12.4; T(9): 0.1; T(10): 0.0; S(13): 0.0; T(15): 0.0; S(17): 0.0; T(21): 0.0; T(24): 0.0													High	28.34	0.0830966										0
SESGTSTPVEEGK	1	2	1	347829971	S3(Phospho); T7(Phospho)	1467.53	NA	NA	2.63951e+06	NA	NA	NA	NA	NA	S(1): 0.4; S(3): 99.1; T(5): 0.4; S(6): 0.5; T(7): 99.6													High	43.37	0.000522391										0
TASPIPPPTPK	1	3	1	154312812	S3(Phospho); T9(Phospho)	1265.56	NA	NA	NA	1.51738e+07	NA	NA	NA	NA	T(1): 0.3; S(3): 99.7; T(9): 100.0																High	29.74	0.0175711							0
LSEEEAGKPPQYDGPLSPVGQPQSPGNNLSISNFFNK	1	1	1	347831397	S30(Phospho)	4022.89	NA	NA	NA	NA	NA	NA	NA	NA	S(2): 0.0; Y(12): 0.0; S(17): 0.0; S(24): 96.4; S(30): 3.5; S(32): 0.2													High	35.19	0.0219754										0
SVIEGGASAPTSALSAVDAPSSDRGDNRPPSVGPK	3	2	1	472239182	S31(Phospho)	3429.63	NA	NA	16628397	NA	NA	8.7748e+06	NA	NA	S(1): 0.0; S(8): 0.0; T(11): 0.0; S(12): 0.0; S(15): 0.0; S(21): 0.7; S(22): 0.7; S(31): 98.6													High	37.9	0.010785							High	56.92	0.000133424	1
TTHVPSASVSDTADIPTPAYSEKPPVVPSPAASGTSTPR	3	2	1	472243859	S33(Phospho)	3955.9	3.08184e+06	NA	NA	NA	NA	NA	NA	NA	T(1): 0.0; T(2): 0.0; S(6): 0.0; S(8): 0.0; S(10): 0.0; T(12): 0.0; T(17): 0.0; Y(20): 0.0; S(21): 0.0; S(29): 1.9; S(33): 65.1; T(35): 11.0; S(36): 11.0; T(37): 11.0	High		35.74		0.0166945		High		39.02		0.00791359														0
TEEGATETPATTEVLPLTETTNQATTESNEAKPQSTRPPR	1	1	1	347833400	S35(Phospho)	4364.04	NA	NA	NA	NA	NA	NA	NA	NA	T(1): 0.0; T(6): 0.0; T(8): 0.0; T(11): 0.0; T(12): 0.0; T(18): 0.0; T(20): 0.0; T(21): 0.0; T(25): 0.0; T(26): 0.1; S(28): 1.2; S(35): 97.6; T(36): 1.2													High	32.42	0.0453368										0
KDESEEADEVYR	15	3	1	347838289	S4(Phospho)	1549.61	733422	1.20039e+06	5.64389e+07	82263689	NA	3.04726e+06	4.64951e+06	NA	S(4): 100.0; Y(11): 0.0	High	High	60.04	51.9	1.68441e-05	0.000102336	High		43.9		0.000657919		High	66.62	3.70211e-06	High	72.07	1.04927e-06				High	36.96	0.0034334	1
SSLSEADHELSK	11	2	1	347836808	S4(Phospho)	1382.58	1.07972e+07	1.54412e+07	39261798	5.26292e+07	NA	NA	8.286e+06	NA	S(1): 1.2; S(2): 1.2; S(4): 97.7; S(11): 0.0	High	High	59.62	33.79	2.09011e-05	0.00685242	High		43.74		0.000773484		High	50.65	0.000166172	High	48.81	0.000240029							0
SVNSPNPSEQQMK	6	1	1	347828524	S4(Phospho)	1525.64	5.01809e+06	7.02832e+06	4.76589e+07	NA	NA	NA	2.40085e+06	NA	S(1): 0.0; S(4): 100.0; S(8): 0.0	High	High	55.23	51.24	6.26825e-05	0.000167236	High		63.21		1.0625e-05		High	32.78	0.0116518							High	30.28	0.0213295	0
SSNSPTSQSPTSPTSR	10	3	1	154296995	S4(Phospho)	1700.71	2.13384e+06	3.38141e+06	1.22133e+07	9.8263e+06	NA	2.04849e+06	3.74606e+06	NA	S(1): 0.0; S(2): 0.0; S(4): 87.7; T(6): 6.2; S(7): 6.2; S(9): 0.0; T(11): 0.0; S(12): 0.0; T(14): 0.0; S(15): 0.0	High	High	53.28	81.12	0.000123112	2.05147e-07	High		56.95		5.37895e-05		High	69.5	3.04067e-06	High	57.72	4.48812e-05				High	60.89	2.07342e-05	0
KDNSPTGSAGWQTAGGDAK	14	2	1	154312782	S4(Phospho)	1927.82	6.19329e+06	8.35947e+06	2.55299e+07	1.96296e+07	NA	NA	8.29562e+06	NA	S(4): 100.0; T(6): 0.0; S(8): 0.0; T(13): 0.0	High	High	50.77	53.15	0.000277222	0.000142831	High		96.45		6.89584e-09		High	79.69	3.16827e-07	High	107.47	6.00748e-10							1
SGHSLSNNIIVK	17	2	1	154290050	S4(Phospho)	1348.66	7.56213e+06	1.12381e+07	3.14782e+07	3.05088e+07	3.26323e+06	1.57875e+07	7.2266e+06	NA	S(1): 4.0; S(4): 91.9; S(6): 4.0	High	High	50.41	42.75	0.000194721	0.00120776	High	High	38.47	40.81	0.00294422	0.00177588	High	55.22	7.01919e-05	High	52.21	0.000124443	High	35.8	0.00562877	High	50.76	0.000173768	0
DRTSESEGTSAAVR	12	3	1	154309595	S4(Phospho)	1545.65	8.18943e+06	NA	3.08287e+07	2.5483e+07	3.77854e+06	8.11569e+06	4.98054e+06	1.10049e+06	T(3): 5.1; S(4): 94.9; S(6): 0.0; T(9): 0.0; S(10): 0.0	High	High	43.82	33.49	0.000805011	0.00908858		High		38.88		0.00251074	High	34.88	0.00659927	High	47.58	0.000331706	High	33.38	0.009161	High	42.51	0.00108843	1
SRLSVGEVGGR	5	1	1	347441480	S4(Phospho)	1196.58	1.19464e+06	NA	NA	2.24812e+07	NA	1.19598e+07	3.18729e+06	NA	S(1): 0.0; S(4): 100.0	High	High	40.16	29.37	0.00200476	0.0238159										High	43.46	0.000928682				High	45.01	0.000654663	1
RALSNSTPMGGR	6	1	1	347833114	S4(Phospho)	1326.6	2.12143e+06	2.29024e+06	1.36029e+07	6.4437e+06	NA	NA	1.00354e+06	NA	S(4): 85.0; S(6): 7.5; T(7): 7.5	High	High	38.63	39.48	0.00287885	0.00243475	High		37.03		0.0042801		High	39.06	0.00276888	High	33.66	0.00897648							1
VSYSPPQQPGTPR	17	1	1	347440750	S4(Phospho)	1493.68	2.69758e+06	1.9731e+07	11434728	3.39566e+07	NA	1.63513e+06	6.75572e+06	1.57293e+06	S(2): 2.4; Y(3): 48.8; S(4): 48.8; T(11): 0.0	High	High	38.56	47.79	0.00410285	0.000474073	High	High	37.75	36.48	0.0049189	0.00635358	High	41.56	0.00197251	High	41.69	0.00190756				High	29.94	0.028643	0
SISSTAGGSSR	13	3	1	154309260	S4(Phospho)	1089.46	377851	773034	3.05434e+06	2.05925e+06	1.26404e+06	2.76107e+06	2.47333e+06	594805	S(1): 0.0; S(3): 0.5; S(4): 93.4; T(5): 6.2; S(9): 0.0; S(10): 0.0	High	High	37.54	42.5	0.00254606	0.000812583	High	High	57.5	37.57	2.56961e-05	0.00245853	High	50.81	0.00011369	High	71.83	9.21884e-07	High	34.98	0.00459058	High	38.38	0.00188048	0
TGSSPSTASAIAK	6	1	1	62899756	S4(Phospho)	1257.57	1.94558e+07	NA	5.8311e+07	5.86407e+07	NA	NA	1.40548e+07	NA	T(1): 0.0; S(3): 0.5; S(4): 99.5; S(6): 0.0; T(7): 0.0; S(9): 0.0	High	High	36.25	31.79	0.00465975	0.0133437							High	52.46	0.00011209	High	37.59	0.00344878							0
DALSSGEQDK	10	3	1	347831952	S4(Phospho)	1129.44	1.2418e+07	2.84294e+07	6.01621e+07	NA	NA	1.71903e+06	9.80453e+06	2.85561e+06	S(4): 95.7; S(5): 4.3	High	High	36.13	31.13	0.00335199	0.00905812	High	High	35.29	35.94	0.00347566	0.00360376	High	42.48	0.000658152							High	35.93	0.00299942	0
RQSSLSSSADALK	4	3	1	154309744	S4(Phospho)	1429.67	1.8606e+06	NA	7.85499e+06	5.94859e+06	NA	NA	2.61349e+06	NA	S(3): 6.1; S(4): 86.9; S(6): 6.1; S(7): 0.5; S(8): 0.5	High	High	35.22	40.61	0.00744004	0.00216371							High	41.34	0.00179589	High	38.98	0.00309228							1
AKASAPGTPTTITGPK	10	1	1	347830102	S4(Phospho)	1577.79	4.00588e+06	6.04874e+06	6.78063e+06	NA	2.33228e+06	2.47243e+06	1.07125e+07	3.98155e+06	S(4): 100.0; T(8): 0.0; T(10): 0.0; T(11): 0.0; T(13): 0.0	High	High	34.78	42.48	0.00889864	0.00155075	High	High	29.81	53.75	0.0287298	0.000115756	High	36.9	0.00557394				High	32.33	0.0156431	High	37.03	0.00528077	1
VRISGEISR	10	2	1	472243582	S4(Phospho)	1096.55	1.29887e+07	2.12791e+07	21087142	3.62239e+07	NA	3.43507e+07	2.91649e+06	NA	S(4): 100.0; S(8): 0.0	High	High	33.74	29.4	0.00794617	0.0207242	High		36.38		0.00425767		High	33.89	0.00755391	High	40.14	0.00182036				High	35.51	0.00528637	1
RDPSPNHDINPTTTASSK	7	1	1	347829186	S4(Phospho)	2017.9	1.0205e+08	6.53644e+06	20901726	3.14775e+07	NA	NA	5.73943e+07	NA	S(4): 100.0; T(12): 0.0; T(13): 0.0; T(14): 0.0; S(16): 0.0; S(17): 0.0	High	High	33.65	30.61	0.0168508	0.0345412	High		39.05		0.00452381		High	54.54	0.000136581	High	46.86	0.000726372							1
RSNSITSR	5	3	1	154314058	S4(Phospho)	1000.46	567294	3.91405e+06	NA	1.07033e+07	NA	NA	879243	NA	S(2): 0.0; S(4): 48.0; T(6): 48.0; S(7): 3.9	High	High	33.37	44.39	0.00780135	0.000616836	High		34.56		0.00440931					High	38.05	0.00197411							1
ASTSTTALTSR	7	2	1	347441069	S4(Phospho)	1175.53	616542	2.49375e+06	6.42511e+06	8477106	NA	NA	738847	NA	S(2): 0.1; T(3): 6.9; S(4): 85.5; T(5): 6.9; T(6): 0.6; T(9): 0.0; S(10): 0.0	High	High	32.57	34.92	0.00926861	0.0051215	High		47.72		0.000276387		High	49.63	0.00022922	High	31.16	0.0141635							0
NDDSRAPTPK	12	3	1	154308687	S4(Phospho)	1180.5	3.37183e+07	4.85763e+07	9.89519e+07	1.76945e+08	3.76466e+07	5.88812e+07	47360472	NA	S(4): 100.0; T(8): 0.0	High	High	30.25	29.01	0.0132641	0.0199709	High		28.86		0.0189825		High	28.32	0.020686	High	34.56	0.0051092	High	36.87	0.00326887	High	29.23	0.0189844	1
SRASFDEER	5	2	1	154311700	S4(Phospho)	1176.47	2.84236e+06	3.90306e+06	1.83145e+07	1.38265e+07	NA	NA	868059	NA	S(1): 0.0; S(4): 100.0	High	High	29.1	28.64	0.0129178	0.0143612	High		27.57		0.0216106		High	37.16	0.00237502	High	30.03	0.0118181							1
RSQSPASSAPK	3	3	1	347836543	S4(Phospho)	1195.55	648318	NA	2.96645e+06	NA	NA	NA	536887	NA	S(2): 0.6; S(4): 99.3; S(7): 0.0; S(8): 0.0	High	High	27.76	27.96	0.0355925	0.0331109							High	28.37	0.0296914										1
ETASPAPVPAR	4	1	1	347842442	S4(Phospho)	1175.55	2.64651e+06	NA	NA	6.27576e+06	NA	3.70443e+06	3.25984e+06	NA	T(2): 0.7; S(4): 99.3	High	High	27.39	41.01	0.0391226	0.00169992										High	54.22	8.11759e-05				High	27.99	0.0340743	0
RQPSYTLDAPVGK	3	3	1	347831182	S4(Phospho)	1511.72	NA	NA	NA	NA	NA	NA	6.26606e+06	NA	S(4): 94.6; Y(5): 5.4; T(6): 0.0	High	High	27.1	35.26	0.0544982	0.00828028																			1
VVASPKPVR	6	2	1	347831758	S4(Phospho)	1032.56	4.05208e+06	2.93796e+06	8.99089e+06	5.68341e+06	NA	963988	4.6174e+06	NA	S(4): 100.0	High	High	26.86	27.99	0.0341034	0.0265287	High		27.72		0.0282304		High	24.35	0.0613361	High	31.36	0.01221				High	26.26	0.0395109	0
AARSLVDAK	4	2	1	154304948	S4(Phospho)	1010.5	2.71909e+07	NA	2.92947e+07	NA	NA	4.70609e+07	2.37079e+07	NA	S(4): 100.0	High	High	26.74	30.43	0.0458625	0.019745							High	29.36	0.0250875							High	36.42	0.00502815	1
SVSSMAR	7	2	1	472244439	S4(Phospho)	817.328	2.30453e+06	5.59142e+06	1.61683e+07	1.5187e+07	NA	NA	3.77318e+06	NA	S(1): 0.0; S(3): 0.5; S(4): 99.5	High	High	26.51	25.48	0.0301532	0.0382238	High		29.72		0.014399		High	25.62	0.0372854	High	31.77	0.00904771							0
ANVSPPASPK	10	1	1	347838118	S4(Phospho)	1047.49	382405	NA	848411	1.10226e+07	NA	NA	1.4763e+06	NA	S(4): 100.0; S(8): 0.0	High	High	26.2	37.9	0.037062	0.00246515	High		26.58		0.0334075		High	40.07	0.00153998	High	33.02	0.00765788							0
GPMSPR	3	4	1	347838959	S4(Phospho)	724.284	NA	460550	NA	NA	NA	NA	1.35371e+06	NA	S(4): 100.0	High	High	15.74	17.38	0.177086	0.0973164	High		21.12		0.0576904														0
RDASPNPAR	14	3	1	347833388	S4(Phospho)	1063.47	NA	761892	4.73866e+07	2.64686e+07	5.36016e+06	5.60663e+06	6.05782e+06	NA	S(4): 100.0		High		39.15		0.00200063	High		50.84		0.000135571		High	42.1	0.0011222	High	43.94	0.000734635	High	48.36	0.000239975	High	41.13	0.00126814	1
RTVSEAPADSSSSSAAGDAK	9	3	1	154309388	S4(Phospho)	1973.84	NA	9.47523e+06	3.07287e+07	4.3719e+07	1.52794e+06	NA	1.0434e+06	NA	T(2): 50.0; S(4): 50.0; S(10): 0.0; S(11): 0.0; S(12): 0.0; S(13): 0.0; S(14): 0.0		High		41.17		0.00286438	High		48.35		0.000502258		High	77.51	6.49353e-07	High	100.6	3.26176e-09	High	40.25	0.00319093				1
KPVSPASEPR	9	3	1	472245991	S4(Phospho)	1147.55	NA	2.07942e+06	9.17171e+06	5.14553e+06	5.0304e+06	8.35826e+06	5.54545e+06	2.51719e+06	S(4): 100.0; S(7): 0.0		High		51.18		0.000139079	High	High	48.17	33.12	0.000279664	0.0081661	High	37.6	0.00263277	High	38.9	0.0019839	High	43.88	0.00062003	High	59.07	1.87678e-05	0
KTGSGDLSGGLR	7	3	1	154294768	S4(Phospho)	1227.57	NA	3.59336e+06	1.25289e+07	1.16718e+07	5.70361e+06	1.19546e+07	6.87233e+06	NA	T(2): 0.0; S(4): 100.0; S(8): 0.0		High		40.21		0.00259637	High	High	43.2	40.88	0.00128751	0.00218027	High	43.56	0.00118509	High	50.56	0.000239534	High	36.21	0.00639015	High	39	0.00343057	1
RPASPDAR	6	3	1	154310849	S4(Phospho)	949.425	NA	1.18053e+07	3.58394e+07	2.8046e+07	NA	NA	1.12759e+06	NA	S(4): 100.0		High		32.88		0.00644036	High		41.55		0.000874802		High	41.19	0.000950408	High	51.41	9.03462e-05							0
IPQSPR	7	1	1	347835147	S4(Phospho)	777.365	NA	3.04584e+06	8.35494e+06	7.69306e+06	NA	NA	NA	NA	S(4): 100.0		High		32.47		0.00656838	High		40.05		0.00114672		High	28.72	0.0174559	High	32.86	0.00600424				High	25.45	0.0330718	0
YSSSFSHR	3	2	1	347837760	S4(Phospho)	1050.4	NA	1.7425e+06	NA	4.72396e+06	NA	NA	368180	NA	Y(1): 0.0; S(2): 0.0; S(3): 5.5; S(4): 94.2; S(6): 0.4		High		25.88		0.0317618	High		39.7		0.00135011					High	39.15	0.00161145							0
VTTSDAQGDAK	6	3	1	154310282	S4(Phospho)	1172.48	NA	611013	NA	2.22283e+06	NA	NA	323034	NA	T(2): 0.1; T(3): 6.8; S(4): 93.1		High		36.8		0.00295635	High		34.43		0.00510219		High	32.39	0.00816125	High	37.69	0.00242558							0
AVGSPIERPK	4	2	1	347832954	S4(Phospho)	1133.57	NA	8.19163e+06	2.90692e+07	3.09023e+07	NA	NA	1.24204e+07	NA	S(4): 100.0		High		29.13		0.0215648	High		34.02		0.00699431		High	38.95	0.00224773	High	29.59	0.0193975							0
GFSSDDDSKPK	4	2	1	154294956	S4(Phospho)	1262.49	NA	655554	NA	NA	NA	NA	1.56955e+06	NA	S(3): 50.0; S(4): 50.0; S(8): 0.0		High		38.98		0.00150504	High		32.42		0.00681627														0
TVGSASDLAR	4	2	1	472241844	S4(Phospho)	1056.47	NA	2.1619e+06	1.33779e+07	1.56777e+07	NA	NA	1.19745e+06	NA	T(1): 0.0; S(4): 99.6; S(6): 0.4		High		46		0.000443348	High		29.91		0.0180196		High	56.65	4.28218e-05	High	46.88	0.000358953							0
IEASPPRPK	4	1	1	347829187	S4(Phospho)	1074.53	NA	5.55777e+06	1.45517e+07	NA	NA	NA	6.97796e+06	NA	S(4): 100.0		High		26.8		0.0300859	High		28.7		0.0186831		High	26.88	0.0295367										0
LPESPR	3	1	1	347831162	S4(Phospho)	778.349	NA	755882	NA	NA	NA	NA	NA	NA	S(4): 100.0		High		29.52		0.00971671	High		27.83		0.014339														0
RSASTSDLTK	4	3	1	347827176	S4(Phospho)	1145.52	NA	4.00709e+06	2.07665e+07	2.10838e+07	NA	NA	4.03356e+06	NA	S(2): 0.0; S(4): 99.5; T(5): 0.5; S(6): 0.0; T(9): 0.0		High		28.86		0.023078	High		27.43		0.0337942		High	39.06	0.00218531	High	30.37	0.0171728							1
RPSSSLGHSK	7	3	1	472243851	S4(Phospho)	1135.53	NA	NA	5.68738e+06	6.31724e+06	NA	NA	2.31964e+06	NA	S(3): 0.5; S(4): 86.9; S(5): 6.3; S(9): 6.3		High		32.48		0.0112987	High		27.28		0.0360106		High	30.91	0.0162192	High	35.74	0.00517371							0
KVTSTDEQEETEK	4	3	1	347832408	S4(Phospho)	1603.67	NA	1.80005e+06	1.27644e+07	7.34114e+06	NA	NA	1.94232e+06	NA	T(3): 0.3; S(4): 99.3; T(5): 0.3; T(11): 0.0		High		54.51		7.52244e-05	High		26.84		0.0427484		High	46.44	0.000482346	High	58.73	2.84681e-05							1
NDGSVPNTPNR	4	3	1	472242955	S4(Phospho)	1250.52	NA	3.02551e+06	7.98922e+06	7.10529e+06	NA	NA	1.59433e+06	NA	S(4): 100.0; T(8): 0.0		High		33.5		0.00667792	High		25.25		0.0444822		High	28.86	0.0208027	High	32.79	0.00783766							0
SKASPPTTTEETTDDAK	11	3	1	154310282	S4(Phospho)	1858.79	NA	NA	970294	475594	545634	3.04437e+06	2.01387e+06	NA	S(1): 0.7; S(4): 99.3; T(7): 0.0; T(8): 0.0; T(9): 0.0; T(12): 0.0; T(13): 0.0		High		59.3		3.14285e-05							High	57.59	4.45903e-05	High	56.45	6.05792e-05	High	65.22	7.84586e-06	High	63.4	1.22957e-05	1
GFESDNDEEENAK	2	3	1	154315762	S4(Phospho)	1563.55	NA	NA	2.16897e+07	NA	NA	NA	1.00659e+06	NA	S(4): 100.0		High		32.54		0.0047918							High	53.58	4.24105e-05										0
MSISPTNSPALATR	4	2	1	347835220	S4(Phospho)	1525.71	NA	NA	1.69363e+07	1.46672e+07	NA	4.39762e+06	5.43648e+06	NA	S(2): 0.0; S(4): 100.0; T(6): 0.0; S(8): 0.0; T(13): 0.0		High		37.72		0.00493609							High	51.95	0.000186054	High	62.57	1.69048e-05				High	33.41	0.0132479	0
RKASDDAGTPSSAGR	9	3	1	154321531	S4(Phospho)	1555.69	NA	NA	1.09571e+07	7.63921e+06	NA	2.54624e+06	311038	NA	S(4): 100.0; T(9): 0.0; S(11): 0.0; S(12): 0.0		High		28.63		0.0309134							High	46.28	0.000549904	High	51.23	0.000177415				High	52.25	0.000139087	2
EKTSDTPASATPASK	11	3	1	154321531	S4(Phospho)	1570.7	NA	NA	2.63156e+06	2.01978e+06	NA	1.56003e+06	2.34644e+06	NA	T(3): 7.3; S(4): 92.6; T(6): 0.1; S(9): 0.0; T(11): 0.0; S(14): 0.0		High		43.72		0.00115284							High	45.96	0.00069209	High	53.8	0.000106093				High	50.62	0.000217174	1
KEESDSDAPLAK	3	3	1	347838289	S4(Phospho)	1369.59	NA	NA	4.28996e+06	4.06876e+06	NA	NA	3.95486e+06	NA	S(4): 100.0; S(6): 0.0		High		54.4		7.55202e-05							High	45.47	0.000536367	High	50.28	0.000180949							1
LSPSPGPGMMQEK	3	2	1	347830113	S4(Phospho)	1438.61	NA	NA	1.77249e+07	2.28228e+07	NA	NA	4.3881e+06	NA	S(2): 0.0; S(4): 100.0		High		33.77		0.00982236							High	44.64	0.000797054	High	37.33	0.00427181							0
STSSSEYEAGDGADEK	6	2	1	154315156	S4(Phospho)	1712.62	NA	NA	3.54658e+06	4.30568e+06	NA	NA	341701	NA	S(1): 0.0; T(2): 0.0; S(3): 0.3; S(4): 99.6; S(5): 0.0; Y(7): 0.0		High		38.34		0.0019272							High	44.63	0.00042355	High	60.36	1.12295e-05							0
SQSSIGSLR	3	2	1	347841434	S4(Phospho)	1014.46	NA	NA	1.34955e+06	NA	NA	NA	1.27527e+06	NA	S(1): 0.1; S(3): 0.6; S(4): 99.3; S(7): 0.0		High		40.42		0.00118471							High	44.55	0.000552434							High	37.05	0.00310657	0
KEESDSDEDVAPK	3	3	1	347838289	S4(Phospho)	1528.61	NA	NA	2.28715e+06	2.28626e+06	NA	NA	304139	NA	S(4): 99.8; S(6): 0.2		High		29.2		0.022843							High	44.21	0.000688457	High	53.26	8.56794e-05							1
SRDSDTIVVDK	2	2	1	472246520	S4(Phospho)	1314.59	NA	NA	6.02438e+06	NA	NA	NA	1.4964e+06	NA	S(1): 0.0; S(4): 100.0; T(6): 0.0		High		49.03		0.000250052							High	41.35	0.00148397										1
NTSSPNTSAIR	4	2	1	154297009	S4(Phospho)	1227.54	NA	NA	1.17411e+07	NA	NA	1.6371e+06	4.81822e+06	1.96352e+06	T(2): 0.0; S(3): 7.1; S(4): 92.9; T(7): 0.0; S(8): 0.0		High		40.37		0.00173565		High		38.1		0.0031441	High	38.92	0.00260313							High	28.49	0.0287406	0
RVESDGEEETR	5	1	1	347836528	S4(Phospho)	1386.55	NA	NA	706225	759248	NA	1.10061e+06	1.20846e+06	NA	S(4): 100.0; T(10): 0.0		High		50.13		0.000177603							High	38.57	0.00267566	High	44.79	0.000589113				High	26.99	0.0367975	1
RPGSAGADGSNPR	6	1	1	347831755	S4(Phospho)	1321.56	NA	NA	1.96914e+07	1.62923e+07	774461	1.99853e+06	2.34924e+06	NA	S(4): 100.0; S(10): 0.0		High		40.12		0.00188227							High	37.44	0.00337164	High	44.51	0.000692065	High	30.73	0.0163561	High	27.7	0.032861	0
DSPSDHGVETESK	3	1	1	472244968	S4(Phospho)	1467.56	NA	NA	8.56655e+06	9.06276e+06	NA	NA	8.65588e+06	NA	S(2): 0.5; S(4): 99.5; T(10): 0.0; S(12): 0.0		High		25.49		0.0361585							High	36.35	0.00290833	High	25.61	0.0344861							0
DSPSRGDAEDGDDSKDDVDSK	7	2	1	347828524	S4(Phospho)	2289.86	NA	NA	9.10611e+06	9.03681e+06	NA	NA	1.55347e+06	NA	S(2): 50.0; S(4): 50.0; S(14): 0.0; S(20): 0.0		High		39.02		0.00273811							High	34.18	0.00813541	High	36.37	0.00491337							2
SDVSDDEKPTR	4	3	1	472237931	S4(Phospho)	1328.54	NA	NA	1.0455e+07	1.29518e+07	NA	NA	3.56074e+06	NA	S(1): 0.0; S(4): 100.0; T(10): 0.0		High		35.97		0.00466655							High	32.67	0.00951728	High	34.16	0.00690673							0
RAGSPTPSTK	6	1	1	347838076	S4(Phospho)	1081.5	NA	NA	2.86001e+06	1.63724e+06	358396	5.94355e+06	NA	NA	S(4): 99.3; T(6): 0.7; S(8): 0.0; T(9): 0.0		High		35.36		0.00455527							High	29.88	0.0169623	High	30.2	0.0158051	High	31.46	0.012075	High	34.43	0.00609378	1
KPMSPR	3	2	1	154323486	S4(Phospho)	795.358	NA	NA	3.39834e+06	7666061	NA	NA	301170	NA	S(4): 100.0		High		24.81		0.0218044							High	29.4	0.0111038	High	28.89	0.00887027							0
SRASDVEQQK	2	3	1	154291583	S4(Phospho)	1227.54	NA	NA	6.78271e+07	NA	NA	NA	3.69165e+06	NA	S(1): 0.0; S(4): 100.0		High		27.41		0.0354933							High	26.21	0.0484646										1
VSVSPASSDYRR	3	2	1	347836748	S4(Phospho)	1403.63	NA	NA	NA	9.8272e+06	2.68185e+06	NA	2.69393e+06	NA	S(2): 0.0; S(4): 99.9; S(7): 0.0; S(8): 0.0; Y(10): 0.0		High		37.38		0.0047165										High	40.87	0.00210345	High	33.39	0.0118888				1
SEKSPVAPTASAK	2	1	1	472244843	S4(Phospho)	1352.64	NA	NA	NA	2.3104e+06	NA	NA	6.01252e+06	NA	S(1): 0.0; S(4): 98.9; T(9): 1.0; S(11): 0.1		High		35.49		0.00867238										High	35.91	0.00730878							1
VDPSPSEQDAAK	2	1	1	472244968	S4(Phospho)	1323.55	NA	NA	NA	4.37221e+06	NA	NA	1.8557e+06	NA	S(4): 50.0; S(6): 50.0		High		27.19		0.0349503										High	35.69	0.0048964							0
RASSPSIDTDK	3	2	1	154304208	S4(Phospho)	1256.55	NA	NA	NA	2.35361e+06	NA	NA	1.53155e+07	NA	S(3): 3.9; S(4): 48.0; S(6): 48.0; T(9): 0.0		High		30.02		0.0200076										High	31.74	0.0134647							1
LPASPR	3	3	1	347840316	S4(Phospho)	720.344	NA	NA	NA	1.23306e+06	NA	1.37791e+06	1.79025e+06	NA	S(4): 100.0		High		40.42		0.00106669										High	28.64	0.0160708				High	28.14	0.0180317	0
GYASPPPGQFQAGR	4	2	1	154313717	S4(Phospho)	1512.66	NA	NA	NA	NA	1.3057e+07	NA	26951103	6.41423e+06	Y(2): 0.0; S(4): 100.0		High		42.14		0.00126465		High		35.06		0.00653407							High	41.37	0.00152821				0
HAESGHDNAVASGHE	3	1	1	154302629	S4(Phospho)	1597.6	NA	NA	NA	NA	NA	NA	6.12575e+06	NA	S(4): 100.0; S(12): 0.0		High		46.66		0.000252456																High	32.1	0.0082932	0
TTHSGDGESTTDDDGLK	2	1	1	347827347	S4(Phospho)	1815.69	NA	NA	NA	NA	NA	NA	1.76142e+06	NA	T(1): 5.5; T(2): 5.5; S(4): 89.0; S(9): 0.0; T(10): 0.0; T(11): 0.0		High		60.34		1.4564e-05																			0
APASPEETDIAK	1	1	1	507414552	S4(Phospho)	1308.57	NA	NA	NA	NA	NA	NA	1.27828e+06	NA	S(4): 100.0; T(8): 0.0		High		41.28		0.00154904																			0
ASRSPEPIGR	1	2	1	154315268	S4(Phospho)	1149.54	NA	NA	NA	NA	NA	NA	5.80567e+06	NA	S(2): 0.0; S(4): 100.0		High		37.2		0.00390619																			1
RLDSANESTR	2	3	1	347841314	S4(Phospho)	1228.53	NA	NA	NA	NA	NA	NA	330607	NA	S(4): 100.0; S(8): 0.0; T(9): 0.0		High		30.72		0.0129626																			1
ISSSSPPPPLK	1	1	1	347831186	S4(Phospho)	1189.59	NA	NA	NA	NA	NA	NA	955115	NA	S(2): 0.0; S(3): 1.3; S(4): 9.9; S(5): 88.8		High		30.6		0.016766																			0
NRQSPSSSTTSLPR	2	1	1	347838076	S4(Phospho)	1597.73	NA	NA	NA	NA	NA	NA	9.05704e+06	NA	S(4): 100.0; S(6): 0.0; S(7): 0.0; S(8): 0.0; T(9): 0.0; T(10): 0.0; S(11): 0.0		High		30.28		0.0281737																			1
RSNSSSYTAGLK	1	2	1	347831162	S4(Phospho)	1350.61	NA	NA	NA	NA	NA	NA	875310	NA	S(2): 0.0; S(4): 44.1; S(5): 3.9; S(6): 3.9; Y(7): 44.1; T(8): 3.9		High		28.84		0.0286705																			1
SVSSAVR	1	2	1	154314277	S4(Phospho)	785.355	NA	NA	NA	NA	NA	NA	1.841e+06	NA	S(1): 0.0; S(3): 5.1; S(4): 94.9		High		28.53		0.0195693																			0
RNNSGPVIR	1	2	1	347837281	S4(Phospho)	1092.53	NA	NA	NA	NA	NA	NA	3.73664e+06	NA	S(4): 100.0		High		28.47		0.023184																			1
GKQSPLGSR	1	2	1	347838625	S4(Phospho)	1009.48	NA	NA	NA	NA	NA	NA	302753	NA	S(4): 100.0; S(8): 0.0		High		25.02		0.0413929																			1
GLGSPTGGFSFGGAGSR	4	1	1	347842356	S4(Phospho)	1591.69	4.38008e+06	4.70407e+06	1.449e+07	1.64201e+07	NA	NA	NA	NA	S(4): 100.0; T(6): 0.0; S(10): 0.0; S(16): 0.0	High		124.61		8.66578e-12		High		108.45		3.57938e-10		High	95.26	7.07398e-09	High	99.18	3.0135e-09							0
SSMSGMTSR	5	1	1	347830298	S4(Phospho)	1023.36	332269	NA	1.96249e+06	1.5309e+06	NA	NA	NA	NA	S(1): 0.0; S(2): 0.0; S(4): 100.0; T(7): 0.0; S(8): 0.0	High		62.95		3.90383e-06								High	61.89	6.25854e-06	High	23.01	0.0385027							0
VGSSQAATQGK	6	1	1	347840794	S4(Phospho)	1113.49	1.11222e+06	1.51689e+06	6.82894e+06	5.52709e+06	NA	NA	NA	NA	S(3): 0.4; S(4): 99.6; T(8): 0.0	High		53.3		7.03941e-05		High		35.94		0.00383298		High	66.33	3.46886e-06	High	67.02	2.98907e-06							0
DALSSGEQDKK	11	3	1	347831952	S4(Phospho)	1257.53	4.84934e+07	9.38788e+07	2.46811e+08	1.57958e+08	5.53514e+06	7.16855e+06	NA	NA	S(4): 100.0; S(5): 0.0	High		48.02		0.000267405		High		44.06		0.000665533		High	35.81	0.0047892	High	36.25	0.00401948	High	30.19	0.0161287	High	34.4	0.00624494	1
AIESPTPNALVEK	5	3	1	39726338	S4(Phospho)	1448.7	1.62316e+06	3.22587e+06	5.69305e+06	6.34376e+06	1.48403e+06	NA	NA	NA	S(4): 100.0; T(6): 0.0	High		43.52		0.00106045		High		40.23		0.00225249		High	46.27	0.000562974	High	42.2	0.00131961	High	36.44	0.00541363				0
SGSSPIQSDLSPSK	3	3	1	347827677	S4(Phospho)	1469.65	2.32053e+06	4.30619e+06	NA	9.453e+06	NA	NA	NA	NA	S(1): 1.0; S(3): 1.0; S(4): 98.0; S(8): 0.0; S(11): 0.0; S(13): 0.0	High		43.45		0.00102119		High		31.72		0.0151083					High	30.9	0.0181261							0
APASPAPSNR	8	3	1	472240551	S4(Phospho)	1047.46	2.29909e+06	7.28167e+06	4.65583e+07	3.83791e+07	1.1404e+07	1.34932e+07	NA	2.15151e+07	S(4): 100.0; S(8): 0.0	High		43.09		0.000601362		High	High	39.99	37.45	0.00122782	0.00220362	High	32.39	0.00706539	High	26.94	0.0329752	High	37.94	0.0019685	High	41.97	0.00077828	0
IALSPTPAK	3	3	1	154291267	S4(Phospho)	977.507	578324	NA	NA	5.90716e+06	NA	NA	NA	NA	S(4): 99.8; T(6): 0.2	High		41.32		0.00160125											High	39.34	0.00252615							0
AMASPGSGSTESK	4	2	1	472245954	S4(Phospho)	1289.51	940983	1.56003e+06	7.68472e+06	3.33986e+06	NA	NA	NA	NA	S(4): 100.0; S(7): 0.0; S(9): 0.0; T(10): 0.0; S(12): 0.0	High		41.01		0.000887601		High		35.35		0.00312165		High	48.54	0.000160953	High	54.85	3.76442e-05							0
GPISPTSLPSQSR	2	2	1	347840942	S4(Phospho)	1406.67	2.38204e+06	NA	NA	NA	NA	NA	NA	NA	S(4): 99.9; T(6): 0.1; S(7): 0.0; S(10): 0.0; S(12): 0.0	High		39.51		0.00271464																				0
RRASAADIGSLSER	4	3	1	154299246	S4(Phospho)	1568.75	3.47409e+06	1.47205e+06	4.09192e+07	NA	NA	383127	NA	NA	S(4): 100.0; S(10): 0.0; S(12): 0.0	High		38.31		0.00489935		High		55.58		9.18625e-05		High	36.74	0.00676816							High	41.21	0.00231591	2
SDLSLTEK	3	3	1	154323730	S4(Phospho)	972.429	6.14086e+06	NA	2.61974e+07	3.91074e+07	NA	NA	NA	NA	S(1): 0.0; S(4): 50.0; T(6): 50.0	High		36.99		0.00355975								High	35.37	0.00516916	High	37.78	0.0029677							0
GSRSPSRQPVTK	4	2	1	347840193	S4(Phospho)	1379.68	8.49905e+06	1.23755e+07	1.5533e+07	1.99969e+07	NA	NA	NA	NA	S(2): 8.5; S(4): 91.4; S(6): 0.1; T(11): 0.0	High		35.69		0.00648806		High		35.76		0.00627814		High	32	0.0150799	High	28.69	0.0324497							2
NNSSPIVDK	5	3	1	154310849	S4(Phospho)	1053.46	1.64667e+06	2.96621e+06	NA	1.48923e+07	NA	NA	NA	NA	S(3): 0.3; S(4): 99.7	High		35.51		0.00298061		High		37		0.00203517					High	43.96	0.000425898							0
RTFSEDDR	9	1	1	347441053	S4(Phospho)	1105.43	335145	1.54864e+07	2.47079e+07	2.44923e+07	NA	NA	NA	NA	T(2): 0.2; S(4): 99.8	High		35.19		0.00258801		High		39.36		0.000990755		High	36.29	0.00227234	High	29.12	0.00955201							1
RNDSPRGGPR	9	2	1	347834979	S4(Phospho)	1191.54	1.84388e+06	15497433	1.05247e+08	2.68875e+07	NA	NA	NA	NA	S(4): 100.0	High		35.07		0.00614564		High		26.63		0.0406295		High	30.24	0.0173161	High	31.99	0.0136285							2
RPNSISETLGK	3	3	1	154311449	S4(Phospho)	1281.62	943315	NA	6.88653e+06	1.07252e+07	NA	NA	NA	NA	S(4): 99.5; S(6): 0.5; T(8): 0.0	High		34.99		0.00727416								High	40.63	0.0019851	High	33.58	0.0101081							0
TATSTYSGSTVSLPLAR	3	3	1	472238558	S4(Phospho)	1791.85	4.0024e+06	NA	NA	NA	NA	NA	NA	NA	T(1): 0.0; T(3): 0.0; S(4): 0.0; T(5): 0.0; Y(6): 0.0; S(7): 0.0; S(9): 10.4; T(10): 10.4; S(12): 79.2	High		34.92		0.0113704																				0
RTDSEDLSK	7	3	1	347830121	S4(Phospho)	1130.47	352166	2.38069e+06	NA	NA	NA	NA	NA	NA	T(2): 0.4; S(4): 99.6; S(8): 0.0	High		34.21		0.00479833		High		32.35		0.00718897														1
RSASTDVLR	6	2	1	347835761	S4(Phospho)	1084.52	6.64562e+06	5.78435e+06	2.11786e+07	2.27928e+07	NA	NA	NA	NA	S(2): 0.0; S(4): 96.2; T(5): 3.8	High		33.68		0.00769245		High		37.93		0.00350315		High	51.19	0.00016233	High	47.91	0.000360832							1
RGNSVDNPASR	7	3	1	154314995	S4(Phospho)	1252.54	3.2881e+06	4.47584e+06	1.57309e+07	1.39146e+07	NA	NA	NA	NA	S(4): 100.0; S(10): 0.0	High		33.6		0.00822832		High		44.54		0.000662691		High	53.61	8.2094e-05	High	42.66	0.00100812							1
ISLSTR	2	2	1	347837392	S4(Phospho)	756.365	923914	NA	3.04328e+06	NA	NA	NA	NA	NA	S(2): 0.5; S(4): 99.0; T(5): 0.5	High		33.04		0.00675366								High	28.47	0.0193437										0
NSISYGSGSR	5	1	1	347828008	S4(Phospho)	1107.45	767256	1.90013e+06	2.27193e+06	2.85303e+06	NA	NA	NA	NA	S(2): 0.0; S(4): 50.0; Y(5): 50.0; S(7): 0.0; S(9): 0.0	High		32.98		0.00868539		High		30.87		0.0141185		High	33.25	0.00816186	High	40.2	0.00185746							0
RRSSVGSDPYNR	5	1	1	347830640	S4(Phospho)	1473.66	426952	NA	7.251e+06	3.63324e+06	NA	NA	NA	NA	S(3): 50.0; S(4): 50.0; S(7): 0.0; Y(10): 0.0	High		32.82		0.011127								High	45.79	0.000529903	High	48.98	0.000240932							2
RHPSFGISSPAK	3	2	1	154318957	S4(Phospho)	1363.65	NA	NA	2.00906e+06	1.94415e+06	NA	NA	NA	NA	S(4): 100.0; S(8): 0.0; S(9): 0.0	High		32.6		0.010771								High	25.24	0.0613414	High	29.71	0.0211138							1
MNASPANSVSGR	4	1	1	347831755	S4(Phospho)	1270.52	415845	NA	2.5663e+06	NA	727626	1.17019e+06	NA	NA	S(4): 100.0; S(8): 0.0; S(10): 0.0	High		32.15		0.0110021								High	54.35	6.57435e-05				High	42.15	0.00107278	High	38.04	0.00284236	0
ESSSYNVTPR	4	1	1	347835157	S4(Phospho)	1219.5	4.92136e+06	6.31991e+06	NA	NA	NA	NA	NA	NA	S(2): 2.6; S(3): 32.5; S(4): 32.5; Y(5): 32.5; T(8): 0.0	High		31.74		0.00880898		High		32.23		0.00786911														0
LQLSSIR	8	4	1	347441678	S4(Phospho)	896.46	1.20147e+06	2.54561e+06	4.80602e+06	6.37513e+06	NA	NA	NA	NA	S(4): 50.0; S(5): 50.0	High		31.41		0.018792		High		31.38		0.0189223		High	27.22	0.0390721	High	33.72	0.0110401							0
RRVSSTELESPEK	1	2	1	154310761	S4(Phospho)	1597.76	4.11408e+06	NA	NA	NA	NA	NA	NA	NA	S(4): 99.3; S(5): 0.6; T(6): 0.1; S(10): 0.0	High		30.56		0.0254917																				2
RHPSEFPETPSR	2	2	1	347827169	S4(Phospho)	1519.67	1.71019e+06	NA	7.28437e+06	NA	NA	NA	NA	NA	S(4): 100.0; T(9): 0.0; S(11): 0.0	High		30.5		0.0250442								High	30	0.02815										1
IALSPTPAR	3	3	1	154291267	S4(Phospho)	1005.51	1.22018e+06	NA	6.93157e+06	8.86509e+06	NA	NA	NA	NA	S(4): 100.0; T(6): 0.0	High		28.72		0.0217528								High	31.39	0.0118718	High	38.48	0.00232016							0
RSLSLAER	4	3	1	154291267	S4(Phospho)	1011.5	2.84713e+06	4.26446e+06	9.72052e+06	7.4222e+06	NA	NA	NA	NA	S(2): 0.0; S(4): 100.0	High		28.57		0.0277991		High		33.65		0.0089756		High	36.83	0.00431582	High	26.25	0.0493246							1
YGRSPPPRPR	9	2	1	472242435	S4(Phospho)	1262.62	2.07613e+06	7.9775e+07	4.02077e+08	2.15528e+08	NA	NA	NA	NA	Y(1): 5.7; S(4): 94.3	High		28.52		0.0310033		High		26.16		0.0533837		High	30.97	0.0181562	High	33.72	0.00936286							1
YDSSPSPR	3	3	1	154314995	S4(Phospho)	988.377	1.47711e+06	3.04082e+06	NA	7.8257e+06	NA	NA	NA	NA	Y(1): 0.0; S(3): 5.2; S(4): 94.4; S(6): 0.3	High		28.29		0.00984427		High		29.86		0.00771088					High	32.87	0.00354762							0
RVLSGQTAALPATR	4	2	1	154294754	S4(Phospho)	1520.79	1.18228e+06	1.53332e+06	2.46868e+06	NA	NA	NA	NA	NA	S(4): 49.6; T(7): 49.6; T(13): 0.9	High		27.85		0.0387999		High		39.29		0.0026084		High	29.27	0.0262635										1
SLMSPDISR	6	3	1	154301338	S4(Phospho)	1085.47	9.55437e+06	NA	3.18092e+07	3.20607e+07	NA	NA	NA	NA	S(1): 0.0; S(4): 100.0; S(8): 0.0	High		27.67		0.0277877								High	33.97	0.00713543	High	28.96	0.0226162							0
SLESSDNIQNR	4	2	1	472238346	S4(Phospho)	1342.56	574828	NA	4379604	1.52077e+06	NA	NA	NA	NA	S(1): 0.0; S(4): 4.3; S(5): 95.7	High		27.58		0.0311629								High	48.67	0.000247892	High	40.82	0.00151099							0
DPTSPVVAR	2	3	1	472242892	S4(Phospho)	1021.47	3.81624e+06	5607238	NA	NA	NA	NA	NA	NA	T(3): 0.4; S(4): 99.6	High		27.57		0.0245853		High		25.35		0.0409898														0
STHSAAASDISK	15	2	1	154290050	S4(Phospho)	1254.54	2.02293e+06	4.65734e+06	1.20498e+07	5.30012e+06	6280580	9.58591e+06	NA	6.06977e+06	S(1): 0.6; T(2): 0.6; S(4): 98.8; S(8): 0.0; S(11): 0.0	High		26.64		0.0345749		High	High	31.61	52.59	0.0110783	9.28111e-05	High	35.96	0.00406888	High	39.71	0.00171583	High	40.37	0.00146474	High	32.58	0.0093025	0
TARSPGLSR	2	3	1	347837740	S4(Phospho)	1024.49	1.03947e+06	1.68601e+06	NA	NA	NA	NA	NA	NA	T(1): 0.0; S(4): 100.0; S(8): 0.0	High		25.93		0.0490119		High		26.37		0.0419828														1
RISSSQALR	4	2	1	154289220	S4(Phospho)	1097.55	3.33921e+06	NA	1.08614e+07	5.52632e+06	NA	NA	NA	NA	S(3): 0.4; S(4): 99.2; S(5): 0.4	High		25.55		0.056001								High	43.95	0.000753081	High	26.18	0.0484391							1
VDTSPQSSNR	3	2	1	154323548	S4(Phospho)	1170.48	338413	NA	3.10936e+06	3.06363e+06	NA	NA	NA	NA	T(3): 0.3; S(4): 99.7; S(7): 0.0; S(8): 0.0	High		23.67		0.0483228								High	41.24	0.000845576	High	38.42	0.00161865							0
RGSSMGSASGSQR	4	3	1	347827176	S4(Phospho)	1347.55	NA	1.07713e+06	1.10851e+07	5.9861e+06	NA	NA	NA	NA	S(3): 0.5; S(4): 99.5; S(7): 0.0; S(9): 0.0; S(11): 0.0							High		55.81		3.92321e-05		High	52.43	7.77211e-05	High	36.26	0.00325314							1
TVKSDLTR	1	2	1	472244962	S4(Phospho)	999.487	NA	5.59363e+06	NA	NA	NA	NA	NA	NA	T(1): 0.0; S(4): 100.0; T(7): 0.0							High		42.93		0.000830209														1
GPLSPLAQQER	1	3	1	154309388	S4(Phospho)	1275.61	NA	5.12231e+06	NA	NA	NA	NA	NA	NA	S(4): 100.0							High		41.23		0.00173272														0
RASSLNSASNIDTR	8	2	1	154311720	S4(Phospho)	1571.72	NA	2.49258e+06	5.87904e+06	7.55252e+06	NA	NA	NA	NA	S(3): 5.1; S(4): 94.9; S(7): 0.0; S(9): 0.0; T(13): 0.0							High		40.49		0.00257272		High	58.68	3.90972e-05	High	48.09	0.000437773							1
SGGSLDSVK	3	3	1	154309595	S4(Phospho)	929.399	NA	NA	1.03792e+06	NA	NA	NA	NA	NA	S(1): 0.0; S(4): 100.0; S(7): 0.0							High		39.15		0.00113713		High	41.96	0.000615847										0
RSPSPGPYPSGNDDFGK	4	1	1	347837057	S4(Phospho)	1857.78	NA	2.86354e+06	NA	9.59289e+06	NA	NA	NA	NA	S(2): 0.0; S(4): 100.0; Y(8): 0.0; S(10): 0.0							High		34.57		0.0111899					High	40.95	0.00256325							1
TQESESLPVAK	2	3	1	154297017	S4(Phospho)	1268.58	NA	NA	1.13082e+07	NA	NA	NA	NA	NA	T(1): 0.0; S(4): 100.0; S(6): 0.0							High		34.05		0.0102126		High	39.54	0.0024736										0
NTGSHTPAEPAGPTVTLSGR	3	1	1	347829187	S4(Phospho)	2029.93	NA	3.89634e+06	6.3859e+06	NA	NA	NA	NA	NA	T(2): 33.3; S(4): 33.3; T(6): 33.3; T(14): 0.0; T(16): 0.0; S(18): 0.0							High		32.51		0.0217126		High	43.63	0.0015368										0
LSSSPTSIESPTNVTPK	6	2	1	472239691	S4(Phospho)	1824.86	NA	4.72692e+06	1.65276e+07	NA	NA	NA	NA	NA	S(2): 33.3; S(3): 33.3; S(4): 33.3; T(6): 0.1; S(7): 0.0; S(10): 0.0; T(12): 0.0; T(15): 0.0							High		32.49		0.0191073		High	39.08	0.00418986										0
RSLSFGPATNR	2	1	1	347842037	S4(Phospho)	1285.61	NA	1.79492e+06	4.42814e+06	NA	NA	NA	NA	NA	S(2): 0.9; S(4): 99.1; T(9): 0.0							High		31.16		0.0168048		High	30.44	0.0198351										1
RQSSLSSSADALKK	3	3	1	154309744	S4(Phospho)	1557.76	NA	1.25758e+06	4.78001e+06	NA	NA	NA	NA	NA	S(3): 3.5; S(4): 48.1; S(6): 48.1; S(7): 0.3; S(8): 0.0							High		31.16		0.0249202		High	30.28	0.0285019										2
RPTSSPRPK	3	1	1	347835583	S4(Phospho)	1105.55	NA	667866	2.26323e+06	NA	NA	NA	NA	NA	T(3): 6.6; S(4): 86.8; S(5): 6.6							High		30.3		0.0162853		High	25.68	0.0471841										0
RVASPAPANIDR	3	3	1	154319241	S4(Phospho)	1346.66	NA	4.03317e+07	1.14099e+08	1.33315e+08	NA	NA	NA	NA	S(4): 100.0							High		30.1		0.0237957		High	31.24	0.0201059	High	39.18	0.00290479							1
RTFSEDDRLEAQNNVK	2	1	1	347441053	S4(Phospho)	2001.9	NA	113848464	NA	1.17539e+09	NA	NA	NA	NA	T(2): 0.8; S(4): 99.2							High		30.05		0.0366259					High	30.31	0.0341251							2
RANSLAHTGK	3	3	1	347837740	S4(Phospho)	1134.54	NA	772887	1.31634e+07	3.73257e+06	NA	NA	NA	NA	S(4): 99.9; T(8): 0.1							High		29.78		0.0196717		High	27.63	0.0332224	High	44.21	0.000730181							1
ESTSRDWNNK	2	1	1	472243022	S4(Phospho)	1316.52	NA	2.22323e+06	3.73147e+06	NA	NA	NA	NA	NA	S(2): 0.4; T(3): 0.4; S(4): 99.2							High		29.57		0.0119793		High	21.57	0.0741907										1
TPFSPR	2	2	1	347441671	S4(Phospho)	784.339	NA	NA	3.96146e+06	NA	NA	NA	NA	NA	T(1): 0.0; S(4): 100.0							High		29.43		0.0163626		High	28.68	0.0190404										0
TRTSPVQMLSK	3	3	1	154315170	S4(Phospho)	1327.64	NA	786734	NA	NA	NA	NA	NA	NA	T(1): 0.2; T(3): 49.9; S(4): 49.9; S(10): 0.0							High		28.12		0.0419343														1
ARASPSLQEVR	3	3	1	347828098	S4(Phospho)	1293.63	NA	9.16498e+06	3.51395e+07	NA	NA	NA	NA	NA	S(4): 94.1; S(6): 5.9							High		28.02		0.0358907		High	32.02	0.0142569										1
RNPSSEYTSK	1	2	1	154295225	S4(Phospho)	1248.53	NA	1.56152e+06	NA	NA	NA	NA	NA	NA	S(4): 99.3; S(5): 0.6; Y(7): 0.1; T(8): 0.0; S(9): 0.0							High		25.79		0.0453449														1
SRSSISSPR	1	3	1	154309744	S4(Phospho)	1056.48	NA	972666	NA	NA	NA	NA	NA	NA	S(1): 5.5; S(3): 47.1; S(4): 47.1; S(6): 0.1; S(7): 0.1							High		25.67		0.043092														1
RRGSTVDEAR	3	3	1	154308410	S4(Phospho)	1226.56	NA	485010	9.27739e+06	4.43592e+06	NA	NA	NA	NA	S(4): 94.4; T(5): 5.6							High		25.2		0.0676469		High	35.94	0.00588318	High	28.87	0.0296405							2
KVESPSR	1	2	1	347828586	S4(Phospho)	882.408	NA	490759	NA	NA	NA	NA	NA	NA	S(4): 99.7; S(6): 0.3							High		24.93		0.0570425														1
TQESVEKPR	1	3	1	154291087	S4(Phospho)	1153.52	NA	673849	NA	NA	NA	NA	NA	NA	T(1): 0.8; S(4): 99.2							High		24.28		0.0587869														0
RGSSNATITVHPSK	4	3	1	472241844	S4(Phospho)	1534.74	NA	NA	4.53976e+06	4.04989e+06	NA	NA	NA	NA	S(3): 50.0; S(4): 50.0; T(7): 0.0; T(9): 0.0; S(13): 0.0													High	66.95	5.23766e-06	High	56.13	6.28955e-05							1
NSYSTSSIMSNMSHVSGYSQAHNLR	3	1	1	472246501	S4(Phospho)	2838.2	NA	NA	5.13187e+06	NA	NA	NA	NA	NA	S(2): 0.1; Y(3): 1.0; S(4): 88.8; T(5): 9.1; S(6): 1.0; S(7): 0.1; S(10): 0.0; S(13): 0.0; S(16): 0.0; Y(18): 0.0; S(19): 0.0													High	66.92	9.79596e-06	High	45.3	0.00141953							0
RFDSAEPESEPVTEEK	2	2	1	347838702	S4(Phospho)	1929.81	NA	NA	5.97716e+06	6.97954e+06	NA	NA	NA	NA	S(4): 93.9; S(9): 6.1; T(13): 0.0													High	62.71	1.63686e-05	High	68.93	3.86373e-06							1
RQESQGTEDADVENEK	1	3	1	154303267	S4(Phospho)	1914.77	NA	NA	799116	NA	NA	NA	NA	NA	S(4): 50.0; T(7): 50.0													High	59.71	2.53901e-05										1
SEESEDDEDLQR	2	3	1	154297279	S4(Phospho)	1531.54	NA	NA	2.11748e+07	3.36734e+07	NA	NA	NA	NA	S(1): 0.0; S(4): 100.0													High	56.87	1.98826e-05	High	61.93	4.48847e-06							0
HKSSVGEYGAHSR	1	2	1	347830900	S4(Phospho)	1494.65	NA	NA	2.43315e+06	NA	NA	NA	NA	NA	S(3): 50.0; S(4): 50.0; Y(8): 0.0; S(12): 0.0													High	56.43	4.55019e-05										1
HRQSLSANDLDTASSPGR	2	2	1	347829285	S4(Phospho)	1991.89	NA	NA	6.89561e+06	5.66918e+06	NA	NA	NA	NA	S(4): 99.4; S(6): 0.6; T(12): 0.0; S(14): 0.0; S(15): 0.0													High	54.19	0.000138517	High	78.01	5.85852e-07							1
KDPSSTALVTTGDEPVPEK	2	3	1	154309995	S4(Phospho)	2050.96	NA	NA	1.8302e+06	2.39167e+06	NA	NA	NA	NA	S(4): 85.9; S(5): 7.1; T(6): 7.1; T(10): 0.0; T(11): 0.0													High	53.91	0.000180258	High	67.35	8.09019e-06							1
REDSTDSWSR	2	2	1	160419161	S4(Phospho)	1318.51	NA	NA	8.27715e+06	4.20526e+06	NA	NA	NA	NA	S(4): 50.0; T(5): 50.0; S(7): 0.0; S(9): 0.0													High	52.47	7.13462e-05	High	28.81	0.0165061							1
RRSSQIEDEASFR	2	3	1	332319728	S4(Phospho)	1660.74	NA	NA	4.00808e+06	2.49533e+06	NA	NA	NA	NA	S(3): 50.0; S(4): 50.0; S(11): 0.0													High	51.48	0.000211586	High	36.36	0.00693619							2
RLDSDVQTGK	2	3	1	154321806	S4(Phospho)	1198.55	NA	NA	3.33791e+06	2.72326e+06	NA	NA	NA	NA	S(4): 99.5; T(8): 0.5													High	50.56	0.000183716	High	46.3	0.0004876							1
NTISPRPGSSSTPSGGGGYDFSHTPSTSR	3	2	1	347828190	S4(Phospho)	2974.3	NA	NA	2.95606e+06	NA	NA	NA	NA	NA	T(2): 11.6; S(4): 87.6; S(9): 0.2; S(10): 0.2; S(11): 0.2; T(12): 0.0; S(14): 0.0; Y(19): 0.0; S(22): 0.0; T(24): 0.0; S(26): 0.0; T(27): 0.0; S(28): 0.0													High	49.99	0.000611406	High	46.3	0.00142177							0
RQYSAGNLNNNLGR	1	2	1	154318469	S4(Phospho)	1656.76	NA	NA	4.41289e+06	NA	NA	NA	NA	NA	Y(3): 0.6; S(4): 99.4													High	49.68	0.000317019										1
VSVSPASSDYR	2	2	1	347836748	S4(Phospho)	1247.53	NA	NA	2.11749e+06	3.86501e+06	NA	NA	NA	NA	S(2): 0.0; S(4): 99.6; S(7): 0.3; S(8): 0.0; Y(10): 0.0													High	48.92	0.00028083	High	37.84	0.00332985							0
SLSSPTITTTVDEHVSK	1	1	1	472240092	S4(Phospho)	1881.88	NA	NA	3.11365e+06	NA	NA	NA	NA	NA	S(1): 0.0; S(3): 0.3; S(4): 99.4; T(6): 0.3; T(8): 0.0; T(9): 0.0; T(10): 0.0; S(16): 0.0													High	48.44	0.000466177										0
NRTSTDLQQNVYQNR	4	2	1	154303621	S4(Phospho)	1916.86	NA	NA	2131677	2.35791e+06	NA	NA	NA	NA	T(3): 4.4; S(4): 95.4; T(5): 0.2; Y(12): 0.0													High	47.97	0.00060803	High	37.51	0.00678627							1
RAHSPSVDGASEK	3	2	1	347835336	S4(Phospho)	1420.62	NA	NA	2.43801e+06	2.56638e+06	NA	NA	NA	NA	S(4): 50.0; S(6): 50.0; S(11): 0.0													High	47.93	0.000414741	High	42.42	0.00148927							1
SSVSDSYDSR	3	1	1	347833013	S4(Phospho)	1182.43	NA	NA	1.96709e+06	2.49325e+06	NA	NA	NA	NA	S(1): 0.0; S(2): 0.0; S(4): 99.1; S(6): 0.4; Y(7): 0.4; S(9): 0.0													High	47.11	0.000188136	High	34.36	0.00294982							0
RRTSMDEATTR	2	2	1	315003897	S4(Phospho)	1403.61	NA	NA	3.69724e+07	1.72948e+07	NA	NA	NA	NA	T(3): 1.0; S(4): 99.0; T(9): 0.0; T(10): 0.0													High	45.49	0.000518365	High	35.78	0.00484882							2
ISASGTWRPSSEFGSEDAGIDIPK	4	2	1	154322523	S4(Phospho)	2587.18	NA	NA	2.68714e+06	NA	NA	NA	NA	NA	S(2): 7.8; S(4): 92.2; T(6): 0.1; S(10): 0.0; S(11): 0.0; S(15): 0.0													High	44.32	0.00222452										0
AVGSGHHLR	2	1	1	347835055	S4(Phospho)	1013.47	NA	NA	2.92146e+06	1.9748e+06	NA	NA	NA	NA	S(4): 100.0													High	43.16	0.000864675	High	49.79	0.000187868							0
RNDSPNVSGEIK	1	2	1	154309087	S4(Phospho)	1395.63	NA	NA	1.00224e+07	NA	NA	NA	NA	NA	S(4): 100.0; S(8): 0.0													High	42.47	0.0014156										1
RAVSDPYNSPR	2	2	1	347830207	S4(Phospho)	1341.6	NA	NA	1.18502e+07	1.15392e+07	NA	NA	NA	NA	S(4): 48.3; Y(7): 48.3; S(9): 3.5													High	42.44	0.00115458	High	34.56	0.00712138							1
SQQSPLASSR	2	2	1	472239909	S4(Phospho)	1140.5	NA	NA	1.58196e+06	980088	NA	NA	NA	NA	S(1): 0.0; S(4): 100.0; S(8): 0.0; S(9): 0.0													High	42.37	0.00109512	High	39.4	0.00191168							0
RRGSDTWDSGR	1	1	1	347838118	S4(Phospho)	1372.58	NA	NA	2.47506e+07	NA	NA	NA	NA	NA	S(4): 100.0; T(6): 0.0; S(9): 0.0													High	42.33	0.00105847										2
RDDSMSHYER	1	2	1	347837700	S4(Phospho)	1375.51	NA	NA	2.47432e+06	NA	NA	NA	NA	NA	S(4): 6.0; S(6): 94.0; Y(8): 0.0													High	42.05	0.000603216										1
NSASEDEREGGSR	3	3	1	154315156	S4(Phospho)	1473.56	NA	NA	2.267e+06	1.58348e+06	NA	NA	NA	NA	S(2): 0.0; S(4): 100.0; S(12): 0.0													High	41.67	0.00101775	High	34.81	0.00493902							1
AQMSPTSTFIPASSPR	2	3	1	472245082	S4(Phospho)	1757.79	NA	NA	5.07328e+06	6.897e+06	NA	NA	NA	NA	S(4): 99.9; T(6): 0.1; S(7): 0.0; T(8): 0.0; S(13): 0.0; S(14): 0.0													High	41.54	0.00224816	High	50.01	0.000331735							0
RAQSQENQYHER	2	2	1	154295292	S4(Phospho)	1625.68	NA	NA	9.78237e+06	NA	NA	NA	NA	NA	S(4): 100.0; Y(9): 0.0													High	41.14	0.00197282							High	30.56	0.0228106	1
SAESPTAASLQR	1	2	1	347835073	S4(Phospho)	1297.58	NA	NA	627986	NA	NA	NA	NA	NA	S(1): 0.7; S(4): 99.2; T(6): 0.1; S(9): 0.0													High	40.8	0.00171759										0
HSVSQLFAPHPAFALR	1	1	1	347839233	S4(Phospho)	1857.91	NA	NA	NA	NA	NA	NA	NA	NA	S(2): 0.5; S(4): 99.5													High	40.46	0.0028604										0
RAFSFGSAAELRK	1	3	1	347839538	S4(Phospho)	1519.74	NA	NA	3.50592e+06	NA	NA	NA	NA	NA	S(4): 100.0; S(7): 0.0													High	40.31	0.00243485										2
SAESTTNLVASR	2	3	1	154309995	S4(Phospho)	1315.59	NA	NA	6.13718e+06	NA	NA	NA	NA	NA	S(1): 0.0; S(4): 99.5; T(5): 0.4; T(6): 0.0; S(11): 0.0													High	39.83	0.00206424										0
DNHSPLSSPPAAAPQLHADIFSSPIR	1	1	1	347838739	S4(Phospho)	2805.34	NA	NA	4710992	NA	NA	NA	NA	NA	S(4): 99.7; S(7): 0.2; S(8): 0.0; S(22): 0.0; S(23): 0.0													High	39.73	0.00636358										0
KESSPMMPPFMVSAPGK	6	2	1	472246760	S4(Phospho)	1900.84	NA	NA	6.17778e+06	NA	NA	NA	NA	NA	S(3): 5.2; S(4): 94.8; S(13): 0.0													High	39.67	0.00413776	High	30.33	0.0360073							1
VPRSPTQAAINNQVAQNR	1	2	1	347838526	S4(Phospho)	2044.01	NA	NA	2.68759e+06	NA	NA	NA	NA	NA	S(4): 92.9; T(6): 7.1													High	39.5	0.00470126										1
RTWSMSSASSAGGR	2	2	1	472235708	S4(Phospho)	1520.63	NA	NA	1.34266e+06	1.29545e+06	NA	NA	NA	NA	T(2): 0.2; S(4): 99.6; S(6): 0.2; S(7): 0.0; S(9): 0.0; S(10): 0.0													High	39.23	0.00272229	High	42.03	0.00140675							1
RSNSIGGYNNAPFTASHVR	3	1	1	347441499	S4(Phospho)	2127.97	NA	NA	2.02761e+07	1.49361e+07	NA	NA	NA	NA	S(2): 0.3; S(4): 99.7; Y(8): 0.0; T(14): 0.0; S(16): 0.0													High	39.22	0.00477499	High	53.15	0.000198026							1
NRSSMSAVQQR	2	1	1	347827214	S4(Phospho)	1343.59	NA	NA	4.27324e+06	2.51881e+06	NA	NA	NA	NA	S(3): 6.3; S(4): 93.7; S(6): 0.0													High	39.22	0.0023516	High	26.87	0.0378284							1
AYESEADPEDTIHVDTPSRR	2	2	1	347837664	S4(Phospho)	2368	NA	NA	1.55964e+07	NA	NA	NA	NA	NA	Y(2): 0.0; S(4): 100.0; T(11): 0.0; T(16): 0.0; S(18): 0.0													High	39.02	0.00595242										1
RNYSEVQDSQGEANHGK	1	2	1	472237751	S4(Phospho)	1998.83	NA	NA	956163	NA	NA	NA	NA	NA	Y(3): 5.8; S(4): 94.2; S(9): 0.0													High	38.99	0.00369715										1
HSYSPPQPASSR	1	3	1	472246788	S4(Phospho)	1393.59	NA	NA	3.19962e+06	NA	NA	NA	NA	NA	S(2): 0.4; Y(3): 49.8; S(4): 49.8; S(10): 0.0; S(11): 0.0													High	38.82	0.00261128										0
VDSSPVSSSPLR	3	1	1	347831475	S4(Phospho)	1310.6	NA	NA	3.55662e+06	4859562	1.19523e+06	NA	NA	NA	S(3): 0.6; S(4): 99.4; S(7): 0.0; S(8): 0.0; S(9): 0.0													High	38.75	0.00292708	High	42.31	0.00134535	High	38.05	0.00347035				0
EAESPKVEATPMESDVPSAGDVTTEK	5	3	1	472243851	S4(Phospho)	2784.22	NA	NA	3.77202e+07	2.88261e+07	NA	NA	NA	NA	S(4): 99.0; T(10): 1.0; S(14): 0.0; S(18): 0.0; T(23): 0.0; T(24): 0.0													High	38.58	0.00840374	High	37.34	0.0112361							1
RRSSGLGGEIR	3	2	1	347837276	S4(Phospho)	1267.63	NA	NA	3.37477e+06	NA	NA	NA	NA	NA	S(3): 0.3; S(4): 99.7													High	38.36	0.00375645										2
NSVSYDVSELPR	1	2	1	154292845	S4(Phospho)	1445.63	NA	NA	1.52421e+06	NA	NA	NA	NA	NA	S(2): 0.6; S(4): 92.6; Y(5): 6.8; S(8): 0.0													High	38.08	0.00395993										0
RRESAGSATFDTK	2	2	1	347836718	S4(Phospho)	1505.67	NA	NA	1.96479e+07	1.88815e+07	NA	NA	NA	NA	S(4): 100.0; S(7): 0.0; T(9): 0.0; T(12): 0.0													High	37.92	0.0038906	High	39.22	0.00294398							2
IASSVPTTFGIDSPPPSSVGGGKPSDALR	5	3	1	154308675	S4(Phospho)	2877.41	NA	NA	3.93378e+06	6.3147e+06	NA	NA	NA	NA	S(3): 12.0; S(4): 86.0; T(7): 1.8; T(8): 0.3; S(13): 0.0; S(17): 0.0; S(18): 0.0; S(25): 0.0													High	37.89	0.00765633	High	37.81	0.00863484							0
EGASGDDSSGISK	2	3	1	154300312	S4(Phospho)	1289.49	NA	NA	1.62853e+06	1.15653e+06	NA	NA	NA	NA	S(4): 100.0; S(8): 0.0; S(9): 0.0; S(12): 0.0													High	37.86	0.00160408	High	33.03	0.00487782							0
RRYSGGILQR	1	4	1	374093882	S4(Phospho)	1285.65	NA	NA	2.69988e+06	NA	NA	NA	NA	NA	Y(3): 0.2; S(4): 99.8													High	37.46	0.00331128										2
SGGSEASHGFR	1	2	1	154322130	S4(Phospho)	1171.45	NA	NA	559055	NA	NA	NA	NA	NA	S(1): 10.2; S(4): 88.5; S(7): 1.4													High	37.39	0.0017639										0
RVDSEITNTK	2	1	1	347830147	S4(Phospho)	1242.57	NA	NA	2.63025e+06	3.28222e+06	NA	NA	NA	NA	S(4): 100.0; T(7): 0.0; T(9): 0.0													High	37.1	0.00509884	High	27.55	0.0451786							1
RQSSVDYDTSR	3	2	1	472237751	S4(Phospho)	1393.57	NA	NA	4.42736e+06	3194238	NA	NA	NA	NA	S(3): 0.4; S(4): 99.6; Y(7): 0.0; T(9): 0.0; S(10): 0.0													High	36.29	0.00468752	High	31.99	0.0126166							1
RQQSEPPLNR	3	1	1	164513854	S4(Phospho)	1304.61	NA	NA	10952976	NA	NA	NA	NA	NA	S(4): 100.0													High	36.05	0.00548772	High	30.88	0.0180465							1
NKGSTESLRPK	2	1	1	347838145	S4(Phospho)	1296.63	NA	NA	2.52911e+07	NA	NA	NA	NA	NA	S(4): 49.9; T(5): 49.9; S(7): 0.2													High	35.62	0.00581214										1
LGASSPRPSSPGSTTSNDDLSLDQLR	3	3	1	205829274	S4(Phospho)	2738.26	NA	NA	3.04126e+07	3.83288e+07	NA	NA	NA	NA	S(4): 7.9; S(5): 90.6; S(9): 0.7; S(10): 0.7; S(13): 0.0; T(14): 0.0; T(15): 0.0; S(16): 0.0; S(21): 0.0													High	35.6	0.0150932	High	43.95	0.00221897							0
RKVSPGPTLNNLPAPGTETNESIK	1	3	1	154317579	S4(Phospho)	2600.31	NA	NA	7.25707e+06	NA	NA	NA	NA	NA	S(4): 91.8; T(8): 8.2; T(17): 0.0; T(19): 0.0; S(22): 0.0													High	34.99	0.0132646										2
HVSSPLSGR	1	2	1	154292606	S4(Phospho)	1019.47	NA	NA	2.31501e+06	NA	NA	NA	NA	NA	S(3): 6.9; S(4): 93.1; S(7): 0.0													High	34.71	0.00429342										0
LGVSPLAPHGFMPQSFSR	2	2	1	347830113	S4(Phospho)	2007.95	NA	NA	4.04862e+06	2.14571e+06	NA	NA	NA	NA	S(4): 100.0; S(15): 0.0; S(17): 0.0													High	34.45	0.0135852	High	32.04	0.0241004							0
EYRSAEDAQADLAGGR	4	1	1	347829201	S4(Phospho)	1788.76	NA	NA	6.72229e+06	8.77744e+06	NA	NA	NA	NA	Y(2): 50.0; S(4): 50.0													High	34.31	0.00898901	High	30.02	0.0241386							1
RELSAQSDLKK	1	2	1	347835360	S4(Phospho)	1354.67	NA	NA	1.71915e+06	NA	NA	NA	NA	NA	S(4): 91.7; S(7): 8.3													High	34.12	0.00958463										2
TVKSEEPPEYK	2	1	1	347831945	S4(Phospho)	1386.62	NA	NA	4.1153e+06	5.28866e+06	NA	NA	NA	NA	T(1): 0.0; S(4): 100.0; Y(10): 0.0													High	33.92	0.0102999	High	39.48	0.00290253							1
RRYSLLGSR	1	3	1	154299861	S4(Phospho)	1187.61	NA	NA	736608	NA	NA	NA	NA	NA	Y(3): 0.0; S(4): 100.0; S(8): 0.0													High	33.69	0.00835885										2
RPASSLATSR	2	2	1	347840307	S4(Phospho)	1125.54	NA	NA	1.62136e+07	9.0942e+06	NA	NA	NA	NA	S(4): 93.8; S(5): 5.8; T(8): 0.4; S(9): 0.0													High	33.66	0.010225	High	32.71	0.0117607							0
AMASPGSGSTESKK	2	2	1	472245954	S4(Phospho)	1417.6	NA	NA	1.83323e+06	857145	NA	NA	NA	NA	S(4): 100.0; S(7): 0.0; S(9): 0.0; T(10): 0.0; S(12): 0.0													High	33.22	0.00890926	High	34.59	0.00639467							1
RPISGSATRPTASSGIKPTASSATK	2	3	1	154315421	S4(Phospho)	2509.28	NA	NA	7.54584e+06	7.10958e+06	NA	NA	NA	NA	S(4): 98.3; S(6): 1.7; T(8): 0.0; T(11): 0.0; S(13): 0.0; S(14): 0.0; T(19): 0.0; S(21): 0.0; S(22): 0.0; T(24): 0.0													High	33.16	0.0169554	High	30.33	0.033922							0
RQLSHESLDSGK	1	2	1	154313017	S4(Phospho)	1436.65	NA	NA	1.73791e+06	NA	NA	NA	NA	NA	S(4): 100.0; S(7): 0.0; S(10): 0.0													High	33.1	0.0121465										1
RRTSSNVSGGSGNFAR	1	2	1	347440822	S4(Phospho)	1732.79	NA	NA	1.1487e+06	NA	NA	NA	NA	NA	T(3): 7.1; S(4): 85.8; S(5): 7.1; S(8): 0.0; S(11): 0.0													High	33.08	0.0160159										2
TRASAEPTSAGLR	2	2	1	154315268	S4(Phospho)	1396.66	NA	NA	2.15083e+06	2.17278e+06	NA	NA	NA	NA	T(1): 0.0; S(4): 90.6; T(8): 8.5; S(9): 0.9													High	32.75	0.0123962	High	39.53	0.00260188							1
SEASLHDVDEPDEQK	3	3	1	154309260	S4(Phospho)	1778.71	NA	NA	4.95907e+06	7.44178e+06	NA	NA	NA	NA	S(1): 7.2; S(4): 92.8													High	32.65	0.0127392	High	40.21	0.0021819							0
RDGSPTPEIR	1	2	1	347840072	S4(Phospho)	1207.55	NA	NA	4.73428e+06	NA	NA	NA	NA	NA	S(4): 93.8; T(6): 6.2													High	32.64	0.00901152										1
FAQSPVR	2	1	1	347828290	S4(Phospho)	884.403	NA	NA	5.0351e+06	4.32625e+06	NA	NA	NA	NA	S(4): 100.0													High	32.36	0.00900185	High	28.29	0.022979							0
RGASPYSR	1	2	1	347835865	S4(Phospho)	973.425	NA	NA	3.98954e+06	NA	NA	NA	NA	NA	S(4): 99.6; Y(6): 0.4; S(7): 0.0													High	32.29	0.00649221										1
RDVSPYSSR	2	1	1	347831547	S4(Phospho)	1146.49	NA	NA	4.17332e+06	4.21818e+06	NA	NA	NA	NA	S(4): 50.0; Y(6): 50.0; S(7): 0.0; S(8): 0.0													High	32.22	0.0091768	High	30.31	0.0132683							1
IQSSEPPVPSSER	1	3	1	347835822	S4(Phospho)	1492.67	NA	NA	2.59562e+06	NA	NA	NA	NA	NA	S(3): 7.3; S(4): 92.7; S(10): 0.0; S(11): 0.0													High	32.04	0.0167234										0
EGQSSPAARV	1	1	1	347839456	S4(Phospho)	1081.47	NA	NA	4.77977e+06	NA	NA	NA	NA	NA	S(4): 50.0; S(5): 50.0													High	32.02	0.00825897										1
RLDSPELR	2	1	1	347835147	S4(Phospho)	1065.51	NA	NA	2.63547e+06	2.68716e+06	NA	NA	NA	NA	S(4): 100.0													High	31.82	0.00947027	High	27.85	0.0235425							1
SHESVWMSRPR	1	1	1	347828118	S4(Phospho)	1451.62	NA	NA	2.03644e+06	NA	NA	NA	NA	NA	S(1): 0.0; S(4): 99.9; S(8): 0.1													High	31.77	0.0141371										0
RSRSPMSGAAGVGGSGGSAYGGQPHR	1	2	1	472237263	S4(Phospho)	2524.13	NA	NA	NA	NA	NA	NA	NA	NA	S(2): 1.9; S(4): 97.8; S(7): 0.3; S(15): 0.0; S(18): 0.0; Y(20): 0.0													High	31.76	0.0330069										2
RSSSREQAYQVPPPPSK	2	4	1	154298553	S4(Phospho)	1993.95	NA	NA	6983400	NA	NA	NA	NA	NA	S(2): 0.0; S(3): 0.7; S(4): 98.7; Y(9): 0.7; S(16): 0.0													High	31.65	0.0307418										2
GLSSPSAPVLPTTLTR	2	3	1	154314199	S4(Phospho)	1676.86	NA	NA	3897845	NA	NA	NA	NA	NA	S(3): 49.6; S(4): 49.6; S(6): 0.8; T(12): 0.0; T(13): 0.0; T(15): 0.0													High	31.58	0.0174104										0
AAQSDDEDEGDDENGERK	1	3	1	347831222	S4(Phospho)	2059.74	NA	NA	758468	NA	NA	NA	NA	NA	S(4): 100.0													High	31.49	0.00869233										1
SAYSESNITLPSRPPPAPR	1	3	1	347441079	S4(Phospho)	2120.02	NA	NA	6.35879e+06	NA	NA	NA	NA	NA	S(1): 0.2; Y(3): 1.5; S(4): 98.3; S(6): 0.0; T(9): 0.0; S(12): 0.0													High	30.9	0.0366587										0
RKSSEENLQTGPEK	1	2	1	347838066	S4(Phospho)	1682.77	NA	NA	5.7773e+06	NA	NA	NA	NA	NA	S(3): 8.8; S(4): 91.2; T(10): 0.0													High	30.89	0.0268852										2
RTASYLFTLPFGGSTGEVTPPDSTGR	1	3	1	154296543	S4(Phospho)	2794.31	NA	NA	6.02895e+06	NA	NA	NA	NA	NA	T(2): 9.5; S(4): 9.5; Y(5): 79.9; T(8): 1.2; S(14): 0.0; T(15): 0.0; T(19): 0.0; S(23): 0.0; T(24): 0.0													High	30.75	0.0482119										1
RQSSGVVKEEDTEPPKK	2	2	1	472238124	S4(Phospho)	1993.96	NA	NA	5.59674e+06	NA	NA	NA	NA	NA	S(3): 6.4; S(4): 93.6; T(12): 0.0													High	30.74	0.0383717										3
HSSSMTEIHR	4	1	1	347827358	S4(Phospho)	1264.51	NA	NA	1.29451e+07	7.07854e+06	NA	NA	NA	NA	S(2): 0.0; S(3): 0.0; S(4): 99.7; T(6): 0.3													High	30.6	0.0163306	High	52.24	0.000111944							0
RDISAPAATGTPVR	1	3	1	154320241	S4(Phospho)	1491.73	NA	NA	1.40393e+06	NA	NA	NA	NA	NA	S(4): 50.0; T(9): 50.0; T(11): 0.1													High	30.35	0.0257397										1
RSHSPQFK	2	3	1	472244532	S4(Phospho)	1066.48	NA	NA	5.68261e+07	NA	NA	NA	NA	NA	S(2): 0.0; S(4): 100.0													High	30.31	0.00977663										1
RPSSLSSNR	2	3	1	154318088	S4(Phospho)	1083.49	NA	NA	3.23842e+06	2.59267e+06	NA	NA	NA	NA	S(3): 0.4; S(4): 99.1; S(6): 0.4; S(7): 0.0													High	30.09	0.0195898	High	39.51	0.0023956							0
RPGSANLSQTK	1	3	1	347838183	S4(Phospho)	1238.59	NA	NA	757217	NA	NA	NA	NA	NA	S(4): 99.8; S(8): 0.2; T(10): 0.0													High	29.78	0.0245107										0
AAESPVGK	1	2	1	347842103	S4(Phospho)	838.371	NA	NA	802799	NA	NA	NA	NA	NA	S(4): 100.0													High	29.75	0.0102441										0
DQYSRASTDYTNQVGAQR	3	2	1	347838162	S4(Phospho)	2139.91	NA	NA	2.98122e+06	NA	NA	NA	NA	NA	Y(3): 48.4; S(4): 48.4; S(7): 3.0; T(8): 0.2; Y(10): 0.0; T(11): 0.0													High	29.75	0.0379742										1
SRTSASQVSR	1	3	1	154322136	S4(Phospho)	1158.52	NA	NA	4.17515e+06	NA	NA	NA	NA	NA	S(1): 0.1; T(3): 6.5; S(4): 6.5; S(6): 86.9; S(9): 0.1													High	29.63	0.0185118										1
RPASPLR	1	1	1	347832383	S4(Phospho)	876.445	NA	NA	9.23836e+06	NA	NA	NA	NA	NA	S(4): 100.0													High	29.38	0.0194357										0
RAESVVR	2	3	1	154312770	S4(Phospho)	896.435	NA	NA	2.92505e+06	2.8632e+06	NA	NA	NA	NA	S(4): 100.0													High	29.37	0.0259547	High	28.19	0.0340578							1
RRPSPPRAAADDDLDIAGK	1	2	1	154320672	S4(Phospho)	2101.02	NA	NA	4.82256e+06	NA	NA	NA	NA	NA	S(4): 100.0													High	29.32	0.0420435										2
RRQSSVSEDASK	1	3	1	154315683	S4(Phospho)	1429.64	NA	NA	1.70999e+06	NA	NA	NA	NA	NA	S(4): 91.1; S(5): 8.9; S(7): 0.0; S(11): 0.0													High	29.25	0.0310199										2
RKASSDQTSSIVK	1	2	1	154318602	S4(Phospho)	1486.73	NA	NA	3.28908e+06	NA	NA	NA	NA	NA	S(4): 93.8; S(5): 6.2; T(8): 0.0; S(9): 0.0; S(10): 0.0													High	29.16	0.0330648										2
RQSSLDTFDR	1	3	1	472244378	S4(Phospho)	1304.56	NA	NA	1.34221e+08	NA	NA	NA	NA	NA	S(3): 50.0; S(4): 50.0; T(7): 0.0													High	29.08	0.0266965										1
ADGSPSRPTLSPIK	1	3	1	154311355	S4(Phospho)	1505.73	NA	NA	2.70601e+06	NA	NA	NA	NA	NA	S(4): 99.9; S(6): 0.1; T(9): 0.0; S(11): 0.0													High	29.02	0.0333962										0
KSESDEAAEPSKPDQER	3	3	1	229557986	S4(Phospho)	1982.83	NA	NA	1.93644e+06	1.11929e+06	NA	NA	NA	NA	S(2): 0.0; S(4): 100.0; S(11): 0.0													High	28.74	0.0419023	High	44.25	0.00113879							1
KMASIGNIPQKK	1	1	1	472236994	S4(Phospho)	1394.72	NA	NA	888556	NA	NA	NA	NA	NA	S(4): 100.0													High	28.6	0.0299543										2
HAQSNSSLSSK	1	3	1	347835081	S4(Phospho)	1225.52	NA	NA	481432	NA	NA	NA	NA	NA	S(4): 89.2; S(6): 9.5; S(7): 1.2; S(9): 0.2; S(10): 0.0													High	28.53	0.0248298										0
GSGSFVVHGK	1	3	1	347841314	S4(Phospho)	1054.47	NA	NA	538068	NA	NA	NA	NA	NA	S(2): 0.0; S(4): 100.0													High	28.3	0.0167879										0
RPLSAAGR	1	2	1	347837189	S4(Phospho)	907.451	NA	NA	5.68698e+06	NA	NA	NA	NA	NA	S(4): 100.0													High	28.24	0.0259445										0
GRSSGEYTLFSPGSSTTPPRPLSK	2	3	1	472243851	S4(Phospho)	2589.23	NA	NA	NA	NA	NA	NA	NA	NA	S(3): 11.1; S(4): 85.9; Y(7): 1.5; T(8): 1.5; S(11): 0.0; S(14): 0.0; S(15): 0.0; T(16): 0.0; T(17): 0.0; S(23): 0.0													High	28.2	0.0816566										1
RRGSDDVQR	1	2	1	472236479	S4(Phospho)	1168.52	NA	NA	367437	NA	NA	NA	NA	NA	S(4): 100.0													High	27.98	0.0357451										2
RVESIMGEEDRK	2	2	1	154302175	S4(Phospho)	1528.68	NA	NA	1.85731e+06	2.67777e+06	NA	NA	NA	NA	S(4): 100.0													High	27.59	0.0458966	High	30.25	0.0244512							2
RGHSPVPSR	1	2	1	347827999	S4(Phospho)	1072.5	NA	NA	8.563e+06	NA	NA	NA	NA	NA	S(4): 100.0; S(8): 0.0													High	27.39	0.0321006										1
HATSFQDR	2	2	1	347835554	S4(Phospho)	1041.41	NA	NA	5.63727e+06	NA	NA	1.45549e+06	NA	NA	T(3): 0.3; S(4): 99.7													High	27.36	0.0177612							High	27.77	0.0147056	0
REDSTPAGTPGGSER	1	3	1	154292946	S4(Phospho)	1596.66	NA	NA	4.51842e+06	NA	NA	NA	NA	NA	S(4): 98.6; T(5): 1.2; T(9): 0.2; S(13): 0.0													High	26.68	0.050474										1
ESNSVPSTPHQHPR	1	3	1	347441079	S4(Phospho)	1652.72	NA	NA	1.25868e+07	NA	NA	NA	NA	NA	S(2): 0.8; S(4): 98.5; S(7): 0.8; T(8): 0.0													High	26.62	0.0547694										0
RSPSGNALR	2	3	1	154298003	S4(Phospho)	1037.49	NA	NA	1.52069e+07	1.24119e+07	NA	NA	NA	NA	S(2): 0.0; S(4): 100.0													High	26.36	0.0374554	High	32.62	0.00886166							1
RERSPREDEGDEYSSR	1	1	1	347839370	S4(Phospho)	2047.85	NA	NA	6.14906e+06	NA	NA	NA	NA	NA	S(4): 100.0; Y(13): 0.0; S(14): 0.0; S(15): 0.0													High	26.3	0.0752497										3
RRESHNLVER	2	2	1	154289679	S4(Phospho)	1375.66	NA	NA	1.00664e+07	NA	NA	NA	NA	NA	S(4): 100.0													High	26.15	0.0478042										2
SSISGRIR	2	1	1	347440668	S4(Phospho)	955.472	NA	NA	1.67307e+06	1.62639e+06	NA	NA	NA	NA	S(1): 0.1; S(2): 7.4; S(4): 92.5													High	26	0.0394366	High	25.37	0.0464644							1
RATSSANIDK	1	3	1	154291181	S4(Phospho)	1142.52	NA	NA	5.22168e+06	NA	NA	NA	NA	NA	T(3): 0.5; S(4): 92.9; S(5): 6.6													High	25.93	0.0532238										1
RGMSYGTR	1	3	1	154313454	S4(Phospho)	1007.41	NA	NA	2.43596e+06	NA	NA	NA	NA	NA	S(4): 87.8; Y(5): 6.1; T(7): 6.1													High	25.5	0.0300158										1
VPLSPK	2	2	1	154311871	S4(Phospho)	720.368	NA	NA	6.17749e+06	5.549e+06	NA	NA	NA	NA	S(4): 100.0													High	25.31	0.0584468	High	29.84	0.0166523							0
RNFSLSGR	1	3	1	154298003	S4(Phospho)	1016.47	NA	NA	1.11167e+06	NA	NA	NA	NA	NA	S(4): 99.4; S(6): 0.6													High	25.12	0.0389126										1
GHLSEGEGR	2	3	1	347840503	S4(Phospho)	1021.41	NA	NA	2.41761e+06	2.80499e+06	NA	NA	NA	NA	S(4): 100.0													High	24.41	0.0441936	High	27.67	0.0208622							0
LPSSPER	1	1	1	347839335	S4(Phospho)	865.382	NA	NA	1.12365e+07	NA	NA	NA	NA	NA	S(3): 50.0; S(4): 50.0													High	24.15	0.0399975										0
DVSSEHEDEWGR	4	2	1	472238346	S4(Phospho)	1525.56	NA	NA	3.74541e+06	NA	NA	NA	NA	NA	S(3): 0.2; S(4): 99.8													High	23.69	0.0521627										0
TYMSR	1	1	1	154305727	S4(Phospho)	737.268	NA	NA	5.66576e+06	NA	NA	NA	NA	NA	T(1): 0.0; Y(2): 0.4; S(4): 99.5													High	22.74	0.0514604										0
GDYSPR	1	2	1	347831127	S4(Phospho)	774.282	NA	NA	1.07333e+07	NA	NA	NA	NA	NA	Y(3): 6.0; S(4): 94.0													High	22.12	0.0593571										0
MEVSEGEK	1	1	1	6919950	S4(Phospho)	988.37	NA	NA	1.7221e+06	NA	NA	NA	NA	NA	S(4): 100.0													High	18.17	0.147392										0
AGDSDDENINTQTVSEK	2	2	1	154301759	S4(Phospho)	1902.76	NA	NA	NA	4.93046e+06	NA	NA	NA	NA	S(4): 100.0; T(11): 0.0; T(13): 0.0; S(15): 0.0																High	74.71	7.74168e-07							0
FQVSPPPQSDAPSFTR	3	1	1	347440750	S4(Phospho)	1840.83	NA	NA	NA	6.39193e+06	NA	NA	NA	NA	S(4): 99.6; S(9): 0.4; S(13): 0.0; T(15): 0.0																High	64.29	1.11345e-05							0
APESDAMEDSK	1	2	1	154295415	S4(Phospho)	1259.45	NA	NA	NA	1.9698e+06	NA	NA	NA	NA	S(4): 100.0; S(10): 0.0																High	60.86	7.38316e-06							0
TASSNHESAAEDGDDALLK	1	3	1	347832541	S4(Phospho)	2010.83	NA	NA	NA	1.61804e+06	NA	NA	NA	NA	T(1): 48.4; S(3): 48.4; S(4): 3.2; S(8): 0.0																High	59.62	2.97963e-05							0
SIDSDDESEEEIRK	1	3	1	154299148	S4(Phospho)	1731.7	NA	NA	NA	3.61465e+06	NA	NA	NA	NA	S(1): 0.0; S(4): 100.0; S(8): 0.0																High	54.84	6.5291e-05							1
TKASIEASAR	1	1	1	347831470	S4(Phospho)	1113.53	NA	NA	NA	800750	NA	NA	NA	NA	T(1): 0.0; S(4): 100.0; S(8): 0.0																High	54.49	8.55293e-05							1
STGSAGTEANAPR	1	2	1	347832491	S4(Phospho)	1298.54	NA	NA	NA	490604	NA	NA	NA	NA	S(1): 0.8; T(2): 0.8; S(4): 98.4; T(7): 0.1																High	51.79	0.000101319							0
GSPSPHRPLVVDENAQSEELEAAR	2	3	1	154314710	S4(Phospho)	2668.24	NA	NA	NA	6.61141e+06	NA	NA	NA	NA	S(2): 50.0; S(4): 50.0; S(17): 0.0																High	47.66	0.000939249							0
RPQSTEPEQYDMKPR	1	1	1	347826860	S4(Phospho)	1941.85	NA	NA	NA	7.14574e+06	NA	NA	NA	NA	S(4): 95.1; T(5): 4.9; Y(10): 0.0																High	46.26	0.000865927							0
HTSSENDDLHASLTR	1	1	1	347830050	S4(Phospho)	1762.74	NA	NA	NA	4.27475e+06	NA	NA	NA	NA	T(2): 0.3; S(3): 49.9; S(4): 49.9; S(12): 0.0; T(14): 0.0																High	40.74	0.00220532							0
YSVSPR	1	3	1	154312487	S4(Phospho)	788.333	NA	NA	NA	601914	NA	NA	NA	NA	Y(1): 0.0; S(2): 0.0; S(4): 100.0																High	39.78	0.00167788							0
RRFSGSTGASSHSPSSER	1	3	1	154319708	S4(Phospho)	1972.86	NA	NA	NA	2.64479e+06	NA	NA	NA	NA	S(4): 88.4; S(6): 1.1; T(7): 9.4; S(10): 1.1; S(11): 0.0; S(13): 0.0; S(15): 0.0; S(16): 0.0																High	39.6	0.00343746							2
RDRSSGPPAAETR	1	2	1	154311720	S4(Phospho)	1479.67	NA	NA	NA	3.63911e+06	NA	NA	NA	NA	S(4): 99.7; S(5): 0.3; T(12): 0.0																High	37.05	0.0041914							2
RADSPNRVAPDAK	1	1	1	347841575	S4(Phospho)	1476.69	NA	NA	NA	NA	NA	NA	NA	NA	S(4): 100.0																High	36.25	0.00585729							2
RNRSSADVQNSTGQSR	1	1	1	347833675	S4(Phospho)	1842.82	NA	NA	NA	1.77822e+06	NA	NA	NA	NA	S(4): 92.3; S(5): 7.7; S(11): 0.0; T(12): 0.0; S(15): 0.0																High	35.4	0.00924332							2
STSSAASSPIK	1	2	1	347836031	S4(Phospho)	1115.5	NA	NA	NA	777704	NA	NA	NA	NA	S(1): 0.1; T(2): 0.1; S(3): 8.5; S(4): 91.0; S(7): 0.1; S(8): 0.1																High	35.04	0.00609424							0
REDSNLSIEEVR	1	3	1	472244439	S4(Phospho)	1526.69	NA	NA	NA	1.224e+06	NA	NA	NA	NA	S(4): 99.3; S(7): 0.7																High	34.97	0.00925009							1
RIVSAGGNVLTGR	1	1	1	347832026	S4(Phospho)	1379.72	NA	NA	NA	2.29977e+06	NA	NA	NA	NA	S(4): 100.0; T(11): 0.0																High	34.23	0.00726826							1
DGRSPGRDDSDVK	1	3	1	154312509	S4(Phospho)	1483.62	NA	NA	NA	637865	NA	NA	NA	NA	S(4): 99.2; S(10): 0.8																High	34	0.00806167							2
RLLSSEPQQR	1	3	1	154317954	S4(Phospho)	1293.63	NA	NA	NA	7.97161e+06	NA	NA	NA	NA	S(4): 91.3; S(5): 8.7																High	32.78	0.0119681							1
RDQSPLSAAAQR	1	2	1	347838620	S4(Phospho)	1379.64	NA	NA	NA	2.49349e+06	NA	NA	NA	NA	S(4): 99.9; S(7): 0.1																High	31.46	0.0185769							1
FSVSPVVQR	1	2	1	347830450	S4(Phospho)	1098.53	NA	NA	NA	1.18781e+06	NA	NA	NA	NA	S(2): 0.0; S(4): 100.0																High	31.23	0.0181935							0
RRPSQVSTTDSLPAYDDQR	1	3	1	154290892	S4(Phospho)	2272.03	NA	NA	NA	8.77857e+06	NA	NA	NA	NA	S(4): 100.0; S(7): 0.0; T(8): 0.0; T(9): 0.0; S(11): 0.0; Y(15): 0.0																High	30.86	0.0408945							1
RPVSPNRPGR	2	1	1	347842207	S4(Phospho)	1215.61	NA	NA	NA	1.7113e+07	NA	NA	NA	NA	S(4): 100.0																High	30.82	0.0164347							0
FSLSRPTTAK	1	2	1	347440893	S4(Phospho)	1187.58	NA	NA	NA	9.88581e+06	NA	NA	NA	NA	S(2): 0.1; S(4): 87.1; T(7): 6.4; T(8): 6.4																High	30.39	0.0196077							0
RKVSVSEEK	1	3	1	154297646	S4(Phospho)	1141.56	NA	NA	NA	1.50907e+06	NA	NA	NA	NA	S(4): 99.9; S(6): 0.1																High	30.02	0.0185643							2
RANSLPPPNPSTVTSLFSR	1	1	1	347828568	S4(Phospho)	2121.05	NA	NA	NA	3.31381e+06	NA	NA	NA	NA	S(4): 100.0; S(11): 0.0; T(12): 0.0; T(14): 0.0; S(15): 0.0; S(18): 0.0																High	29.65	0.0425441							1
RRASIQSEFMK	1	1	1	347829802	S4(Phospho)	1432.68	NA	NA	NA	3.27522e+06	NA	NA	NA	NA	S(4): 100.0; S(7): 0.0																High	29.43	0.0306157							2
SRASFDEERR	1	2	1	154311700	S4(Phospho)	1332.57	NA	NA	NA	2.59074e+07	NA	NA	NA	NA	S(1): 0.5; S(4): 99.5																High	29.33	0.0180855							2
RMPSSTQLPLDDVK	1	1	1	347826785	S4(Phospho)	1666.79	NA	NA	NA	5.50812e+06	NA	NA	NA	NA	S(4): 49.9; S(5): 49.9; T(6): 0.3																High	28.86	0.0432956							1
AKLSSAELRK	1	2	1	154290636	S4(Phospho)	1182.62	NA	NA	NA	1.59998e+06	NA	NA	NA	NA	S(4): 7.0; S(5): 93.0																High	28.45	0.022005							2
GRMSVDGEER	1	2	1	347826662	S4(Phospho)	1215.48	NA	NA	NA	624066	NA	NA	NA	NA	S(4): 100.0																High	27.37	0.0222626							1
HSTSMTEIHR	1	1	1	347827358	S4(Phospho)	1278.53	NA	NA	NA	2.25963e+06	NA	NA	NA	NA	S(2): 33.3; T(3): 33.3; S(4): 33.3; T(6): 0.2																High	27.17	0.0309865							0
HTASLPVNMHR	1	3	1	472246501	S4(Phospho)	1342.61	NA	NA	NA	3.60637e+06	NA	NA	NA	NA	T(2): 50.0; S(4): 50.0																High	26.93	0.0351803							0
MEPSVK	1	1	1	347833476	S4(Phospho)	770.315	NA	NA	NA	596069	NA	NA	NA	NA	S(4): 100.0																High	26.8	0.0277876							0
LGGSASEFR	1	1	1	347839232	S4(Phospho)	1003.42	NA	NA	NA	569320	NA	NA	NA	NA	S(4): 100.0; S(6): 0.0																High	26.8	0.0301903							0
LAASPGR	1	3	1	154312134	S4(Phospho)	751.349	NA	NA	NA	NA	NA	NA	NA	NA	S(4): 100.0																High	23.38	0.0454606							0
KRESNGATTLDAPDSPGYQFLQTR	4	1	1	347827354	S4(Phospho)	2732.25	NA	NA	NA	NA	NA	NA	NA	NA	S(4): 47.6; T(8): 47.6; T(9): 4.8; S(15): 0.0; Y(18): 0.0; T(23): 0.0																						High	42.14	0.00377868	2
KGISEEVAK	1	1	1	347835534	S4(Phospho)	1040.5	NA	NA	NA	NA	NA	771262	NA	NA	S(4): 100.0																						High	40.19	0.0021489	1
AAGSAQSRL	1	1	1	347828320	S4(Phospho)	940.425	NA	NA	NA	NA	NA	3.14915e+06	NA	NA	S(4): 50.0; S(7): 50.0																						High	38.2	0.00287577	1
[truncated: 1,498 more rows]

## Sheet: Phosphopeptides Ids in Glucose
Sequence	# PSMs	# Proteins	# Protein Groups	Protein Group Accessions	Modifications	MH+ [Da]	A2: Area	B2: Area	C2: Area	D2: Area	E2: Area	F2: Area	G2: Area	H2: Area	phosphoRS Site Probabilities	A4	B4	C4	D4	E4	F4	G4	H4	IonScore A4	IonScore G4	Exp Value A4	Exp Value G4	IonScore B4	IonScore H4	Exp Value B4	Exp Value H4	IonScore C4	Exp Value C4	IonScore D4	Exp Value D4	IonScore E4	Exp Value E4	IonScore F4	Exp Value F4	# Missed Cleavages
[truncated: 3,099 more rows]

[truncated: 1 more sheets: Phophopeptides Ids inTCW]
