# Supplementary material for: Dataset of the Botrytis cinerea phosphoproteome induced by different plant-based elicitors
Source: Data Brief. 2016 Apr 22;7:1447–50. doi: 10.1016/j.dib.2016.04.039 (PMC5063813; doi:10.1016/j.dib.2016.04.039)
Supplement: Supplementary file 3 — Supplementary material [file mmc3.xls]

## Sheet: Proteins&Peptides 1%FDR rank1
Accession	Description	ΣCoverage	Σ# Proteins	Σ# Unique Peptides	Σ# Peptides	Σ# PSMs	A2: Area	B2: Area	C2: Area	D2: Area	E2: Area	F2: Area	G2: Area	H2: Area	Score A4	Coverage A4	# Peptides A4	# PSM A4	Score B4	Coverage B4	# Peptides B4	# PSM B4	Score C4	Coverage C4	# Peptides C4	# PSM C4	Score D4	Coverage D4	# Peptides D4	# PSM D4	Score E4	Coverage E4	# Peptides E4	# PSM E4	Score F4	Coverage F4	# Peptides F4	# PSM F4	Score G4	Coverage G4	# Peptides G4	# PSM G4	Score H4	Coverage H4	# Peptides H4	# PSM H4	# AAs	MW [kDa]	calc. pI
347832583	similar to cipC-like antibiotic response protein [Botrytis cinerea T4]	88.8	1	8	8	217	9.52745e+08	2.28129e+09	1.53869e+09	3.46165e+09	3.60524e+08	2.50037e+08	2.80325e+08	1.6439e+08	739.897	88.8	7	21	4538.94	88.8	8	132	492.508	76	6	17	636.602	80	6	20	244.016	20.8	2	7	196.521	20.8	2	5	275.015	40	3	9	214.758	40	3	6	125	14.4937	5.17334
	Sequence	# PSMs	# Proteins	# Protein Groups	Protein Group Accessions	Modifications	MH+ [Da]	A2: Area	B2: Area	C2: Area	D2: Area	E2: Area	F2: Area	G2: Area	H2: Area	phosphoRS Site Probabilities	A4	G4	IonScore A4	IonScore G4	Exp Value A4	Exp Value G4	B4	H4	IonScore B4	IonScore H4	Exp Value B4	Exp Value H4	C4	IonScore C4	Exp Value C4	D4	IonScore D4	Exp Value D4	E4	IonScore E4	Exp Value E4	F4	IonScore F4	Exp Value F4	# Missed Cleavages
	ELLAGFAAGEIDK	146	1	1	347832583		1333.7	2.27617e+08	5.0035e+08	4.23266e+07	2.71465e+08	5.24211e+07	2.31298e+07	1.57386e+07	3.49335e+07		High	High	67.13	64.16	3.72761e-06	7.38636e-06	High	High	74.23	62.95	7.26826e-07	9.63282e-06	High	66.72	4.21372e-06	High	68.34	2.82118e-06	High	66.73	4.04478e-06	High	62.27	1.12656e-05	0
	GPPEHFNNYNNNW	28	1	1	347832583		1602.67	2.12413e+09	5.39571e+09	3.58072e+09	8767674512	6.68627e+08	4.76944e+08	8.01346e+08	4.32081e+08		High	High	60.95	39.68	2.06104e-05	0.00275037	High	High	54.39	50.33	9.37081e-05	0.000234951	High	46.72	0.000539483	High	51.18	0.000194711	High	45.92	0.000658836	High	54.76	8.53868e-05	0
	VFGWGESQEHYDQYQNENTASLGHEVLAGGAGFAAMK	2	1	1	347832583		3998.8	3.13675e+06	0	2.70992e+07	0	0	0	0	0		High		45.73		0.00190719								High	56.46	0.000161437										0
	SQEQAEHLYDQHYGQDDQYDPNQR	16	1	1	347832583		2964.24	5.06487e+08	9.47795e+08	8.42254e+08	1.3458e+09	0	0	2.38889e+07	2.61544e+07		High	High	39.92	39.92	0.00563281	0.00572958	High	High	44.66	46.92	0.00191679	0.00115336	High	42.7	0.0029483	High	38.31	0.00803522							0
	LAETKGEDWVR	2	1	1	347832583		1303.66	3.33438e+06	1.68218e+06	0	0	0	0	0	0		High		38.65		0.00315901		High		46.4		0.000530336														1
	ERSQEQAEHLYDQHYGQDDQYDPNQR	9	1	1	347832583		3249.38	4.09741e+07	4.2689e+07	7.14728e+06	1.09628e+08	0	0	0	0		High		31.66		0.0420662		High		45.34		0.00191093		High	33.73	0.0260752	High	42.83	0.00339819							1
	EGKPVSHAFAK	3	1	1	347832583		1170.63	2.30718e+07	5.78919e+06	0	5.97735e+06	0	0	0	0		High		27.98		0.0160017		High		25.01		0.0353361					High	24.94	0.0354293							0
	VFGWGESQEHYDQYQNENTASLGHEVLAGGAGFAAMK	9	1	1	347832583	M36(Oxidation)	4014.8	0	2.56208e+07	1.93102e+08	0	0	0	0	0								High		50.91		0.000637415		High	51.45	0.000568976	High	38.89	0.0102846							0
	GEDWVR	2	1	1	347832583		761.358	0	5.99969e+06	3.53181e+06	0	0	0	0	0								High		23.24		0.0486098		High	21.34	0.0752877										0
347829447	hypothetical protein BofuT4_P008610.1 [Botrytis cinerea T4]	76	1	6	6	22	4.62667e+06	1.27692e+06	3.60128e+06	4.56399e+06	1.58996e+06	0	0	0	303.709	76	6	9	70.72	47	3	4	183.489	57	3	4	134.36	52	3	4	37.08	11	1	1													100	10.6724	5.23682
	Sequence	# PSMs	# Proteins	# Protein Groups	Protein Group Accessions	Modifications	MH+ [Da]	A2: Area	B2: Area	C2: Area	D2: Area	E2: Area	F2: Area	G2: Area	H2: Area	phosphoRS Site Probabilities	A4	G4	IonScore A4	IonScore G4	Exp Value A4	Exp Value G4	B4	H4	IonScore B4	IonScore H4	Exp Value B4	Exp Value H4	C4	IonScore C4	Exp Value C4	D4	IonScore D4	Exp Value D4	E4	IonScore E4	Exp Value E4	F4	IonScore F4	Exp Value F4	# Missed Cleavages
	ADTGVNTPAPLIAEEGDHTYK	3	1	1	347829447	N-Term(Acetyl); T7(Phospho)	2321.03	5.12502e+06	0	7.20669e+06	0	0	0	0	0	T(3): 0.0; T(7): 100.0; T(19): 0.0; Y(20): 0.0	High		72.03		2.92942e-06								High	72.89	2.40829e-06										0
	ADTGVNTPAPLIAEEGDHTYK	3	1	1	347829447	N-Term(Acetyl)	2241.07	2.43263e+06	0	0	3.49713e+06	0	0	0	0		High		57.49		7.98506e-05											High	67.49	8.04744e-06							0
	FNISMSCGGCSGAVDR	4	1	1	347829447	C7(Carbamidomethyl); C10(Carbamidomethyl)	1717.71	592065	803462	1.07704e+06	0	0	0	0	0		High		39.02		0.00265666		High		26.29		0.0505171		High	57.4	3.72129e-05										0
	INTAEVDGVSK	4	1	1	347829447		1132.58	3.43928e+06	1.00948e+06	0	1.83664e+06	1.58996e+06	0	0	0		High		38.8		0.00292653		High		28.96		0.0282067					High	33.35	0.0102649	High	37.08	0.00434864				0
	GQTATVIGKPELDFDTVYEK	5	1	1	347829447		2211.12	5.31571e+06	2.01781e+06	2.5201e+06	8.35819e+06	0	0	0	0		High		33.98		0.0129782		High		28.98		0.0392068		High	34.9	0.010533	High	37.79	0.00538946							0
	AYEVDLK	1	1	1	347829447		837.435	1.73104e+06	0	0	0	0	0	0	0		High		31.39		0.00762411																				0
	KINTAEVDGVSK	1	1	1	347829447		1260.68	974457	0	0	0	0	0	0	0		High		31.25		0.0154853																				1
	FNISMSCGGCSGAVDR	1	1	1	347829447	M5(Oxidation); C7(Carbamidomethyl); C10(Carbamidomethyl)	1733.7	0	410462	0	0	0	0	0	0								High		25.49		0.0666672														0
472238852	putative glyceraldehyde 3-phosphate dehydrogenase protein [Botrytis cinerea BcDW1]	72.78	20	10	21	513	2.30405e+07	2.0564e+07	8.29879e+07	3.19829e+07	5.41106e+07	2.63926e+06	1.37322e+07	9.76961e+06	1468.75	53.25	14	48	1114.84	55.62	11	42	9180.31	67.46	18	303	1113	54.14	11	35	917.707	35.5	7	27	358.884	21.6	5	14	1022.66	28.4	5	36	302.047	33.43	5	8	338	36.5766	6.32861
	Sequence	# PSMs	# Proteins	# Protein Groups	Protein Group Accessions	Modifications	MH+ [Da]	A2: Area	B2: Area	C2: Area	D2: Area	E2: Area	F2: Area	G2: Area	H2: Area	phosphoRS Site Probabilities	A4	G4	IonScore A4	IonScore G4	Exp Value A4	Exp Value G4	B4	H4	IonScore B4	IonScore H4	Exp Value B4	Exp Value H4	C4	IonScore C4	Exp Value C4	D4	IonScore D4	Exp Value D4	E4	IonScore E4	Exp Value E4	F4	IonScore F4	Exp Value F4	# Missed Cleavages
	VINDEFTIIEGLMTTIHSYTATQK	71	19	1	472238852		2725.38	282128	7.20829e+06	133536332	7.42142e+06	163868	0	289094	0		High	High	70.98	52.24	3.11617e-06	0.000231948	High		44.73		0.00130903		High	84.05	1.54468e-07	High	64.9	1.22642e-05	High	63.16	1.87668e-05				0
	VINDEFTIIEGLMTTIHSYTATQK	185	19	1	472238852	M13(Oxidation)	2741.37	20551216	0	2.04693e+07	1.92391e+07	8.54314e+07	2939407	3.05902e+07	671057		High	High	68.95	61.05	5.20863e-06	3.19984e-05	High	High	73.92	53.57	1.693e-06	0.000184607	High	67.79	7.03624e-06	High	63.96	1.64332e-05	High	76.94	8.43599e-07	High	58.21	6.30458e-05	0
	VPTANVSVVDLTVR	15	21	2	472238852;374922999		1469.83	2.21157e+07	4.29234e+07	1.68108e+07	2.49808e+07	8.0435e+06	2.82707e+06	5.73314e+06	1.11296e+07		High	High	67.97	65.85	1.97091e-06	3.2242e-06	High	High	73.47	65.47	5.64474e-07	3.53321e-06	High	71.47	8.73245e-07	High	69.01	1.56376e-06	High	73.16	5.91747e-07	High	63.09	5.44908e-06	0
	RVLDLLHYISK	2	2	1	472238852		1356.8	715383	0	1.67427e+06	0	0	0	0	0		High		65.3		2.16914e-06								High	45.07	0.000300935										1
	VLDLLHYISK	5	2	1	472238852		1200.7	3.41451e+06	1.21507e+06	5.01517e+06	2.37357e+06	0	0	0	0		High		59.76		1.60636e-05		High		59.5		1.70547e-05		High	60.22	1.44492e-05	High	60.59	1.33128e-05							0
	NAIEHDDIDIVAVNDPFIETEYAAYMLK	21	2	1	472238852	M26(Oxidation)	3225.53	2.81185e+06	1.00497e+06	625925	4.90453e+06	0	0	0	576369		High		57.31		0.000122894		High	High	72.64	50.1	3.58283e-06	0.000628364	High	53.25	0.000309677	High	79.95	6.6916e-07							0
	LVSWYDNEWGYSR	7	2	1	472238852		1674.76	1.06701e+07	1.15604e+07	2.47504e+07	5.37434e+06	1.25098e+06	0	0	0		High		51.01		0.000262714		High		65.49		9.26561e-06		High	62.07	2.04887e-05	High	64.45	1.17726e-05	High	63.44	1.50136e-05				0
	TAAQNIIPSSTGAAK	5	20	1	472238852		1429.76	2.64547e+07	0	0	4.28324e+07	6.88569e+07	0	0	1.72702e+07		High		50.13		0.000191676			High		46.25		0.000470718				High	29.39	0.0225557	High	40.07	0.0021107				0
	GILAYTEDDVVSTDMNGDNHSSIFDAK	4	13	2	472238852;374922999	M15(Oxidation)	2930.3	1.70968e+07	0	2.69971e+07	28135606	0	0	0	0		High		45.89		0.00162695								High	48.54	0.000884539	High	39.99	0.00649494							0
	AGISLNANFVK	7	3	1	472238852		1133.63	1.16114e+07	3.22713e+06	7.75093e+06	0	8.04072e+06	1.06652e+06	1.77895e+06	0		High	High	40.47	39.13	0.00122499	0.00167997	High		40.92		0.00109632		High	44.9	0.000506424				High	54.53	4.80986e-05	High	45.43	0.00039096	0
	VLDLLHYISKVDNKQ	5	2	1	472238852		1784.99	7.14017e+06	1.83055e+06	1.64044e+07	2.93442e+06	0	0	0	0		High		34.69		0.0046189		High		38.53		0.00190081		High	38.04	0.00201792	High	35.86	0.00345026							2
	YDSTHGQFK	4	21	2	472238852;374922999		1082.49	1.49484e+07	2.62557e+06	5.57964e+06	0	0	2.1513e+06	0	0		High		31.57		0.0126089		High		34.55		0.00634861		High	28.47	0.0257442							High	33.49	0.00810361	0
	KAADGPLK	4	20	2	472238852;374922999		799.467	3.08213e+06	0	9.77587e+06	0	0	0	0	0		High		30.99		0.00831987								High	41.98	0.000662394										1
	GASYDEIKAVIKK	1	20	2	472238852;374922999		1421.8	1.32177e+06	0	0	0	0	0	0	0		High		28.85		0.018114																				2
	IEKGASYDEIKAVIKK	1	20	2	472238852;374922999		1792.02	807917	0	0	0	0	0	0	0		High		24.11		0.0372624																				3
	FYTERDPANIPWAESEAYYVVESTGVFTTTEK	134	20	2	472238852;374922999		3700.74	0	134169	6.82381e+07	867994	1.36459e+06	0	4.87333e+06	909067			High		53.72		0.000299144	High	High	51.39	62.27	0.000511179	4.13565e-05	High	90.98	5.17101e-08	High	55.79	0.000208534	High	70.13	6.78386e-06				1
	GILAYTEDDVVSTDMNGDNHSSIFDAK	4	13	2	472238852;374922999		2914.31	0	3.07766e+06	4.71894e+07	2.78966e+07	0	0	0	0								High		46.81		0.0013841		High	38.98	0.00850535	High	45.24	0.00198238							0
	TAAQNIIPSSTGAAK	24	20	1	472238852	S10(Phospho)	1509.73	0	6.99647e+06	13207146	3.16467e+07	0	0	0	0	T(1): 0.0; S(9): 6.3; S(10): 87.4; T(11): 6.3		High		30.99		0.0225313	High		41.93		0.00192683		High	45.55	0.000838622	High	31.95	0.0180629				High	45.97	0.000760054	0
	NAIEHDDIDIVAVNDPFIETEYAAYMLK	4	2	1	472238852		3209.53	0	0	2.93684e+06	276503	0	0	0	0														High	76.11	1.7523e-06	High	44.84	0.00230651							0
	VGINGFGR	1	2	1	472238852		819.447	0	0	842794	0	0	0	0	0														High	46.3	0.00033288										0
	GASYDEIK	2	21	2	472238852;374922999		882.42	0	0	9.11951e+06	1.6734e+07	0	0	0	0														High	33.25	0.00939205	High	31.66	0.0135444							0
	DPANIPWAESEAYYVVESTGVFTTTEK	1	21	2	472238852;374922999		3004.41	0	0	0	0	0	0	0	0														High	31.51	0.0434385										0
	TVDGPSAK	1	21	2	472238852;374922999		774.399	0	0	1.7016e+07	0	0	0	0	0														High	31.37	0.0122549										0
	LTGMSMR	2	21	2	472238852;374922999		795.385	0	0	1.12179e+07	5.02651e+06	0	0	0	0														High	24.43	0.0477767	High	25.85	0.0345821							0
	VLADGLEVNGK	1	19	1	472238852		1114.61	0	0	0	0	1.90152e+06	0	0	0																				High	49.92	0.000126305				0
	VPTANVSVVDLTVR	2	21	2	472238852;374922999	S7(Phospho)	1549.8	0	0	0	0	0	594462	0	0	T(3): 0.0; S(7): 100.0; T(12): 0.0																						High	77.36	4.95865e-07	0
347442007	similar to transaldolase [Botrytis cinerea T4]	72.45	3	23	23	127	2.08095e+07	1.88966e+07	6.66731e+07	4.37719e+07	7.57016e+07	1.73863e+07	2.0374e+07	1.7087e+07	754.027	54.18	15	20	616.583	40.25	12	17	656.807	51.08	17	22	444.385	34.98	10	11	602.553	40.25	11	17	578.498	47.06	14	16	276.751	20.43	6	7	627.345	44.89	13	17	323	35.3804	5.23682
	Sequence	# PSMs	# Proteins	# Protein Groups	Protein Group Accessions	Modifications	MH+ [Da]	A2: Area	B2: Area	C2: Area	D2: Area	E2: Area	F2: Area	G2: Area	H2: Area	phosphoRS Site Probabilities	A4	G4	IonScore A4	IonScore G4	Exp Value A4	Exp Value G4	B4	H4	IonScore B4	IonScore H4	Exp Value B4	Exp Value H4	C4	IonScore C4	Exp Value C4	D4	IonScore D4	Exp Value D4	E4	IonScore E4	Exp Value E4	F4	IonScore F4	Exp Value F4	# Missed Cleavages
	YQPQDATTNPSLILAASK	8	1	1	347442007		1917.99	1.90495e+06	0	1.26916e+06	0	9.19622e+06	888039	0	4.64011e+06		High		80.72		2.30446e-07			High		68.76		3.56562e-06	High	56.17	6.84783e-05				High	101.54	1.85886e-09	High	57.92	4.56056e-05	0
	IASTWEGIQAAR	7	1	1	347442007		1302.68	1.29795e+07	4.89188e+06	19362205	4.4445e+06	0	1.72518e+06	1.78274e+06	3.18827e+06		High	High	77.31	69.6	3.7249e-07	2.22037e-06	High	High	80.55	66.29	1.95593e-07	4.75801e-06	High	80.2	2.11531e-07	High	85.92	5.44979e-08				High	79.49	2.27733e-07	0
	LVAENASSLDIEK	6	2	1	347442007		1388.73	2.17373e+06	8.17283e+06	1.8795e+06	1.29844e+07	0	2.93224e+06	0	2.0308e+06		High		66.29		5.45115e-06		High	High	59.58	48.28	2.53905e-05	0.000361082	High	51.86	0.000155739	High	68.16	3.58978e-06				High	75.13	7.0741e-07	0
	TYSAQEDPGVESVK	9	1	1	347442007		1509.71	1.2877e+07	4.02085e+06	1.14552e+07	5.58858e+07	4.24028e+07	1.13989e+07	4.84081e+06	6.61726e+06		High	High	63.08	65.26	1.14153e-05	6.99951e-06	High	High	70.36	67.76	2.13544e-06	3.94449e-06	High	64.25	8.81339e-06	High	62.56	1.33387e-05	High	91.98	1.46741e-08	High	67.9	3.59231e-06	0
	ASGTTVVSDSGDFASIAK	19	1	1	347442007		1712.83	3.6572e+07	4.21917e+07	1.63405e+08	6.24454e+07	1.51108e+08	3.22645e+07	5.38812e+07	3.74182e+07		High	High	60.75	71.58	2.44005e-05	2.03295e-06	High	High	43.15	76.72	0.0014162	6.1716e-07	High	64.67	9.82636e-06	High	43.4	0.00132327	High	56.22	6.69781e-05	High	63.51	1.28126e-05	0
	LIDTAVAYGK	7	1	1	347442007		1050.58	4.00365e+06	1.66637e+06	2.12337e+06	3.44749e+06	2.73461e+07	1.62914e+06	0	7.22555e+06		High		59.39		1.2889e-05		High	High	37.79	57.89	0.00181312	1.82061e-05	High	38.06	0.00170383	High	54.23	4.22881e-05	High	53.3	5.09831e-05	High	61.19	8.28756e-06	0
	TIVMGASFR	6	1	1	347442007	M4(Oxidation)	997.514	3.25756e+06	1.42595e+06	1.29334e+06	860942	2.72811e+06	0	0	925683		High		55.19		6.67434e-05		High	High	51.83	54.6	0.00014468	7.64555e-05	High	50.12	0.000225191	High	39.09	0.002719	High	38.71	0.00296762				0
	LTYIDDEAEFR	5	2	1	347442007		1371.64	5.17358e+06	6.32516e+06	0	0	3.35944e+07	8.49553e+06	0	0		High		54.32		9.72648e-05		High		48.9		0.000347183								High	55.29	7.67604e-05	High	49.16	0.000315481	0
	FAFNEDAMAVEK	7	2	1	347442007		1371.63	1.492e+06	3.01641e+06	2.27269e+06	1.26955e+07	1.28421e+07	0	0	1.76124e+06		High		51.82		0.000145342		High	High	81.08	62.93	1.8248e-07	1.22494e-05	High	68.21	3.63174e-06	High	68.85	3.06244e-06	High	52.25	0.000145639				0
	VSTEVDAR	7	1	1	347442007		876.442	1.1516e+07	2.47319e+06	6.64165e+06	7.12603e+06	0	3.46254e+06	2.39991e+06	6.27762e+06		High	High	51.44	45.52	9.762e-05	0.000381539	High	High	34.16	47.4	0.00516086	0.000247479	High	41.42	0.000980706	High	54.13	5.25459e-05				High	47.02	0.000270109	0
	TIVMGASFR	4	1	1	347442007		981.518	4.34776e+06	750964	3.44056e+06	0	2.37754e+06	0	0	0		High		51.25		0.000181474		High		43.47		0.00108847		High	40.7	0.00212785				High	42.69	0.00130261				0
	SQAVACAEAGAFLISPFVGR	1	1	1	347442007	C6(Carbamidomethyl)	2051.04	392672	0	0	0	0	0	0	0		High		46.52		0.000688586																				0
	FAADAVTLK	6	2	1	347442007		935.52	3.29341e+06	0	2.17537e+06	2.88857e+06	1.78531e+07	1.28593e+06	0	5.84663e+06		High		43.82		0.000508319			High		50.7		0.000104264	High	37.34	0.00251845	High	43.33	0.000641031	High	42.23	0.000825808	High	42.61	0.000756622	0
	TIVMGASFR	5	1	1	347442007	S7(Phospho)	1061.48	1.12272e+06	1.04044e+06	0	0	1.76789e+06	0	0	0	T(1): 0.0; S(7): 100.0	High		33.64		0.00780687		High		34.93		0.00580066								High	29.47	0.0184157	High	35.65	0.00420657	0
	AIFDYYKK	1	1	1	347442007		1047.55	3.16654e+06	0	0	0	0	0	0	0		High		27.46		0.0288055																				1
	LLVEFGK	3	1	1	347442007		805.481	1.12091e+06	0	797351	0	3.85768e+06	0	0	0		High		26.96		0.0136933								High	21.63	0.0664466				High	27.08	0.0133201				0
	ILDWYK	2	1	1	347442007		837.45	1.37449e+06	0	1.7681e+06	0	0	0	0	0		High		24.37		0.0513661								High	30.18	0.0141032										0
	PSSLDQLK	6	1	1	347442007		887.484	0	851342	0	2.43492e+06	2.25417e+07	1.63722e+06	1.17277e+06	6.44608e+06			High		37.12		0.00322187	High	High	30.31	48.34	0.013408	0.000211039				High	31.89	0.00931885	High	46.17	0.000347826	High	53.37	6.62769e-05	0
	DHGINCNLTLLFSK	1	1	1	347442007	C6(Carbamidomethyl)	1631.82	0	512487	0	0	0	0	0	0								High		30.3		0.0253379														0
	KLVAENASSLDIEK	2	2	1	347442007		1516.82	0	5.7549e+06	0	0	3.08469e+06	0	0	0								High		28.75		0.028204								High	53.04	0.000106271				1
	KLVAENASSLDIEK	2	2	1	347442007	S8(Phospho)	1596.79	0	0	4.09314e+06	0	0	0	0	0	S(8): 50.0; S(9): 50.0													High	60.44	2.73354e-05										1
	EVEGDLEK	1	1	1	347442007		918.442	0	0	1.72517e+07	0	0	0	0	0														High	31.6	0.0085787										0
	IIDLYK	4	2	1	347442007		764.456	0	0	2.44299e+06	0	0	577731	896984	2.30123e+06			High		28.85		0.00693723		High		27.8		0.00854687	High	29.76	0.0102205							High	27.87	0.00841022	0
	FSFDTK	1	1	1	347442007		744.356	0	0	1.5069e+06	0	0	0	0	0														High	25.13	0.0296806										0
	TIVMGASFR	1	1	1	347442007	M4(Oxidation); S7(Phospho)	1077.48	0	0	2.6431e+06	0	0	0	0	0	T(1): 0.0; S(7): 100.0													High	24.91	0.0692512										0
	IIDLYKEQGIDKSR	2	1	1	347442007		1677.92	0	0	6.08814e+06	0	0	1.82363e+06	0	0														High	23.97	0.0557205							High	25.92	0.0340292	2
	FAFNEDAMAVEK	2	2	1	347442007	M8(Oxidation)	1387.62	0	0	0	0	1.22845e+07	0	0	863068									High		37.13		0.00450218							High	45.6	0.000623833				0
	KTDATLDR	2	1	1	347442007		919.484	0	0	0	0	0	1.63375e+06	0	4.67416e+06									High		33.73		0.00857877										High	33.35	0.00723626	1
347440836	similar to short-chain dehydrogenase/reductase SDR [Botrytis cinerea T4]	69.4	2	15	15	125	5.89806e+07	5.75416e+07	5.51138e+07	1.7836e+07	2.333e+06	1.89275e+06	2.88582e+06	962163	1359.24	59.94	14	41	1269.33	68.77	13	39	903.14	43.85	9	24	624.752	21.14	4	13	98.922	7.89	2	3	86.61	15.46	3	3	41.1	3.79	1	1	39.15	2.84	1	1	317	34.071	5.85889
	Sequence	# PSMs	# Proteins	# Protein Groups	Protein Group Accessions	Modifications	MH+ [Da]	A2: Area	B2: Area	C2: Area	D2: Area	E2: Area	F2: Area	G2: Area	H2: Area	phosphoRS Site Probabilities	A4	G4	IonScore A4	IonScore G4	Exp Value A4	Exp Value G4	B4	H4	IonScore B4	IonScore H4	Exp Value B4	Exp Value H4	C4	IonScore C4	Exp Value C4	D4	IonScore D4	Exp Value D4	E4	IonScore E4	Exp Value E4	F4	IonScore F4	Exp Value F4	# Missed Cleavages
	FPTGAPAWTVIQAECDEVNK	20	2	1	347440836	C15(Carbamidomethyl)	2233.06	1.33597e+07	6.46281e+06	1.21512e+07	7.73676e+06	0	0	0	0		High		93.68		1.98204e-08		High		74.5		1.68714e-06		High	99.18	5.52575e-09	High	99.64	4.9704e-09							0
	IDVVVNNAGYGLMGDTESFVTNAEELDK	22	1	1	347440836	M13(Oxidation)	3016.41	9.23259e+07	8.05313e+07	6.62768e+07	2.71002e+07	0	1.82068e+06	0	0		High		89.71		6.58538e-08		High		82.89		3.13567e-07		High	51.95	0.000401468	High	48.94	0.000788201				High	32.44	0.0359489	0
	VHLTALDVNSAESIK	5	1	1	347440836		1596.86	1.03944e+07	1.86448e+07	4.60834e+06	0	0	0	0	0		High		77.6		2.31996e-07		High		83.53		5.63383e-08		High	37.64	0.00229869										0
	IDVVVNNAGYGLMGDTESFVTNAEELDK	11	1	1	347440836		3000.41	7.21305e+06	0	1.44588e+08	3.96462e+06	0	0	0	0		High		65.03		1.79166e-05								High	63.31	2.68562e-05	High	77.84	9.59491e-07							0
	IDVVVNNAGYGLMGDTESFVTNAEELDKAR	2	1	1	347440836	M13(Oxidation)	3243.55	4.9529e+06	0	725956	0	0	0	0	0		High		61.55		4.72043e-05								High	43.73	0.00290831										1
	FAGQFPADNPR	4	1	1	347440836		1219.58	4.96722e+07	9.49636e+06	0	0	0	0	0	0		High		52.6		0.000117602		High		47.72		0.000385421														0
	SPDMQATWAPSEHIGAAMYEVVAR	5	2	1	347440836	M4(Oxidation)	2633.21	2.46643e+06	8.70978e+06	0	0	0	0	0	0		High		50.49		0.000546256		High		48.81		0.000780586														0
	DLSFSVDDGLINK	8	2	1	347440836		1422.71	1.63581e+07	9.29124e+06	1.48694e+06	18671065	0	0	0	0		High		49.62		0.000269586		High		66.86		5.01763e-06		High	43.51	0.00107849	High	28.25	0.0372563	High	49.54	0.000271263				0
	TNFAGDSMVWFSPHPAYTAPDTPTR	2	2	1	347440836	M8(Oxidation)	2782.26	8.94901e+06	0	0	0	0	0	0	0		High		47.39		0.00108066																				0
	AAFDSAIAK	4	1	1	347440836		893.473	3.49438e+07	1.14337e+07	0	0	0	1.83872e+06	0	962163		High		46.45		0.000319315		High	High	42.27	39.15	0.000836025	0.00171482										High	40.08	0.00148244	0
	TNFAGDSMVWFSPHPAYTAPDTPTR	4	2	1	347440836		2766.27	4.12278e+06	4.04277e+06	2.8038e+06	0	0	0	0	0		High		45.3		0.00174712		High		56.78		0.000124047		High	48.44	0.000869338										0
	FAVEGYTESLSK	8	2	1	347440836		1330.65	3.47346e+07	7.34488e+07	8.17247e+06	0	2.333e+06	2.01886e+06	2.88582e+06	0		High	High	39	41.1	0.0026941	0.00171162	High		38.61		0.00307806		High	46.54	0.000495767				High	42.52	0.00124826	High	40.09	0.00218426	0
	SPDMQATWAPSEHIGAAMYEVVAR	3	2	1	347440836		2617.22	2.40788e+06	6.41669e+06	0	0	0	0	0	0		High		37.98		0.00803269		High		42.5		0.00286794														0
	VHLTALDVNSAESIKAAFDSAIAK	1	1	1	347440836		2471.32	1.3069e+06	0	0	0	0	0	0	0		High		37.42		0.00336909																				1
	IVETNFWGSAQVSAHAVR	10	2	1	347440836		1972	561159	2.87852e+06	1.33937e+06	0	0	0	0	0		High		35.86		0.00818464		High		44.87		0.00106874		High	30.87	0.0251678										0
	LLEGYVK	2	2	1	347440836		821.477	8.02953e+06	1.94916e+06	0	0	0	0	0	0		High		29.82		0.00729622		High		22.57		0.0413146														0
	SGEFLK	6	2	1	347440836	S1(Phospho)	760.327	5.6517e+06	7.07407e+06	8.60256e+06	4.11971e+06	0	0	0	0	S(1): 100.0	High		28.17		0.0163836		High		32.8		0.00564168		High	33.68	0.0046069	High	35.04	0.00336828							0
	SGQIGGVVLNVTSIGGFAGFPGSAFYHASK	5	2	1	347440836		2925.5	0	1.44438e+06	0	0	0	0	0	0								High		57.75		5.23787e-05														0
	SPDMQATWAPSEHIGAAMYEVVAR	1	2	1	347440836	M4(Oxidation); M18(Oxidation)	2649.21	0	1.13319e+07	0	0	0	0	0	0								High		34.3		0.0216791														0
	IDVVVNNAGYGLMGDTESFVTNAEELDKAR	2	1	1	347440836		3227.56	0	0	5.5079e+06	0	0	0	0	0														High	73.42	2.7868e-06										1
347836760	similar to 40S ribosomal protein S14 [Botrytis cinerea T4]	68	1	9	9	35	2.63733e+06	1.83619e+06	6.10224e+06	5.45903e+06	2.36744e+07	2.09573e+07	1.89304e+07	4.11431e+06	129.294	36.67	4	4	68.91	18.67	2	2	221.58	50.67	6	9	120.95	31.33	3	3	242.311	68	8	9	64.63	7.33	1	2	113.023	14	2	3	105.504	24.67	3	3	150	16.0034	10.6675
	Sequence	# PSMs	# Proteins	# Protein Groups	Protein Group Accessions	Modifications	MH+ [Da]	A2: Area	B2: Area	C2: Area	D2: Area	E2: Area	F2: Area	G2: Area	H2: Area	phosphoRS Site Probabilities	A4	G4	IonScore A4	IonScore G4	Exp Value A4	Exp Value G4	B4	H4	IonScore B4	IonScore H4	Exp Value B4	Exp Value H4	C4	IonScore C4	Exp Value C4	D4	IonScore D4	Exp Value D4	E4	IonScore E4	Exp Value E4	F4	IonScore F4	Exp Value F4	# Missed Cleavages
	EGELVFGVAR	6	1	1	347836760		1076.57	3.16418e+06	1.01643e+06	9.04407e+06	1.7519e+06	4.46944e+06	0	0	0		High	High	56.96	57.15	3.70525e-05	3.65266e-05	High		47.63		0.000327046		High	60.35	1.74827e-05	High	68.09	2.78653e-06	High	44.24	0.000676183				0
	TPGPGAQSALR	4	1	1	347836760		1054.56	1.68584e+06	0	1.37224e+06	0	1.38034e+07	0	0	7.39691e+06		High		49.39		0.000179525			High		69.92		1.43112e-06	High	49.08	0.000173651				High	61.79	9.8008e-06				0
	IFASFNDTFVHVTDLSGR	4	1	1	347836760		2026	1.57987e+06	2.65594e+06	4.38514e+06	0	1.75464e+07	0	0	0		High		33		0.0168399		High		34.28		0.0120187		High	29.18	0.0416696				High	40.26	0.00303288				0
	AARPAQENINLGPSIR	4	1	1	347836760		1706.93	3.06196e+06	0	2.81103e+06	0	7.82684e+06	0	0	4.53301e+06		High		31.02		0.0135997			High		41.86		0.00108822	High	30.1	0.0168085				High	40.89	0.00140129				0
	AARPAQENINLGPSIR	3	1	1	347836760	S14(Phospho)	1786.9	0	0	4.87751e+06	4.12171e+06	0	0	0	0	S(14): 100.0													High	39.32	0.00383596	High	34.39	0.0120092							0
	ADRDESSPYAAMLAAQDVATR	3	1	1	347836760		2238.05	0	0	1.80085e+06	1.05035e+07	6.68784e+06	0	0	0														High	33.37	0.0222074	High	44.47	0.00176136	High	35.15	0.015076				1
	AARPAQENINLGPSIREGELVFGVAR	2	1	1	347836760		2764.49	0	0	0	0	0	0	0	0														High	28.79	0.0184981										1
	TPGPGAQSALR	5	1	1	347836760	T1(Phospho)	1134.53	0	0	0	0	1.27968e+07	2.09573e+07	1.89304e+07	0	T(1): 100.0; S(8): 0.0		High		44.42		0.0006921													High	47.66	0.000342791	High	41.02	0.00137973	0
	IGRIEDVTPTPSDSTR	1	1	1	347836760		1743.88	0	0	0	0	1.22728e+06	0	0	0																				High	33.06	0.0161145				1
	IEDVTPTPSDSTR	1	1	1	347836760		1417.68	0	0	0	0	3.96734e+07	0	0	0																				High	31.89	0.0165021				0
	ELGITALHVK	2	1	1	347836760		1080.64	0	0	0	0	1.02443e+06	0	0	413000									High		31.44		0.00269173							High	30.24	0.00354839				0
33357682	cytosolic cyclophilin 1 [Botrytis cinerea]	66.85	5	9	11	84	1.23729e+07	1.30151e+07	1.42349e+07	1.52144e+07	2.9285e+07	4.32956e+06	2.21348e+06	9.80605e+06	531.43	40.33	6	16	324.642	46.96	7	11	432.562	40.33	6	12	251.483	40.88	7	10	572.336	53.59	8	18	220.743	30.39	5	7	129.291	14.36	3	4	182.358	17.68	4	6	181	19.5597	6.80029
	Sequence	# PSMs	# Proteins	# Protein Groups	Protein Group Accessions	Modifications	MH+ [Da]	A2: Area	B2: Area	C2: Area	D2: Area	E2: Area	F2: Area	G2: Area	H2: Area	phosphoRS Site Probabilities	A4	G4	IonScore A4	IonScore G4	Exp Value A4	Exp Value G4	B4	H4	IonScore B4	IonScore H4	Exp Value B4	Exp Value H4	C4	IonScore C4	Exp Value C4	D4	IonScore D4	Exp Value D4	E4	IonScore E4	Exp Value E4	F4	IonScore F4	Exp Value F4	# Missed Cleavages
	HVVFGEVADDESLMIVK	21	2	1	33357682		1887.95	7.32265e+06	7.2043e+06	2.71053e+07	5.82718e+06	7.52609e+06	0	0	0		High		72.5		1.81074e-06		High		49.83		0.000330695		High	77.81	5.49716e-07	High	33.67	0.0136807	High	59.61	3.48425e-05				0
	HVVFGEVADDESLMIVK	15	2	1	33357682	M14(Oxidation)	1903.95	1.45947e+07	2.30976e+07	8.32981e+06	7698811	1.45845e+07	3.73747e+06	0	0		High		62.71		1.76009e-05		High		74.63		1.12947e-06		High	41.43	0.00245332	High	33.48	0.0140906	High	62.18	1.91288e-05	High	51.12	0.000248417	0
	ITFNLYDDVVPK	12	2	1	33357682		1423.75	1.18663e+07	0	4.53442e+06	9.96998e+06	1.69245e+07	2270563	2.31983e+06	1.67995e+07		High	High	52.34	59.34	0.000133317	2.74734e-05		High		59.78		2.41951e-05	High	48.4	0.000332451	High	66.57	5.16586e-06	High	68.22	3.51793e-06	High	65.05	7.18998e-06	0
	IIPQFMLQGGDFTR	4	3	1	33357682		1622.84	2.58637e+06	0	6.57798e+06	4.56967e+06	2.96046e+06	0	0	0		High		41.49		0.00215357								High	50.55	0.000266958	High	37.12	0.00554123	High	56.12	6.96378e-05				0
	GFGYAGSSFHR	6	2	1	33357682		1185.54	5.8507e+06	2.22096e+06	1.64753e+06	4.39e+06	0	0	0	3.21167e+06		High		38.99		0.00263722		High	High	35.15	43.64	0.00655281	0.000912604	High	39.74	0.00224018	High	35.65	0.00567683							0
	ALEATGSGSGK	5	2	1	33357682		977.49	1.06577e+07	0	9.02132e+06	7.6926e+06	3.1488e+07	2.72958e+06	0	0		High		34.25		0.00563756								High	30.45	0.016634	High	52.09	0.000112788	High	36.82	0.00379545	High	36.47	0.00411399	0
	FADENFER	8	2	1	33357682		1027.45	5.91366e+06	2.13199e+06	4.76026e+06	2.79744e+07	3.94425e+07	6.52164e+06	2.50925e+06	7.93564e+06		High	High	31.6	44.4	0.0111385	0.000580925	High	High	33.36	37.11	0.00738108	0.00313203	High	33.38	0.00734717	High	31.51	0.0115836	High	35.35	0.00478458	High	33.31	0.00746655	0
	TYFDVTWEGPVLDASGKPTSTVQEQAGR	3	2	1	33357682		3039.47	0	1.26973e+07	0	0	1.25733e+07	0	0	0								High		52.43		0.000336887								High	54.3	0.000217534				0
	FADENFERK	4	2	1	33357682		1155.54	0	858297	0	4.11437e+06	9.83558e+06	0	0	4.68303e+06								High	High	30.25	39.43	0.0216662	0.00264538				High	30.96	0.0187994	High	34.68	0.00747196				1
	IIPQFMLQGGDFTR	2	3	1	33357682	M6(Oxidation)	1638.83	0	3.25033e+06	0	0	7.88272e+06	0	0	0								High		28.64		0.0395957								High	42.08	0.0019977				0
	TAENFR	1	5	2	33357682;347840528		737.357	0	2.86406e+06	0	0	0	0	0	0								High		25.38		0.0441845														0
	SIYGEK	2	3	1	33357682	S1(Phospho)	776.323	0	0	0	0	681792	0	1.81135e+06	0	S(1): 99.9; Y(3): 0.1		High		28.02		0.0177481													High	28.75	0.0150021				0
	ALCTGEK	1	3	2	33357682;347840528	C3(Carbamidomethyl)	778.376	0	0	0	0	0	1.00896e+06	0	0																							High	26.44	0.0307567	0
332183108	hex, partial [Botrytis cinerea]	66.27	1	1	10	282	7.4639e+07	8.67762e+07	1.59276e+08	9.10491e+07	1.18813e+08	2.60831e+07	2.23612e+07	2.82242e+07	1428.74	66.27	9	49	1108.52	52.41	7	38	2497.93	51.2	7	111	821.564	51.2	7	25	764.859	56.63	8	20	627.029	42.77	6	17	514.989	37.35	5	16	212.427	33.13	4	6	166	18.1342	7.03467
	Sequence	# PSMs	# Proteins	# Protein Groups	Protein Group Accessions	Modifications	MH+ [Da]	A2: Area	B2: Area	C2: Area	D2: Area	E2: Area	F2: Area	G2: Area	H2: Area	phosphoRS Site Probabilities	A4	G4	IonScore A4	IonScore G4	Exp Value A4	Exp Value G4	B4	H4	IonScore B4	IonScore H4	Exp Value B4	Exp Value H4	C4	IonScore C4	Exp Value C4	D4	IonScore D4	Exp Value D4	E4	IonScore E4	Exp Value E4	F4	IonScore F4	Exp Value F4	# Missed Cleavages
	VLDLQDHSVVAMTETGDVK	136	3	2	332183108;472236605		2057.02	104113371	1.00415e+08	2.96191e+08	1.10149e+08	8.10541e+07	2.04629e+07	0	1.36911e+06		High	High	107.96	35.57	6.23828e-10	0.0107605	High	High	68.87	36.28	5.059e-06	0.00901984	High	90.83	3.2009e-08	High	65.73	1.04247e-05	High	83.43	1.77491e-07	High	60.22	3.49823e-05	0
	ITTSAATGQHR	9	3	2	332183108;472236605		1142.59	6.30818e+07	1.46465e+07	8.82713e+07	1.10144e+07	3.62152e+07	2.62195e+06	2.57967e+06	1.20134e+07		High	High	90.42	57.16	1.3118e-08	2.77887e-05	High	High	56.75	59.92	3.28648e-05	1.48714e-05	High	76.26	3.41875e-07	High	62.8	8.21324e-06	High	53.77	6.92602e-05	High	71.85	1.01562e-06	0
	VLDLQDHSVVAMTETGDVK	22	3	2	332183108;472236605	M12(Oxidation)	2073.02	7.78185e+07	2.02374e+08	9.97728e+07	107650173	1.32544e+08	4.00843e+07	4.34913e+07	0		High	High	82.47	48.35	2.23665e-07	0.000546854	High		63.24		1.93016e-05		High	65.72	1.06631e-05	High	85.08	1.26356e-07	High	45.07	0.00117156	High	30.51	0.0363239	0
	GYYDDEAGAPAVAAPK	12	1	1	332183108		1594.74	4.98329e+07	2.22516e+07	35047827	1.31907e+08	1.79437e+08	3.09539e+07	2.10128e+07	5.8769e+07		High	High	75.27	78.66	7.72633e-07	3.50572e-07	High	High	87.37	62.81	5.07551e-08	1.3378e-05	High	78.2	4.20013e-07	High	88.61	3.58074e-08	High	70.14	2.503e-06	High	84.82	8.48745e-08	0
	GYYDDEAGAPAVAAPK	28	1	1	332183108	Y2(Phospho)	1674.7	0	4.33082e+07	47374905	6.06428e+07	5.39823e+06	1.70203e+07	1.07429e+07	7.25112e+06	Y(2): 100.0; Y(3): 0.0	High	High	74.58	96.89	7.36733e-07	4.32823e-09	High	High	75.8	69.1	5.74714e-07	2.70659e-06	High	95.82	5.472e-09	High	82.24	1.26273e-07	High	101.3	1.56046e-09	High	83.95	8.77923e-08	0
	MGDLLMLQGRPCQVIR	7	3	2	332183108;472236605	M6(Oxidation); C12(Carbamidomethyl)	1902.97	1.99185e+07	9.5606e+06	5.15758e+07	3.92772e+06	0	0	0	0		High		55.39		8.74431e-05		High		47.35		0.000563276		High	47.34	0.000576567	High	35.14	0.00926244							0
	MGDLLMLQGRPCQVIR	6	3	2	332183108;472236605	C12(Carbamidomethyl)	1886.98	4.22517e+06	1.69881e+06	9.33643e+07	0	0	0	0	0		High		54.5		9.61544e-05		High		40.57		0.00228459		High	42.28	0.00164158										0
	MGDLLMLQGRPCQVIR	5	3	2	332183108;472236605	M1(Oxidation); M6(Oxidation); C12(Carbamidomethyl)	1918.97	5.67219e+07	0	4.34878e+07	6.19937e+06	3.85867e+06	0	0	0		High		46.43		0.000741682								High	41.69	0.00215151	High	36.4	0.00759423	High	41.33	0.00244421				0
	YLGVDLFTR	4	3	2	332183108;472236605		1083.58	2.71844e+07	6.96746e+06	0	0	5.7432e+06	1.17552e+06	0	0		High		45.68		0.000363682		High		41.25		0.000727397								High	46.6	0.000294254	High	42.51	0.000740583	0
	LKEAFEGGR	1	3	2	332183108;472236605		1006.53	1.01141e+07	0	0	0	0	0	0	0		High		43.18		0.000750109																				1
	IMVVADGGR	7	3	2	332183108;472236605		917.488	2.15888e+07	3.67981e+06	1.527e+07	2.26749e+07	2.6647e+07	3.48621e+06	1.88907e+06	0		High	High	38.65	42.52	0.0024426	0.000764069	High		36.31		0.00418652		High	42.51	0.00100147	High	32.83	0.00930333	High	43.4	0.000623925	High	37.56	0.00242036	0
	IMVVADGGR	13	3	2	332183108;472236605	M2(Oxidation)	933.482	1.15708e+07	4.40587e+06	0	5.56119e+06	2.99349e+07	2.81559e+06	2.44972e+06	1.38902e+07		High	High	38.09	32.09	0.00268563	0.0106917	High	High	33.16	35.95	0.00835692	0.00439588				High	32.87	0.008934	High	39.67	0.00228197	High	33.31	0.00807321	0
	EIAVDMK	6	3	2	332183108;472236605		805.413	9.54178e+06	1.83006e+06	5.02851e+06	1.06197e+07	1.99858e+07	1817921	0	0		High		37.3		0.00263485		High		26.37		0.0326405		High	23.08	0.0696236	High	26.49	0.0317509	High	40.63	0.00122393	High	26.41	0.0323412	0
	ITTSAATGQHR	20	3	2	332183108;472236605	T3(Phospho)	1222.56	2.31837e+06	1.84364e+06	3.99588e+06	4.46526e+06	1.05152e+06	7211045	1.98348e+06	514545	T(2): 0.0; T(3): 100.0; S(4): 0.0; T(7): 0.0	High	High	36.96	35.48	0.00328237	0.00461517	High	High	39.61	37.42	0.00178315	0.00294343	High	38.87	0.00210792	High	50.05	0.000159651	High	39.89	0.00166668	High	45.46	0.000463647	0
	QAIPVLDQSNLWTR	1	3	2	332183108;472236605		1640.88	1.00793e+06	0	0	0	0	0	0	0		High		31.52		0.0130016																				0
	EIAVDMK	2	3	2	332183108;472236605	M6(Oxidation)	821.407	0	2.28556e+06	0	0	0	0	1.65173e+06	0			High		26.45		0.0261566	High		37.53		0.00207509														0
	EAFEGGR	3	3	2	332183108;472236605		765.353	0	0	2.44845e+07	3.10913e+07	4.44572e+07	0	0	0														High	36.38	0.00300338	High	26.21	0.0312328	High	41.17	0.000996806				0
154319247	hypothetical protein BC1G_02575 [Botrytis cinerea B05.10]	65.93	3	15	15	153	2.14468e+07	2.39889e+07	2.33052e+07	1.04401e+07	0	4.73384e+06	465099	0	1274.44	38.1	10	53	1022.06	33.7	7	39	1121.22	50.18	10	41	432.125	26.37	6	16					71.6977	11.36	2	2	58.45	5.86	2	2		0			273	30.2092	5.56689
	Sequence	# PSMs	# Proteins	# Protein Groups	Protein Group Accessions	Modifications	MH+ [Da]	A2: Area	B2: Area	C2: Area	D2: Area	E2: Area	F2: Area	G2: Area	H2: Area	phosphoRS Site Probabilities	A4	G4	IonScore A4	IonScore G4	Exp Value A4	Exp Value G4	B4	H4	IonScore B4	IonScore H4	Exp Value B4	Exp Value H4	C4	IonScore C4	Exp Value C4	D4	IonScore D4	Exp Value D4	E4	IonScore E4	Exp Value E4	F4	IonScore F4	Exp Value F4	# Missed Cleavages
	RMEMEEMLGNAGFESWDVGVNK	18	2	1	154319247	M2(Oxidation); M4(Oxidation); M7(Oxidation)	2577.11	17898371	48035126	6.33054e+06	6.14048e+06	0	4.73384e+06	0	0		High		66.14		1.26475e-05		High		65.55		1.4655e-05		High	60.28	4.96439e-05	High	59.97	5.29143e-05				High	48.71	0.000694464	1
	RMEMEEMLGNAGFESWDVGVNK	39	2	1	154319247	M2(Oxidation); M7(Oxidation)	2561.11	3.18248e+07	2.58783e+07	3.55875e+07	1.28779e+07	0	0	0	0		High		62.16		3.33866e-05		High		70.03		5.39759e-06		High	60.31	4.83711e-05	High	60.68	4.62591e-05							1
	RMEMEEMLGNAGFESWDVGVNK	44	2	1	154319247	M2(Oxidation)	2545.12	1.28158e+07	6.38119e+06	4.58084e+07	8.24579e+06	0	0	0	0		High		60.71		4.07182e-05		High		70.46		4.59643e-06		High	75.49	1.45905e-06	High	53.37	0.00023243							1
	GGKLGVSGGSGDFEAVHER	2	3	1	154319247		1858.9	903302	0	1.18959e+06	0	0	0	0	0		High		58.58		5.00619e-05								High	35.39	0.0104643										1
	RMEMEEMLGNAGFESWDVGVNK	8	2	1	154319247		2529.12	1.88249e+06	0	4.82796e+07	0	0	0	0	0		High		57.63		8.43935e-05								High	59.44	5.63126e-05										1
	GYTLVNDTQFK	3	3	1	154319247		1285.64	3.01694e+06	1.75558e+06	0	0	0	0	0	0		High		56.81		3.81462e-05		High		52.96		0.000110523														0
	EWEGVTGVHGIR	2	3	1	154319247		1339.68	2.75901e+06	0	2.2457e+06	0	0	0	0	0		High		51.35		0.000201893								High	25.84	0.0691934										0
	IGLALSTYK	6	3	1	154319247		965.565	4.27499e+06	1.54357e+06	2.3956e+06	1.46335e+06	0	0	647074	0		High	High	50.69	45.12	5.66478e-05	0.000163752	High		48.09		0.000115905		High	50.14	9.36425e-05	High	54.55	2.40956e-05				High	36.84	0.00123173	0
	DGEEMLR	4	3	1	154319247		849.377	2.58326e+06	521181	2.26173e+06	3.58729e+06	0	0	0	0		High		48.11		0.000111258		High		26.54		0.0170801		High	52.85	5.01733e-05	High	50.72	6.10004e-05							0
	IGLALSTYK	3	3	1	154319247	S6(Phospho)	1045.53	3.46015e+06	0	0	4.23223e+06	0	0	0	0	S(6): 95.7; T(7): 4.1; Y(8): 0.2	High		43.47		0.000868075											High	39.12	0.00236351							0
	TYGGIPEEMR	1	3	1	154319247		1152.54	2.77688e+06	0	0	0	0	0	0	0		High		40.79		0.00147145																				0
	LGVSGGSGDFEAVHER	4	3	1	154319247		1616.77	2.21562e+07	2.10702e+07	1.02933e+07	1.42102e+07	0	0	0	0		High		34.16		0.01107		High		33.64		0.012478		High	39.4	0.00330094	High	41.99	0.00179289							0
	VIGIDPSSSR	2	3	1	154319247		1030.55	1.03594e+07	2.86139e+06	0	0	0	0	0	0		High		33.4		0.00914176		High		26.34		0.0464547														0
	TYGGIPEEMRESAR	1	3	1	154319247		1595.75	1.36853e+06	0	0	0	0	0	0	0		High		29.64		0.0310175																				1
	VIGIDPSSSR	7	3	1	154319247	S7(Phospho)	1110.52	3.58877e+06	0	1.13426e+07	0	0	0	0	0	S(7): 94.7; S(8): 5.0; S(9): 0.3	High		27.11		0.0291804		High		24.94		0.048575		High	33.86	0.00661951										0
	DGEEMLR	3	3	1	154319247	M5(Oxidation)	865.372	1.45398e+06	0	0	0	0	0	283124	0		High	High	26.18	26.33	0.0160023	0.0123933																			0
	NHPSLSFYEGIAEDLAR	2	2	1	154319247		1918.93	0	230686	2154446	0	0	0	0	0								High		32.2		0.0253075		High	52.1	0.000251262										0
	LALTNTPNTQILDIGCGPGNLTAHISSLLPSAK	1	3	1	154319247	C16(Carbamidomethyl)	3387.79	0	0	2.02156e+06	0	0	0	0	0														High	65.07	6.23899e-06										0
	AGLYLLQK	1	2	1	154319247		905.545	0	0	1.45484e+06	0	0	0	0	0														High	30.44	0.00873923										0
	AETSELAK	1	3	1	154319247	N-Term(Acetyl)	890.446	0	0	0	1.79197e+06	0	0	0	0																	High	37.9	0.00275708							0
	FVGERESAPR	1	3	1	154319247	S7(Phospho)	1227.55	0	0	0	1.85959e+06	0	0	0	0	S(7): 100.0																High	26.16	0.0452732							1
347838558	similar to 60S acidic ribosomal protein P2 [Botrytis cinerea T4]	64.86	2	5	6	41	1.25337e+07	1.79373e+06	1.65652e+07	2.61245e+07	2.50987e+06	1.11862e+06	2.79417e+06	3.60214e+06	442.613	52.25	3	11	117.49	41.44	2	3	600.732	64.86	6	16	244.426	52.25	3	6	69.03	10.81	1	1	64.48	10.81	1	1	72.53	36.94	2	2	57.58	10.81	1	1	111	11.2787	4.29736
	Sequence	# PSMs	# Proteins	# Protein Groups	Protein Group Accessions	Modifications	MH+ [Da]	A2: Area	B2: Area	C2: Area	D2: Area	E2: Area	F2: Area	G2: Area	H2: Area	phosphoRS Site Probabilities	A4	G4	IonScore A4	IonScore G4	Exp Value A4	Exp Value G4	B4	H4	IonScore B4	IonScore H4	Exp Value B4	Exp Value H4	C4	IonScore C4	Exp Value C4	D4	IonScore D4	Exp Value D4	E4	IonScore E4	Exp Value E4	F4	IonScore F4	Exp Value F4	# Missed Cleavages
	DITTVLESVGIEIDQER	20	2	1	347838558		1916.98	2.02812e+07	667388	7.02347e+06	3.88972e+06	0	0	0	0		High		72.17		1.56235e-06		High		51.73		0.000176586		High	55.89	6.7242e-05	High	62.98	1.33176e-05							0
	DINELIAEGSSK	8	2	1	347838558		1275.64	1.07791e+07	0	1.64397e+07	6.50033e+07	2.50987e+06	1.11862e+06	4.08185e+06	3.60214e+06		High	High	59.97	46.03	2.06421e-05	0.000523865		High		57.58		3.25596e-05	High	67.21	3.62155e-06	High	61.54	1.43798e-05	High	69.03	2.33173e-06	High	64.48	6.64781e-06	0
	LASVPSGGAGAAPAAGGAAAAGGAAAEEK	7	2	1	347838558		2308.15	6540889	2.92008e+06	3.80473e+06	9.48049e+06	0	0	1.50649e+06	0		High	High	53.34	39.5	0.000181671	0.00440953	High		46.21		0.00093459		High	108.13	5.98342e-10	High	45.97	0.000978838							0
	DITTVLESVGIEIDQERLDTLIK	4	2	1	347838558		2600.41	0	0	2.62324e+07	0	0	0	0	0														High	46.61	0.000302308										1
	VEEKAEEK	1	2	1	347838558		961.484	0	0	324296	0	0	0	0	0														High	37.13	0.00439568										1
	LDTLIK	1	3	2	347838160;347838558		702.438	0	0	1.37015e+06	0	0	0	0	0														High	30.64	0.00910442										0
472242942	putative retinol dehydrogenase 8 protein [Botrytis cinerea BcDW1]	63.64	3	18	18	76	4.82579e+07	2.43464e+07	2.38862e+07	2.35668e+07	0	425235	930775	0	933.4	56.17	16	28	742.966	48.38	11	19	602.202	42.21	11	16	411.012	32.47	9	10					34.89	3.25	1	1	59.7861	12.01	2	2					308	33.2441	6.31592
	Sequence	# PSMs	# Proteins	# Protein Groups	Protein Group Accessions	Modifications	MH+ [Da]	A2: Area	B2: Area	C2: Area	D2: Area	E2: Area	F2: Area	G2: Area	H2: Area	phosphoRS Site Probabilities	A4	G4	IonScore A4	IonScore G4	Exp Value A4	Exp Value G4	B4	H4	IonScore B4	IonScore H4	Exp Value B4	Exp Value H4	C4	IonScore C4	Exp Value C4	D4	IonScore D4	Exp Value D4	E4	IonScore E4	Exp Value E4	F4	IonScore F4	Exp Value F4	# Missed Cleavages
	VAQIIIEAAELEK	5	3	1	472242942		1426.82	6.97546e+06	1.39454e+07	0	1.05582e+07	0	0	0	0		High		74.61		3.33831e-07		High		78.28		1.41907e-07					High	78.32	1.54593e-07							0
	IDANLPADTVWFITGCSSGMGK	6	2	1	472242942	C16(Carbamidomethyl); M20(Oxidation)	2356.1	2.33621e+06	2.75978e+06	0	0	0	0	0	0		High		74.17		2.02514e-06		High		80.76		4.3484e-07														0
	KILETNFWGVAR	4	3	1	472242942		1433.79	837875	0	1.54287e+06	0	0	0	0	0		High		72.84		7.69594e-07								High	71.75	9.15631e-07										1
	ILETNFWGVAR	5	3	1	472242942		1305.69	2.62897e+07	9.93354e+06	3.5825e+07	5.64623e+06	0	0	0	0		High		67.01		4.18041e-06		High		63.02		1.09256e-05		High	67.34	3.70848e-06	High	63.57	1.02193e-05							0
	TIDILVNNAGYSVLGDTEAIPDETAR	9	2	1	472242942		2747.38	1.07614e+07	1676421	1.23312e+07	3.87431e+06	0	0	0	0		High		65.7		1.11968e-05		High		55.09		0.000131176		High	63.82	1.82165e-05	High	82.48	2.42358e-07							0
	TIDILVNNAGYSVLGDTEAIPDETARK	9	2	1	472242942		2875.47	6.10269e+07	4.91603e+07	0	4.95025e+07	0	0	789735	0		High	High	63.44	35.8	1.5557e-05	0.00944266	High		76.45		7.93758e-07		High	30.33	0.0326708	High	63.85	1.54537e-05							1
	NTASLSYLPKSPR	3	3	1	472242942		1433.77	2.45667e+06	0	2.35023e+07	0	0	0	0	0		High		51		0.000123518		High		24.59		0.0552582		High	29.88	0.0173735										1
	DLSWSTGNESILK	3	3	1	472242942		1449.72	2.4112e+06	3.30204e+06	2.21364e+06	0	0	0	0	0		High		48.3		0.00039862		High		63.91		1.09536e-05		High	66.5	5.64158e-06										0
	NTASLSYLPK	1	3	1	472242942		1093.59	1.33964e+07	0	0	0	0	0	0	0		High		47.4		0.000253848																				0
	TNYATSSVVK	3	3	1	472242942		1069.55	2.16507e+06	1.08171e+06	0	2.7125e+06	0	0	0	0		High		44.84		0.000465895		High		46.57		0.000310613					High	34.1	0.00548554							0
	IFNTTTHSIIATAR	5	3	1	472242942		1545.84	4.95714e+06	4.56625e+06	8.45071e+06	1.43501e+06	0	0	0	0		High		44.82		0.000591649		High		46.9		0.000356283		High	70.08	1.79169e-06	High	30.89	0.0149906							0
	FLIIEPGAVK	6	3	1	472242942		1086.66	1.09116e+07	2.28551e+06	7.85912e+06	3.58818e+06	0	425235	1.07181e+06	0		High	High	41.2	38.85	0.00070927	0.00191566	High		39.41		0.0016839		High	42.54	0.000654693	High	44.93	0.000403314				High	34.89	0.00407046	0
	IDANLPADTVWFITGCSSGMGK	3	2	1	472242942	C16(Carbamidomethyl)	2340.1	518597	0	2.07324e+06	0	0	0	0	0		High		38.97		0.00597064								High	65.19	1.32427e-05										0
	LPVGPDSWSFIK	2	3	1	472242942		1345.71	825397	0	0	0	0	0	0	0		High		37.49		0.00351129																				0
	LTNAAVK	3	3	1	472242942		716.43	5.74572e+07	0	0	1.06398e+07	0	0	0	0		High		35.85		0.00626638											High	40.17	0.00231749							0
	TNYATSSVVK	2	3	1	472242942	S6(Phospho)	1149.52	608774	0	0	0	0	0	0	0	T(1): 0.0; Y(3): 0.0; T(5): 47.9; S(6): 47.9; S(7): 4.2	High		29.95		0.0185119																				0
	FALEGFTESLHHEIPK	3	3	1	472242942		1854.94	7.86893e+06	6.44327e+06	0	0	0	0	0	0		High		28.61		0.0405588		High		31.53		0.0211976														0
	SLAEKIFNTTTHSIIATAR	2	3	1	472242942		2074.13	3.15207e+06	0	1.44571e+06	0	0	0	0	0		High		26.73		0.0348212								High	37.77	0.00279072										1
	VPAHPAYTDPSSGTR	1	3	1	472242942		1555.75	0	0	3.46043e+06	0	0	0	0	0														High	39.97	0.00300066										0
	DYMAEPEK	1	3	1	472242942	M3(Oxidation)	998.414	0	0	0	2.89506e+06	0	0	0	0																	High	27.05	0.0259374							0
472242094	putative thioredoxin protein [Botrytis cinerea BcDW1]	63.55	3	5	5	38	2.2356e+06	1.20576e+06	0	8.08977e+06	1.21996e+07	5.09602e+06	1.69921e+06	6.00013e+06	254.415	31.78	2	7	154.472	31.78	2	3					226.839	31.78	2	6	427.111	49.53	4	12	173.139	31.78	2	5	63.77	16.82	1	1	154.09	37.38	3	4	107	11.4369	4.7417
	Sequence	# PSMs	# Proteins	# Protein Groups	Protein Group Accessions	Modifications	MH+ [Da]	A2: Area	B2: Area	C2: Area	D2: Area	E2: Area	F2: Area	G2: Area	H2: Area	phosphoRS Site Probabilities	A4	G4	IonScore A4	IonScore G4	Exp Value A4	Exp Value G4	B4	H4	IonScore B4	IonScore H4	Exp Value B4	Exp Value H4	C4	IonScore C4	Exp Value C4	D4	IonScore D4	Exp Value D4	E4	IonScore E4	Exp Value E4	F4	IonScore F4	Exp Value F4	# Missed Cleavages
	FAEVVGANPAALEDAISK	12	3	1	472242094		1801.93	3.01318e+06	1.8078e+06	0	9.60172e+06	22495230	4.51742e+06	1.69921e+06	1.24209e+07		High	High	89.7	63.77	2.65201e-08	1.0473e-05	High	High	79.62	86.09	2.62491e-07	6.0402e-08				High	56.18	5.91632e-05	High	84.69	8.57554e-08	High	76.39	5.5452e-07	0
	IDVDELPEVAQELGIR	22	3	1	472242094		1795.95	1.45802e+06	603710	0	6.57782e+06	6.94e+06	5.67462e+06	0	0		High		52.57		0.000129761		High		50.12		0.000239782					High	71.74	1.49719e-06	High	65.91	6.01372e-06	High	55.46	6.71293e-05	0
	GVHNIANATDFK	1	1	1	472242094		1286.65	0	0	0	0	7.16365e+06	0	0	0																				High	37.88	0.00316898				0
	SALTDNK	2	3	1	472242094		748.384	0	0	0	0	2.94334e+06	0	0	1.02223e+06									High		34.72		0.00436787							High	36.31	0.00302879				0
	VSQLSEAYPAAHFIK	1	3	1	472242094		1660.87	0	0	0	0	0	0	0	4.55729e+06									High		36.77		0.00500699													0
347838075	similar to 10 kDa heat shock protein [Botrytis cinerea T4]	61.54	2	6	6	13	855715	518214	0	722850	1.83212e+06	0	0	1.74805e+06	104.856	41.35	4	5	69.55	10.58	1	2					49.1298	21.15	2	2	84.4274	30.77	3	3									34.47	10.58	1	1	104	11.158	8.11865
	Sequence	# PSMs	# Proteins	# Protein Groups	Protein Group Accessions	Modifications	MH+ [Da]	A2: Area	B2: Area	C2: Area	D2: Area	E2: Area	F2: Area	G2: Area	H2: Area	phosphoRS Site Probabilities	A4	G4	IonScore A4	IonScore G4	Exp Value A4	Exp Value G4	B4	H4	IonScore B4	IonScore H4	Exp Value B4	Exp Value H4	C4	IonScore C4	Exp Value C4	D4	IonScore D4	Exp Value D4	E4	IonScore E4	Exp Value E4	F4	IonScore F4	Exp Value F4	# Missed Cleavages
	RVSCSVQAGDK	4	2	1	347838075	S3(Phospho); C4(Carbamidomethyl)	1286.56	490898	518214	0	705435	0	0	0	0	S(3): 100.0; S(5): 0.0	High		47.23		0.000305613		High		41.74		0.00109861					High	36.86	0.00332792							1
	TASGIFLPESSVK	1	2	1	347838075		1335.72	857313	0	0	0	0	0	0	0		High		31.09		0.011087																				0
	VLIPQYGGSPVK	2	2	1	347838075		1257.72	1.13336e+06	0	0	0	0	0	0	0		High		30.88		0.0110239																				0
	DHDILAK	1	2	1	347838075		811.431	576476	0	0	0	0	0	0	0		High		23.88		0.0503391																				0
	VLAVGPGGLDK	3	2	1	347838075		1025.6	0	0	0	740265	3.12666e+06	0	0	1.74805e+06									High		34.47		0.00135764				High	25.58	0.019008	High	34.1	0.00147837				0
	VGEDEYSLFR	1	2	1	347838075		1214.57	0	0	0	0	1.33179e+06	0	0	0																				High	55.72	5.05023e-05				0
	RVSCSVQAGDK	1	2	1	347838075	C4(Carbamidomethyl)	1206.59	0	0	0	0	1.03792e+06	0	0	0																				High	29.74	0.0193759				1
472242312	putative outer mitochondrial membrane protein porin protein [Botrytis cinerea BcDW1]	60.78	2	13	13	63	7.54204e+06	4.02287e+06	4.90174e+06	6.43012e+06	1.91838e+07	1.79982e+06	1.53069e+06	8.33177e+06	405.578	35.69	9	13	353.953	28.27	6	11	266.181	44.17	8	9	198.543	18.37	5	5	307.019	47	9	11	87.6915	10.95	3	3	157.13	18.73	5	5	177.316	23.32	6	6	283	29.9635	9.01221
	Sequence	# PSMs	# Proteins	# Protein Groups	Protein Group Accessions	Modifications	MH+ [Da]	A2: Area	B2: Area	C2: Area	D2: Area	E2: Area	F2: Area	G2: Area	H2: Area	phosphoRS Site Probabilities	A4	G4	IonScore A4	IonScore G4	Exp Value A4	Exp Value G4	B4	H4	IonScore B4	IonScore H4	Exp Value B4	Exp Value H4	C4	IonScore C4	Exp Value C4	D4	IonScore D4	Exp Value D4	E4	IonScore E4	Exp Value E4	F4	IonScore F4	Exp Value F4	# Missed Cleavages
	AEILGSFAPTTQK	8	2	1	472242312		1362.73	4.05265e+06	1.60333e+06	2.00561e+06	5.08717e+06	1.49657e+07	1.41966e+06	1.24552e+06	7.1288e+06		High	High	67.65	43.42	3.08365e-06	0.000803054	High	High	70.36	69.96	1.90073e-06	1.90749e-06	High	60.13	1.81485e-05	High	76.21	4.17634e-07	High	58.44	2.52781e-05	High	62.36	1.01924e-05	0
	NTNSVGLEVASK	8	2	1	472242312		1218.63	5.21937e+06	2.4387e+06	2.07574e+06	5.46611e+06	1.2139e+07	0	945385	4.3363e+06		High	High	59.98	62.13	2.40103e-05	1.46352e-05	High	High	60.2	56.39	2.28243e-05	5.46483e-05	High	52.05	0.000142212	High	56.69	4.88579e-05	High	47.02	0.00045283				0
	FTDKPTGLTLTQTWNTLNALDTK	7	1	1	472242312		2579.34	2.62896e+06	1.26047e+06	6.84179e+06	0	1.16358e+06	0	0	0		High		56.8		6.70664e-05		High		56.27		7.73057e-05		High	52.09	0.000202091				High	48.83	0.000433994				0
	ASNDLLNK	6	2	1	472242312		874.463	5.92432e+06	0	0	4.36914e+06	1.50508e+07	1.55068e+06	737182	7.33646e+06		High	High	52.69	36.2	9.87725e-05	0.00440186		High		42.25		0.00109304				High	36.45	0.00415562	High	47.51	0.000325564	High	33.26	0.0097481	0
	VNTQVEAGAK	8	2	1	472242312		1016.54	1.14824e+07	2.72641e+06	5.52351e+06	6.51821e+06	2.7535e+07	2.42913e+06	1.99976e+06	1.05301e+07		High	High	43.99	39.08	0.00071625	0.00211965	High	High	34.76	39.4	0.00573144	0.00196908	High	42.48	0.000968867	High	55.69	4.62662e-05	High	42.11	0.00105503	High	26.11	0.0420014	0
	DFYHLTAAALEVK	7	2	1	472242312		1477.77	1.59969e+06	6.90351e+06	0	0	0	0	0	0		High		42.62		0.00136207		High		44.73		0.000836231														0
	IEINDSIAK	5	2	1	472242312		1002.55	3.93007e+06	1.15862e+06	1.95272e+06	7.30604e+06	0	0	0	4.48179e+06		High		32.26		0.0127179		High	High	29.67	37.1	0.0230895	0.00417267	High	33.87	0.00877837	High	38.2	0.00323902							0
	AFFDLLK	2	2	1	472242312		853.482	1.2508e+06	0	818928	0	0	0	0	0		High		28.32		0.0097765								High	28.14	0.0148413										0
	VNLHFK	2	2	1	472242312		757.435	1.43337e+06	0	0	0	3.305e+06	0	0	0		High		26.75		0.0188101														High	32.36	0.0051688				0
	AAITSYSAAVGYTAPTYSAAITAADNLSVFSASYYHK	2	2	1	472242312		3803.85	0	0	0	0	1.82439e+06	0	0	0														High	40.42	0.00621403				High	37.39	0.012366				0
	STHDNATSGLLEAK	1	2	1	472242312	T7(Phospho)	1523.67	0	0	1.60195e+06	0	0	0	0	0	S(1): 0.0; T(2): 0.0; T(7): 92.2; S(8): 7.8													High	32.84	0.0128959										0
	STHDNATSGLLEAK	4	2	1	472242312		1443.71	0	0	2.33992e+06	0	1.30494e+07	0	0	4.65116e+06									High		38.32		0.00364397	High	29.17	0.0294175				High	53.66	0.000104618				0
	SVPAFTDIAK	2	2	1	472242312	N-Term(Acetyl)	1090.58	0	0	0	0	7.48497e+06	0	0	0																				High	40.02	0.00160758				0
	SNTPNNVAFK	1	2	1	472242312	T3(Phospho)	1171.51	0	0	0	0	0	0	1.3468e+06	0	S(1): 6.5; T(3): 93.5		High		32.6		0.00879265																			0
347826588	similar to 14-3-3 protein [Botrytis cinerea T4]	60.73	1	14	16	58	5.96708e+06	2.23922e+06	1.32431e+07	3.04575e+07	2.44807e+06	0	0	1.41911e+06	567.823	54.55	14	20	175.584	30.55	7	8	345.817	41.82	10	11	443.652	50.55	12	14	92.1364	6.55	2	2		0				0			106.87	10.55	3	3	275	30.7573	4.97021
	Sequence	# PSMs	# Proteins	# Protein Groups	Protein Group Accessions	Modifications	MH+ [Da]	A2: Area	B2: Area	C2: Area	D2: Area	E2: Area	F2: Area	G2: Area	H2: Area	phosphoRS Site Probabilities	A4	G4	IonScore A4	IonScore G4	Exp Value A4	Exp Value G4	B4	H4	IonScore B4	IonScore H4	Exp Value B4	Exp Value H4	C4	IonScore C4	Exp Value C4	D4	IonScore D4	Exp Value D4	E4	IonScore E4	Exp Value E4	F4	IonScore F4	Exp Value F4	# Missed Cleavages
	LGGELTVDER	5	1	1	347826588		1088.56	6.0304e+06	0	4.6144e+06	1.41347e+07	3.61952e+06	0	0	1.75731e+06		High		64.84		4.92143e-06			High		59.01		2.76327e-05	High	77.45	2.60836e-07	High	64.89	4.86509e-06	High	75.33	4.39634e-07				0
	VCQDVLDVLDESLIPK	7	1	1	347826588	C2(Carbamidomethyl)	1842.95	3.84122e+06	2.28211e+06	2.32774e+06	1.72761e+07	0	0	0	0		High		62.92		1.42941e-05		High		47.06		0.000522474		High	55.78	7.38553e-05	High	58.24	4.19162e-05							0
	DSTLIMQLLR	5	6	2	347840232;347826588	M6(Oxidation)	1205.66	579940	484666	0	0	0	0	0	0		High		59.59		2.28593e-05		High		44.29		0.000782023														0
	IISSIEQKEESK	3	1	1	347826588		1390.74	2.58983e+06	0	1.4261e+07	1.48731e+06	0	0	0	0		High		58.1		3.29898e-05								High	55.52	5.61087e-05	High	31.92	0.0114077							1
	DNLTLWTSSDNGDPEAAAAGDAPK	2	1	1	347826588		2416.09	650552	0	0	3.57493e+06	0	0	0	0		High		57.96		7.50992e-05											High	97.92	7.33726e-09							0
	VAATAAHEAYK	6	1	1	347826588		1131.58	3.1533e+06	944165	1.34197e+06	2.26359e+06	0	0	0	995265		High		54.94		6.92554e-05		High	High	35.63	50.15	0.00582612	0.000208667	High	41.82	0.00110815	High	44.8	0.000715243							0
	DSTLIMQLLR	2	6	2	347840232;347826588		1189.66	98882.1	0	0	641044	0	0	0	0		High		37.82		0.00336174											High	43.67	0.000687258							0
	YLAEFASGDK	2	1	1	347826588		1100.53	2.97662e+06	0	0	7.19437e+06	0	0	0	0		High		35.5		0.00497445											High	40.19	0.00168945							0
	LCEQAERYDEMVTYMK	3	1	1	347826588	C2(Carbamidomethyl)	2065.91	1.5538e+06	2.52461e+06	1.18345e+07	0	0	0	0	0		High		35.23		0.0112619		High		40.38		0.00360533		High	30.06	0.0372814										1
	ADEPATEAAPAPES	3	1	1	347826588		1355.6	8.0296e+06	1.91095e+06	0	5.99616e+07	0	0	0	0		High		35.22		0.00610233		High		25.25		0.0625438					High	27.83	0.034529							0
	NLLSVAYK	4	6	2	347840232;347826588		907.525	2.0673e+06	0	0	1.61766e+06	1.27663e+06	0	0	1.50475e+06		High		29.63		0.0109982			High		37.18		0.0019334				High	29.06	0.0130994	High	33.73	0.00427879				0
	YDEMVTYMK	1	1	1	347826588	M8(Oxidation)	1195.5	363882	0	0	0	0	0	0	0		High		29.29		0.0129537																				0
	TTERESKTFLAR	2	1	1	347826588	N-Term(Acetyl)	1480.77	530207	0	2.74182e+06	0	0	0	0	0		High		27.96		0.0336707								High	46.14	0.000544814										2
	LCEQAER	3	1	1	347826588	C2(Carbamidomethyl)	905.414	1.41162e+06	455691	1.21645e+06	0	0	0	0	0		High		25.3		0.0195967		High		21.92		0.0479848		High	28.88	0.0125162										0
	AVEPETK	4	1	1	347826588		773.404	373221	0	1.12107e+06	1.4049e+06	0	0	0	0		High		24.18		0.033993								High	36.24	0.00229865	High	25.37	0.0258458							0
	NATDVAQTELTPTHPIR	3	1	1	347826588		1863.96	0	1.61887e+06	6.14072e+06	7.31951e+06	0	0	0	0								High		27.64		0.0498481		High	32.99	0.0148442	High	54.71	0.000102265							0
	ADEPATEAAPAPES	2	1	1	347826588	S14(Phospho)	1435.56	0	0	1.36338e+07	13853463	0	0	0	0	T(6): 0.0; S(14): 100.0													High	27.19	0.0248281	High	32.07	0.00810234							0
	AVEPETKADEPATEAAPAPES	1	1	1	347826588		2109.98	0	0	0	1.19654e+06	0	0	0	0																	High	43.92	0.0017518							1
85792474	mannitol dehydrogenase [Botrytis cinerea]	59.77	3	14	14	63	1.12233e+07	6.39312e+06	1.41467e+07	6.09175e+07	2.88955e+06	2.50388e+06	1.85434e+06	1.96701e+06	273.48	20.68	5	8	308.476	31.58	7	11	423.341	46.24	11	14	499.104	31.58	8	14	172.564	18.42	4	5	144.596	15.04	4	5	83.9662	10.9	3	3	114.373	12.03	3	3	266	28.3371	6.15088
	Sequence	# PSMs	# Proteins	# Protein Groups	Protein Group Accessions	Modifications	MH+ [Da]	A2: Area	B2: Area	C2: Area	D2: Area	E2: Area	F2: Area	G2: Area	H2: Area	phosphoRS Site Probabilities	A4	G4	IonScore A4	IonScore G4	Exp Value A4	Exp Value G4	B4	H4	IonScore B4	IonScore H4	Exp Value B4	Exp Value H4	C4	IonScore C4	Exp Value C4	D4	IonScore D4	Exp Value D4	E4	IonScore E4	Exp Value E4	F4	IonScore F4	Exp Value F4	# Missed Cleavages
	VNSISPGYIDTGLSDFVDQK	15	1	1	85792474		2155.06	7.42972e+06	3.82527e+06	1.12141e+07	5.60959e+07	1.91343e+06	0	0	0		High		77.75		6.51376e-07		High		61.16		3.05473e-05		High	63.79	1.66923e-05	High	73.1	1.92973e-06	High	55.63	0.000109137				0
	VDAFIANAGR	8	1	1	85792474		1033.54	1.04599e+07	3.33172e+06	5.42992e+06	1.35781e+07	3.08436e+06	1.78374e+06	1.43598e+06	1.44656e+06		High	High	47.11	56.65	0.000374482	4.16323e-05	High	High	54.36	50.48	6.70581e-05	0.000172358	High	53.23	8.69863e-05	High	42.35	0.00114965	High	61.81	1.20629e-05	High	56.71	3.90347e-05	0
	GMGIEAAR	4	2	1	85792474		804.403	3.68374e+06	0	3.26509e+06	4.65749e+06	810355	0	0	0		High		40.32		0.00133771								High	40.7	0.00122564	High	44.8	0.000476829	High	43.79	0.000601676				0
	VVIVTGASGPK	8	2	1	85792474		1027.61	1.57804e+07	0	1.49117e+07	2.10657e+07	3.67087e+06	2.33472e+06	3.64166e+06	2.60236e+06		High	High	39.67	30.82	0.00082	0.00629236		High		41.56		0.000530657	High	37.38	0.00176796	High	46.08	0.000191118	High	42.79	0.000399773	High	36.18	0.00183153	0
	GMGIEAAR	6	2	1	85792474	M2(Oxidation)	820.398	2.0966e+06	737057	0	1.64812e+06	0	736359	485383	0		High	High	32.43	26.8	0.00920081	0.0336377	High		28.05		0.0252247					High	39.23	0.00192232				High	31.27	0.0120925	0
	PISIPK	3	2	1	85792474	S3(Phospho)	734.384	932144	628658	0	0	0	0	0	0	S(3): 100.0	High		24.62		0.0507361		High		24.71		0.0496955														0
	LDIGDYASVEK	6	1	1	85792474		1209.6	0	6.28516e+06	1.32371e+07	1.05591e+08	0	3.39317e+06	0	1.8521e+06								High	High	53.12	59.81	0.000101893	2.26182e-05	High	66.88	4.28693e-06	High	60.63	1.87266e-05				High	62.87	1.09738e-05	0
	GCAEMGADVAITYSSRPEGGEK	1	1	1	85792474	C2(Carbamidomethyl); M5(Oxidation)	2301.01	0	9.06895e+06	0	0	0	0	0	0								High		33.28		0.0208163														0
	LVADVVK	3	1	1	85792474		743.466	0	1.72739e+06	6.67725e+06	1.12524e+07	0	0	0	0								High		24.55		0.0350752		High	22.21	0.0601174	High	39.34	0.00116413							0
	TADSGILDGTVEAWNEVIQTDLNGTFHCAK	3	1	1	85792474	C28(Carbamidomethyl)	3262.53	0	0	1.42915e+07	0	0	0	0	0														High	72.21	3.79641e-06										0
	SLANEWR	1	1	1	85792474		875.437	0	0	3.32113e+06	0	0	0	0	0														High	32.18	0.0081721										0
	TQALWK	1	2	1	85792474		746.42	0	0	2.17202e+06	0	0	0	0	0														High	29.58	0.0304576										0
	ELAETYGVK	2	1	1	85792474		1009.52	0	0	4.76621e+06	1.16644e+07	0	0	0	0														High	26.68	0.0482188	High	42.39	0.00125735							0
	SLANEWRDFAR	1	1	1	85792474		1364.67	0	0	2.14739e+06	0	0	0	0	0														High	24.25	0.0749796										1
	AGCIHMAR	1	1	1	85792474	C3(Carbamidomethyl); M6(Oxidation)	931.424	0	0	0	243522	0	0	0	0																	High	39.48	0.00180915							0
347840917	similar to actin-depolymerizing factor 1 [Botrytis cinerea T4]	59.42	3	3	6	98	8.41402e+06	1.37894e+07	3.48273e+07	3.53905e+07	3.36948e+07	2.11595e+07	5.46028e+06	5.75405e+06	454.13	47.1	4	10	474.16	47.1	5	11	328.34	35.51	4	9	536.105	47.83	5	12	744.178	47.83	5	16	536.15	35.51	3	12	687.091	18.84	2	15	545.944	30.43	3	13	138	15.4998	6.82959
	Sequence	# PSMs	# Proteins	# Protein Groups	Protein Group Accessions	Modifications	MH+ [Da]	A2: Area	B2: Area	C2: Area	D2: Area	E2: Area	F2: Area	G2: Area	H2: Area	phosphoRS Site Probabilities	A4	G4	IonScore A4	IonScore G4	Exp Value A4	Exp Value G4	B4	H4	IonScore B4	IonScore H4	Exp Value B4	Exp Value H4	C4	IonScore C4	Exp Value C4	D4	IonScore D4	Exp Value D4	E4	IonScore E4	Exp Value E4	F4	IonScore F4	Exp Value F4	# Missed Cleavages
	RALSGLSGDELQANDEADLEENEMLK	22	3	1	347840917		2847.33	6.84158e+06	4.3949e+06	8.36501e+07	5.78456e+07	2.53108e+07	2.31225e+07	1.93224e+06	0		High	High	87.97	83.61	9.0247e-08	2.44975e-07	High	High	71.89	91.35	3.59811e-06	4.19176e-08	High	96.29	1.32754e-08	High	95.45	1.61083e-08	High	77.64	9.87492e-07	High	88.46	8.06894e-08	1
	RALSGLSGDELQANDEADLEENEMLK	40	3	1	347840917	M24(Oxidation)	2863.33	1.47755e+07	1.65105e+07	5.72182e+07	5.64676e+07	7.76882e+07	5.60722e+07	8.48711e+06	11999153		High	High	80.02	73.99	6.09188e-07	2.49989e-06	High	High	78.36	77.6	9.103e-07	1.06962e-06	High	83.49	2.76911e-07	High	73.98	2.47366e-06	High	76.59	1.35625e-06	High	70.64	5.33752e-06	1
	VVVDTSSESADWEPFREVLVNAK	11	4	2	347840917;347840916		2577.28	6.79099e+06	1.72485e+07	1.58743e+07	2.97672e+07	1.57357e+07	3.01093e+06	0	0		High		60.47		3.49997e-05		High		49.34		0.000459248		High	39.56	0.00445416	High	44.06	0.0015804	High	47.25	0.000737449	High	56.69	8.60371e-05	1
	VVVDTSSESADWEPFR	7	4	2	347840917;347840916		1823.85	3.67554e+06	7.60913e+06	3.85271e+06	1.85588e+07	7.66043e+06	0	0	2.23311e+06		High		48.68		0.000530557		High	High	53.75	49.32	0.000144009	0.000432715	High	33.01	0.0172262	High	51.94	0.000222628	High	54.63	0.000127237				0
	LTFISWSPDDASTFPK	3	2	1	347840917		1811.89	2.52378e+06	2.11976e+06	0	0	0	0	0	0		High		29.04		0.0395421		High		34.19		0.0122703														0
	ALSGLSGDELQANDEADLEENEMLK	10	3	1	347840917	M23(Oxidation)	2707.23	0	1.57633e+06	3.77786e+06	3.40945e+06	6.46896e+06	4.3955e+06	2433442	3.02988e+06			High		59.38		6.4305e-05	High	High	44.08	38.5	0.00214572	0.0076277	High	30.19	0.0523585	High	39.48	0.00616013	High	54.98	0.000173775	High	79.79	5.76199e-07	0
	ALSGLSGDELQANDEADLEENEMLK	3	3	1	347840917		2691.24	0	0	4.95749e+06	0	0	0	0	1.42817e+06									High		42.68		0.0035257	High	38.6	0.00822019										0
	YAVYDFNYDLANGEGQR	2	3	2	347840917;347840916		1994.89	0	0	0	1.03246e+06	1.0257e+06	0	0	0																	High	77.43	6.90341e-07	High	73.81	1.46608e-06				0
347840916	hypothetical protein BofuT4_P158840.1 [Botrytis cinerea T4]	59.34	1	1	4	24	5.23326e+06	1.24288e+07	9.49895e+06	1.64528e+07	1.33771e+07	3.01093e+06	2.66531e+06	2.79408e+06	135.6	25.27	2	3	158.93	25.27	2	4	74.01	40.66	3	3	146.35	43.96	3	3	203.009	59.34	4	5	80.63	25.27	1	2	34.98	15.38	1	1	95.2733	32.97	2	3	91	10.4152	5.5542
	Sequence	# PSMs	# Proteins	# Protein Groups	Protein Group Accessions	Modifications	MH+ [Da]	A2: Area	B2: Area	C2: Area	D2: Area	E2: Area	F2: Area	G2: Area	H2: Area	phosphoRS Site Probabilities	A4	G4	IonScore A4	IonScore G4	Exp Value A4	Exp Value G4	B4	H4	IonScore B4	IonScore H4	Exp Value B4	Exp Value H4	C4	IonScore C4	Exp Value C4	D4	IonScore D4	Exp Value D4	E4	IonScore E4	Exp Value E4	F4	IonScore F4	Exp Value F4	# Missed Cleavages
	VVVDTSSESADWEPFREVLVNAK	11	4	2	347840917;347840916		2577.28	6.79099e+06	1.72485e+07	1.58743e+07	2.97672e+07	1.57357e+07	3.01093e+06	0	0		High		60.47		3.49997e-05		High		49.34		0.000459248		High	39.56	0.00445416	High	44.06	0.0015804	High	47.25	0.000737449	High	56.69	8.60371e-05	1
	VVVDTSSESADWEPFR	7	4	2	347840917;347840916		1823.85	3.67554e+06	7.60913e+06	3.85271e+06	1.85588e+07	7.66043e+06	0	0	2.23311e+06		High		48.68		0.000530557		High	High	53.75	49.32	0.000144009	0.000432715	High	33.01	0.0172262	High	51.94	0.000222628	High	54.63	0.000127237				0
	SNSGITVDEECIEK	4	1	1	347840916	N-Term(Acetyl); C11(Carbamidomethyl)	1622.72	0	0	8.7698e+06	0	1.67352e+07	0	2.66531e+06	3.35504e+06			High		34.98		0.00910174		High		35.37		0.00832002	High	27.44	0.0500337				High	41.22	0.00216334				0
	YAVYDFNYDLANGEGQR	2	3	2	347840917;347840916		1994.89	0	0	0	1.03246e+06	1.0257e+06	0	0	0																	High	77.43	6.90341e-07	High	73.81	1.46608e-06				0
347831683	similar to mitochondrial ATP synthase beta subunit [Botrytis cinerea T4]	59.14	2	24	24	177	1.28589e+07	1.28508e+07	1.42252e+07	2.78655e+07	1.97753e+07	4.43024e+06	4.30356e+06	4.66432e+06	1355.74	55.21	21	39	985.577	46.95	17	29	1272.48	43.22	16	32	1050.31	40.47	16	27	852.477	38.7	14	27	362.603	17.68	6	11	182.916	14.34	5	5	271.165	16.31	7	7	509	54.5123	5.66846
	Sequence	# PSMs	# Proteins	# Protein Groups	Protein Group Accessions	Modifications	MH+ [Da]	A2: Area	B2: Area	C2: Area	D2: Area	E2: Area	F2: Area	G2: Area	H2: Area	phosphoRS Site Probabilities	A4	G4	IonScore A4	IonScore G4	Exp Value A4	Exp Value G4	B4	H4	IonScore B4	IonScore H4	Exp Value B4	Exp Value H4	C4	IonScore C4	Exp Value C4	D4	IonScore D4	Exp Value D4	E4	IonScore E4	Exp Value E4	F4	IonScore F4	Exp Value F4	# Missed Cleavages
	VALTGLTIAEEFR	3	1	1	347831683		1419.78	1.57903e+06	0	0	1.41263e+06	786103	0	0	0		High		94.59		3.40585e-09											High	86.75	2.05008e-08	High	91.23	7.30755e-09				0
	RLPIHADAPPFTEQSTAAEVLVTGIK	10	1	1	347831683		2761.49	9.04439e+06	5.95088e+06	1.5639e+07	0	0	0	0	0		High		87.03		2.78405e-08		High		89.64		1.32544e-08		High	80.2	1.47546e-07										1
	EMQETSVIQLDGDSK	11	1	1	347831683	M2(Oxidation)	1695.77	1.82032e+07	2.08521e+07	1.13806e+07	4.72707e+07	1.96035e+07	8.46184e+06	6.09313e+06	4.92565e+06		High	High	80.87	84.57	2.68047e-07	1.12947e-07	High	High	75.82	85.06	9.24219e-07	9.96485e-08	High	93.77	1.44187e-08	High	85.08	9.85698e-08	High	73.47	1.58098e-06	High	80.88	2.88254e-07	0
	TVFIQELINNIAK	6	1	1	347831683		1502.86	2.38294e+06	4.94274e+06	977991	2.89343e+06	647672	0	0	0		High		78.47		1.09519e-07		High		61.14		6.49915e-06		High	51.4	7.00605e-05	High	61.13	7.55485e-06	High	48.14	0.000118166				0
	VVGQDHYDTATR	4	2	1	347831683		1361.64	3.03829e+06	850911	0	1.96368e+06	4.60654e+06	0	0	0		High		65.04		7.26922e-06		High		54.15		8.82638e-05					High	48.13	0.000379924	High	56.03	6.14918e-05				0
	IPSAVGYQPTLAVDMGLMQER	4	1	1	347831683	M15(Oxidation); M18(Oxidation)	2308.13	1.86517e+06	2.73722e+06	0	0	3.16715e+06	0	0	0		High		62.81		2.14414e-05		High		37.32		0.00732145								High	42.33	0.00237425				0
	FTQAGSEVSALLGR	4	1	1	347831683		1435.75	6.46401e+06	1.07463e+07	5.5392e+06	0	0	0	0	4.03874e+06		High		62.41		1.00183e-05		High	High	66.85	59.82	3.60409e-06	2.09506e-05	High	63.11	8.84461e-06										0
	IPSAVGYQPTLAVDMGLMQER	7	1	1	347831683	M18(Oxidation)	2292.14	2.34479e+06	1.58181e+06	2.11512e+06	0	0	0	0	0		High		57.48		7.04769e-05		High		52.36		0.000216335		High	46.83	0.000795729										0
	GISELGIYPAVDPLDSK	9	2	1	347831683		1773.93	1.13293e+07	4.3024e+06	1.56561e+07	1.2924e+07	9.08683e+06	2.50455e+06	3.33813e+06	0		High	High	53.04	39.06	0.000126134	0.0030793	High		42.56		0.00140043		High	55.09	7.92939e-05	High	47.63	0.000426282	High	39.23	0.00296109	High	39.46	0.0028763	0
	LPIHADAPPFTEQSTAAEVLVTGIK	7	1	1	347831683		2605.39	2.49449e+06	3.06415e+06	2.96562e+06	0	0	0	0	0		High		51.63		0.000134665		High		44.25		0.000678387		High	57.22	3.77444e-05										0
	TIAMDGTEGLVR	5	1	1	347831683		1262.64	2.97598e+06	1.42975e+06	0	4.8561e+06	8.40308e+06	0	0	3.01972e+06		High		49.3		0.000203257		High	High	38.92	48.36	0.00213508	0.000248728				High	42.55	0.000914463	High	46.42	0.000394499				0
	IMNVTGDPIDER	4	1	1	347831683	M2(Oxidation)	1375.65	1.73607e+06	0	0	5.67627e+06	6.09769e+06	0	0	1.33051e+06		High		45.7		0.000663463			High		47.9		0.000393289				High	48.63	0.000337922	High	37.18	0.00468036				0
	VQQMLQEYK	7	2	1	347831683	M4(Oxidation)	1182.58	2.44262e+06	803782	0	0	4.09321e+06	673014	0	0		High		44.81		0.00077802		High		42.58		0.00129186								High	44.66	0.000805362	High	44.42	0.000845699	0
	SLQDIIAILGMDELSEADK	21	2	1	347831683	M11(Oxidation)	2077.04	1.29539e+06	698504	8.14039e+06	2.34019e+07	1.49258e+06	1.78274e+06	0	0		High		41.48		0.00291598		High		41.23		0.00307746		High	77.34	7.71216e-07	High	85.9	1.00502e-07	High	51.22	0.000295241	High	56.61	8.5563e-05	0
	AHGGYSVFTGVGER	6	1	1	347831683		1436.69	3.01038e+06	3.41009e+06	1.65432e+06	0	2.09915e+06	0	0	0		High		41.34		0.00148005		High		48.53		0.000288278		High	31.71	0.0134568				High	31.16	0.0153885				0
	VQQMLQEYK	5	2	1	347831683		1166.59	4.47973e+06	1.18709e+06	0	4.63183e+06	6.30202e+06	0	0	2.45324e+06		High		41.25		0.001766		High	High	29.65	54.82	0.0255265	7.00421e-05				High	55.9	6.38743e-05	High	57.37	4.32426e-05				0
	IGLFGGAGVGK	6	1	1	347831683		975.561	3.52137e+06	1.87724e+06	0	3.20757e+06	4.6743e+06	699449	0	3.20714e+06		High		40.34		0.00121598		High	High	55.22	45.6	4.56924e-05	0.000362181				High	43.05	0.000651517	High	41.36	0.000961448	High	41.71	0.00090724	0
	IHQVIGAVVDVK	2	1	1	347831683		1277.76	347823	882093	0	0	0	0	0	0		High		39.15		0.000807576		High		27.94		0.0119979														0
	ILADLEKQ	3	2	1	347831683		929.53	2.58521e+06	0	2.00751e+06	1.07498e+06	0	0	0	0		High		38.07		0.0021054								High	38.8	0.00177965	High	33.29	0.00632898							1
	ATDTGAPITVPVGAGTLGR	11	1	1	347831683		1753.94	5.45679e+06	2.94253e+06	5.31137e+06	7.11598e+06	2.62943e+07	2.32432e+06	1.63546e+06	0		High	High	36.88	30.45	0.00433821	0.0185724	High		40.11		0.0018866		High	44.93	0.000679689	High	42.46	0.00116914	High	41.93	0.00132089	High	40.39	0.00185565	0
	LILEVAQHLGENVVR	6	1	1	347831683		1689.97	1.29217e+06	6.95406e+06	1.41419e+06	1.71663e+06	0	0	0	0		High		35.81		0.00202065		High		63.13		3.74534e-06		High	33.18	0.00465021	High	35.18	0.0023361							0
	IMNVTGDPIDER	4	1	1	347831683		1359.66	1.98956e+06	0	0	9.84154e+06	8.44551e+06	0	460254	0		High	High	33.76	33.02	0.0138629	0.0158146										High	45.12	0.00101357	High	33.28	0.015483				0
	IPSAVGYQPTLAVDMGLMQER	6	1	1	347831683		2276.14	822749	0	4.76753e+06	705629	0	0	0	0		High		33.72		0.0158595								High	65.21	1.11783e-05	High	33.77	0.0159299							0
	VVDLLAPYAR	7	1	1	347831683		1116.64	6.65834e+06	2.36481e+06	5.41144e+06	4.84414e+06	8.07594e+06	0	3.47942e+06	5.02857e+06		High	High	30.81	55.98	0.0145639	4.50441e-05	High	High	33.4	41.11	0.0080219	0.00135918	High	35.62	0.00413978	High	43.65	0.000759474	High	41.51	0.00123959				0
	TREGNDLYK	2	1	1	347831683		1095.54	629460	0	601324	0	0	0	0	0		High		30.19		0.0216326								High	31.05	0.0181782										1
	SLQDIIAILGMDELSEADK	9	2	1	347831683		2061.04	0	0	1.35752e+06	1.32437e+06	0	0	0	0														High	101.99	2.75415e-09	High	73.43	1.98599e-06							0
	VALVFGQMNEPPGAR	2	1	1	347831683		1585.81	0	0	1.18355e+06	0	0	0	0	0														High	47.78	0.000382633										0
	VKGEKILADLEKQ	1	2	1	347831683		1470.85	0	0	3.34785e+06	0	0	0	0	0														High	46.31	0.00022619										3
	ILADLEK	1	2	1	347831683		801.472	0	0	0	5.75627e+06	0	0	0	0																	High	32.55	0.00947817							0
	EMQETSVIQLDGDSK	2	1	1	347831683		1679.78	0	0	0	0	7.59611e+06	0	0	0																				High	72.81	1.69908e-06				0
	TIAMDGTEGLVR	2	1	1	347831683	M4(Oxidation)	1278.64	0	0	0	0	1.34282e+07	0	0	0																				High	44.4	0.000729787				0
3091264	polyubiquitin [Botrytis cinerea]	59.02	7	5	5	36	2.72093e+07	1.43419e+07	1.87751e+07	1.96208e+07	2.7551e+07	4.49762e+06	0	2.77535e+06	321.387	40.66	3	6	456.383	28.85	2	9	361.761	35.41	3	8	193.922	28.85	2	4	362.578	20.98	1	7	57.11	20.98	1	1					34.2	11.8	1	1	305	34.2163	7.53271
	Sequence	# PSMs	# Proteins	# Protein Groups	Protein Group Accessions	Modifications	MH+ [Da]	A2: Area	B2: Area	C2: Area	D2: Area	E2: Area	F2: Area	G2: Area	H2: Area	phosphoRS Site Probabilities	A4	G4	IonScore A4	IonScore G4	Exp Value A4	Exp Value G4	B4	H4	IonScore B4	IonScore H4	Exp Value B4	Exp Value H4	C4	IonScore C4	Exp Value C4	D4	IonScore D4	Exp Value D4	E4	IonScore E4	Exp Value E4	F4	IonScore F4	Exp Value F4	# Missed Cleavages
	TITLEVESSDTIDNVK	28	5	1	3091264		1763.89	7.26997e+07	2.78099e+07	4.35859e+07	3.64994e+07	2.7551e+07	4.49762e+06	0	0		High		86.73		6.29542e-08		High		120.77		2.47909e-11		High	81.42	2.10563e-07	High	86.77	5.97473e-08	High	84.98	9.59416e-08	High	57.11	5.68045e-05	0
	ESTLHLVLR	1	6	1	3091264		1067.62	4.15101e+06	0	0	0	0	0	0	0		High		39.68		0.000807349																				0
	MQIFVK	4	4	1	3091264		765.432	4.77704e+06	873776	7.31589e+06	2.74217e+06	0	0	0	0		High		26.09		0.0211592		High		28.14		0.0161902		High	25.17	0.0320813	High	28.54	0.0147656							0
	TLTGKTITLEVESSDTIDNVK	2	4	1	3091264		2264.19	0	0	5.4235e+06	0	0	0	0	0														High	53.82	0.000105398										1
	TLSDYNIQK	1	6	1	3091264		1081.55	0	0	0	0	0	0	0	2.77535e+06									High		34.2		0.00684341													0
347836345	similar to 40S ribosomal protein S3 [Botrytis cinerea T4]	58.56	1	15	15	56	1.00437e+07	8.13561e+06	6.31429e+07	1.44596e+07	1.11282e+07	816191	8.11475e+06	4.61351e+06	326.428	48.29	11	11	232.95	24.33	5	5	434.56	36.12	10	15	246.783	23.19	5	8	263.087	29.66	6	6	72.18	4.56	1	1	223.885	25.86	5	5	207.98	22.81	5	5	263	28.4948	9.1001
	Sequence	# PSMs	# Proteins	# Protein Groups	Protein Group Accessions	Modifications	MH+ [Da]	A2: Area	B2: Area	C2: Area	D2: Area	E2: Area	F2: Area	G2: Area	H2: Area	phosphoRS Site Probabilities	A4	G4	IonScore A4	IonScore G4	Exp Value A4	Exp Value G4	B4	H4	IonScore B4	IonScore H4	Exp Value B4	Exp Value H4	C4	IonScore C4	Exp Value C4	D4	IonScore D4	Exp Value D4	E4	IonScore E4	Exp Value E4	F4	IonScore F4	Exp Value F4	# Missed Cleavages
	AAAAQAAAEAAR	8	1	1	347836345		1071.56	4.68526e+06	3.60327e+06	4.1896e+06	4.14032e+06	5.9548e+06	816191	971407	7.48131e+06		High	High	68.26	93.85	1.88092e-06	5.54271e-09	High	High	74.96	91.68	4.85114e-07	8.45609e-09	High	91.36	1.01994e-08	High	71.77	1.01122e-06	High	91.81	1.00194e-08	High	72.18	7.53649e-07	0
	ELAEEGYSGVEVR	8	1	1	347836345		1437.69	5.59872e+06	8.79877e+06	4.10252e+06	2.90439e+07	9.04426e+06	0	1.60531e+06	2.59528e+06		High	High	57.84	68.03	4.37403e-05	3.84052e-06	High	High	68.52	41.8	3.50106e-06	0.00170129	High	60.37	2.24073e-05	High	54.79	8.26417e-05	High	67.55	4.44755e-06				0
	GLSAVAQCESLR	5	1	1	347836345	C8(Carbamidomethyl)	1290.65	2.42386e+06	1.25297e+06	1.69441e+06	0	2.31462e+06	0	0	1.63051e+06		High		54.89		7.11925e-05		High	High	58.82	64.11	2.75562e-05	8.15116e-06	High	60.84	1.79662e-05				High	69.79	2.30375e-06				0
	SSEQAGEEAAPAPQEE	5	1	1	347836345		1629.69	1.76834e+07	1.20048e+07	104119458	0	1.83856e+07	0	1.98831e+07	0		High	High	52.98	34.27	0.000124616	0.00922183	High		40.98		0.00193913		High	49.87	0.000245747				High	41.79	0.00161581				0
	FKFPENSVSLYAAK	1	1	1	347836345		1600.84	959975	0	0	0	0	0	0	0		High		47.48		0.000411785																				1
	VTPTVTDIIIR	6	1	1	347836345		1227.73	6.84907e+06	1.69201e+06	6.7918e+06	3.04776e+06	0	0	2.85582e+06	3.76394e+06		High	High	47.01	51.06	0.000137356	5.40566e-05	High	High	41.67	42.88	0.000508281	0.000355508	High	47.29	0.000180498	High	51.96	4.37459e-05							0
	GCEVVVSGK	3	1	1	347836345	C2(Carbamidomethyl)	934.466	1.93761e+06	0	0	716533	1.91366e+06	0	0	0		High		35.75		0.00411082											High	28.19	0.0235143	High	31.83	0.0101703				0
	GLPDSVTIIEPK	2	1	1	347836345		1268.71	1.01167e+06	0	0	0	0	0	0	2.49523e+06		High		27.56		0.017188			High		36.81		0.00215745													0
	ATHTQEVLGEQGR	2	1	1	347836345		1425.71	3.64843e+06	0	6.83298e+06	0	0	0	0	0		High		27.32		0.0475431								High	25.49	0.0735881										0
	DFIDHATR	1	1	1	347836345		974.469	685060	0	0	0	0	0	0	0		High		25.09		0.0424346																				0
	ACYGVLR	2	1	1	347836345	C2(Carbamidomethyl)	838.424	953331	0	1.14925e+06	0	0	0	0	0		High		24.96		0.0448411								High	24.06	0.0551666										0
	SSEQAGEEAAPAPQEE	6	1	1	347836345	S1(Phospho)	1709.65	0	0	8.01051e+06	1.01944e+07	0	0	0	0	S(1): 50.0; S(2): 50.0													High	48.7	0.000235394	High	54.95	5.69403e-05							0
	AAAAQAAAEAARSSEQAGEEAAPAPQEE	2	1	1	347836345	S14(Phospho)	2762.19	0	0	6.14012e+07	0	0	0	0	0	S(13): 10.3; S(14): 89.7													High	39.1	0.00650812										1
	IRELTSLIQK	2	1	1	347836345		1200.73	0	0	4.35216e+06	0	0	0	0	0														High	31.41	0.00698993										1
	ATHTQEVLGEQGRR	1	1	1	347836345		1581.81	0	0	2.39081e+07	0	0	0	0	0														High	29.45	0.0287725										1
	EEQSVVQPMSQDYGAK	1	1	1	347836345	M9(Oxidation)	1811.81	0	0	0	0	634923	0	0	0																				High	42.11	0.00206392				0
	EEQSVVQPMSQDYGAK	1	1	1	347836345		1795.82	0	0	0	0	0	0	0	0			High		33.04		0.0172318																			0
507414552	hypothetical protein BofuT4P143000020001 [Botrytis cinerea T4]	58.2	1	5	5	29	2.06017e+06	0	0	3.12227e+06	0	0	1.27828e+06	2.1506e+06	896.565	45.08	4	23									52.02	22.95	2	2									41.28	9.84	1	1	112.412	18.03	2	3	122	13.6099	5.04639
	Sequence	# PSMs	# Proteins	# Protein Groups	Protein Group Accessions	Modifications	MH+ [Da]	A2: Area	B2: Area	C2: Area	D2: Area	E2: Area	F2: Area	G2: Area	H2: Area	phosphoRS Site Probabilities	A4	G4	IonScore A4	IonScore G4	Exp Value A4	Exp Value G4	B4	H4	IonScore B4	IonScore H4	Exp Value B4	Exp Value H4	C4	IonScore C4	Exp Value C4	D4	IonScore D4	Exp Value D4	E4	IonScore E4	Exp Value E4	F4	IonScore F4	Exp Value F4	# Missed Cleavages
	ELAAYEASTVEVEGQAEGGVETK	19	1	1	507414552		2367.13	1.14475e+06	0	0	0	0	0	0	0		High		137.37		8.64852e-13																				0
	ASDSEGQVLK	3	1	1	507414552		1033.52	1.51431e+06	0	0	0	0	0	0	1.11065e+06		High		70.79		1.75073e-06			High		61.57		1.46292e-05													0
	ADLVQDLYLK	1	1	1	507414552		1177.65	315556	0	0	0	0	0	0	0		High		59.5		1.67742e-05																				0
	APASPEETDIAK	4	1	1	507414552		1228.6	3.52144e+06	0	0	5.47473e+06	0	0	0	3.19056e+06		High		36.08		0.00572121			High		36.22		0.00576656				High	31.52	0.0173002							0
	EVDWFEEEPEEEAAHH	1	1	1	507414552		1982.81	0	0	0	769820	0	0	0	0																	High	33.5	0.0127081							0
	APASPEETDIAK	1	1	1	507414552	S4(Phospho)	1308.57	0	0	0	0	0	0	1.27828e+06	0	S(4): 100.0; T(8): 0.0		High		41.28		0.00154904																			0
347838235	similar to malate dehydrogenase [Botrytis cinerea T4]	57.77	1	16	17	86	4.81803e+06	3.28237e+06	3.20172e+06	6.6735e+06	1.25724e+07	1.20237e+06	1.47385e+06	5.53739e+06	549.617	42.23	12	16	392.096	41.06	10	14	240.79	29.03	8	9	464.892	37.24	10	13	443.274	39	12	13	66.4009	5.87	2	2	271.916	29.33	8	9	303.39	31.38	9	10	341	35.5889	8.04541
	Sequence	# PSMs	# Proteins	# Protein Groups	Protein Group Accessions	Modifications	MH+ [Da]	A2: Area	B2: Area	C2: Area	D2: Area	E2: Area	F2: Area	G2: Area	H2: Area	phosphoRS Site Probabilities	A4	G4	IonScore A4	IonScore G4	Exp Value A4	Exp Value G4	B4	H4	IonScore B4	IonScore H4	Exp Value B4	Exp Value H4	C4	IonScore C4	Exp Value C4	D4	IonScore D4	Exp Value D4	E4	IonScore E4	Exp Value E4	F4	IonScore F4	Exp Value F4	# Missed Cleavages
	VTDLALYDIR	6	1	1	347838235		1178.64	2.61517e+06	0	1.57391e+06	2.37384e+06	6.17997e+06	0	562842	3.32915e+06		High	High	84.06	82.8	6.59643e-08	8.10828e-08		High		63.43		7.62622e-06	High	64.64	5.17055e-06	High	68.04	2.42621e-06	High	65.82	4.39855e-06				0
	GGPGVAADISHINTK	6	1	1	347838235		1436.75	2.42951e+06	1.74064e+06	0	2.26715e+06	0	0	750472	4.16369e+06		High	High	77.73	45.04	3.57549e-07	0.000730056	High	High	45.01	40.11	0.000672016	0.00205723				High	53.63	9.14708e-05							0
	LFGVTTLDVVR	5	3	2	347838235;472236008		1219.71	2.09979e+06	0	1.27968e+06	1.66704e+06	2.16195e+06	0	1.52257e+06	0		High	High	57.38	40.17	1.32537e-05	0.000697169							High	47.57	0.000169228	High	64.7	2.43968e-06	High	66.58	1.58246e-06				0
	LLEACLADLK	6	1	1	347838235	C5(Carbamidomethyl)	1145.62	1.23357e+06	607667	0	0	995581	226786	0	1.60194e+06		High		56.18		5.74762e-05		High	High	48.66	48.48	0.000362144	0.000338445							High	58.99	3.20504e-05	High	42.6	0.00131065	0
	ASQGETGVVEPTFVDSPLYK	11	1	1	347838235		2124.05	4.73789e+06	1.23875e+06	1.14548e+06	5.15593e+06	9.10746e+06	0	0	5056140		High		55.98		8.74386e-05		High	High	57.03	59.87	6.95516e-05	3.50846e-05	High	32.65	0.0190681	High	79.23	4.12523e-07	High	90.84	2.87212e-08				0
	DAEIVLIPAGVPR	5	1	1	347838235		1349.78	3.32832e+06	0	1.95466e+06	0	3.30657e+06	0	484846	3.85197e+06		High	High	55.05	33.51	2.07579e-05	0.00242883		High		39.84		0.00054989	High	32.29	0.00570786				High	41.79	0.000360908				0
	DDLFNTNASIVR	8	1	1	347838235		1364.68	2.52714e+06	1.21467e+06	1.52806e+06	4.34247e+06	8.23286e+06	0	634639	3.96408e+06		High	High	50.27	45.04	0.000210968	0.000698723	High	High	56.76	67.77	4.70224e-05	3.69311e-06	High	46.66	0.000479019	High	51.28	0.000167192	High	59.08	2.7438e-05				0
	ILEVGKVDAAEEK	3	1	1	347838235		1400.76	1.86923e+06	3.98384e+06	0	0	0	0	0	0		High		35.05		0.00570509		High		43.98		0.000707902														1
	DQGVDFFASK	6	1	1	347838235		1113.52	2.85406e+06	0	0	8.90386e+06	1.17331e+07	2.17795e+06	1.22941e+06	4.25412e+06		High	High	32.65	28.01	0.00920809	0.0268022		High		40.83		0.00142492				High	36.64	0.00373929	High	42.88	0.000899074	High	40.25	0.00160018	0
	MAESLLK	3	1	1	347838235	M1(Oxidation)	807.428	471461	0	0	0	1.17294e+06	0	0	692345		High		31.52		0.00680029			High		30.16		0.00930095							High	31.03	0.0076125				0
	VELGPDGVQK	8	1	1	347838235		1041.56	6.38788e+06	2.16535e+06	2.32819e+06	5.96072e+06	1.68765e+07	0	1.44091e+06	7.30191e+06		High	High	31.18	31.87	0.00845908	0.00721644	High	High	26.87	39	0.0228204	0.00139741	High	28.31	0.0163803	High	51.89	7.18328e-05	High	32.33	0.00649117				0
	MAESLLK	3	1	1	347838235		791.433	1.38088e+06	0	802852	1.15514e+06	0	0	0	0		High		28.42		0.0133089								High	29.36	0.0112066	High	28.26	0.0138083							0
	RVQFGGDEVVQAK	4	1	1	347838235		1432.75	2.10422e+06	3.69793e+06	0	1.52185e+06	3.06505e+06	0	0	0		High		26.03		0.0608681		High		38.14		0.00392862					High	43.99	0.000901796	High	37.87	0.0036907				1
	VTVLGAAGGIGQPLSLLLK	5	1	1	347838235		1807.11	0	583543	0	674124	0	0	1.45808e+06	0			High		47.43		9.62024e-05	High		48.52		0.000104979					High	39.77	0.000724331							0
	DGAGSATLSMAMAGAR	2	1	1	347838235	M10(Oxidation); M12(Oxidation)	1498.66	0	0	0	0	0	0	0	0								High		36.17		0.00544686														0
	RLFGVTTLDVVR	1	1	1	347838235		1375.81	0	518922	0	0	0	0	0	0								High		31.18		0.00568989														1
	VTGYEPTPTGLASALK	2	1	1	347838235		1604.85	0	0	5.32232e+06	0	0	0	0	0														High	35.84	0.00486048										0
	DGAGSATLSMAMAGAR	1	1	1	347838235		1466.67	0	0	0	0	1.29985e+06	0	0	0																				High	68.84	3.96423e-06				0
	LLEACLADLKK	1	1	1	347838235	C5(Carbamidomethyl)	1273.72	0	0	0	0	1.23432e+06	0	0	0																				High	33.33	0.00791999				1
347834976	similar to AhpC/TSA family protein [Botrytis cinerea T4]	57.69	1	6	6	28	3.16367e+06	1.46621e+06	2.10958e+06	1.43756e+07	1.72772e+07	1.90597e+07	3.23006e+06	8.66285e+06	77.79	28.85	3	3	163.59	29.49	3	3	72.9525	23.08	2	2	117.33	21.79	2	3	258.743	51.28	5	6	181.856	30.13	3	4	131.933	30.13	3	3	171.47	36.54	4	4	156	16.2964	5.5415
	Sequence	# PSMs	# Proteins	# Protein Groups	Protein Group Accessions	Modifications	MH+ [Da]	A2: Area	B2: Area	C2: Area	D2: Area	E2: Area	F2: Area	G2: Area	H2: Area	phosphoRS Site Probabilities	A4	G4	IonScore A4	IonScore G4	Exp Value A4	Exp Value G4	B4	H4	IonScore B4	IonScore H4	Exp Value B4	Exp Value H4	C4	IonScore C4	Exp Value C4	D4	IonScore D4	Exp Value D4	E4	IonScore E4	Exp Value E4	F4	IonScore F4	Exp Value F4	# Missed Cleavages
	FLGDQDGSFTR	6	1	1	347834976		1242.58	6.29437e+06	2.9214e+06	0	0	2.89177e+07	5.86736e+06	2.54635e+06	9.74543e+06		High	High	37.3	42.89	0.00434797	0.00130824	High	High	43.94	80.8	0.00102728	2.11684e-07							High	57.18	4.87178e-05	High	47.08	0.000498526	0
	VGDSIPTVELAEGNPGQK	8	1	1	347834976		1810.92	2.16385e+06	0	2.65975e+06	2.6137e+07	9.51404e+06	13260044	5.87511e+06	1.38357e+07		High	High	33.83	44.22	0.0141174	0.00130373		High		38.16		0.00521664	High	30.84	0.0275262	High	50.58	0.000294432	High	58.67	4.68618e-05	High	56.58	7.50569e-05	0
	AWDLEFPAAPVLGTNR	4	1	1	347834976		1756.9	1.03279e+06	0	0	2.61416e+06	2.01257e+06	0	0	0		High		32.66		0.0153386											High	63.13	1.35951e-05	High	42	0.00172882				0
	SVNVEPDNTGHTVSGADK	7	1	1	347834976		1826.85	0	846513	1.5594e+06	0	1.33997e+07	3.80516e+07	1.26872e+06	2.40745e+06			High		74.46		1.30168e-06	High	High	74.07	64.13	1.38285e-06	1.42183e-05	High	56.18	8.9287e-05				High	78.73	4.70227e-07	High	91.52	2.59327e-08	0
	VFVVSVNDAFVMNAWGK	2	1	1	347834976	M12(Oxidation)	1898.95	0	630721	0	0	1.40124e+06	0	0	0								High		71.58		2.38046e-06								High	65.56	9.29814e-06				0
	RYAIVIEGGK	1	1	1	347834976		1105.64	0	0	0	0	0	0	0	659908									High		44.07		0.000352568													1
374922999	glyceraldehyde 3-phosphate dehydrogenase, partial [Botrytis cinerea]	56.25	1	1	12	183	1.80537e+07	1.62089e+07	4.41478e+07	2.32835e+07	4.70405e+06	2.48918e+06	5.30323e+06	6.01932e+06	210.577	28.52	6	9	260.565	32.03	4	8	3826.98	53.52	10	121	338.891	34.38	5	11	266.843	17.97	2	7	183.428	8.98	2	4	601.22	17.97	2	20	150.913	17.97	2	3	256	27.2578	6.23975
	Sequence	# PSMs	# Proteins	# Protein Groups	Protein Group Accessions	Modifications	MH+ [Da]	A2: Area	B2: Area	C2: Area	D2: Area	E2: Area	F2: Area	G2: Area	H2: Area	phosphoRS Site Probabilities	A4	G4	IonScore A4	IonScore G4	Exp Value A4	Exp Value G4	B4	H4	IonScore B4	IonScore H4	Exp Value B4	Exp Value H4	C4	IonScore C4	Exp Value C4	D4	IonScore D4	Exp Value D4	E4	IonScore E4	Exp Value E4	F4	IonScore F4	Exp Value F4	# Missed Cleavages
	VPTANVSVVDLTVR	15	21	2	472238852;374922999		1469.83	2.21157e+07	4.29234e+07	1.68108e+07	2.49808e+07	8.0435e+06	2.82707e+06	5.73314e+06	1.11296e+07		High	High	67.97	65.85	1.97091e-06	3.2242e-06	High	High	73.47	65.47	5.64474e-07	3.53321e-06	High	71.47	8.73245e-07	High	69.01	1.56376e-06	High	73.16	5.91747e-07	High	63.09	5.44908e-06	0
	GILAYTEDDVVSTDMNGDNHSSIFDAK	4	13	2	472238852;374922999	M15(Oxidation)	2930.3	1.70968e+07	0	2.69971e+07	28135606	0	0	0	0		High		45.89		0.00162695								High	48.54	0.000884539	High	39.99	0.00649494							0
	YDSTHGQFK	4	21	2	472238852;374922999		1082.49	1.49484e+07	2.62557e+06	5.57964e+06	0	0	2.1513e+06	0	0		High		31.57		0.0126089		High		34.55		0.00634861		High	28.47	0.0257442							High	33.49	0.00810361	0
	KAADGPLK	4	20	2	472238852;374922999		799.467	3.08213e+06	0	9.77587e+06	0	0	0	0	0		High		30.99		0.00831987								High	41.98	0.000662394										1
	GASYDEIKAVIKK	1	20	2	472238852;374922999		1421.8	1.32177e+06	0	0	0	0	0	0	0		High		28.85		0.018114																				2
	IEKGASYDEIKAVIKK	1	20	2	472238852;374922999		1792.02	807917	0	0	0	0	0	0	0		High		24.11		0.0372624																				3
	FYTERDPANIPWAESEAYYVVESTGVFTTTEK	134	20	2	472238852;374922999		3700.74	0	134169	6.82381e+07	867994	1.36459e+06	0	4.87333e+06	909067			High		53.72		0.000299144	High	High	51.39	62.27	0.000511179	4.13565e-05	High	90.98	5.17101e-08	High	55.79	0.000208534	High	70.13	6.78386e-06				1
	GILAYTEDDVVSTDMNGDNHSSIFDAK	4	13	2	472238852;374922999		2914.31	0	3.07766e+06	4.71894e+07	2.78966e+07	0	0	0	0								High		46.81		0.0013841		High	38.98	0.00850535	High	45.24	0.00198238							0
	VINDEFTIIEGLMTTIHSYTATQR	6	1	1	374922999		2753.37	0	0	5.47771e+06	0	0	0	0	0														High	49.67	0.000460171										0
	GASYDEIK	2	21	2	472238852;374922999		882.42	0	0	9.11951e+06	1.6734e+07	0	0	0	0														High	33.25	0.00939205	High	31.66	0.0135444							0
	DPANIPWAESEAYYVVESTGVFTTTEK	1	21	2	472238852;374922999		3004.41	0	0	0	0	0	0	0	0														High	31.51	0.0434385										0
	TVDGPSAK	1	21	2	472238852;374922999		774.399	0	0	1.7016e+07	0	0	0	0	0														High	31.37	0.0122549										0
	VINDEFTIIEGLMTTIHSYTATQR	2	1	1	374922999	M13(Oxidation)	2769.37	0	0	2.33477e+06	0	0	0	0	0														High	28.72	0.0585446										0
	LTGMSMR	2	21	2	472238852;374922999		795.385	0	0	1.12179e+07	5.02651e+06	0	0	0	0														High	24.43	0.0477767	High	25.85	0.0345821							0
	VPTANVSVVDLTVR	2	21	2	472238852;374922999	S7(Phospho)	1549.8	0	0	0	0	0	594462	0	0	T(3): 0.0; S(7): 100.0; T(12): 0.0																						High	77.36	4.95865e-07	0
347827805	similar to 40s ribosomal protein s5 [Botrytis cinerea T4]	55.87	1	12	12	94	1.26101e+07	2.87832e+06	1.52661e+07	9.99712e+06	7.66414e+06	2.19233e+06	2.26209e+06	3.87229e+06	469.28	49.3	10	13	294.795	25.35	4	11	759.469	36.15	8	33	549.47	37.09	7	20	143.134	24.88	5	5	76.7012	9.86	2	3	83.6912	13.62	3	3	149.877	22.54	4	6	213	23.7314	9.01221
	Sequence	# PSMs	# Proteins	# Protein Groups	Protein Group Accessions	Modifications	MH+ [Da]	A2: Area	B2: Area	C2: Area	D2: Area	E2: Area	F2: Area	G2: Area	H2: Area	phosphoRS Site Probabilities	A4	G4	IonScore A4	IonScore G4	Exp Value A4	Exp Value G4	B4	H4	IonScore B4	IonScore H4	Exp Value B4	Exp Value H4	C4	IonScore C4	Exp Value C4	D4	IonScore D4	Exp Value D4	E4	IonScore E4	Exp Value E4	F4	IonScore F4	Exp Value F4	# Missed Cleavages
	SIAECLAEELINAAK	8	1	1	347827805	C5(Carbamidomethyl)	1631.83	1.04685e+06	759778	869255	2.88138e+06	646059	0	0	0		High		85.53		7.4173e-08		High		44.26		0.00102743		High	61.26	2.0425e-05	High	84	1.01517e-07	High	52.2	0.000157871				0
	VNQAIALLTIGAR	1	1	1	347827805		1339.81	607382	0	0	0	0	0	0	0		High		76.34		1.54235e-07																				0
	APVYISHSAGR	13	1	1	347827805		1157.61	1.96212e+07	4.08735e+06	1.8095e+07	1.28496e+07	4.81364e+06	2.15347e+06	3.08833e+06	4.40126e+06		High	High	50.86	44.31	0.000142331	0.000657958	High	High	58.91	46.95	2.28781e-05	0.000359269	High	43.36	0.000691976	High	54.81	5.86406e-05	High	46.4	0.000406629	High	36.11	0.00367359	0
	DISLTDYIQIR	1	1	1	347827805		1336.71	379120	0	0	0	0	0	0	0		High		46.8		0.000412636																				0
	WSYEDVEIR	3	1	1	347827805		1196.56	1.28046e+06	0	0	4.93498e+06	1.32626e+06	0	0	0		High		43.72		0.000853485											High	55.34	5.95065e-05	High	39.62	0.00271769				0
	KANCPIIER	2	1	1	347827805	C4(Carbamidomethyl)	1100.59	2.35582e+06	0	6.72334e+06	0	0	0	0	0		High		42.62		0.000979159								High	47.29	0.000376076										1
	APVYISHSAGR	2	1	1	347827805	S8(Phospho)	1237.57	596242	0	2.35903e+06	0	0	0	0	0	Y(4): 0.0; S(6): 0.0; S(8): 100.0	High		41.09		0.00140436								High	34.41	0.00733542										0
	SEGEIEVEAVSGYQVLPK	46	1	1	347827805	N-Term(Acetyl); S1(Phospho)	2055.95	0	0	1.00364e+06	0	0	0	0	0	S(1): 100.0; S(11): 0.0; Y(13): 0.0	High		35.04		0.0148518		High	High	44.96	41.35	0.0015846	0.00288	High	65.7	1.28386e-05	High	41.7	0.00335675							0
	ANCPIIER	3	1	1	347827805	C3(Carbamidomethyl)	972.493	4.00408e+06	0	3.51498e+06	2.45326e+06	0	0	0	0		High		33.74		0.00705857								High	28.17	0.0256041	High	35.39	0.00482744							0
	EVTEEIGSIK	8	1	1	347827805		1104.58	1.4205e+07	3.78785e+06	5.81749e+06	1.22067e+07	1.13651e+07	2.23118e+06	2.6284e+06	3.34331e+06		High	High	33.02	34.36	0.0108507	0.00797002	High	High	29.99	35	0.0218001	0.00687795	High	30.47	0.0195191	High	33.24	0.0103859	High	35.45	0.00620096	High	34.45	0.00780655	0
	GSSNSYAIK	2	1	1	347827805		926.457	916928	0	0	0	0	0	0	0		High		30.73		0.0138203			High		34.57		0.00506253													0
	KLMAVR	1	1	1	347827805		717.444	0	0	2.098e+07	0	0	0	0	0														High	38.56	0.00134733										1
	IGSAGTVR	4	1	1	347827805		760.431	0	0	4.91749e+06	2.63859e+06	6.81365e+06	0	1.06953e+06	0			High		38.57		0.00425326							High	30.5	0.0272723	High	29.77	0.0322642	High	43.91	0.00124372				0
472236548	putative 60s ribosomal protein l12 protein [Botrytis cinerea BcDW1]	55.15	2	7	7	19	2.35196e+07	2.71678e+06	3.20303e+07	3.9136e+07	2.1738e+06	0	2.14056e+07	2.85516e+07	73.1761	18.79	2	2	233.546	16.97	2	4	121.96	24.85	3	4	128.14	16.97	2	3	49.92	9.09	1	1					82.882	13.94	2	3	82.945	18.79	2	2	165	17.7577	9.30518
	Sequence	# PSMs	# Proteins	# Protein Groups	Protein Group Accessions	Modifications	MH+ [Da]	A2: Area	B2: Area	C2: Area	D2: Area	E2: Area	F2: Area	G2: Area	H2: Area	phosphoRS Site Probabilities	A4	G4	IonScore A4	IonScore G4	Exp Value A4	Exp Value G4	B4	H4	IonScore B4	IonScore H4	Exp Value B4	Exp Value H4	C4	IonScore C4	Exp Value C4	D4	IonScore D4	Exp Value D4	E4	IonScore E4	Exp Value E4	F4	IonScore F4	Exp Value F4	# Missed Cleavages
	ATGGEVGASSALAPK	3	2	1	472236548		1315.69	4.2457e+06	0	0	0	2.1738e+06	0	0	4.27455e+06		High		53.55		9.49376e-05			High		59.49		2.43477e-05							High	49.92	0.000211358				0
	DVSDDIESGEIEIPEE	8	1	1	472236548		1775.77	4.27935e+07	0	9.20068e+07	7.76784e+07	0	0	4.24937e+07	5.28287e+07		High	High	35.01	44.47	0.00954389	0.00107539		High		42.38		0.0017921	High	55.24	9.11145e-05	High	38.7	0.00410085							0
	SITLDEVIEIAR	3	2	1	472236548		1358.75	0	1.27346e+06	0	593697	0	0	0	0								High		77.44		2.44309e-07					High	78.54	1.89644e-07							0
	EILGTAFSVGCQVDGR	2	2	1	472236548	C11(Carbamidomethyl)	1708.83	0	4.1601e+06	0	0	0	0	0	0								High		68.65		4.12104e-06														0
	QAAVSVVPSASSLVIK	1	2	1	472236548		1555.91	0	0	2929484	0	0	0	0	0														High	32.32	0.00566856										0
	ATGDWKGLR	1	2	1	472236548		1003.53	0	0	1.15446e+06	0	0	0	0	0														High	26.37	0.0361006										1
	VGEDIAK	1	2	1	472236548		731.394	0	0	0	0	0	0	317527	0			High		32.53		0.012761																			0
347840232	similar to 14-3-3 protein [Botrytis cinerea T4]	54.72	5	11	13	64	7.84447e+06	6.00164e+06	1.97565e+07	5.29864e+07	2.7247e+06	0	1.96661e+06	2.10009e+06	823.424	54.72	11	20	223.322	23.02	5	7	363.248	29.43	6	9	531.481	40	9	15	188.236	12.45	3	4	93.7254	4.15	1	2	145.136	13.21	3	3	162.559	16.23	4	4	265	29.6048	4.77979
	Sequence	# PSMs	# Proteins	# Protein Groups	Protein Group Accessions	Modifications	MH+ [Da]	A2: Area	B2: Area	C2: Area	D2: Area	E2: Area	F2: Area	G2: Area	H2: Area	phosphoRS Site Probabilities	A4	G4	IonScore A4	IonScore G4	Exp Value A4	Exp Value G4	B4	H4	IonScore B4	IonScore H4	Exp Value B4	Exp Value H4	C4	IonScore C4	Exp Value C4	D4	IonScore D4	Exp Value D4	E4	IonScore E4	Exp Value E4	F4	IonScore F4	Exp Value F4	# Missed Cleavages
	DNLTLWTSSEAEPAAQESAAAPGEAK	8	1	1	347840232		2644.24	1.57429e+06	0	2.41482e+07	2.52672e+07	0	0	0	0		High		141.15		3.91738e-13								High	121.48	3.7481e-11	High	130.09	4.90235e-12							0
	SVASEDQELSVEER	7	1	1	347840232		1577.73	1.43558e+07	9.95343e+06	2.66628e+07	8.12221e+07	5.38928e+06	0	3.20257e+06	3.29899e+06		High	High	79.29	91.45	3.32085e-07	1.98014e-08	High	High	72.89	83.37	1.4496e-06	1.27261e-07	High	80.92	2.22906e-07	High	43.62	0.00116231	High	80.16	2.66499e-07				0
	NATEVAQTDLAPTHPIR	3	1	1	347840232		1833.94	4.21576e+06	0	0	0	0	0	0	0		High		68.69		3.55595e-06																				0
	ICEDILEVLDK	9	1	1	347840232	C2(Carbamidomethyl)	1346.69	4.9027e+06	2.47694e+06	0	5.21369e+07	1.50819e+06	0	730646	0		High	High	60.97	46.76	1.76763e-05	0.000459681	High		65.68		5.84055e-06					High	56.25	5.24074e-05	High	64.83	7.1032e-06	High	64.96	7.59586e-06	0
	DSTLIMQLLR	5	6	2	347840232;347826588	M6(Oxidation)	1205.66	579940	484666	0	0	0	0	0	0		High		59.59		2.28593e-05		High		44.29		0.000782023														0
	IVTSIEQKEESK	2	1	1	347840232		1390.74	1.25902e+06	0	5.61258e+06	0	0	0	0	0		High		42.6		0.00117052								High	43.36	0.000975687										1
	LAEQAERYEEMVENMK	3	1	1	347840232	M11(Oxidation); M15(Oxidation)	2001.9	4.27487e+06	5.57455e+06	0	7.96715e+06	0	0	0	0		High		41.2		0.00267019		High		34.55		0.0118203					High	31.31	0.0257752							1
	DSTLIMQLLR	2	6	2	347840232;347826588		1189.66	98882.1	0	0	641044	0	0	0	0		High		37.82		0.00336174											High	43.67	0.000687258							0
	LAEQAERYEEMVENMK	7	1	1	347840232	M11(Oxidation)	1985.9	691154	1.34939e+06	8.45857e+06	1.32416e+07	0	0	0	0		High		36.87		0.0079049		High		32.9		0.0200272		High	29.43	0.0448688	High	38.31	0.00575526							1
	GNSSQVTLIK	4	1	1	347840232		1046.58	1.46823e+06	712105	0	1.52488e+06	0	0	0	0		High	High	36.15	35.23	0.00471976	0.00523354	High		27.29		0.0325683					High	44.27	0.000727645							0
	GYEDSVYLAK	3	1	1	347840232		1144.55	1.61734e+06	0	917895	0	0	0	0	1.09726e+06		High		35.79		0.0049563			High		38.95		0.00234325	High	33.67	0.00809676										0
	NLLSVAYK	4	6	2	347840232;347826588		907.525	2.0673e+06	0	0	1.61766e+06	1.27663e+06	0	0	1.50475e+06		High		29.63		0.0109982			High		37.18		0.0019334				High	29.06	0.0130994	High	33.73	0.00427879				0
	EAEAAAPAEEK	3	1	1	347840232		1115.52	3.83824e+06	0	0	2.56e+07	0	0	0	1.49652e+06		High		29.32		0.0278926			High		44.89		0.000741116				High	27.64	0.0401195							0
	LAEQAERYEEMVENMK	2	1	1	347840232		1969.9	0	0	951412	1.17855e+07	0	0	0	0														High	52.41	0.000260936	High	39.67	0.00508184							1
	IVTSIEQK	1	1	1	347840232		917.53	0	0	4.26796e+06	0	0	0	0	0														High	24.42	0.0639695										0
	LAEQAER	1	5	1	347840232		816.421	0	0	0	1.08942e+06	0	0	0	0																	High	23.9	0.0415528							0
347829972	hypothetical protein BofuT4P34000010001 [Botrytis cinerea T4]	52.94	2	4	4	24	1.28287e+06	713084	904051	4.91307e+06	4.61949e+06	820073	673025	2.31584e+06	73.12	13.24	1	3	107.152	47.06	3	4	31.49	10.29	1	1	162.682	52.94	4	6	38.5	13.24	1	1	35.88	13.24	1	1	99.173	23.53	2	4	108.794	23.53	2	4	68	7.71922	10.3599
	Sequence	# PSMs	# Proteins	# Protein Groups	Protein Group Accessions	Modifications	MH+ [Da]	A2: Area	B2: Area	C2: Area	D2: Area	E2: Area	F2: Area	G2: Area	H2: Area	phosphoRS Site Probabilities	A4	G4	IonScore A4	IonScore G4	Exp Value A4	Exp Value G4	B4	H4	IonScore B4	IonScore H4	Exp Value B4	Exp Value H4	C4	IonScore C4	Exp Value C4	D4	IonScore D4	Exp Value D4	E4	IonScore E4	Exp Value E4	F4	IonScore F4	Exp Value F4	# Missed Cleavages
	VEFMDDTTR	13	2	1	347829972	M4(Oxidation)	1129.48	1.28287e+06	472587	0	3.13349e+06	4.61949e+06	820073	673025	1.72486e+06		High	High	38.18	46.23	0.0024861	0.000397847	High	High	26.29	41.98	0.0387689	0.00102053				High	48.86	0.000209327	High	38.5	0.00228125	High	35.88	0.00429946	0
	GGVTQVR	7	2	1	347829972		716.405	0	595957	904051	961279	0	0	0	2.90682e+06			High		32.75		0.0112548	High	High	55.23	49.9	6.35822e-05	0.000216938	High	31.49	0.015043	High	41.65	0.00144989							0
	GPVREDDILCLLESER	2	2	1	347829972	C10(Carbamidomethyl)	1900.94	0	1.07071e+06	0	7.11765e+06	0	0	0	0								High		29.67		0.034796					High	37.04	0.00664262							1
	VEFMDDTTR	1	2	1	347829972		1113.49	0	0	0	6.66028e+06	0	0	0	0																	High	32.84	0.00876193							0
	TGSRGGVTQVR	1	2	1	347829972	S3(Phospho)	1197.57	0	0	0	709451	0	0	0	0	T(1): 1.0; S(3): 99.0; T(8): 0.0																High	31.26	0.0195272							1
347836429	similar to 40s ribosomal protein S7 [Botrytis cinerea T4]	52.74	1	7	7	17	2.1012e+06	616717	6.02174e+06	9.37711e+06	3.77884e+06	0	0	3.14855e+06	55.99	19.4	3	3	31.94	10.95	1	2	45.72	10.95	1	2	125.16	38.31	4	5	82.213	30.85	4	4		0							35.15	4.48	1	1	201	22.5122	9.99365
	Sequence	# PSMs	# Proteins	# Protein Groups	Protein Group Accessions	Modifications	MH+ [Da]	A2: Area	B2: Area	C2: Area	D2: Area	E2: Area	F2: Area	G2: Area	H2: Area	phosphoRS Site Probabilities	A4	G4	IonScore A4	IonScore G4	Exp Value A4	Exp Value G4	B4	H4	IonScore B4	IonScore H4	Exp Value B4	Exp Value H4	C4	IonScore C4	Exp Value C4	D4	IonScore D4	Exp Value D4	E4	IonScore E4	Exp Value E4	F4	IonScore F4	Exp Value F4	# Missed Cleavages
	LDTYSDVYK	3	1	1	347836429		1103.52	1.33016e+06	0	0	0	9.46084e+06	0	0	3.14855e+06		High		29.01		0.0285119			High		35.15		0.00621676							High	30.3	0.0209982				0
	HVLILAGR	2	1	1	347836429		878.557	0	0	0	0	555364	0	0	0		High		27.59		0.011566														High	27.53	0.00438702				0
	TLTAVHDAILTDIVYPVEIVGK	6	1	1	347836429		2367.32	2.87223e+06	616717	6.02174e+06	2.51288e+06	0	0	0	0		High		25.39		0.0239926		High		22.71		0.0428637		High	34.74	0.00324693	High	27	0.0156628							0
	IVATSPSHANPSELENSIATALYDLESNTPDLK	3	1	1	347836429		3497.73	0	0	0	1.92164e+07	0	0	0	0																	High	52.14	0.000349764	High	36.25	0.0135405				0
	TVTFEFPQGSSAEY	1	1	1	347836429		1562.7	0	0	0	6.40208e+06	0	0	0	0																	High	36.85	0.00550424							0
	SRTSLTQK	1	1	1	347836429	T3(Phospho)	1000.48	0	0	0	394666	0	0	0	0	S(1): 0.0; T(3): 99.6; S(4): 0.4; T(6): 0.0																High	29.36	0.0185984							1
	AALRPLQFSSAK	1	1	1	347836429		1288.74	0	0	0	0	1.32032e+06	0	0	0																				High	30.19	0.00899762				0
154302203	translation initiation factor eIF-5A [Botrytis cinerea B05.10]	52.12	2	6	6	20	2.07421e+06	865291	2.81217e+06	3.50011e+06	1.31034e+06	0	0	0	94.3241	40	4	4	67.1	24.24	4	4	182.6	44.24	4	6	136.34	30.91	3	5	35.19	7.88	1	1										0			165	17.8127	5.26221
	Sequence	# PSMs	# Proteins	# Protein Groups	Protein Group Accessions	Modifications	MH+ [Da]	A2: Area	B2: Area	C2: Area	D2: Area	E2: Area	F2: Area	G2: Area	H2: Area	phosphoRS Site Probabilities	A4	G4	IonScore A4	IonScore G4	Exp Value A4	Exp Value G4	B4	H4	IonScore B4	IonScore H4	Exp Value B4	Exp Value H4	C4	IonScore C4	Exp Value C4	D4	IonScore D4	Exp Value D4	E4	IonScore E4	Exp Value E4	F4	IonScore F4	Exp Value F4	# Missed Cleavages
	DDVKLPDGEVGQK	3	2	1	154302203		1399.71	1.71841e+06	960693	0	0	1.31034e+06	0	0	0		High		42.21		0.00133761		High		25.61		0.0625146								High	35.19	0.00706784				1
	SGEAPVDDSQHEHTFDSADAGASTTFPMQCSALR	3	2	1	154302203	N-Term(Acetyl); M28(Oxidation); C30(Carbamidomethyl)	3680.55	1.22515e+06	0	0	3.72127e+06	0	0	0	0		High		31.76		0.0463431											High	51.27	0.000503106							0
	LPDGEVGQK	3	2	1	154302203		942.489	2.83672e+06	819694	0	3.44797e+06	0	0	0	0		High		31.22		0.00936314		High		23.68		0.0409264					High	31.4	0.00898301							0
	DTNVIVLTAMGEQLAIDGK	3	2	1	154302203		1988.04	1.6675e+06	0	1.73316e+06	0	0	0	0	0		High		29.46		0.0297821								High	60.43	2.38208e-05										0
	DTNVIVLTAMGEQLAIDGK	1	2	1	154302203	M10(Oxidation)	2004.03	0	815487	0	0	0	0	0	0								High		30		0.0266														0
	IVDMSTSK	3	1	1	154302203		880.445	0	545550	2.23497e+06	1.68651e+06	0	0	0	0								High		26.81		0.0317885		High	29.26	0.0159486	High	28.31	0.0235375							0
	VHLIATDIFTGK	1	2	1	154302203		1314.74	0	0	564535	0	0	0	0	0														High	42.69	0.000756269										0
	SGEAPVDDSQHEHTFDSADAGASTTFPMQCSALR	3	2	1	154302203	N-Term(Acetyl); C30(Carbamidomethyl)	3664.55	0	0	4468365	5.36585e+06	0	0	0	0														High	42.59	0.003751	High	42.04	0.00426055							0
347832409	hypothetical protein BofuT4_P111190.1 [Botrytis cinerea T4]	52	2	7	7	88	8.3967e+07	2.47235e+08	2.85805e+08	6.37698e+08	9.67765e+07	9.15121e+07	1.63963e+08	7.01297e+07	585.944	28.5	4	12	685.651	43.5	5	14	820.409	52	6	16	868.629	52	6	18	366.429	34.5	5	8	427.393	36.5	4	10	168.428	15	2	3	285.934	21.5	3	7	200	19.2886	5.65576
	Sequence	# PSMs	# Proteins	# Protein Groups	Protein Group Accessions	Modifications	MH+ [Da]	A2: Area	B2: Area	C2: Area	D2: Area	E2: Area	F2: Area	G2: Area	H2: Area	phosphoRS Site Probabilities	A4	G4	IonScore A4	IonScore G4	Exp Value A4	Exp Value G4	B4	H4	IonScore B4	IonScore H4	Exp Value B4	Exp Value H4	C4	IonScore C4	Exp Value C4	D4	IonScore D4	Exp Value D4	E4	IonScore E4	Exp Value E4	F4	IonScore F4	Exp Value F4	# Missed Cleavages
	AIQEMNSVEFDGR	4	2	1	347832409		1495.68	2.20293e+06	2.68269e+06	4.89878e+06	2.4767e+07	0	0	0	0		High		83.64		8.93141e-08		High		66.83		4.05646e-06		High	83.19	9.76258e-08	High	84.26	7.6307e-08							0
	FSEFGTVEEAVVVK	21	2	1	347832409		1540.79	5.86731e+06	7.59997e+06	6281186	3.50852e+06	4168454	0	0	0		High		82.48		1.31913e-07		High		80.73		2.04135e-07		High	88.56	3.38537e-08	High	71.62	1.64932e-06	High	68.69	3.26526e-06				0
	AIQEMNSVEFDGR	9	2	1	347832409	M5(Oxidation)	1511.68	1.39419e+06	2.87651e+06	0	9.38456e+06	3.07049e+06	1.25862e+06	0	724639		High		75.13		7.48841e-07		High	High	55.36	40.47	7.14581e-05	0.00218524				High	78.82	3.26082e-07	High	63.39	1.11787e-05	High	75.55	6.83993e-07	0
	YGQGNPDSSPEADAEK	11	2	1	347832409		1664.7	22236592	9.46546e+06	5.40354e+07	1.49763e+08	3.44824e+07	1.46118e+07	5.21363e+06	8.3871e+06		High	High	73.17	52.7	1.32536e-06	0.000149026	High	High	69.54	46.22	3.04614e-06	0.000662618	High	75.79	6.78855e-07	High	66.21	6.55769e-06	High	61.18	2.0881e-05	High	60.15	2.5697e-05	0
	NQSGGNAGSWGGNQ	25	2	1	347832409		1333.55	2.23797e+08	7.24641e+08	797098206	1.73856e+09	2.51679e+08	2.58666e+08	3.22713e+08	2.01277e+08		High	High	61.64	81.82	1.12077e-05	1.07198e-07	High	High	69.62	69.16	1.77905e-06	1.96569e-06	High	82.68	8.79402e-08	High	76.78	3.40028e-07	High	89.4	1.89445e-08	High	75.52	4.67105e-07	0
	YGQGNPDSSPEADAEK	7	2	1	347832409	S8(Phospho)	1744.67	1.89662e+06	4.58024e+06	2.57514e+07	26765971	0	2.65527e+06	0	853189	Y(1): 0.0; S(8): 94.0; S(9): 6.0	High		40.93		0.0016508		High	High	60.07	66.99	1.91882e-05	4.06972e-06	High	63.1	9.967e-06	High	74.2	7.77487e-07				High	51.16	0.000156565	0
	GYDNNNSGGGYSGGGGYSGGGGYSGGGGDK	4	1	1	347832409		2632.02	0	3.39277e+06	5.44403e+06	6.03439e+06	0	744216	0	0								High		51.83		0.000204061		High	40.69	0.00277684	High	55.27	9.52419e-05				High	36.43	0.0070983	0
	NQSGGNAGSWGGNQ	4	2	1	347832409	S9(Phospho)	1413.52	0	786329	7.02361e+06	4.02805e+06	0	0	0	0	S(3): 0.0; S(9): 100.0							High		43.59		0.000376269		High	72.58	5.33916e-07	High	63.04	4.22103e-06							0
	AGNDRSGGGGGGFGGGR	2	2	1	347832409	S6(Phospho)	1515.61	0	0	2.0738e+06	1.22426e+06	0	0	0	0	S(6): 100.0													High	49.64	0.00021131	High	29.38	0.025203							1
	SGGGGGGFGGGR	1	2	1	347832409		922.415	0	0	0	0	625297	0	0	0																				High	49.94	0.000112544				0
347827283	similar to actin lateral binding protein [Botrytis cinerea T4]	50.93	1	9	9	39	5.5644e+06	6.13486e+06	7.20205e+07	6.10969e+07	0	0	578115	787949	315.519	45.34	7	9	138.92	26.71	3	5	468.153	39.13	7	13	351.024	26.09	4	9									76.9122	18.63	2	2	39	6.21	1	1	161	18.6945	4.85596
	Sequence	# PSMs	# Proteins	# Protein Groups	Protein Group Accessions	Modifications	MH+ [Da]	A2: Area	B2: Area	C2: Area	D2: Area	E2: Area	F2: Area	G2: Area	H2: Area	phosphoRS Site Probabilities	A4	G4	IonScore A4	IonScore G4	Exp Value A4	Exp Value G4	B4	H4	IonScore B4	IonScore H4	Exp Value B4	Exp Value H4	C4	IonScore C4	Exp Value C4	D4	IonScore D4	Exp Value D4	E4	IonScore E4	Exp Value E4	F4	IonScore F4	Exp Value F4	# Missed Cleavages
	AVAEEGSQHGTQNETLQR	6	1	1	347827283		1954.92	8.18432e+06	9.9401e+06	2.26975e+07	3.96937e+06	0	0	0	0		High		90.53		3.6157e-08		High		32.34		0.0227835		High	87.2	7.89813e-08	High	97.93	6.21709e-09							0
	LQLLEEEAEEADK	6	1	1	347827283		1516.74	4.70422e+06	3.4475e+06	3.16008e+07	3.49206e+07	0	0	0	0		High		57.46		4.74707e-05		High		49.4		0.000305409		High	51.25	0.000207721	High	59.53	2.96402e-05							0
	AVAEEGSQHGTQNETLQR	8	1	1	347827283	S7(Phospho)	2034.89	7.59032e+06	1.12145e+07	1.68405e+08	1.19818e+08	0	0	438123	0	S(7): 99.9; T(11): 0.1; T(15): 0.0	High	High	56.27	56.3	8.72197e-05	9.00184e-05	High		39.68		0.00404213		High	66.89	7.7151e-06	High	66.21	9.04673e-06							0
	ELEDFQAEIGNI	5	1	1	347827283		1377.65	3.77031e+06	3.7426e+06	1.60554e+07	0	0	0	718106	0		High	High	44.15	35.84	0.000973017	0.00642417	High		36.91		0.00520464		High	49.72	0.000262916										0
	RLQLLEEEAEEADK	6	1	1	347827283		1672.84	1.14138e+06	0	7.17626e+06	8.73842e+06	0	0	0	0		High		40.54		0.00222978								High	54.28	9.77915e-05	High	42.57	0.00140551							1
	ALEQENLQK	1	1	1	347827283		1072.56	3.44441e+06	0	0	0	0	0	0	0		High		35.43		0.00303603																				0
	NNLLETEVEK	4	1	1	347827283		1188.61	3.80467e+06	0	6.53676e+06	2.8552e+07	0	0	0	787949		High		30.46		0.0187995			High		39		0.00263115	High	44.93	0.000824304	High	40.97	0.00175164							0
	EQEITSLTHK	1	1	1	347827283		1185.61	1.46151e+06	0	0	0	0	0	0	0		High		26.11		0.0513079																				0
	IEADEATAK	1	1	1	347827283		947.468	0	0	2.86475e+06	0	0	0	0	0														High	37.02	0.00361469										0
	AVAEEGSQHGTQNETLQRR	1	1	1	347827283	S7(Phospho)	2190.99	0	0	7.59217e+06	0	0	0	0	0	S(7): 0.2; T(11): 99.8; T(15): 0.0													High	30.32	0.0438937										1
317376133	RecName: Full=Cyanate hydratase; Short=Cyanase; AltName: Full=Cyanate hydrolase; AltName: Full=Cyanate lyase	50.61	1	6	6	13	345690	0	0	0	6.16657e+06	0	0	1.40676e+06	52.24	7.93	1	1									31.79	6.71	1	1	318.543	50.61	6	9									66.7275	13.41	2	2	164	18.0793	5.18604
	Sequence	# PSMs	# Proteins	# Protein Groups	Protein Group Accessions	Modifications	MH+ [Da]	A2: Area	B2: Area	C2: Area	D2: Area	E2: Area	F2: Area	G2: Area	H2: Area	phosphoRS Site Probabilities	A4	G4	IonScore A4	IonScore G4	Exp Value A4	Exp Value G4	B4	H4	IonScore B4	IonScore H4	Exp Value B4	Exp Value H4	C4	IonScore C4	Exp Value C4	D4	IonScore D4	Exp Value D4	E4	IonScore E4	Exp Value E4	F4	IonScore F4	Exp Value F4	# Missed Cleavages
	ALTFESIANELGR	2	1	1	317376133		1420.74	345690	0	0	0	973940	0	0	0		High		52.24		0.000107466														High	63.99	7.32211e-06				0
	LEAELGGFPDR	2	1	1	317376133		1203.6	0	0	0	0	9.16903e+06	0	0	0																	High	31.79	0.013443	High	33.49	0.00908858				0
	SEVAVAALFYGQSQASAADIEK	3	1	1	317376133		2255.12	0	0	0	0	2.48861e+06	0	0	0																				High	61.81	2.71909e-05				0
	IATLDSTLIDR	2	1	1	317376133		1217.67	0	0	0	0	4.50739e+06	0	0	890974									High		45.89		0.0004135							High	53.76	5.89017e-05				0
	ETDEQGNNWAVITLR	2	1	1	317376133		1745.85	0	0	0	0	1.94835e+06	0	0	0																				High	43.54	0.0014539				0
	LSQILDVPQSK	2	1	1	317376133		1227.69	0	0	0	0	4.8233e+06	0	0	1.92254e+06									High		36.3		0.00234423							High	40.8	0.000831764				0
347836808	similar to heat shock protein 70 [Botrytis cinerea T4]	50.32	2	25	27	158	3.34231e+07	2.95932e+07	5.09696e+07	1.14452e+08	1.34221e+07	7.19116e+06	9.14905e+06	6.82016e+06	1382.08	38.89	21	40	770.093	34.29	15	22	1208.29	38.89	19	31	1196.09	41.43	21	32	381.892	19.37	9	11	146.145	5.4	3	4	207.768	10.48	6	7	499.84	16.19	8	11	630	68.6283	5.17334
	Sequence	# PSMs	# Proteins	# Protein Groups	Protein Group Accessions	Modifications	MH+ [Da]	A2: Area	B2: Area	C2: Area	D2: Area	E2: Area	F2: Area	G2: Area	H2: Area	phosphoRS Site Probabilities	A4	G4	IonScore A4	IonScore G4	Exp Value A4	Exp Value G4	B4	H4	IonScore B4	IonScore H4	Exp Value B4	Exp Value H4	C4	IonScore C4	Exp Value C4	D4	IonScore D4	Exp Value D4	E4	IonScore E4	Exp Value E4	F4	IonScore F4	Exp Value F4	# Missed Cleavages
	SINPDEAVAYGAAVQAAILSGDTSSK	16	2	1	347836808		2535.26	8.01433e+06	1.18361e+07	8.09663e+06	5.40675e+06	3.8782e+06	0	0	0		High		97.38		6.80053e-09		High		97		7.32261e-09		High	114.01	1.5411e-10	High	114.99	1.16165e-10	High	52	0.000225883				0
	IINEPTAAAIAYGLDK	10	2	1	347836808		1659.9	7.14686e+06	0	4.33228e+06	8.59792e+06	4.56931e+06	0	952118	5.38792e+06		High	High	76.5	66.11	3.70508e-07	3.74707e-06		High		62.05		1.00733e-05	High	50.54	0.000144384	High	72.59	8.3172e-07	High	72.13	1.01344e-06				0
	FADSEVQADMK	7	2	1	347836808	M10(Oxidation)	1256.55	4.02653e+06	2.05247e+06	1.54769e+06	1.65629e+07	4.69151e+06	1.88515e+06	0	1.95335e+06		High		67.5		3.26314e-06		High	High	68.64	67.74	2.50978e-06	3.01199e-06	High	65.95	4.29424e-06	High	77.43	3.31616e-07	High	74.42	6.63187e-07	High	80.22	1.74436e-07	0
	FADSEVQADMK	5	2	1	347836808		1240.55	3.77153e+06	0	3.47454e+06	2.57395e+07	4493844	0	0	1.70977e+06		High		64.09		6.45354e-06			High		62.07		1.1424e-05	High	61.73	1.24214e-05	High	65.49	4.6328e-06	High	81.55	1.22472e-07				0
	EEYSQQEADLEAAIK	8	2	1	347836808		1723.8	3.6796e+06	3.60441e+06	3.62883e+06	1.56433e+07	0	0	0	0		High		61.65		2.12013e-05		High		74.32		1.13907e-06		High	71.18	2.3472e-06	High	69.32	3.53774e-06	High	32.39	0.0178798				0
	SSLSEADHELSK	11	2	1	347836808	S4(Phospho)	1382.58	1.07972e+07	1.54412e+07	39261798	5.26292e+07	0	0	8.286e+06	0	S(1): 1.2; S(2): 1.2; S(4): 97.7; S(11): 0.0	High	High	59.62	33.79	2.09011e-05	0.00685242	High		43.74		0.000773484		High	50.65	0.000166172	High	48.81	0.000240029							0
	TTPSFVAFTDTER	8	2	1	347836808		1471.71	7.30657e+06	0	4.77949e+06	1.0175e+07	3.7483e+06	0	1.60263e+06	3.09286e+06		High	High	56.23	39.69	5.46742e-05	0.00270108		High		70.77		2.22783e-06	High	52.88	0.000133187	High	67.82	4.27032e-06	High	51.21	0.000173693				0
	NQVAMNPINTVFDAK	3	2	1	347836808	M5(Oxidation)	1677.83	1.696e+06	0	0	0	0	0	0	1.37106e+06		High		50.96		0.000250124			High		37.63		0.00532421													0
	AELQASVDK	6	2	1	347836808		960.499	5.22474e+06	1.5861e+06	3.12229e+06	1.24092e+07	0	875236	0	1.62015e+06		High		49.77		0.000192953		High	High	38.82	44.54	0.00240133	0.000643356	High	48.1	0.000283433	High	48.42	0.0002633				High	35.98	0.00461797	0
	DAGLIAGLNVLR	4	2	2	347836808;347840049		1211.71	1.18634e+06	733066	0	983331	0	0	0	0		High		47.87		0.000108438		High		42.98		0.000375927					High	57	1.37068e-05							0
	IVAWVDENQQATK	5	2	1	347836808		1501.76	3.38937e+06	7.3684e+06	2173773	5.00958e+06	0	0	0	0		High		47.49		0.000513325		High		50.62		0.000263123		High	50.82	0.000247969	High	47.08	0.000597448							0
	DDRIEIIANDQGNR	15	2	1	347836808		1628.8	7.93014e+07	6.10707e+07	6.78462e+07	1.34512e+08	2.22989e+07	1.88131e+07	1.50919e+07	1.19797e+07		High	High	46.81	33.69	0.000694135	0.0144516	High	High	37.86	36.26	0.00555699	0.00797315	High	43.25	0.00159452	High	42.84	0.00175499	High	36.92	0.00693034	High	39.75	0.00343728	1
	STAGDTHLGGEDFDNR	4	2	1	347836808		1691.73	4.61947e+06	1.22676e+07	7.49372e+06	0	1.3276e+07	0	0	0		High		46.2		0.000621298		High		41.44		0.00188062		High	58.07	4.07043e-05				High	40.26	0.00250543				0
	IVAWVDENQQATKEEYSQQEADLEAAIK	3	2	1	347836808		3206.57	1.99348e+06	0	9.18554e+06	0	0	0	0	0		High		41.98		0.00349896								High	38.79	0.00810615										1
	IEIIANDQGNR	7	2	1	347836808		1242.64	1.01708e+07	1.08155e+07	1.53975e+07	2.56842e+07	4.02818e+06	0	4.06927e+06	2.03191e+06		High	High	40.98	43.79	0.0014723	0.000770897	High	High	38.9	34.31	0.0023897	0.00683906	High	36.8	0.00389654	High	49.42	0.000212575	High	35.77	0.00488648				0
	FEELCQDLFR	2	2	1	347836808	C5(Carbamidomethyl)	1356.63	871011	0	0	969798	0	0	0	0		High		40.89		0.00194714											High	44.46	0.000857641							0
	ARFEELCQDLFR	6	2	1	347836808	C7(Carbamidomethyl)	1583.76	2.3895e+06	672289	3.85083e+06	0	0	0	0	0		High		40.2		0.00269308		High		36.22		0.00672169		High	46.08	0.000696656										1
	KSEVFSTFSDNQPGVLIQVFEGER	4	2	1	347836808		2713.35	708678	0	5.76552e+06	2.40106e+06	0	0	0	0		High		34.89		0.0146926								High	35.91	0.0115786	High	36.19	0.0107595							1
	AEDEAEAER	3	2	1	347836808		1019.43	252221	0	2.88942e+06	5.03356e+06	0	0	0	0		High		34.58		0.00482447								High	33.75	0.0058405	High	53.14	6.72125e-05							0
	YKAEDEAEAER	10	2	1	347836808		1310.59	4.01753e+06	907352	7.91213e+06	3.11593e+07	1.6254e+06	0	791540	0		High	High	29.43	35.68	0.0240593	0.005462	High		39.18		0.00256057		High	34.25	0.00793017	High	31.46	0.0131825	High	30.69	0.0180004				1
	AGKPVIEVEFKGENK	2	2	1	347836808		1644.9	955691	0	0	1.27898e+06	0	0	0	0		High		28.59		0.0219295											High	33.1	0.00817931							1
	FELTGIPPAPR	1	4	2	347836808;347840049		1197.66	0	0	0	0	0	0	0	0		High		24.22		0.0404934																				0
	KATAGGAGGAGGEPAQDAEIEEVD	7	2	1	347836808		2200	0	6.68743e+06	4.58007e+07	6.37626e+07	0	0	0	1.6336e+06								High	High	103.1	109.29	2.39992e-09	5.71139e-10	High	113.77	2.11139e-10	High	116.39	1.11478e-10							1
	VHEIVLVGGSTR	1	2	1	347836808		1266.72	0	884171	0	0	0	0	0	0								High		50.29		7.90418e-05														0
	MRETAEAYLGGTVNNAVVTVPAYFTDSQR	4	2	1	347836808	M1(Oxidation)	3176.54	0	1.05766e+06	1.48377e+07	1.48738e+07	0	0	0	0								High		33.35		0.0257777		High	30.14	0.0545625	High	40.42	0.00514734							1
	MRETAEAYLGGTVNNAVVTVPAYFTDSQR	1	2	1	347836808		3160.53	0	0	1.18573e+07	0	0	0	0	0														High	35.35	0.0155353										1
	ATAGGAGGAGGEPAQDAEIEEVD	2	2	1	347836808		2071.91	0	0	1.09334e+07	1.45081e+08	0	0	0	0														High	29.31	0.0404993	High	38.12	0.00535741							0
	SEVFSTFSDNQPGVLIQVFEGER	2	2	1	347836808		2585.26	0	0	0	2.45164e+06	0	0	0	0																	High	36.3	0.0114867							0
	MLAEAEK	1	2	1	347836808	M1(Oxidation)	807.392	0	0	0	661503	0	0	0	0																	High	25.97	0.0193491							0
3182891	RecName: Full=Actin	50.13	4	13	13	74	1.26162e+07	5.67073e+06	2.3261e+07	2.48758e+07	2.34722e+07	5.64e+06	2.30879e+06	3.75898e+06	788.679	42.67	12	22	206.784	20.8	5	7	580.64	27.2	6	17	240.571	27.73	7	7	344.765	20.8	6	8	178.161	20.8	5	5	106.913	11.73	4	4	109.326	11.73	4	4	375	41.6129	5.69385
	Sequence	# PSMs	# Proteins	# Protein Groups	Protein Group Accessions	Modifications	MH+ [Da]	A2: Area	B2: Area	C2: Area	D2: Area	E2: Area	F2: Area	G2: Area	H2: Area	phosphoRS Site Probabilities	A4	G4	IonScore A4	IonScore G4	Exp Value A4	Exp Value G4	B4	H4	IonScore B4	IonScore H4	Exp Value B4	Exp Value H4	C4	IonScore C4	Exp Value C4	D4	IonScore D4	Exp Value D4	E4	IonScore E4	Exp Value E4	F4	IonScore F4	Exp Value F4	# Missed Cleavages
	LCYVALDFEQEIQTASQSSSLEK	30	2	1	3182891	C2(Carbamidomethyl)	2646.26	2.03464e+07	1.05437e+07	4.62194e+07	4.59564e+06	3.06448e+07	2.53825e+06	0	0		High		100.2		4.53144e-09		High		63.05		2.44009e-05		High	76.92	9.59273e-07	High	48.84	0.00059692	High	91.77	3.23323e-08	High	61.74	3.16855e-05	0
	AGFAGDDAPR	7	4	1	3182891		976.448	6.03675e+06	1.53893e+06	0	4.34923e+06	1.5632e+07	1.3257e+06	958852	5.64529e+06		High	High	56.81	42.08	2.65773e-05	0.000808371	High	High	51.87	45.9	8.28915e-05	0.000327725				High	59.18	1.53996e-05	High	58.98	1.61254e-05	High	56.66	2.75112e-05	0
	GYTFSTTAER	4	2	1	3182891		1132.53	3.59172e+06	0	0	1.62901e+06	8.19866e+06	0	0	2.58092e+06		High		52.51		9.42561e-05			High		33.8		0.007191				High	34.82	0.00550448	High	35.4	0.00481633				0
	TTGIVLDSGDGVTHVVPIYEGFSLPHAIAR	1	2	1	3182891		3121.64	1.26043e+06	0	0	0	0	0	0	0		High		47.47		0.000467348																				0
	DSYVGDEAQSK	7	4	1	3182891		1198.52	1.14655e+07	4.51593e+06	1.96238e+07	4.94886e+07	2.41396e+07	1.21923e+07	5.14566e+06	0		High	High	44.9	46.82	0.000624536	0.000385784	High		45.09		0.000583864		High	36.76	0.00406965	High	52.59	0.000104653	High	43.03	0.00101538	High	45.85	0.000530433	0
	SYELPDGQVITIGNER	9	4	1	3182891		1790.89	4.42998e+06	1.08481e+06	2.79294e+06	1.72532e+07	7.41875e+06	2.18942e+06	821861	3.05072e+06		High	High	34.67	40.41	0.0104746	0.00268424	High	High	33.44	59.89	0.0142889	3.0308e-05	High	37.52	0.00518642	High	51.64	0.000202219	High	59.99	2.9568e-05	High	46.02	0.000766356	0
	YPIEHGVVTNWDDMEK	3	2	1	3182891		1932.88	1.29224e+06	0	3939864	7.88565e+06	0	0	0	0		High		33.23		0.0161852								High	34.64	0.0117153	High	51.03	0.000268607							0
	EITALAPSSMK	1	2	1	3182891		1147.6	942231	0	0	0	0	0	0	0		High		30.25		0.0257257																				0
	IIAPPERK	4	4	1	3182891		923.568	2.6539e+06	0	2.92732e+06	0	2.25871e+06	0	0	497514		High		26.5		0.0148656			High		28.2		0.00575153	High	29.71	0.0103389				High	26.39	0.00872536				1
	VAPEEHPVLLTEAPINPK	4	3	1	3182891		1954.06	4.28289e+06	1.95261e+06	0	4.33169e+06	0	2.10011e+06	0	0		High		25.2		0.0418263		High		26.37		0.0343705					High	26.08	0.0345246				High	25.41	0.0381255	0
	RGILTLR	1	2	1	3182891		828.541	533842	0	0	0	0	0	0	0		High		24.02		0.0263138																				1
	IIAPPER	2	4	1	3182891		795.472	3.57251e+06	0	0	0	0	0	572930	0		High	High	20.6	21.57	0.057834	0.0370839																			0
	APEALFQPSVLGLESGGIHVTTFNSIMK	1	2	1	3182891		2943.52	0	0	0	0	0	0	0	0														High	33.63	0.0128753										0
347827354	similar to phosphatidylserine decarboxylase [Botrytis cinerea T4]	49.88	1	18	18	366	0	2.844e+06	0	6.80627e+06	8.28481e+07	2.71855e+07	9.68658e+06	3.74748e+07					887.49	14.25	5	38					72.975	4.42	2	2	8932.92	40.05	13	230	528.034	33.91	9	21	1289.31	28.99	9	47	777.25	29.24	11	28	407	46.4184	6.63916
	Sequence	# PSMs	# Proteins	# Protein Groups	Protein Group Accessions	Modifications	MH+ [Da]	A2: Area	B2: Area	C2: Area	D2: Area	E2: Area	F2: Area	G2: Area	H2: Area	phosphoRS Site Probabilities	A4	G4	IonScore A4	IonScore G4	Exp Value A4	Exp Value G4	B4	H4	IonScore B4	IonScore H4	Exp Value B4	Exp Value H4	C4	IonScore C4	Exp Value C4	D4	IonScore D4	Exp Value D4	E4	IonScore E4	Exp Value E4	F4	IonScore F4	Exp Value F4	# Missed Cleavages
	EVDDLDTAVR	6	1	1	347827354		1132.55	0	3780703	0	8.95342e+06	1.72961e+08	4.16165e+07	1.31347e+07	5.01524e+07			High		61.96		1.24494e-05	High	High	72.04	60.1	1.42227e-06	1.90561e-05				High	63.3	9.14422e-06	High	61.65	1.5559e-05	High	60.15	1.88863e-05	0
	IVTFPADSTFAGAFSITDESEVILK	244	1	1	347827354		2658.35	0	2.92123e+06	0	0	2.25901e+07	2.18692e+06	1.55088e+06	0			High		30.9		0.0276362	High		70.04		3.32424e-06								High	98.62	5.03586e-09	High	51.21	0.000253539	0
	TYGIISGK	4	1	1	347827354		838.467	0	646003	0	0	4.47828e+07	0	1.65181e+06	1.92449e+07			High		28.72		0.0134276	High	High	25.07	35.55	0.0311172	0.00278612							High	33.13	0.00486407				0
	VSDMLGK	5	1	1	347827354	M4(Oxidation)	765.381	0	645609	0	0	1.63601e+07	774272	1.40666e+06	0			High		32.12		0.00598418	High		24.25		0.0366441								High	32.45	0.00554632	High	25.96	0.0247175	0
	VFEAEDPK	4	1	1	347827354		934.451	0	1.83008e+06	0	4.65913e+06	0	2.06161e+07	8.27521e+06	0			High		26.24		0.0295917	High		23.79		0.0543179					High	24.06	0.0510438				High	34.8	0.0043047	0
	AGGHNFLAPR	2	1	1	347827354		1039.54	0	0	0	0	1.3865e+07	0	0	6.34865e+06									High		59.34		1.22233e-05							High	61.32	7.96937e-06				0
	VAVMPIGMAIVSSVNMNTDLLGK	14	1	1	347827354	M4(Oxidation)	2376.23	0	0	0	0	5.02293e+06	354766	7.64978e+06	2.3914e+06			High		52.62		0.000179148		High		48.6		0.000413425							High	55.46	8.63294e-05	High	35.06	0.0095594	0
	VAVMPIGMAIVSSVNMNTDLLGK	23	1	1	347827354	M4(Oxidation); M8(Oxidation); M16(Oxidation)	2408.23	0	0	0	0	2.84654e+06	1441267	4.1919e+06	5.6898e+06			High		56.98		6.78514e-05		High		47.66		0.000606741							High	54.16	0.000135641	High	41.98	0.00225658	0
	GILIINNEHLGR	3	1	1	347827354		1348.77	0	0	0	0	2.2424e+07	1.93239e+07	0	5.41063e+06									High		29.42		0.00942875							High	43.21	0.000346209	High	45.58	0.000208904	0
	ESNGATTLDAPDSPGYQFLQTR	2	1	1	347827354		2368.11	0	0	0	0	4.67486e+06	0	3.77224e+06	0			High		39.97		0.00502962													High	43.04	0.00249538				0
	NALAHDIPDMK	3	1	1	347827354	M10(Oxidation)	1240.6	0	0	0	0	9.51732e+06	0	0	7.29203e+06									High		49.6		0.00029879							High	42.59	0.00158357				0
	DELLREVDDLDTAVR	1	1	1	347827354		1758.89	0	0	0	0	934913	0	0	0																				High	41.85	0.00208022				1
	VAVMPIGMAIVSSVNMNTDLLGK	34	1	1	347827354	M4(Oxidation); M8(Oxidation)	2392.23	0	0	0	0	6.17333e+06	1.8946e+06	2.62219e+06	6.24396e+06			High		51.72		0.000202566		High		42.67		0.00166012							High	37.52	0.00530148	High	37.4	0.00565017	0
	IFGQNDDR	4	1	1	347827354		964.448	0	0	0	0	2.97538e+07	6.16923e+06	4.67996e+06	8.96354e+06			High		41.08		0.000877309		High		37.7		0.00188505							High	37.41	0.00204246	High	33.96	0.00452015	0
	VSDMLGK	4	1	1	347827354		749.386	0	0	0	0	3.0801e+07	886664	692339	3.45378e+07			High		36.99		0.00221985		High		42.54		0.000618476							High	37.04	0.00219444	High	37.13	0.00218816	0
	QTSIVPK	2	1	1	347827354		772.456	0	0	0	0	5.15706e+06	0	2.31381e+06	0			High		30.21		0.0132915													High	33.37	0.00642058				0
	NVNKPLTPLSDWLVR	1	1	1	347827354		1751.98	0	0	0	0	2.16809e+06	0	0	0																				High	31.4	0.00651992				0
	KRESNGATTLDAPDSPGYQFLQTR	4	1	1	347827354	S4(Phospho)	2732.25	0	0	0	0	0	0	0	0	S(4): 47.6; T(8): 47.6; T(9): 4.8; S(15): 0.0; Y(18): 0.0; T(23): 0.0																						High	42.14	0.00377868	2
	EIGSIMDKPESWNETSLTSYR	2	1	1	347827354		2443.15	0	0	0	0	0	2.24407e+06	0	7.4481e+06									High		56.76		9.79458e-05										High	40.97	0.0038472	0
	NALAHDIPDMK	1	1	1	347827354		1224.6	0	0	0	0	0	0	0	1.12321e+07									High		43.54		0.00122154													0
	EIGSIMDKPESWNETSLTSYR	1	1	1	347827354	M6(Oxidation)	2459.14	0	0	0	0	0	0	0	2.77343e+07									High		39.41		0.00587075													0
	TFNQFFYR	1	1	1	347827354		1122.54	0	0	0	0	0	0	0	1.24316e+07									High		34.14		0.00647604													0
	KAGGHNFLAPR	1	1	1	347827354		1167.64	0	0	0	0	0	0	0	640265									High		33.09		0.00554726													1
347829545	hypothetical protein BofuT4_P009590.1 [Botrytis cinerea T4]	49.76	1	5	5	59	9.32302e+06	3.08083e+07	3.41604e+07	1.00617e+08	6.45837e+06	4.97766e+07	0	0	360.816	20.77	2	8	328.021	34.3	3	9	957.102	49.76	5	22	288.528	44.93	4	8	269.958	20.77	2	6	260.51	44.93	4	6		0				0			207	23.4624	5.12256
	Sequence	# PSMs	# Proteins	# Protein Groups	Protein Group Accessions	Modifications	MH+ [Da]	A2: Area	B2: Area	C2: Area	D2: Area	E2: Area	F2: Area	G2: Area	H2: Area	phosphoRS Site Probabilities	A4	G4	IonScore A4	IonScore G4	Exp Value A4	Exp Value G4	B4	H4	IonScore B4	IonScore H4	Exp Value B4	Exp Value H4	C4	IonScore C4	Exp Value C4	D4	IonScore D4	Exp Value D4	E4	IonScore E4	Exp Value E4	F4	IonScore F4	Exp Value F4	# Missed Cleavages
	VSVGDTSSGSAIEWAVDVLK	24	1	1	347829545		2020.02	1.32257e+07	6.59811e+06	4.67212e+07	1.12089e+07	1.02308e+07	2.2235e+06	0	0		High		97.97		5.2265e-09		High		93.87		1.24702e-08		High	113.68	1.40992e-10	High	107.4	5.93222e-10	High	85.87	8.08817e-08	High	105.26	9.75464e-10	0
	ENVLWIGCSDSLVSETDALTNVK	12	1	1	347829545	C8(Carbamidomethyl)	2550.24	5.42034e+06	2.16474e+06	1.61215e+07	2.13248e+06	2.6859e+06	831543	0	0		High		78.39		7.33079e-07		High		39.19		0.0058866		High	75.86	1.34897e-06	High	33.61	0.0219062	High	54.65	0.000176011	High	37.98	0.00787347	0
	YSVQSVPANLLQFNNPSTSSPPSPPPSR	16	1	1	347829545	S23(Phospho)	3048.45	0	8.36621e+07	1.06152e+07	2.88509e+08	0	146274615	0	0	Y(1): 0.0; S(2): 0.0; S(5): 0.0; S(17): 0.0; T(18): 0.0; S(19): 0.0; S(20): 0.0; S(23): 99.0; S(27): 1.0							High		37.64		0.00962525		High	33.59	0.0242606	High	41.52	0.00395685				High	46.68	0.00120279	0
	YSVQSVPANLLQFNNPSTSSPPSPPPSRDSTTNTQEPK	3	1	1	347829545	S23(Phospho)	4149.94	0	0	2.58044e+07	0	0	0	0	0	Y(1): 0.0; S(2): 0.0; S(5): 0.0; S(17): 0.0; T(18): 0.0; S(19): 0.0; S(20): 0.0; S(23): 3.2; S(27): 89.7; S(30): 3.2; T(31): 3.2; T(32): 0.6; T(34): 0.1													High	61.45	5.45343e-05										1
	DIIQLHQESDALEPAAQSPQSR	4	1	1	347829545	S18(Phospho)	2513.17	0	0	2.99555e+07	0	0	0	0	0	S(9): 0.0; S(18): 50.0; S(21): 50.0													High	32.68	0.0316423	High	32.6	0.0318734				High	32.47	0.0338328	0
347828315	hypothetical protein BofuT4_P062220.1 [Botrytis cinerea T4]	49.7	1	9	9	22	1.55735e+06	5.29589e+06	8.9218e+06	9.18214e+06	0	0	0	0	118.909	18.56	3	3	74.33	7.78	1	1	186.566	25.75	6	7	308.54	38.32	7	11																	167	19.0575	4.61475
	Sequence	# PSMs	# Proteins	# Protein Groups	Protein Group Accessions	Modifications	MH+ [Da]	A2: Area	B2: Area	C2: Area	D2: Area	E2: Area	F2: Area	G2: Area	H2: Area	phosphoRS Site Probabilities	A4	G4	IonScore A4	IonScore G4	Exp Value A4	Exp Value G4	B4	H4	IonScore B4	IonScore H4	Exp Value B4	Exp Value H4	C4	IonScore C4	Exp Value C4	D4	IonScore D4	Exp Value D4	E4	IonScore E4	Exp Value E4	F4	IonScore F4	Exp Value F4	# Missed Cleavages
	LVSNDNVEVVVER	3	1	1	347828315		1471.78	2.41616e+06	5.29589e+06	0	1.5098e+07	0	0	0	0		High		74.27		8.32396e-07		High		74.33		8.1913e-07					High	83.98	8.13888e-08							0
	TTDIEEWDQK	2	1	1	347828315		1264.57	1.52126e+06	0	2564124	0	0	0	0	0		High		37.91		0.00341415								High	25.33	0.057299										0
	ENEWAEDR	3	1	1	347828315		1048.43	734632	0	3.74099e+06	6.26337e+06	0	0	0	0		High		34.97		0.00458524								High	32.77	0.00782099	High	26.99	0.028498							0
	HDPAPTADDDSDSR	3	1	1	347828315	S11(Phospho)	1578.57	0	0	9.7436e+06	947619	0	0	0	0	T(6): 0.0; S(11): 99.8; S(13): 0.2													High	71.94	6.39735e-07	High	36.91	0.00205741							0
	HDPAPTADDDSDSRK	2	1	1	347828315	S11(Phospho)	1706.67	0	0	6.28035e+06	4.92733e+06	0	0	0	0	T(6): 0.0; S(11): 99.6; S(13): 0.4													High	38.75	0.00239367	High	29.53	0.0194444							1
	HDPAPTADDDSDSR	3	1	1	347828315		1498.6	0	0	2.58364e+06	5.37958e+06	0	0	0	0														High	38.36	0.00228304	High	51.11	0.000121203							0
	HDPAPTADDDSDSRKK	3	1	1	347828315	S11(Phospho)	1834.76	0	0	10741454	6.18501e+06	0	0	0	0	T(6): 0.0; S(11): 100.0; S(13): 0.0													High	29.84	0.0299327	High	33.17	0.0140247							2
	GKSPEEIRK	1	1	1	347828315	S3(Phospho)	1123.55	0	0	3.83236e+06	0	0	0	0	0	S(3): 100.0													High	29.16	0.0202636										2
	NMLDDLGDGVLETPVPIPNVNEAVLRK	1	1	1	347828315	M2(Oxidation)	2934.51	0	0	0	0	0	0	0	0																	High	57.62	6.15815e-05							1
	NMLDDLGDGVLETPVPIPNVNEAVLR	1	1	1	347828315	M2(Oxidation)	2806.43	0	0	0	2.48562e+06	0	0	0	0																	High	32.87	0.0160347							0
347831872	hypothetical protein BofuT4_P035490.1 [Botrytis cinerea T4]	48.97	2	9	9	481	4.90545e+07	9.30247e+07	2.45894e+08	1.9428e+08	3.17934e+08	6.41307e+08	5.83227e+08	2.47999e+08	604.514	17.53	4	27	940.066	17.53	4	39	920.705	17.53	4	38	911.546	26.8	5	36	1728.73	30.93	6	67	2001.7	31.96	6	90	2831.81	21.65	5	152	995.168	26.8	5	32	194	21.4952	8.74854
	Sequence	# PSMs	# Proteins	# Protein Groups	Protein Group Accessions	Modifications	MH+ [Da]	A2: Area	B2: Area	C2: Area	D2: Area	E2: Area	F2: Area	G2: Area	H2: Area	phosphoRS Site Probabilities	A4	G4	IonScore A4	IonScore G4	Exp Value A4	Exp Value G4	B4	H4	IonScore B4	IonScore H4	Exp Value B4	Exp Value H4	C4	IonScore C4	Exp Value C4	D4	IonScore D4	Exp Value D4	E4	IonScore E4	Exp Value E4	F4	IonScore F4	Exp Value F4	# Missed Cleavages
	RTSSSAPGVWNINDLEK	259	1	1	347831872	S3(Phospho)	1953.91	2.76035e+07	5.05646e+07	2.25633e+08	1.26379e+08	10821104	1.38446e+08	1.56575e+06	0	T(2): 4.5; S(3): 86.5; S(4): 4.5; S(5): 4.5	High	High	62.23	63.33	2.35475e-05	1.88361e-05	High		78.47		5.86711e-07		High	63.63	1.67335e-05	High	73.34	1.80976e-06	High	69.1	4.86571e-06	High	78.99	5.25551e-07	1
	VDSAVQGLSSSPTEEK	115	1	1	347831872	S11(Phospho)	1713.76	1.01073e+08	1.98261e+08	4.21614e+08	4.31534e+08	7.69693e+08	1.51686e+09	1.49175e+09	6.35815e+08	S(3): 0.0; S(9): 0.0; S(10): 0.2; S(11): 99.8; T(13): 0.0	High	High	60.79	70.3	2.51772e-05	2.75777e-06	High	High	70.08	73.72	2.93052e-06	1.26537e-06	High	77.12	5.83236e-07	High	65.16	9.25036e-06	High	80.97	2.4035e-07	High	75.36	8.64483e-07	0
	VDSAVQGLSSSPTEEKK	53	1	1	347831872	S11(Phospho)	1841.85	1.84872e+07	3.02481e+07	9.04335e+07	2.49292e+07	1.73288e+08	2.68614e+08	2.55657e+08	1.05202e+08	S(3): 0.0; S(9): 0.0; S(10): 0.0; S(11): 99.5; T(13): 0.5	High	High	56.9	85.56	8.17716e-05	1.11467e-07	High	High	61.4	50.17	2.7275e-05	0.000382722	High	63.84	1.6336e-05	High	52.14	0.000236435	High	67.58	6.75633e-06	High	68.05	6.31401e-06	1
	TSSSAPGVWNINDLEK	39	1	1	347831872	T1(Phospho)	1797.81	1.71316e+06	0	1.23521e+07	6.58221e+06	4.81005e+06	2.27013e+07	2273918	0	T(1): 99.5; S(2): 0.4; S(3): 0.0; S(4): 0.0	High	High	37.43	52.42	0.00623475	0.000201911	High		30.28		0.0318771		High	34.15	0.0129992	High	48.37	0.000491217	High	38.17	0.00515892	High	70.43	3.20176e-06	0
	KADDELETPVLAGFEWDK	3	2	1	347831872		2063	0	0	0	2.59092e+06	0	1.14242e+06	0	0																	High	32.89	0.0180943				High	45.19	0.00101402	1
	VDSAVQGLSSSPTEEK	3	1	1	347831872		1633.79	0	0	0	0	8.34797e+06	0	2.223e+06	3.46883e+06			High		49.53		0.000334846		High		53.38		0.000138907							High	69.22	3.65604e-06				0
	SAETATQPINTANAGK	3	1	1	347831872	N-Term(Acetyl)	1615.79	0	0	0	0	5.77458e+06	0	0	2.12973e+06									High		63.83		1.25235e-05							High	56.06	7.3084e-05				0
	SPMTLEDPEK	2	1	1	347831872		1146.53	0	0	0	0	8.22586e+06	0	0	2.13592e+06									High		42.12		0.00117842							High	37.37	0.00351804				0
	SPMTLEDPEK	2	1	1	347831872	M3(Oxidation)	1162.53	0	0	0	0	0	2.35522e+06	0	2.98102e+06									High		38.61		0.00252718										High	39.11	0.00260831	0
	SLTTPPVK	1	1	1	347831872	T3(Phospho)	922.464	0	0	0	0	0	0	321806	0	S(1): 0.6; T(3): 92.6; T(4): 6.8		High		26.5		0.0377225																			0
	DADPIPLTK	1	1	1	347831872		969.525	0	0	0	0	0	0	0	1.48576e+06									High		28.17		0.0111256													0
347839010	similar to nmrA family transcriptional regulator [Botrytis cinerea T4]	48.75	1	9	9	44	1.99308e+07	1.34815e+07	1.67431e+07	9.63534e+06	2.74308e+06	0	0	217331	663.569	48.75	9	18	189.23	16.88	3	6	328.247	19.06	3	10	226.19	19.38	3	5	103.832	17.81	3	4									34.67	2.19	1	1	320	34.8752	6.96143
	Sequence	# PSMs	# Proteins	# Protein Groups	Protein Group Accessions	Modifications	MH+ [Da]	A2: Area	B2: Area	C2: Area	D2: Area	E2: Area	F2: Area	G2: Area	H2: Area	phosphoRS Site Probabilities	A4	G4	IonScore A4	IonScore G4	Exp Value A4	Exp Value G4	B4	H4	IonScore B4	IonScore H4	Exp Value B4	Exp Value H4	C4	IonScore C4	Exp Value C4	D4	IonScore D4	Exp Value D4	E4	IonScore E4	Exp Value E4	F4	IonScore F4	Exp Value F4	# Missed Cleavages
	GFGMSDDAQEELLQNMR	4	1	1	347839010	M4(Oxidation)	1956.85	3.74801e+06	0	1.54974e+06	4.31972e+06	0	0	0	0		High		103.64		1.55705e-09								High	76.31	7.90527e-07	High	74.32	1.35172e-06							0
	GFGMSDDAQEELLQNMR	2	1	1	347839010	M4(Oxidation); M16(Oxidation)	1972.84	2186622	0	0	0	0	0	0	0		High		73.12		1.54303e-06																				0
	EFIAENPAFAELK	5	1	1	347839010		1478.75	3.89865e+06	1.21717e+06	0	0	1.25687e+06	0	0	0		High		55.38		6.6494e-05		High		54.78		8.08363e-05								High	46.04	0.000599815				0
	LAFPIPASASVPLLAAAEDTGK	6	1	1	347839010		2139.17	0	0	0	2.86401e+06	0	0	0	0		High		51.35		9.16031e-05											High	82.21	7.84532e-08							0
	LLSEFGYYGGDSLDESHSILVDK	12	1	1	347839010		2544.21	4.21837e+07	3.67367e+07	4.62169e+07	2.17223e+07	5.80726e+06	0	0	0		High		49.47		0.000547951		High		41.2		0.00368669		High	44.36	0.0018102	High	46.27	0.0011649	High	34.31	0.0184599				0
	GAYAVFAVTNFWESQSADVEK	6	1	1	347839010		2319.09	514755	0	2.46278e+06	0	1.16512e+06	0	0	0		High		42.65		0.00238215								High	51.71	0.000301851				High	34.85	0.0141411				0
	KIEALGAETFAADLNDTK	3	1	1	347839010		1906.98	1.55879e+06	2.49067e+06	0	0	0	0	0	0		High		41.99		0.00205534		High		48.18		0.000470609														1
	KQGIAIADAAK	1	1	1	347839010		1085.63	497980	0	0	0	0	0	0	0		High		36.78		0.00200449																				1
	EFTEQYPAASEGADNVELPHEVYK	1	1	1	347839010		2723.25	1.37101e+07	0	0	0	0	0	0	0		High		31.56		0.0385075																				0
	VTHFDSK	2	1	1	347839010		833.415	697549	0	0	0	0	0	0	217331		High		27.81		0.0264095			High		34.67		0.00544203													0
	GFGMSDDAQEELLQNMR	2	1	1	347839010		1940.85	0	0	598017	0	0	0	0	0														High	28.62	0.0533815										0
472236605	putative woronin body major protein [Botrytis cinerea BcDW1]	48.64	2	15	24	615	1.21114e+08	1.626e+08	6.38483e+08	7.50514e+08	7.10721e+07	6.08491e+07	3.07142e+07	9.22304e+06	2155.65	44.36	19	91	2002.64	33.66	15	83	4096.87	43.77	21	217	2567.05	39.3	17	119	642.86	24.12	12	23	817.676	30.93	13	39	947.686	20.23	10	36	217.34	9.92	4	7	514	59.5436	6.85889
	Sequence	# PSMs	# Proteins	# Protein Groups	Protein Group Accessions	Modifications	MH+ [Da]	A2: Area	B2: Area	C2: Area	D2: Area	E2: Area	F2: Area	G2: Area	H2: Area	phosphoRS Site Probabilities	A4	G4	IonScore A4	IonScore G4	Exp Value A4	Exp Value G4	B4	H4	IonScore B4	IonScore H4	Exp Value B4	Exp Value H4	C4	IonScore C4	Exp Value C4	D4	IonScore D4	Exp Value D4	E4	IonScore E4	Exp Value E4	F4	IonScore F4	Exp Value F4	# Missed Cleavages
	VLDLQDHSVVAMTETGDVK	136	3	2	332183108;472236605		2057.02	104113371	1.00415e+08	2.96191e+08	1.10149e+08	8.10541e+07	2.04629e+07	0	1.36911e+06		High	High	107.96	35.57	6.23828e-10	0.0107605	High	High	68.87	36.28	5.059e-06	0.00901984	High	90.83	3.2009e-08	High	65.73	1.04247e-05	High	83.43	1.77491e-07	High	60.22	3.49823e-05	0
	ITTSAATGQHR	9	3	2	332183108;472236605		1142.59	6.30818e+07	1.46465e+07	8.82713e+07	1.10144e+07	3.62152e+07	2.62195e+06	2.57967e+06	1.20134e+07		High	High	90.42	57.16	1.3118e-08	2.77887e-05	High	High	56.75	59.92	3.28648e-05	1.48714e-05	High	76.26	3.41875e-07	High	62.8	8.21324e-06	High	53.77	6.92602e-05	High	71.85	1.01562e-06	0
	VLDLQDHSVVAMTETGDVK	22	3	2	332183108;472236605	M12(Oxidation)	2073.02	7.78185e+07	2.02374e+08	9.97728e+07	107650173	1.32544e+08	4.00843e+07	4.34913e+07	0		High	High	82.47	48.35	2.23665e-07	0.000546854	High		63.24		1.93016e-05		High	65.72	1.06631e-05	High	85.08	1.26356e-07	High	45.07	0.00117156	High	30.51	0.0363239	0
	SPTETNIDFVER	90	2	1	472236605	T3(Phospho)	1487.64	6.30503e+07	65381321	3.17297e+08	3.26154e+08	1.1433e+06	4.34652e+06	1.1159e+07	1.76546e+06	S(1): 0.0; T(3): 100.0; T(5): 0.0	High	High	70.88	61.72	2.08229e-06	1.65216e-05	High	High	68.61	57.16	3.54631e-06	4.87504e-05	High	74.82	7.87767e-07	High	74.23	8.98622e-07	High	33.14	0.0119138	High	60.23	2.40424e-05	0
	MGDLLMLQGRPCQVIR	7	3	2	332183108;472236605	M6(Oxidation); C12(Carbamidomethyl)	1902.97	1.99185e+07	9.5606e+06	5.15758e+07	3.92772e+06	0	0	0	0		High		55.39		8.74431e-05		High		47.35		0.000563276		High	47.34	0.000576567	High	35.14	0.00926244							0
	MGDLLMLQGRPCQVIR	6	3	2	332183108;472236605	C12(Carbamidomethyl)	1886.98	4.22517e+06	1.69881e+06	9.33643e+07	0	0	0	0	0		High		54.5		9.61544e-05		High		40.57		0.00228459		High	42.28	0.00164158										0
	HYEPSEVDSQFSAPQK	27	2	1	472236605	S9(Phospho)	1928.81	7363022	0	73098969	5.98429e+07	0	925473	0	0	Y(2): 0.0; S(5): 0.0; S(9): 100.0; S(12): 0.0	High		52.85		0.000178986								High	67.05	6.34134e-06	High	78.47	4.90703e-07				High	49.16	0.000410732	0
	VTETTIVPAPR	9	2	1	472236605	T5(Phospho)	1263.63	2.23566e+07	3.76831e+07	95378525	1.39594e+08	0	0	3.74922e+07	0	T(2): 0.0; T(4): 0.2; T(5): 99.8	High	High	52.16	30.58	0.000113113	0.0164059	High		42.79		0.000957351		High	58.58	2.53083e-05	High	56.13	4.87562e-05							0
	STFHEEQFEEVHVK	69	2	1	472236605	S1(Phospho)	1825.78	6.06296e+07	23223735	2.82448e+08	2.36276e+08	0	0	0	0	S(1): 94.2; T(2): 5.8	High		50.37		0.000255296		High		32.27		0.0166316		High	40.34	0.00273711	High	40.73	0.00237101				High	36.69	0.00589295	0
	RPSSEADFQLER	48	2	1	472236605	S4(Phospho)	1514.66	1.96146e+08	2.20046e+08	1.30196e+09	1689113400	0	1.22581e+08	880002	0	S(3): 50.0; S(4): 50.0	High	High	47.93	40.16	0.000362395	0.0021638	High		49.92		0.000239369		High	46.41	0.000494832	High	57.14	4.34693e-05				High	40.67	0.00198833	0
	MGDLLMLQGRPCQVIR	5	3	2	332183108;472236605	M1(Oxidation); M6(Oxidation); C12(Carbamidomethyl)	1918.97	5.67219e+07	0	4.34878e+07	6.19937e+06	3.85867e+06	0	0	0		High		46.43		0.000741682								High	41.69	0.00215151	High	36.4	0.00759423	High	41.33	0.00244421				0
	YLGVDLFTR	4	3	2	332183108;472236605		1083.58	2.71844e+07	6.96746e+06	0	0	5.7432e+06	1.17552e+06	0	0		High		45.68		0.000363682		High		41.25		0.000727397								High	46.6	0.000294254	High	42.51	0.000740583	0
	LKEAFEGGR	1	3	2	332183108;472236605		1006.53	1.01141e+07	0	0	0	0	0	0	0		High		43.18		0.000750109																				1
	STTSSFKPVNLEMGYYDDEAGAPAVAAPK	45	1	1	472236605	T2(Phospho); M13(Oxidation)	3112.39	1.35671e+07	9.0677e+06	3.36489e+07	0	0	19881979	0	0	S(1): 32.1; T(2): 32.1; T(3): 32.1; S(4): 3.3; S(5): 0.3; Y(15): 0.0; Y(16): 0.0	High		43.04		0.00321295		High		46.84		0.00136629		High	40.27	0.00607531	High	55.85	0.00016875				High	33.33	0.0305187	0
	STTSSFKPVNLEMGYYDDEAGAPAVAAPK	34	1	1	472236605	S1(Phospho)	3096.39	8.11696e+06	0	0	6.03233e+06	0	2.46074e+06	0	0	S(1): 33.2; T(2): 33.2; T(3): 33.2; S(4): 0.3; S(5): 0.0; Y(15): 0.0; Y(16): 0.0	High		42.17		0.00411064								High	32.9	0.0344386	High	39.52	0.00763934				High	38.92	0.00844415	0
	IMVVADGGR	7	3	2	332183108;472236605		917.488	2.15888e+07	3.67981e+06	1.527e+07	2.26749e+07	2.6647e+07	3.48621e+06	1.88907e+06	0		High	High	38.65	42.52	0.0024426	0.000764069	High		36.31		0.00418652		High	42.51	0.00100147	High	32.83	0.00930333	High	43.4	0.000623925	High	37.56	0.00242036	0
	IMVVADGGR	13	3	2	332183108;472236605	M2(Oxidation)	933.482	1.15708e+07	4.40587e+06	0	5.56119e+06	2.99349e+07	2.81559e+06	2.44972e+06	1.38902e+07		High	High	38.09	32.09	0.00268563	0.0106917	High	High	33.16	35.95	0.00835692	0.00439588				High	32.87	0.008934	High	39.67	0.00228197	High	33.31	0.00807321	0
	EIAVDMK	6	3	2	332183108;472236605		805.413	9.54178e+06	1.83006e+06	5.02851e+06	1.06197e+07	1.99858e+07	1817921	0	0		High		37.3		0.00263485		High		26.37		0.0326405		High	23.08	0.0696236	High	26.49	0.0317509	High	40.63	0.00122393	High	26.41	0.0323412	0
	HTEVNIELPR	5	2	1	472236605	T2(Phospho)	1287.61	0	0	23425616	0	0	0	0	0	T(2): 100.0	High		37.18		0.00435493		High		51.87		0.000148555		High	50.41	0.000207005										0
	ITTSAATGQHR	20	3	2	332183108;472236605	T3(Phospho)	1222.56	2.31837e+06	1.84364e+06	3.99588e+06	4.46526e+06	1.05152e+06	7211045	1.98348e+06	514545	T(2): 0.0; T(3): 100.0; S(4): 0.0; T(7): 0.0	High	High	36.96	35.48	0.00328237	0.00461517	High	High	39.61	37.42	0.00178315	0.00294343	High	38.87	0.00210792	High	50.05	0.000159651	High	39.89	0.00166668	High	45.46	0.000463647	0
	TPARSTFTEEVR	10	2	1	472236605	S5(Phospho)	1473.67	9.39209e+06	1.19702e+07	3.75121e+07	4.05519e+07	3.19223e+06	0	5.36157e+06	0	T(1): 0.0; S(5): 99.7; T(6): 0.3; T(8): 0.0	High	High	36.4	38.96	0.00533772	0.00296044	High		41.95		0.00148396		High	36.36	0.00529463	High	45.41	0.000658924	High	31.82	0.0150604				1
	QAIPVLDQSNLWTR	1	3	2	332183108;472236605		1640.88	1.00793e+06	0	0	0	0	0	0	0		High		31.52		0.0130016																				0
	STFTEEVR	8	2	1	472236605	T4(Phospho)	1048.44	743440	4.9467e+06	1.48424e+07	2.19951e+07	0	2.22146e+06	4.79441e+06	0	S(1): 0.0; T(2): 0.0; T(4): 100.0	High	High	29.64	29.65	0.0168396	0.0158795	High		33.76		0.00605846		High	45.64	0.000422992	High	28.97	0.0196486				High	52.25	9.23276e-05	0
	TQPTFKEDTVIVDPPK	6	2	1	472236605	T9(Phospho)	1894.92	0	0	44105298	0	0	0	0	0	T(1): 0.0; T(4): 0.0; T(9): 100.0	High		28.56		0.0518254								High	31.06	0.0286735	High	38.54	0.00510849							1
	STFTEEVRER	4	2	1	472236605	T4(Phospho)	1333.58	2.73414e+07	3.58815e+07	1.46187e+08	0	0	1.92235e+07	0	0	S(1): 0.0; T(2): 0.0; T(4): 100.0	High		25.12		0.0536779		High		31.55		0.0114424		High	43.43	0.00077624							High	41.65	0.00116949	1
	EIAVDMK	2	3	2	332183108;472236605	M6(Oxidation)	821.407	0	2.28556e+06	0	0	0	0	1.65173e+06	0			High		26.45		0.0261566	High		37.53		0.00207509														0
	STFHEEQFEEVHVK	1	2	1	472236605		1745.81	0	602097	0	0	0	0	0	0								High		37.37		0.00625735														0
	ELVKYTPPAPK	9	2	1	472236605	T6(Phospho)	1322.68	0	0	2.02891e+07	1.90605e+07	5.25083e+06	6.2766e+06	7.13442e+06	0	Y(5): 50.0; T(6): 50.0		High		31.14		0.0196128							High	36.4	0.00557826	High	36.95	0.00514683	High	56.46	5.76156e-05	High	40.77	0.0021357	1
	EAFEGGR	3	3	2	332183108;472236605		765.353	0	0	2.44845e+07	3.10913e+07	4.44572e+07	0	0	0														High	36.38	0.00300338	High	26.21	0.0312328	High	41.17	0.000996806				0
	KEEEVYIREER	1	1	1	472236605	Y6(Phospho)	1559.71	0	0	7.07614e+07	0	0	0	0	0	Y(6): 100.0													High	25.72	0.0724715										2
	EDTVIVDPPK	2	2	1	472236605	T3(Phospho)	1192.55	0	0	6.57001e+06	0	0	0	0	0	T(3): 100.0													High	25.08	0.0597628	High	33.1	0.0103588							0
	KEEEVYIR	1	1	1	472236605		1065.56	0	0	4.13461e+06	0	0	0	0	0														High	24.55	0.0582248										1
	SPTETNIDFVER	1	2	1	472236605		1407.68	0	0	0	0	2.65011e+06	0	0	0																				High	54.86	9.19345e-05				0
	VTETTIVPAPR	2	2	1	472236605		1183.67	0	0	0	0	1.31077e+06	0	0	0																				High	50	5.8e-05				0
	STFTEEVR	1	2	1	472236605		968.469	0	0	0	0	1.23067e+06	0	0	0																				High	37.98	0.00290578				0
347840794	similar to thiazole biosynthetic enzyme [Botrytis cinerea T4]	48.17	1	14	14	302	6.45869e+06	2.96799e+06	8.23809e+06	8.45096e+06	957058	0	0	0	1709.23	48.17	13	47	1328.3	19.82	4	43	2616.44	35.37	8	84	4145.11	35.67	8	125	35.9	2.13	1	1	41.13	2.13	1	1		0			38.07	6.1	1	1	328	34.9467	5.30029
	Sequence	# PSMs	# Proteins	# Protein Groups	Protein Group Accessions	Modifications	MH+ [Da]	A2: Area	B2: Area	C2: Area	D2: Area	E2: Area	F2: Area	G2: Area	H2: Area	phosphoRS Site Probabilities	A4	G4	IonScore A4	IonScore G4	Exp Value A4	Exp Value G4	B4	H4	IonScore B4	IonScore H4	Exp Value B4	Exp Value H4	C4	IonScore C4	Exp Value C4	D4	IonScore D4	Exp Value D4	E4	IonScore E4	Exp Value E4	F4	IonScore F4	Exp Value F4	# Missed Cleavages
	APPSALFTGETSPVDGVQLK	247	1	1	347840794	S12(Phospho)	2094.01	240096	4.32592e+06	10108045	4.4272e+06	0	0	0	0	S(4): 0.0; T(8): 0.0; T(11): 0.3; S(12): 99.7	High		91.48		3.14712e-08		High	High	92.49	38.07	2.44901e-08	0.00666709	High	91.36	3.28281e-08	High	94.12	1.71362e-08							0
	EIVPGLIVGGMELSEVDGANR	9	1	1	347840794	M11(Oxidation)	2171.1	1.82824e+06	1.66335e+06	0	7.74742e+06	0	0	0	0		High		81.11		2.62543e-07		High		64.52		1.12842e-05					High	67.27	6.12186e-06							0
	LFNATAVEDLITR	2	1	1	347840794		1462.79	9.46363e+06	0	0	8.10791e+06	0	0	0	0		High		74.26		5.5121e-07											High	73.04	7.69718e-07							0
	EIVPGLIVGGMELSEVDGANR	9	1	1	347840794		2155.11	2.35675e+06	863787	4.55821e+06	1.17179e+07	0	0	0	0		High		68.21		4.55289e-06		High		50.06		0.000313637		High	81.47	2.20628e-07	High	112.21	1.82757e-10							0
	VGSSQAATQGK	6	1	1	347840794	S4(Phospho)	1113.49	1.11222e+06	1.51689e+06	6.82894e+06	5.52709e+06	0	0	0	0	S(3): 0.4; S(4): 99.6; T(8): 0.0	High		53.3		7.03941e-05		High		35.94		0.00383298		High	66.33	3.46886e-06	High	67.02	2.98907e-06							0
	GLDMNVAEDAIVK	1	1	1	347840794		1374.69	1.57913e+06	0	0	0	0	0	0	0		High		50.73		0.000210897																				0
	GLDMNVAEDAIVK	2	1	1	347840794	M4(Oxidation)	1390.69	625430	2.9147e+06	0	0	0	0	0	0		High		46.79		0.000575881		High		78.86		3.62097e-07														0
	LFNATAVEDLITRQTPDGSIR	3	1	1	347840794		2317.22	1.80809e+06	0	6.69512e+06	0	0	0	0	0		High		38.99		0.00326182								High	29.13	0.0320112										1
	AAEEALR	4	1	1	347840794		759.399	2.51648e+06	0	0	1.99366e+06	957058	0	0	0		High		38.42		0.00189202											High	38.07	0.00205081	High	35.9	0.00338007	High	41.13	0.00101374	0
	KPADAFLTDLGVPFEDEGDFVVVK	7	1	1	347840794		2608.32	4.64811e+06	0	4.51746e+06	3.74455e+06	0	0	0	0		High		35.66		0.00958903								High	35.2	0.0107057	High	40.69	0.00302424							0
	VLAFPNIK	2	1	1	347840794		901.551	5.26433e+06	0	7.77728e+06	0	0	0	0	0		High		35.49		0.00391246								High	32.06	0.00883666										0
	HAALFTSTLLSK	1	1	1	347840794		1288.73	1.39084e+06	0	0	0	0	0	0	0		High		29.16		0.0172908																				0
	RLVSMNQIEK	1	1	1	347840794		1217.67	1.08656e+06	0	0	0	0	0	0	0		High		28.76		0.0224847																				1
	LVSMNQIEK	1	1	1	347840794		1061.57	972286	0	0	0	0	0	0	0		High		28.4		0.0242111																				0
	WDQGFTFAPIR	3	1	1	347840794		1337.66	1.21698e+06	0	1.38262e+06	2.06648e+06	0	0	0	0		High		26.25		0.0588101								High	41.29	0.00184269	High	43.51	0.00106289							0
	VGSSQAATQGK	2	1	1	347840794		1033.53	0	0	1.67497e+06	1.53379e+06	0	0	0	0														High	72.78	8.17206e-07	High	78.06	2.42288e-07							0
	QTPDGSIR	1	1	1	347840794		873.443	0	0	2.38078e+06	0	0	0	0	0														High	21.69	0.0731853										0
	RLVSMNQIEK	1	1	1	347840794	S4(Phospho); M5(Oxidation)	1313.63	0	0	0	1.97963e+06	0	0	0	0	S(4): 100.0																High	30.95	0.0187222							1
347827214	similar to single-strand binding protein [Botrytis cinerea T4]	48.15	1	5	5	10	821564	2.67523e+06	4.27324e+06	2.51881e+06	1.00085e+06	0	0	0	90.51	28.89	2	3	57.75	15.56	1	2	39.22	8.15	1	1	26.87	8.15	1	1	71.1947	26.67	3	3		0								0			135	15.0176	9.74463
	Sequence	# PSMs	# Proteins	# Protein Groups	Protein Group Accessions	Modifications	MH+ [Da]	A2: Area	B2: Area	C2: Area	D2: Area	E2: Area	F2: Area	G2: Area	H2: Area	phosphoRS Site Probabilities	A4	G4	IonScore A4	IonScore G4	Exp Value A4	Exp Value G4	B4	H4	IonScore B4	IonScore H4	Exp Value B4	Exp Value H4	C4	IonScore C4	Exp Value C4	D4	IonScore D4	Exp Value D4	E4	IonScore E4	Exp Value E4	F4	IonScore F4	Exp Value F4	# Missed Cleavages
	GTLVYVEAEAQMNNYQDADGK	5	1	1	347827214	M12(Oxidation)	2332.04	807010	2.67523e+06	0	0	1.61578e+06	0	0	0		High		49.31		0.000565584		High		42.32		0.00276364								High	37.06	0.00937698				0
	LADKPEITATSQGQEIMK	1	1	1	347827214	M17(Oxidation)	1976	836118	0	0	0	0	0	0	0		High		38.04		0.00681537																				0
	NRSSMSAVQQR	2	1	1	347827214	S4(Phospho)	1343.59	0	0	4.27324e+06	2.51881e+06	0	0	0	0	S(3): 6.3; S(4): 93.7; S(6): 0.0													High	39.22	0.0023516	High	26.87	0.0378284							1
	DFISSLDK	1	1	1	347827214		924.467	0	0	0	0	845460	0	0	0																				High	32.77	0.00990835				0
	IDVLQFK	1	1	1	347827214		862.503	0	0	0	0	541301	0	0	0																				High	29.39	0.0111628				0
347826648	similar to 60S ribosomal protein L33 [Botrytis cinerea T4]	47.71	1	4	4	7	1.08785e+06	0	3.36352e+06	0	1.63662e+06	0	0	759251	47.56	24.77	1	1					67.77	41.28	3	3					40.1774	11.93	2	2									33.9	6.42	1	1	109	12.1535	11.2241
	Sequence	# PSMs	# Proteins	# Protein Groups	Protein Group Accessions	Modifications	MH+ [Da]	A2: Area	B2: Area	C2: Area	D2: Area	E2: Area	F2: Area	G2: Area	H2: Area	phosphoRS Site Probabilities	A4	G4	IonScore A4	IonScore G4	Exp Value A4	Exp Value G4	B4	H4	IonScore B4	IonScore H4	Exp Value B4	Exp Value H4	C4	IonScore C4	Exp Value C4	D4	IonScore D4	Exp Value D4	E4	IonScore E4	Exp Value E4	F4	IonScore F4	Exp Value F4	# Missed Cleavages
	RNTTPGTSLIQIEGVNNTEAANFYCGK	2	1	1	347826648	C25(Carbamidomethyl)	2955.43	1.08785e+06	0	6.47935e+06	0	0	0	0	0		High		47.56		0.000954111								High	31.54	0.0381592										1
	IARPHGNSGVVR	1	1	1	347826648		1262.71	0	0	0	0	0	0	0	0														High	33.2	0.00624612										0
	HLSYQR	2	1	1	347826648		803.416	0	0	247688	0	1528158	0	0	0														High	29.12	0.0137157				High	30.98	0.00893754				0
	SFGASVR	2	1	1	347826648		723.379	0	0	0	0	1.74507e+06	0	0	759251									High		33.9		0.00688473							High	29.38	0.0194934				0
51701964	RecName: Full=Superoxide dismutase [Cu-Zn]	47.4	1	6	6	10	0	0	0	0	7.83123e+06	3.41609e+06	2.0942e+06	3.88403e+06																	156.529	34.42	4	5	34.24	12.99	1	1	63.03	19.48	2	2	103.315	19.48	2	2	154	15.9187	6.31592
	Sequence	# PSMs	# Proteins	# Protein Groups	Protein Group Accessions	Modifications	MH+ [Da]	A2: Area	B2: Area	C2: Area	D2: Area	E2: Area	F2: Area	G2: Area	H2: Area	phosphoRS Site Probabilities	A4	G4	IonScore A4	IonScore G4	Exp Value A4	Exp Value G4	B4	H4	IonScore B4	IonScore H4	Exp Value B4	Exp Value H4	C4	IonScore C4	Exp Value C4	D4	IonScore D4	Exp Value D4	E4	IonScore E4	Exp Value E4	F4	IonScore F4	Exp Value F4	# Missed Cleavages
	TDAQGNATGSVQDSHIK	3	1	1	51701964		1728.81	0	0	0	0	9.59328e+06	0	0	5.87119e+06									High		61.56		2.45429e-05							High	67.72	5.9419e-06				0
	LIGPLSVIGR	2	1	1	51701964		1024.65	0	0	0	0	2.25976e+06	0	745036	0			High		44.63		0.00018331													High	41.06	0.000194612				0
	HVGDLGNFK	1	1	1	51701964		986.506	0	0	0	0	9.315e+06	0	0	0																				High	35.23	0.00355401				0
	TGNAGTRPACGVIGIAA	1	1	1	51701964	C10(Carbamidomethyl)	1585.81	0	0	0	0	4.58542e+06	0	0	0																				High	30.26	0.0188378				0
	TVVVHSGTDDLGKGENEESK	2	1	1	51701964		2101.01	0	0	0	0	0	3.41609e+06	3.44336e+06	0			High		31.4		0.0264781																High	34.24	0.013825	1
	TVVVHSGTDDLGK	1	1	1	51701964		1327.69	0	0	0	0	0	0	0	1.89687e+06									High		58.18		2.65336e-05													0
347835282	hypothetical protein BofuT4_P095620.1 [Botrytis cinerea T4]	47.19	3	9	9	62	6.80584e+06	1.41082e+07	6.17496e+07	8.8694e+07	0	0	0	0	185.86	28.09	3	7	223.71	23.6	3	14	446.823	41.95	7	17	576.656	46.82	8	22						0			33.85	7.87	1	2		0			267	29.6773	5.22412
	Sequence	# PSMs	# Proteins	# Protein Groups	Protein Group Accessions	Modifications	MH+ [Da]	A2: Area	B2: Area	C2: Area	D2: Area	E2: Area	F2: Area	G2: Area	H2: Area	phosphoRS Site Probabilities	A4	G4	IonScore A4	IonScore G4	Exp Value A4	Exp Value G4	B4	H4	IonScore B4	IonScore H4	Exp Value B4	Exp Value H4	C4	IonScore C4	Exp Value C4	D4	IonScore D4	Exp Value D4	E4	IonScore E4	Exp Value E4	F4	IonScore F4	Exp Value F4	# Missed Cleavages
	AATMSSSEAQVLHSPPSPTAK	8	2	1	347835282	N-Term(Acetyl); S17(Phospho)	2219	1983160	0	8.5207e+06	4.63917e+07	0	0	0	0	T(3): 0.0; S(5): 0.0; S(6): 0.0; S(7): 0.0; S(14): 0.0; S(17): 99.9; T(19): 0.1	High		51.72		0.000283996								High	89.49	4.74583e-08	High	68.01	6.7124e-06							0
	HVAVPSTPTTSAISDHDVTLQNTLQNAGQR	21	2	1	347835282	T7(Phospho)	3238.55	7.57244e+06	1.79851e+07	3.40535e+07	7.22306e+07	0	0	0	0	S(6): 88.4; T(7): 8.9; T(9): 0.9; T(10): 0.9; S(11): 0.9; S(14): 0.0; T(19): 0.0; T(23): 0.0	High		50.17		0.00054283		High		53.58		0.000249962		High	42.8	0.00318033	High	55.99	0.000142752							0
	NSFHRSPPFQAPITTSAPPITSPK	13	3	1	347835282	S6(Phospho)	2658.31	1.08619e+07	2.10532e+07	1.29481e+08	1.4746e+08	0	0	0	0	S(2): 0.1; S(6): 99.9; T(14): 0.0; T(15): 0.0; S(16): 0.0; T(21): 0.0; S(22): 0.0	High		30.65		0.0353007		High		50.15		0.000395598		High	55.54	0.000114913	High	45.4	0.0011565							1
	SSSASRPIR	5	2	1	347835282	S3(Phospho)	1040.49	0	3.28627e+06	2.17138e+07	1.72466e+07	0	0	0	0	S(1): 0.3; S(2): 0.3; S(3): 93.9; S(5): 5.4							High		24.36		0.0648595		High	26.98	0.0366818	High	26.03	0.0441543							0
	SSSGSTYNNHDDSNNMR	5	2	1	347835282	S3(Phospho)	1965.7	0	0	844675	1.73147e+06	0	0	0	0	S(1): 33.3; S(2): 33.3; S(3): 33.3; S(5): 0.0; T(6): 0.0; Y(7): 0.0; S(13): 0.0													High	52.03	6.3288e-05	High	111.22	7.06011e-11							0
	RSSSGSTYNNHDDSNNMR	1	2	1	347835282	S3(Phospho)	2121.8	0	0	1.71377e+07	0	0	0	0	0	S(2): 48.0; S(3): 48.0; S(4): 3.5; S(6): 0.3; T(7): 0.3; Y(8): 0.0; S(14): 0.0													High	27.16	0.0401926										1
	INEPKTPYAK	2	2	1	347835282	T6(Phospho)	1240.6	0	0	1.96261e+07	1.02208e+07	0	0	0	0	T(6): 99.7; Y(8): 0.3													High	26.1	0.0686091	High	33.07	0.0137595							1
	TIDAGDIVVDELDK	1	3	1	347835282		1502.76	0	0	0	2.37506e+06	0	0	0	0																	High	64.64	9.00122e-06							0
	SPPFQAPITTSAPPITSPK	2	3	1	347835282	S1(Phospho)	2017.01	0	0	0	6.32621e+06	0	0	0	0	S(1): 100.0; T(9): 0.0; T(10): 0.0; S(11): 0.0; T(16): 0.0; S(17): 0.0																High	45.99	0.000849716							0
	AATMSSSEAQVLHSPPSPTAK	4	2	1	347835282	N-Term(Acetyl); M4(Oxidation); S17(Phospho)	2235	0	0	0	7.42147e+06	0	0	0	0	T(3): 0.0; S(5): 0.0; S(6): 0.0; S(7): 0.0; S(14): 0.0; S(17): 99.1; T(19): 0.9		High		33.69		0.0200527										High	43.62	0.00189012							0
347830246	similar to peroxiredoxin PRX1 [Botrytis cinerea T4]	47.16	1	8	8	21	2.30238e+06	1.00432e+06	3.95697e+06	1.38211e+07	6.72035e+06	0	1.29941e+06	1.89364e+06	92.778	20.96	4	5	48.7432	8.3	2	2	135.31	27.95	5	5	84.9457	15.28	3	4	88.8316	11.35	3	3					31.08	3.93	1	1	37.33	3.93	1	1	229	25.5624	6.55127
	Sequence	# PSMs	# Proteins	# Protein Groups	Protein Group Accessions	Modifications	MH+ [Da]	A2: Area	B2: Area	C2: Area	D2: Area	E2: Area	F2: Area	G2: Area	H2: Area	phosphoRS Site Probabilities	A4	G4	IonScore A4	IonScore G4	Exp Value A4	Exp Value G4	B4	H4	IonScore B4	IonScore H4	Exp Value B4	Exp Value H4	C4	IonScore C4	Exp Value C4	D4	IonScore D4	Exp Value D4	E4	IonScore E4	Exp Value E4	F4	IonScore F4	Exp Value F4	# Missed Cleavages
	VVDSLQTGDK	4	1	1	347830246		1061.55	2.28495e+06	735570	2.32068e+06	0	8.44101e+06	0	0	0		High		37.3		0.00372417		High		35.27		0.00585418		High	52.57	0.00010901				High	62.4	1.15376e-05				0
	DIDEISGSK	7	1	1	347830246		963.463	3.73782e+06	1.27308e+06	7.41248e+06	3.01215e+07	9.47183e+06	0	1.29941e+06	1.89364e+06		High	High	32.13	31.08	0.0128287	0.0163374	High	High	28.58	37.33	0.0222574	0.00387422	High	35.6	0.00417266	High	42.5	0.000902558	High	33.71	0.00891629				0
	ITTPINWVPGDDVIVHPGVK	1	1	1	347830246		2157.17	884356	0	0	0	0	0	0	0		High		32		0.00832864																				0
	LGSIAPNFK	2	1	1	347830246		946.536	626138	0	0	764745	0	0	0	0		High		28.25		0.0294758											High	30.63	0.0170399							0
	LGSIAPNFK	3	1	1	347830246	S3(Phospho)	1026.5	839365	0	2.13774e+06	3.32396e+06	0	0	0	0	S(3): 100.0	High		27.25		0.0462436								High	26.73	0.0449066	High	28.59	0.0292624							0
	VAYAYDMLDHQDITNVDSK	1	1	1	347830246		2198.01	0	0	1.18263e+06	0	0	0	0	0														High	49.65	0.00053817										0
	LIGLSANTIESHGGWIK	1	1	1	347830246		1795.97	0	0	1.88876e+06	0	0	0	0	0														High	27.74	0.0269228										0
	AETTTGPIDFHEFIGDK	1	1	1	347830246		1877.89	0	0	0	8.0179e+06	0	0	0	0																	High	29.32	0.0465461							0
	NTAEVLR	1	1	1	347830246		802.441	0	0	0	0	2.2482e+06	0	0	0																				High	31.28	0.0175384				0
154309648	hypothetical protein BC1G_07294 [Botrytis cinerea B05.10]	47.13	1	9	9	24	1.18215e+07	1.21748e+06	1.79315e+07	5.95606e+06	0	0	0	0	254.711	42.53	7	10	54.1313	9.2	2	2	131.51	29.89	5	6	150.839	24.14	4	6		0															174	18.0169	6.68311
	Sequence	# PSMs	# Proteins	# Protein Groups	Protein Group Accessions	Modifications	MH+ [Da]	A2: Area	B2: Area	C2: Area	D2: Area	E2: Area	F2: Area	G2: Area	H2: Area	phosphoRS Site Probabilities	A4	G4	IonScore A4	IonScore G4	Exp Value A4	Exp Value G4	B4	H4	IonScore B4	IonScore H4	Exp Value B4	Exp Value H4	C4	IonScore C4	Exp Value C4	D4	IonScore D4	Exp Value D4	E4	IonScore E4	Exp Value E4	F4	IonScore F4	Exp Value F4	# Missed Cleavages
	NITVNCIAPGGIK	1	1	1	154309648	C6(Carbamidomethyl)	1356.73	1.76146e+06	0	0	0	0	0	0	0		High		48.86		0.000143669																				0
	SDMYAEAAK	2	1	1	154309648		985.43	533316	0	0	0	0	0	0	0		High		45.51		0.00045131											High	28.41	0.0206944							0
	VAIVTGSSR	1	1	1	154309648		889.51	2.62994e+07	0	0	0	0	0	0	0		High		44.81		0.000513725																				0
	DYLPGGANMTIEEIDEK	5	1	1	154309648	M9(Oxidation)	1910.87	1.8043e+06	0	0	0	0	0	0	0		High		41.34		0.00275075											High	45.36	0.00105659							0
	SSSYKPLAGK	2	1	1	154309648	N-Term(Acetyl)	1079.57	6.78887e+06	0	3.57478e+06	0	0	0	0	0		High		40.59		0.00103447								High	34.74	0.00412957										0
	AAITGMVK	2	1	1	154309648		790.448	2.26327e+06	0	1.40511e+06	0	0	0	0	0		High		40.15		0.00118341								High	44.43	0.000443512										0
	AAITGMVK	1	1	1	154309648	M6(Oxidation)	806.444	2.37625e+06	0	0	0	0	0	0	0		High		26.66		0.022009																				0
	IGSMSPFK	1	1	1	154309648	M4(Oxidation); S5(Phospho)	962.405	0	0	0	0	0	0	0	0	S(3): 6.9; S(5): 93.1	High		26.31		0.0249086																				0
	HALYSASK	3	1	1	154309648		876.457	0	1.82096e+06	4.22783e+07	2.46446e+06	0	0	0	0								High		35.04		0.00549892		High	24.28	0.0655054	High	29.75	0.0185899							0
	IGSMSPFK	2	1	1	154309648	S5(Phospho)	946.41	0	614002	0	3.53685e+06	0	0	0	0	S(3): 0.0; S(5): 100.0							High		32.85		0.00835268					High	42.57	0.000890894							0
	DYLPGGANMTIEEIDEK	2	1	1	154309648		1894.88	0	0	5.59857e+06	1.18669e+07	0	0	0	0														High	35.88	0.00858602	High	44.34	0.00118906							0
	SSSYKPLAGKVAIVTGSSR	2	1	1	154309648	N-Term(Acetyl)	1950.07	0	0	5.91778e+06	0	0	0	0	0														High	34.02	0.00608287										1
347441467	similar to 40S ribosomal protein S21 [Botrytis cinerea T4]	46.59	2	3	3	16	3.47072e+06	839206	2.05649e+07	1.56154e+07	6.0438e+06	2.11273e+06	1.25422e+06	1.90777e+06	73.7168	12.5	1	2	120.752	29.55	2	3	75.0428	12.5	1	2	187.642	29.55	2	4	60.36	12.5	1	1	39.31	12.5	1	1	96.954	12.5	1	2	39.76	12.5	1	1	88	9.7319	7.98682
	Sequence	# PSMs	# Proteins	# Protein Groups	Protein Group Accessions	Modifications	MH+ [Da]	A2: Area	B2: Area	C2: Area	D2: Area	E2: Area	F2: Area	G2: Area	H2: Area	phosphoRS Site Probabilities	A4	G4	IonScore A4	IonScore G4	Exp Value A4	Exp Value G4	B4	H4	IonScore B4	IonScore H4	Exp Value B4	Exp Value H4	C4	IonScore C4	Exp Value C4	D4	IonScore D4	Exp Value D4	E4	IonScore E4	Exp Value E4	F4	IonScore F4	Exp Value F4	# Missed Cleavages
	AMGESDDSLNR	6	1	1	347441467		1194.51	2.71136e+06	812946	2.05649e+07	2.90548e+07	6.0438e+06	0	1.25422e+06	0		High	High	53.56	80.68	6.98279e-05	1.35528e-07	High		47.15		0.000323824		High	39.05	0.00207212	High	70.22	1.50671e-06	High	60.36	1.50494e-05				0
	AMGESDDSLNR	6	1	1	347441467	M2(Oxidation)	1210.5	3.47072e+06	0	4.15982e+06	1.07592e+07	0	2.11273e+06	0	1.90777e+06		High	High	35.43	33.9	0.00431059	0.00613107		High		39.76		0.00159051	High	50.74	0.00014927	High	42.82	0.000786206				High	39.31	0.00210995	0
	ATGENQVYALCGFIR	2	2	1	347441467	C11(Carbamidomethyl)	1698.83	0	865466	0	0	0	0	0	0								High		61.75		2.0585e-05														0
	MENDKGELVDLYVPR	1	2	1	347441467	N-Term(Acetyl); M1(Oxidation)	1835.89	0	0	0	2.17602e+06	0	0	0	0																	High	63.27	1.63429e-05							1
	MENDKGELVDLYVPR	1	2	1	347441467	N-Term(Acetyl)	1819.89	0	0	0	1.53391e+06	0	0	0	0																	High	55.61	0.000100848							1
347828118	similar to 40S ribosomal protein S29 [Botrytis cinerea T4]	46.43	1	3	3	4	637739	0	2.03644e+06	0	0	0	316811	1.57866e+06	49.08	14.29	1	1					31.77	19.64	1	1													26.06	12.5	1	1	49.04	14.29	1	1	56	6.55131	10.1255
	Sequence	# PSMs	# Proteins	# Protein Groups	Protein Group Accessions	Modifications	MH+ [Da]	A2: Area	B2: Area	C2: Area	D2: Area	E2: Area	F2: Area	G2: Area	H2: Area	phosphoRS Site Probabilities	A4	G4	IonScore A4	IonScore G4	Exp Value A4	Exp Value G4	B4	H4	IonScore B4	IonScore H4	Exp Value B4	Exp Value H4	C4	IonScore C4	Exp Value C4	D4	IonScore D4	Exp Value D4	E4	IonScore E4	Exp Value E4	F4	IonScore F4	Exp Value F4	# Missed Cleavages
	AADIGFVK	2	1	1	347828118		820.455	637739	0	0	0	0	0	0	1.57866e+06		High		49.08		0.00014955			High		49.04		0.000162784													0
	SHESVWMSRPR	1	1	1	347828118	S4(Phospho)	1451.62	0	0	2.03644e+06	0	0	0	0	0	S(1): 0.0; S(4): 99.9; S(8): 0.1													High	31.77	0.0141371										0
	TYGKGSR	1	1	1	347828118		768.4	0	0	0	0	0	0	316811	0			High		26.06		0.0346839																			1
347827112	hypothetical protein BofuT4_P071050.1 [Botrytis cinerea T4]	46.15	2	5	5	33	2.01282e+06	839735	2.72675e+06	1.3939e+07	7.33698e+06	2.89392e+06	2.82978e+06	4.28659e+06	202.053	41.26	4	8	102.96	30.77	3	3	98.5088	30.77	4	4	190.43	35.66	4	6	111.784	20.28	3	4	84.97	11.89	2	3	49.53	6.99	1	1	129.753	20.28	3	4	143	16.5254	5.50342
	Sequence	# PSMs	# Proteins	# Protein Groups	Protein Group Accessions	Modifications	MH+ [Da]	A2: Area	B2: Area	C2: Area	D2: Area	E2: Area	F2: Area	G2: Area	H2: Area	phosphoRS Site Probabilities	A4	G4	IonScore A4	IonScore G4	Exp Value A4	Exp Value G4	B4	H4	IonScore B4	IonScore H4	Exp Value B4	Exp Value H4	C4	IonScore C4	Exp Value C4	D4	IonScore D4	Exp Value D4	E4	IonScore E4	Exp Value E4	F4	IonScore F4	Exp Value F4	# Missed Cleavages
	NQDDWVDMSR	10	2	1	347827112	M8(Oxidation)	1281.52	1.91168e+06	1.0333e+06	3.07721e+06	2.83535e+07	8.85037e+06	5.5986e+06	2.82978e+06	3.94529e+06		High	High	44.96	49.53	0.00040373	0.000136501	High	High	52.9	54.19	6.4877e-05	4.83954e-05	High	37.68	0.0023288	High	50.31	0.00012989	High	44.77	0.000408447	High	54.24	4.61462e-05	0
	ALVSVGYETPYLLDGEIVNLAK	4	2	1	347827112		2364.27	256817	422521	0	3.18007e+06	0	0	0	0		High		39.33		0.00186106		High		51.13		0.000125657					High	70.22	1.39739e-06							0
	LLTDPDWPAAIK	7	2	1	347827112		1339.73	2.29153e+06	1.06338e+06	3.0043e+06	4257043	5.82359e+06	0	0	4.62789e+06		High		35.26		0.00385718		High	High	24.93	45.01	0.0416169	0.000408573	High	40.48	0.0011595	High	27.09	0.0239407	High	31.23	0.00945461				0
	NQDDWVDMSR	4	2	1	347827112		1265.52	1.31972e+06	0	0	3.438e+07	7.05985e+06	3.07603e+06	0	0		High		33.26		0.0075058											High	40.75	0.00133782	High	41.04	0.0012514	High	27.92	0.0267984	0
	YSLFVTPAAPNDQMK	1	1	1	347827112	M14(Oxidation)	1697.82	1.83527e+06	0	0	0	0	0	0	0		High		28.88		0.0424496																				0
	YTVTHHR	6	1	1	347827112		913.464	0	0	377590	712204	0	189228	0	0									High		43.12		0.000409524	High	30.72	0.00819357	High	29.46	0.00956878	High	40.58	0.000822485	High	28.81	0.0114425	0
	YSLFVTPAAPNDQMK	1	1	1	347827112		1681.83	0	0	2.09875e+06	0	0	0	0	0														High	29.48	0.0326324										0
347841748	similar to fructose-bisphosphate aldolase [Botrytis cinerea T4]	45.83	1	11	11	45	5.35887e+06	1.98855e+06	2.10131e+07	2.62086e+06	5.60159e+06	546313	0	2.0939e+06	202.905	12.78	3	7	98.08	8.06	3	4	324.58	36.39	8	15	220.53	20.83	6	9	143.056	21.11	5	5	44.38	6.11	2	2		0			96.3973	6.11	2	3	360	39.2168	5.68115
	Sequence	# PSMs	# Proteins	# Protein Groups	Protein Group Accessions	Modifications	MH+ [Da]	A2: Area	B2: Area	C2: Area	D2: Area	E2: Area	F2: Area	G2: Area	H2: Area	phosphoRS Site Probabilities	A4	G4	IonScore A4	IonScore G4	Exp Value A4	Exp Value G4	B4	H4	IonScore B4	IonScore H4	Exp Value B4	Exp Value H4	C4	IonScore C4	Exp Value C4	D4	IonScore D4	Exp Value D4	E4	IonScore E4	Exp Value E4	F4	IonScore F4	Exp Value F4	# Missed Cleavages
	SGVIVGDDVLNLFK	10	1	1	347841748		1475.81	2.98388e+06	4.60912e+06	1.55833e+06	3.51394e+06	1.43599e+06	603530	0	716550		High		56.99		2.70981e-05		High	High	50.77	54.2	0.000112229	5.09454e-05	High	57.86	2.11968e-05	High	61.43	9.31686e-06	High	66.86	2.90549e-06	High	39.16	0.00157134	0
	EHNEPLFSSHMIDLSEEEVEYNIK	6	1	1	347841748		2889.33	1.02487e+07	0	4.1605e+07	0	0	0	0	0		High		43.62		0.0027939								High	34.57	0.0218736										0
	EHNEPLFSSHMIDLSEEEVEYNIK	4	1	1	347841748	M11(Oxidation)	2905.32	3.5876e+06	0	4.85154e+06	0	0	0	0	0		High		42.65		0.00327037								High	50.42	0.000541969	High	32.64	0.0334597							0
	LRPELLGK	6	1	1	347841748		925.582	2.84401e+06	652321	856869	2.40675e+06	3.80944e+06	489096	0	0		High		27.75		0.0111476		High		16.46		0.168696		High	18.24	0.145035	High	31.69	0.00465519	High	19.56	0.0274897	High	18.22	0.0605424	0
	TTAAYLK	4	1	1	347841748		767.43	0	704211	1.67573e+06	1.94189e+06	0	0	0	0								High		20.84		0.0615324		High	27.59	0.0168451	High	23.31	0.032058							0
	YAQEHNFAIPAINVTSSSTVVASLEAAR	4	1	1	347841748		2946.5	0	0	9.39264e+06	0	5.62331e+06	0	0	0														High	41.39	0.00248691				High	45.61	0.000964511				0
	DDKPVFLVFHGGSGSSK	2	1	1	347841748	S13(Phospho)	1856.86	0	0	12041735	0	0	0	0	0	S(13): 99.1; S(15): 0.9; S(16): 0.1													High	36.33	0.0077409										0
	LLPWLDGLLDADEK	4	1	1	347841748		1597.85	0	0	291688	1.13078e+06	0	0	0	0														High	27.02	0.0341608	High	50.52	0.000148155							0
	ALAPAYGIPVVLHTDHCAK	1	1	1	347841748	C17(Carbamidomethyl)	2033.06	0	0	1.48026e+06	0	0	0	0	0														High	26.34	0.0600427										0
	DFNTAGQL	1	1	1	347841748		865.405	0	0	0	1.61157e+06	0	0	0	0																	High	25.54	0.0319746							0
	GCTDVLSR	2	1	1	347841748	C2(Carbamidomethyl)	907.429	0	0	0	0	7.372e+06	0	0	3471242									High		31.93		0.00923342							High	36.99	0.00303979				0
	DYLMTPVGNPDGADKPNK	1	1	1	347841748		1931.92	0	0	0	0	1.44134e+06	0	0	0																				High	33.19	0.0167187				0
347826797	similar to triosephosphate isomerase [Botrytis cinerea T4]	45.75	1	10	10	27	5.15199e+06	2.94813e+06	1.27501e+06	2.91029e+06	1.10073e+07	1.70749e+06	0	3.07596e+06	155.913	29.96	5	5	231.81	27.13	5	7	60.33	9.72	2	2	69.7	17.81	3	3	199.129	29.55	6	7	30.2	6.07	1	1		0			72.245	9.72	2	2	247	26.995	5.71924
	Sequence	# PSMs	# Proteins	# Protein Groups	Protein Group Accessions	Modifications	MH+ [Da]	A2: Area	B2: Area	C2: Area	D2: Area	E2: Area	F2: Area	G2: Area	H2: Area	phosphoRS Site Probabilities	A4	G4	IonScore A4	IonScore G4	Exp Value A4	Exp Value G4	B4	H4	IonScore B4	IonScore H4	Exp Value B4	Exp Value H4	C4	IonScore C4	Exp Value C4	D4	IonScore D4	Exp Value D4	E4	IonScore E4	Exp Value E4	F4	IonScore F4	Exp Value F4	# Missed Cleavages
	AALDGGVGVIFCCGETLEQR	6	1	1	347826797	C12(Carbamidomethyl); C13(Carbamidomethyl)	2152.02	673931	2.11078e+06	0	1.87188e+06	3.28968e+06	0	0	0		High		51.12		0.000356592		High		63.44		2.1173e-05					High	30.88	0.037522	High	37.27	0.00875622				0
	VASTEQAQEVHAAIR	4	1	1	347826797		1609.83	8.70853e+06	0	0	0	1.44582e+07	1.70749e+06	0	694682		High		45.31		0.000606551			High		51.45		0.000147526							High	34.75	0.00690029	High	30.2	0.0205323	0
	IVIAYEPIWAIGTGK	3	1	1	347826797		1630.92	1.9663e+06	932279	0	2.0906e+06	0	0	0	0		High		41.75		0.000654977		High		38.96		0.00132775					High	39.39	0.00112203							0
	RVILQEDDSFVACK	1	1	1	347826797	C13(Carbamidomethyl)	1679.84	798478	0	0	0	0	0	0	0		High		37.12		0.00566739																				1
	IIYGGSVSEK	1	1	1	347826797		1052.56	4.78115e+06	0	0	0	0	0	0	0		High		35.95		0.00440859																				0
	VILQEDDSFVACK	3	1	1	347826797	C12(Carbamidomethyl)	1523.74	0	3.18377e+06	0	0	3.01911e+06	0	0	0								High		49.98		0.000298873								High	63.95	1.20211e-05				0
	TIEVVTAQLK	3	1	1	347826797		1101.65	0	3.54984e+06	842538	0	2.51079e+06	0	0	0								High		43.81		0.000438786		High	31.21	0.00798459				High	47.92	0.000170315				0
	IVGNLNDAK	4	1	1	347826797		943.521	0	1.3445e+06	0	4.7684e+06	1.52739e+07	0	0	5.45723e+06								High	High	27.84	38.72	0.0212124	0.00173217				High	25.43	0.0369479	High	40.69	0.0011005				0
	DSNITWTLLGHSER	1	1	1	347826797		1628.8	0	0	1.70748e+06	0	0	0	0	0														High	42.12	0.00204383										0
	VQDWSK	1	1	1	347826797		762.377	0	0	0	0	1.23996e+06	0	0	0																				High	31.39	0.0132514				0
347441058	hypothetical protein BofuT4_P043750.1 [Botrytis cinerea T4]	45.73	1	6	6	33	5.19139e+06	1.76539e+06	3.10799e+06	1.19104e+07	3.01221e+06	1.00424e+06	972233	2.30557e+06	309.017	45.73	6	10	274.661	23.17	3	7	60.46	19.51	2	2	282.09	35.98	4	7	112.704	27.44	3	3	60.2754	18.9	2	2	35.29	12.8	1	1	50.03	12.8	1	1	164	18.1805	5.23682
	Sequence	# PSMs	# Proteins	# Protein Groups	Protein Group Accessions	Modifications	MH+ [Da]	A2: Area	B2: Area	C2: Area	D2: Area	E2: Area	F2: Area	G2: Area	H2: Area	phosphoRS Site Probabilities	A4	G4	IonScore A4	IonScore G4	Exp Value A4	Exp Value G4	B4	H4	IonScore B4	IonScore H4	Exp Value B4	Exp Value H4	C4	IonScore C4	Exp Value C4	D4	IonScore D4	Exp Value D4	E4	IonScore E4	Exp Value E4	F4	IonScore F4	Exp Value F4	# Missed Cleavages
	LVDDMGDLIFQVQR	4	1	1	347441058		1648.84	1.32294e+06	1.12192e+06	0	3.55152e+06	0	0	0	0		High		63.94		1.28157e-05		High		67.42		5.79629e-06					High	72.51	1.75889e-06							0
	LVDDMGDLIFQVQR	5	1	1	347441058	M5(Oxidation)	1664.83	2.10812e+06	3.49314e+06	0	2.58261e+06	1.2859e+06	0	0	0		High		60.88		2.3885e-05		High		64.5		1.05734e-05					High	75.99	7.41456e-07	High	58.64	3.93906e-05				0
	EDSEVVLQLPSGDLK	1	1	1	347441058		1628.84	1.71868e+06	0	0	0	0	0	0	0		High		54.57		7.52397e-05																				0
	VGGAENVALPDNETDFAGLYK	8	1	1	347441058		2180.05	8.87396e+06	0	0	2.79316e+07	5.67656e+06	1.53924e+06	972233	2.30557e+06		High	High	44.05	35.29	0.00174539	0.0130153		High		50.03		0.00044144				High	55.99	0.000110652	High	50.6	0.000387579	High	31.53	0.0311813	0
	VGGAENVALPDNETDFAGLYKR	2	1	1	347441058		2336.15	4.09694e+06	0	5.3213e+06	0	0	0	0	0		High		43.42		0.00171303								High	35.98	0.00975325										1
	ALTLYDISIVPFIK	2	1	1	347441058		1592.93	243592	0	0	0	0	0	0	0		High		36.4		0.00152119		High		21.79		0.0494429														0
	ALTLYDISIVPFIK	4	1	1	347441058	N-Term(Acetyl)	1634.94	135366	638415	0	0	0	0	0	0		High		33.72		0.00337573		High		33.63		0.00353311					High	35.78	0.00212714							0
	GQAHFEDESK	5	1	1	347441058		1147.5	2.60327e+06	1.16463e+06	0	4.24793e+06	2.07417e+06	469234	0	0		High		26.18		0.0400044		High		42.46		0.000919422					High	46.3	0.000389142	High	33.54	0.00670521	High	43.22	0.000778965	0
	GQAHFEDESK	2	1	1	347441058	S9(Phospho)	1227.47	0	0	894671	666961	0	0	0	0	S(9): 100.0													High	37.48	0.00185795	High	31	0.00770498							0
472241229	putative ekdA protein [Botrytis cinerea BcDW1]	45.68	2	1	4	20	445046	535794	0	0	1.72791e+07	827531	2.98819e+06	2.43764e+07	58.54	11.11	1	2	33.63	11.11	1	1					37.17	8.64	1	1	175.821	45.68	4	5	48.53	11.11	1	1	149.091	32.1	3	4	233.013	32.1	3	6	81	8.73727	6.58057
	Sequence	# PSMs	# Proteins	# Protein Groups	Protein Group Accessions	Modifications	MH+ [Da]	A2: Area	B2: Area	C2: Area	D2: Area	E2: Area	F2: Area	G2: Area	H2: Area	phosphoRS Site Probabilities	A4	G4	IonScore A4	IonScore G4	Exp Value A4	Exp Value G4	B4	H4	IonScore B4	IonScore H4	Exp Value B4	Exp Value H4	C4	IonScore C4	Exp Value C4	D4	IonScore D4	Exp Value D4	E4	IonScore E4	Exp Value E4	F4	IonScore F4	Exp Value F4	# Missed Cleavages
	ATGITVTNK	7	1	1	472241229		904.51	445046	535794	0	0	2.9985e+07	827531	4.15629e+06	2.78798e+07		High	High	37.94	51.77	0.00183995	7.61738e-05	High	High	33.63	53.33	0.0049637	5.3187e-05							High	53.19	5.49295e-05	High	48.53	0.000160622	0
	AGNQIAR	6	3	2	1177244;472241229		729.4	0	0	0	0	1.40356e+07	0	1.07025e+06	1.11218e+07			High		47.51		0.000110887		High		71.3		4.63319e-07				High	37.17	0.00131807	High	53.03	3.11086e-05				0
	ATGITVTNK	3	1	1	472241229	N-Term(Acetyl)	946.52	0	0	0	0	3.0032e+07	0	6.78992e+06	2.96688e+07			High		61.86		1.56065e-05		High		60.27		2.25064e-05							High	60.72	1.52501e-05				0
	GGSEQWFTLK	3	3	2	1177244;472241229		1152.57	0	0	0	0	7.76988e+06	0	1104406	3.23387e+07			High		34.54		0.00694332		High		39.33		0.00292869							High	44.17	0.000738852				0
	ANGGSDTWNYR	1	3	2	1177244;472241229		1240.53	0	0	0	0	915775	0	0	0																				High	39.23	0.00229246				0
347441679	similar to adenosylhomocysteinase [Botrytis cinerea T4]	45.43	3	15	15	46	3.48568e+06	866456	4.03082e+06	4.66907e+06	2.64228e+06	1.11019e+06	152224	1.17498e+06	387.246	27.84	10	13	69.13	7.57	2	2	218.8	27.62	8	9	263.844	15.59	4	5	487.797	21.6	8	14	41.53	3.56	1	1	32.67	5.79	1	1	59.2	2.67	1	1	449	48.8178	5.92236
	Sequence	# PSMs	# Proteins	# Protein Groups	Protein Group Accessions	Modifications	MH+ [Da]	A2: Area	B2: Area	C2: Area	D2: Area	E2: Area	F2: Area	G2: Area	H2: Area	phosphoRS Site Probabilities	A4	G4	IonScore A4	IonScore G4	Exp Value A4	Exp Value G4	B4	H4	IonScore B4	IonScore H4	Exp Value B4	Exp Value H4	C4	IonScore C4	Exp Value C4	D4	IonScore D4	Exp Value D4	E4	IonScore E4	Exp Value E4	F4	IonScore F4	Exp Value F4	# Missed Cleavages
	GETEEEYNWCLEQQLVSFK	5	2	1	347441679	C10(Carbamidomethyl)	2389.07	1.50573e+06	954757	5.25195e+06	0	0	0	0	0		High		79.51		5.64756e-07		High		29.23		0.05958		High	32.29	0.0282706										0
	VAVVAGFGDVGK	3	2	1	347441679		1118.62	1041487	0	0	0	1.7987e+06	0	0	1.17498e+06		High		56.35		3.54561e-05			High		59.2		1.83946e-05							High	52.54	8.94283e-05				0
	AASQGQIFVTTTGCR	4	2	1	347441679	C14(Carbamidomethyl)	1596.78	591461	778154	0	0	1.25152e+06	0	0	0		High		51.92		0.000199876		High		52.9		0.000162833								High	53.8	0.000132356				0
	ATDVMIAGK	2	3	1	347441679		905.476	986487	0	649237	0	0	0	0	0		High		45.36		0.00056759								High	39.27	0.00223595										0
	HIILLAEGR	2	2	1	347441679		1021.61	3.21144e+06	0	2672900	0	0	0	0	0		High		44.85		0.000217362								High	45.4	0.000278916										0
	YAADQPLKGAR	3	2	1	347441679		1189.63	5.73987e+06	0	3.49615e+06	0	0	0	0	0		High		43.42		0.000798504								High	31.44	0.0128126										1
	VIVTEIDPINALQAAVSGYQVMPMEK	3	2	1	347441679	M22(Oxidation); M24(Oxidation)	2848.45	0	0	0	1.78616e+06	0	0	152224	0		High	High	33.29	32.67	0.0167366	0.0191968										High	39	0.00446919							0
	RATDVMIAGK	3	3	1	347441679		1061.58	1.28017e+06	0	0	1.17312e+06	2.94078e+06	0	0	0		High		29.56		0.0246777											High	37.43	0.00403	High	30.87	0.0154281				1
	ANAASVQNIKPQVDR	2	2	1	347441679		1610.86	923783	0	3.34437e+06	0	0	0	0	0		High		28.68		0.026494								High	36.45	0.004484										0
	ESLVDGIKR	1	2	1	347441679		1016.57	778663	0	0	0	0	0	0	0		High		27.68		0.0292593																				1
	EIELAENEMPGLMATR	4	2	1	347441679		1803.86	0	0	1.86698e+06	6.5126e+06	991533	0	0	0														High	54.58	0.000126969	High	92.36	2.18077e-08	High	52.33	0.000214033				0
	SLNLILDDGGDLTQLVHNK	1	2	1	347441679		2065.09	0	0	485781	0	0	0	0	0														High	29.57	0.0270499										0
	VIVTEIDPINALQAAVSGYQVMPMEK	1	2	1	347441679		2816.46	0	0	1.99386e+06	0	0	0	0	0														High	26.97	0.0646928										0
	VIVTEIDPINALQAAVSGYQVMPMEK	1	2	1	347441679	M24(Oxidation)	2832.45	0	0	931645	0	0	0	0	0														High	26.83	0.0694059										0
	LTPVQAEYLGLEVEGPFK	4	2	1	347441679		1990.05	0	0	0	5.70846e+06	2.78375e+06	0	0	0																	High	111.77	1.56339e-10	High	71.46	1.60047e-06				0
	VADLSLAAFGR	1	2	1	347441679		1119.62	0	0	0	0	950449	0	0	0																				High	83.64	6.96347e-08				0
	EIELAENEMPGLMATR	3	2	1	347441679	M9(Oxidation); M13(Oxidation)	1835.85	0	0	0	0	2.1555e+06	1.11019e+06	0	0																				High	45.61	0.000979624	High	41.53	0.00237638	0
	ATDVMIAGK	1	3	1	347441679	M5(Oxidation)	921.471	0	0	0	0	731961	0	0	0																				High	40.95	0.00105664				0
	GLLVPAINVNDSVTK	1	2	1	347441679		1539.88	0	0	0	0	2.20232e+06	0	0	0																				High	40.49	0.00073251				0
	RATDVMIAGK	1	3	1	347441679	M6(Oxidation)	1077.57	0	0	0	0	2.35248e+06	0	0	0																				High	35.06	0.00581673				1
154310815	cytochrome b5 [Botrytis cinerea B05.10]	45.32	2	3	3	6	4.10295e+06	1.27514e+06	0	694960	0	0	0	0	93.3781	45.32	3	3	54.15	8.63	1	1	40.3	28.78	1	1	36.94	7.91	1	1		0															139	14.6102	4.60205
	Sequence	# PSMs	# Proteins	# Protein Groups	Protein Group Accessions	Modifications	MH+ [Da]	A2: Area	B2: Area	C2: Area	D2: Area	E2: Area	F2: Area	G2: Area	H2: Area	phosphoRS Site Probabilities	A4	G4	IonScore A4	IonScore G4	Exp Value A4	Exp Value G4	B4	H4	IonScore B4	IonScore H4	Exp Value B4	Exp Value H4	C4	IonScore C4	Exp Value C4	D4	IonScore D4	Exp Value D4	E4	IonScore E4	Exp Value E4	F4	IonScore F4	Exp Value F4	# Missed Cleavages
	EILDGLLVGTLK	2	2	1	154310815		1270.76	3.00628e+06	1.27514e+06	0	0	0	0	0	0		High		45.57		0.000201066		High		54.15		2.87147e-05														0
	VYDTSAFVDEHPGGEEVLLDVGGQDATEAFEDVGHSDEAR	2	2	1	154310815		4262.9	8.08689e+06	0	0	0	0	0	0	0		High		41.71		0.0056829								High	40.3	0.00762935										0
	EYTYAEAAEHK	2	2	1	154310815		1311.58	1.21567e+06	0	0	694960	0	0	0	0		High		34.61		0.00672852											High	36.94	0.00409661							0
160395528	RecName: Full=ATP-dependent RNA helicase eIF4A; AltName: Full=Eukaryotic initiation factor 4A; Short=eIF-4A; AltName: Full=Translation initiation factor 1	44.97	1	13	16	56	7.93866e+06	3.47764e+06	3.81213e+07	7.67271e+06	5.90908e+06	0	1.05926e+06	2.73592e+06	580.345	33.67	12	17	194.822	17.34	4	5	699.017	22.11	7	20	262.886	17.84	4	5	251.381	20.1	5	6					38.66	8.04	1	1	56.6238	2.01	1	2	398	44.8459	5.30029
	Sequence	# PSMs	# Proteins	# Protein Groups	Protein Group Accessions	Modifications	MH+ [Da]	A2: Area	B2: Area	C2: Area	D2: Area	E2: Area	F2: Area	G2: Area	H2: Area	phosphoRS Site Probabilities	A4	G4	IonScore A4	IonScore G4	Exp Value A4	Exp Value G4	B4	H4	IonScore B4	IonScore H4	Exp Value B4	Exp Value H4	C4	IonScore C4	Exp Value C4	D4	IonScore D4	Exp Value D4	E4	IonScore E4	Exp Value E4	F4	IonScore F4	Exp Value F4	# Missed Cleavages
	GLEEIQEGQIESNYDETVDSFDTMNLKPELLR	14	1	1	160395528	M24(Oxidation)	3728.75	112972	6.96555e+06	4.98926e+07	1.03129e+07	6.95462e+06	0	1.05926e+06	0		High	High	86.21	38.66	1.74592e-07	0.00985686	High		71.43		5.07571e-06		High	51.5	0.000513261	High	79.19	8.41718e-07	High	71.63	4.88849e-06				0
	GVAINFVTADDVR	3	1	1	160395528		1376.72	699098	1.87084e+06	2.01644e+06	0	0	0	0	0		High		62.24		1.29557e-05		High		40.87		0.00189884		High	38.41	0.00321592										0
	MFVLDEADEMLSR	7	1	1	160395528	M1(Oxidation)	1571.71	1.05727e+06	1.59653e+06	920454	8.14696e+06	939064	0	0	0		High		61.02		2.06762e-05		High		65.94		6.46895e-06		High	51.33	0.000186997	High	66.39	5.72889e-06	High	37.48	0.00504683				0
	VLIATDLLAR	4	1	1	160395528		1084.67	1.63048e+07	0	3.07459e+07	3.25097e+06	2.78057e+06	0	0	0		High		53.9		2.7051e-05								High	54.25	3.63474e-05	High	66.59	1.50639e-06	High	52.42	3.0931e-05				0
	GHDVIAQAQSGTGK	1	1	1	160395528		1368.69	1.78667e+06	0	0	0	0	0	0	0		High		46.82		0.000668622																				0
	KVDWLTDKLTAR	2	1	1	160395528		1445.81	382925	0	3.34279e+06	0	0	0	0	0		High		37.54		0.00248439								High	47.09	0.000300968										2
	ALQDGPQVVVGTPGR	2	1	1	160395528		1493.81	2.96456e+06	0	0	0	7.99206e+06	0	0	0		High		32.33		0.00833326														High	50.24	0.000137678				0
	KVDWLTDK	2	2	2	160395528;160385734		1004.54	4.05552e+06	0	1.9214e+07	0	0	0	0	0		High		32.08		0.0127915								High	26.81	0.0430447										1
	ELAQQIQK	3	1	1	160395528		957.536	3.45564e+06	0	0	0	0	0	0	2.73592e+06		High		29.51		0.0141609			High		41.09		0.000984216													0
	RKVDWLTDK	1	2	2	160395528;160385734		1160.64	2.61896e+06	0	0	0	0	0	0	0		High		29.14		0.0215761																				2
	GVYAYGFERPSAIQQR	1	1	1	160395528		1841.93	693017	0	0	0	0	0	0	0		High		28.3		0.0437077																				0
	VDWLTDK	1	2	2	160395528;160385734		876.447	436922	0	0	0	0	0	0	0		High		26.85		0.0334592																				0
	TATFSISVLQK	1	1	1	160395528		1194.67	0	263579	0	0	0	0	0	0								High		21.77		0.0496711														0
	GLEEIQEGQIESNYDETVDSFDTMNLKPELLR	8	1	1	160395528		3712.76	0	0	6.4404e+07	0	0	0	0	0														High	86.61	1.44278e-07										0
	MFVLDEADEMLSR	2	1	1	160395528		1555.71	0	0	2.32897e+06	8.14631e+06	0	0	0	0														High	75.76	7.30017e-07	High	66.64	5.88532e-06							0
	DLIMKEFR	1	1	1	160395528		1051.56	0	0	2.68625e+06	0	0	0	0	0														High	35.6	0.00517795										1
	DFTVSAMHGDMDQGQR	1	1	1	160395528		1794.75	0	0	0	4.55825e+06	0	0	0	0																	High	47.03	0.000581578							0
	MFVLDEADEMLSR	1	1	1	160395528	M1(Oxidation); M10(Oxidation)	1587.7	0	0	0	0	1.51851e+06	0	0	0																				High	79.17	3.75285e-07				0
	KAELTLEGIK	1	1	1	160395528		1101.65	0	0	0	0	2.2814e+06	0	0	0																				High	53.19	5.06119e-05				1
347829469	similar to aldo/keto reductase [Botrytis cinerea T4]	44.97	1	12	12	97	7.21978e+06	5.92694e+06	2.38649e+07	1.6298e+07	1.86249e+07	2.58429e+06	1.89262e+06	7.14531e+06	701.025	37.57	10	19	431.491	28.7	6	14	680.222	34.02	8	18	610.139	24.26	7	15	505.775	31.95	8	15	164.432	23.08	5	6	107.587	18.34	3	4	162.843	21.01	6	6	338	38.1037	8.32373
	Sequence	# PSMs	# Proteins	# Protein Groups	Protein Group Accessions	Modifications	MH+ [Da]	A2: Area	B2: Area	C2: Area	D2: Area	E2: Area	F2: Area	G2: Area	H2: Area	phosphoRS Site Probabilities	A4	G4	IonScore A4	IonScore G4	Exp Value A4	Exp Value G4	B4	H4	IonScore B4	IonScore H4	Exp Value B4	Exp Value H4	C4	IonScore C4	Exp Value C4	D4	IonScore D4	Exp Value D4	E4	IonScore E4	Exp Value E4	F4	IonScore F4	Exp Value F4	# Missed Cleavages
	AYELGQTNWDTADMYADSEDLLGK	19	1	1	347829469		2706.19	1.00003e+07	3.63332e+06	5.3207e+07	24254926	1.03956e+07	0	0	0		High		111.25		4.2819e-10		High		63.39		2.57934e-05		High	81.84	3.75434e-07	High	66.89	1.20024e-05	High	98.94	7.33314e-09				0
	AYELGQTNWDTADMYADSEDLLGK	20	1	1	347829469	M14(Oxidation)	2722.18	1.26756e+07	1.00495e+07	2.51421e+07	2.19854e+07	9.10203e+06	3.49455e+06	1.01202e+06	2.82053e+06		High	High	72.57	34.13	3.35884e-06	0.024032	High	High	62.1	42.49	3.64408e-05	0.00340719	High	94.73	1.99551e-08	High	86.64	1.2952e-07	High	50.54	0.0005219	High	54.83	0.000199777	0
	YGPEVVAQGFGTMGLSAFYGSTESDEERFK	11	1	1	347829469	M13(Oxidation)	3275.47	1.1773e+06	2.50226e+06	1.36186e+07	0	4.38171e+06	2.02759e+06	0	0		High		67.47		1.34295e-05		High		56.35		0.000174384		High	50.92	0.00061289				High	56.89	0.000153381	High	45.64	0.00203445	1
	LGVQTIDLYYCHR	4	1	1	347829469	C11(Carbamidomethyl)	1637.81	1.28919e+06	5.22911e+06	541369	737328	0	0	0	0		High		46.25		0.000706669		High		54.46		0.000103311		High	48.21	0.000450004	High	34.91	0.00894293							0
	TVEAMAELK	5	1	1	347829469		991.513	1.31891e+06	0	0	0	7.08348e+06	525236	0	2.52914e+06		High		41.87		0.00105971			High		49.47		0.000179638	High	31.19	0.0120892				High	40.24	0.00154237	High	26.71	0.0344487	0
	TVEAMAELK	3	1	1	347829469	M5(Oxidation)	1007.51	680698	0	0	923066	3.02179e+06	0	0	0		High		34.54		0.00504489											High	30.12	0.013278	High	44.39	0.000498564				0
	RDQIFLASK	4	1	1	347829469		1077.61	4.34156e+06	0	0	4.2218e+06	8.66165e+06	0	0	4.9805e+06		High		33.44		0.0044384			High		34.86		0.00320056				High	30.7	0.00889439	High	35.76	0.00260151				1
	FSQENFPK	4	1	1	347829469		996.478	4.64214e+06	1.90998e+06	0	0	0	2.13386e+06	1.65057e+06	0		High	High	30.55	30.67	0.0178412	0.0163266	High		25.19		0.0576627											High	35.76	0.00505702	0
	GFLTGQIK	3	1	1	347829469		863.498	4.05821e+06	0	4.76922e+06	2.59209e+06	0	0	0	0		High		29.18		0.011897								High	35.55	0.00284184	High	32.24	0.0058808							0
	TCDTSPEYVK	4	1	1	347829469	C2(Carbamidomethyl)	1199.53	3.9066e+06	0	0	4.68905e+06	2.02495e+07	0	0	1.0928e+07		High		27.13		0.0325319			High		42.19		0.00101161				High	33.36	0.00772707	High	30.37	0.0155657				0
	ADFEPSDFR	5	1	1	347829469		1083.47	2.14294e+06	0	2.45639e+06	1.99501e+07	1.86603e+07	0	0	2.76669e+06		High		25.52		0.0403982			High		34.07		0.00560191	High	23.07	0.0705239	High	29.34	0.0165306	High	34.74	0.00476747				0
	VQIGGAR	5	1	1	347829469		700.41	2.61493e+06	753748	1.22302e+06	0	1.12947e+07	2.12447e+06	0	0		High		23.02		0.0331271		High		24.25		0.028061		High	24.79	0.0320976				High	30.4	0.00601927	High	30.55	0.00581492	0
	YLEENMEALHVQLSR	2	1	1	347829469		1831.9	0	1.44744e+06	1.55777e+06	0	0	0	0	0								High		28.48		0.048106		High	26.66	0.0740106										0
	YLEENMEALHVQLSR	1	1	1	347829469	M6(Oxidation)	1847.89	0	2446989	0	0	0	0	0	0								High		28.09		0.0489002														0
	YGPEVVAQGFGTMGLSAFYGSTESDEERFK	5	1	1	347829469		3259.49	0	0	8.32569e+06	0	861751	0	3.01527e+06	0			High		42.6		0.00382755							High	68.82	9.13947e-06				High	37.66	0.0117663				1
	YLGLSEVSPK	2	1	1	347829469		1092.59	0	0	0	0	1.69649e+07	0	0	5.52745e+06									High		46.2		0.000296256							High	49.68	0.000132943				0
472238885	putative profilin protein [Botrytis cinerea BcDW1]	44.83	2	4	4	8	0	0	0	0	2.35657e+06	0	0	522685																	262.214	34.48	3	6									64.5433	18.39	2	2	87	9.56909	8.88037
	Sequence	# PSMs	# Proteins	# Protein Groups	Protein Group Accessions	Modifications	MH+ [Da]	A2: Area	B2: Area	C2: Area	D2: Area	E2: Area	F2: Area	G2: Area	H2: Area	phosphoRS Site Probabilities	A4	G4	IonScore A4	IonScore G4	Exp Value A4	Exp Value G4	B4	H4	IonScore B4	IonScore H4	Exp Value B4	Exp Value H4	C4	IonScore C4	Exp Value C4	D4	IonScore D4	Exp Value D4	E4	IonScore E4	Exp Value E4	F4	IonScore F4	Exp Value F4	# Missed Cleavages
	YVDPMIAGNTAETVQK	2	2	1	472238885	M5(Oxidation)	1752.85	0	0	0	0	2.81399e+06	0	0	0																				High	82.78	1.78731e-07				0
	YVDPMIAGNTAETVQK	2	2	1	472238885		1736.85	0	0	0	0	1.88457e+06	0	0	0																				High	70.9	2.46694e-06				0
	DGLVIGK	2	2	1	472238885		701.419	0	0	0	0	1364280	0	0	522685									High		44.01		0.000689127							High	47.71	0.000293968				0
	LVDYLVK	1	2	1	472238885		849.508	0	0	0	0	2.89144e+06	0	0	0																				High	29.05	0.003858				0
	TVQAIIVAR	1	2	1	472238885		970.605	0	0	0	0	0	0	0	0									High		40.16		0.000867446													0
347835577	hypothetical protein BofuT4_P025480.1 [Botrytis cinerea T4]	44.73	2	31	32	204	5.94608e+07	1.20127e+08	2.83398e+08	2.16103e+08	189120	687726	5.34175e+06	3.61452e+06	1932.07	40.23	28	52	1743.95	36.04	22	46	1335.91	26.66	14	46	1660.24	28.71	18	43	76.71	1.66	1	1	170.452	5.08	2	4	334.671	5.57	4	9	180.01	1.66	1	3	1024	106.74	4.67822
	Sequence	# PSMs	# Proteins	# Protein Groups	Protein Group Accessions	Modifications	MH+ [Da]	A2: Area	B2: Area	C2: Area	D2: Area	E2: Area	F2: Area	G2: Area	H2: Area	phosphoRS Site Probabilities	A4	G4	IonScore A4	IonScore G4	Exp Value A4	Exp Value G4	B4	H4	IonScore B4	IonScore H4	Exp Value B4	Exp Value H4	C4	IonScore C4	Exp Value C4	D4	IonScore D4	Exp Value D4	E4	IonScore E4	Exp Value E4	F4	IonScore F4	Exp Value F4	# Missed Cleavages
	TTTTTSGGEDSTTSAER	27	2	1	347835577	S6(Phospho)	1781.71	3.16902e+07	5.78314e+07	4.70749e+07	6.81202e+07	0	1.03939e+06	1.22568e+07	3.61452e+06	T(1): 0.0; T(2): 0.0; T(3): 0.0; T(4): 0.0; T(5): 5.2; S(6): 94.7; S(11): 0.0; T(12): 0.0; T(13): 0.0; S(14): 0.0	High	High	119.62	83.39	2.22108e-11	8.91086e-08	High	High	89.63	81.2	2.22686e-08	1.55508e-07	High	92.66	1.10568e-08	High	99.99	2.0447e-09				High	88.98	2.57374e-08	0
	EIITSISAQDGVLTEIK	9	2	1	347835577		1816.99	8.74287e+06	3.91381e+06	1.01384e+07	3.88263e+06	0	0	1.05827e+06	0		High	High	111.03	66.4	1.39234e-10	3.88302e-06	High		84.39		6.16836e-08		High	79.93	1.79368e-07	High	78.9	2.26732e-07							0
	VDLSNVESSIESVR	2	2	1	347835577		1533.78	1.7461e+06	1788109	0	0	0	0	0	0		High		93.5		1.08097e-08		High		64.71		8.01214e-06														0
	AAAAAAAAAAASGNATPENK	22	2	1	347835577	T16(Phospho)	1778.81	9.0517e+06	1.06707e+07	2.48663e+07	3.49332e+07	0	0	1.52015e+06	0	S(12): 0.0; T(16): 100.0	High	High	79.12	40.13	4.42086e-07	0.00347443	High		87.09		6.94768e-08		High	77.54	6.29906e-07	High	79.81	3.71398e-07							0
	VDLSQIESSIESVK	5	2	1	347835577		1533.8	6.38549e+06	6.89968e+06	4.37608e+06	1.31373e+07	0	0	0	0		High		78.68		2.96109e-07		High		59.57		2.40137e-05		High	88.33	3.39322e-08	High	78.42	3.14377e-07							0
	SSTNEEAFNAITSDLAIIK	9	2	1	347835577		2024.02	6.05792e+06	2.46439e+06	2.20611e+07	2.04199e+06	0	0	0	0		High		70.73		2.83591e-06		High		76.61		6.98474e-07		High	83.77	1.3873e-07	High	46.77	0.000687936							0
	AVDLSNIESSIAAVK	4	2	1	347835577		1516.82	1.53956e+06	2.95908e+06	1.2595e+06	0	0	0	0	0		High		67.46		3.80484e-06		High		57.12		4.47374e-05		High	85.57	6.4757e-08										0
	VDLSVIEASIASVK	2	2	1	347835577		1430.81	1.04051e+06	1.94918e+06	0	0	0	0	0	0		High		66.58		2.56051e-06		High		70.28		1.12976e-06														0
	LSQQIDASNAETASK	2	2	1	347835577		1562.77	2.37586e+06	0	0	7.30631e+06	0	0	0	0		High		64.6		8.99782e-06											High	71.27	1.89225e-06							0
	VDLSNVESSIESIK	4	2	1	347835577		1519.79	1.59741e+06	1.99234e+06	0	5.34972e+06	0	0	0	0		High		64.06		9.48238e-06		High		83.52		1.07823e-07					High	85.15	7.37763e-08							0
	EIVEAAIEEAVK	3	2	1	347835577		1300.7	936813	2.93122e+06	0	2.45144e+06	0	0	0	0		High		59.74		1.8792e-05		High		60.51		1.57833e-05					High	52.76	9.37504e-05							0
	IDLSAIEASIASVK	3	2	1	347835577		1416.79	820774	1.23539e+06	0	0	0	0	0	0		High		59.2		1.5389e-05		High		70.54		1.3776e-06														0
	TIELKSPATPTSPTTPTSPTSPGSPSSSTSPSK	14	2	1	347835577	S6(Phospho)	3293.57	2.06798e+06	2.7608e+06	8.38807e+06	7.34009e+06	0	0	0	0	T(1): 0.0; S(6): 99.5; T(9): 0.5; T(11): 0.0; S(12): 0.0; T(14): 0.0; T(15): 0.0; T(17): 0.0; S(18): 0.0; T(20): 0.0; S(21): 0.0; S(24): 0.0; S(26): 0.0; S(27): 0.0; S(28): 0.0; T(29): 0.0; S(30): 0.0; S(32): 0.0	High		57.55		0.000119627		High		65.41		1.98397e-05		High	45.37	0.00199506	High	71.24	4.67885e-06							1
	TDLSTIESSVNEIK	5	2	1	347835577		1535.78	1.21314e+06	1.2821e+06	0	3.05079e+06	0	0	0	0		High		52.9		0.000127446		High		51.15		0.000197212					High	61.79	1.7317e-05							0
	IDLSNIESSIASVK	3	2	1	347835577		1475.8	974784	798063	0	0	0	0	0	0		High		51.91		0.000115628		High		74.4		5.91817e-07														0
	IDLSSIESSISEIK	3	2	1	347835577		1520.81	2.0076e+06	2.54136e+06	0	3.18674e+06	0	0	0	0		High		48.37		0.000307102		High		67.28		4.01261e-06					High	87.32	3.99436e-08							0
	ALGAPLSR	6	2	1	347835577	S7(Phospho)	864.434	1.06209e+08	1.83562e+08	274697848	359521438	0	0	0	0	S(7): 100.0	High		43.39		0.000893377		High		40.51		0.00173394		High	42.95	0.000988632	High	44.81	0.000644221							0
	ATPAPTHEATDLSNIESSIAAVK	6	2	1	347835577		2323.17	3.33282e+06	3.28973e+06	6.76138e+06	3.40427e+06	0	0	0	0		High		38.24		0.00434159		High		47.99		0.00046465		High	41.38	0.00208873	High	36.09	0.00757793							0
	SPATPTSPTTPTSPTSPGSPSSSTSPSK	29	2	1	347835577	T9(Phospho)	2709.22	6.56535e+06	3.96186e+07	3.38177e+07	7.87569e+07	0	0	0	0	S(1): 0.0; T(4): 0.0; T(6): 0.0; S(7): 0.0; T(9): 50.0; T(10): 50.0; T(12): 0.0; S(13): 0.0; T(15): 0.0; S(16): 0.0; S(19): 0.0; S(21): 0.0; S(22): 0.0; S(23): 0.0; T(24): 0.0; S(25): 0.0; S(27): 0.0	High		36.11		0.014474		High		51.81		0.000387924		High	64.14	2.26854e-05	High	81.8	3.88818e-07							0
	ASIEEIK	4	2	1	347835577		789.436	3.60694e+06	652947	1.2322e+06	0	0	336058	0	0		High		35.24		0.00471282		High		40.15		0.00152636		High	36.72	0.00288363							High	30.24	0.014714	0
	AAIEEVK	2	2	1	347835577		759.424	625420	0	0	383402	0	0	0	0		High		34.51		0.00592946											High	26.47	0.0377585							0
	LAAVEEAVAK	2	2	1	347835577		1000.57	1.76975e+06	1.34552e+06	0	0	0	0	0	0		High		34.42		0.00350568		High		44.66		0.000355659														0
	ALGAPLSRTTTTTSGGEDSTTSAER	2	2	1	347835577	T11(Phospho)	2547.16	811833	0	0	0	0	0	0	0	S(7): 0.0; T(9): 0.0; T(10): 0.9; T(11): 8.8; T(12): 89.3; T(13): 0.9; S(14): 0.0; S(19): 0.0; T(20): 0.0; T(21): 0.0; S(22): 0.0	High		33.65		0.0250713																				1
	VSVEEIK	1	2	1	347835577		803.451	758418	0	0	0	0	0	0	0		High		29.23		0.0225067																				0
	TASPPRALGAPLSR	3	2	1	347835577	S3(Phospho)	1473.76	1.00494e+06	5.12943e+06	0	0	0	0	0	0	T(1): 0.6; S(3): 99.4; S(13): 0.0	High		27.51		0.0406289		High		34.84		0.00787429		High	30.72	0.0203335										1
	AIVEEIK	1	3	2	347835577;347833722		801.472	697098	0	0	0	0	0	0	0		High		26.03		0.0425328																				0
	TASPPR	14	2	1	347835577	S3(Phospho)	708.308	4.04834e+07	1.18987e+08	5.2842e+08	210031591	0	0	0	0	T(1): 0.0; S(3): 100.0	High		25.58		0.0197836		High		29.36		0.00865175		High	32.86	0.00500579	High	30.26	0.00673451							0
	ATVDEIK	1	2	1	347835577		775.42	1.11772e+06	0	0	0	0	0	0	0		High		24.38		0.0592725																				0
	TTTTTSGGEDSTTSAER	4	2	1	347835577		1701.74	0	829983	1.76853e+06	2.3302e+06	189120	0	0	0								High		91.76		1.69702e-08		High	98.26	3.76931e-09	High	97.35	4.66636e-09	High	76.71	5.36461e-07				0
	AAAAAAAAAAASGNATPENK	3	2	1	347835577	S12(Phospho); T16(Phospho)	1858.77	0	0	2.58534e+06	2.45671e+06	0	0	0	0	S(12): 100.0; T(16): 100.0													High	67.34	5.67342e-06	High	53.46	0.000144261							0
	TTTTTSGGEDSTTSAER	4	2	1	347835577	T4(Phospho); T5(Phospho)	1861.68	0	0	2.90212e+06	1.81099e+06	0	0	0	0	T(1): 25.0; T(2): 25.0; T(3): 25.0; T(4): 25.0; T(5): 6.5; S(6): 93.6; S(11): 0.0; T(12): 0.0; T(13): 0.0; S(14): 0.0													High	51.39	9.25785e-05	High	36.97	0.00286296							0
	DILSAVNSSNESHASHAAALNEIK	2	2	1	347835577		2478.22	0	0	3.57706e+06	0	0	0	0	0														High	37.4	0.00918039										0
	ESPAPESVDLSK	1	2	1	347835577		1258.62	0	0	0	9.2219e+06	0	0	0	0																	High	34.8	0.0101988							0
	SSVDEIK	1	2	1	347835577		777.399	0	0	0	439460	0	0	0	0																	High	31.31	0.0101696							0
	TTTTTSGGEDSTTSAERDAR	1	2	1	347835577	S14(Phospho)	2123.87	0	0	0	0	0	0	2.24827e+06	0	T(1): 0.0; T(2): 0.0; T(3): 0.0; T(4): 0.0; T(5): 0.0; S(6): 0.0; S(11): 0.0; T(12): 0.2; T(13): 1.4; S(14): 98.4		High		28.18		0.0413589																			1
472239249	putative 60s ribosomal protein l9 protein [Botrytis cinerea BcDW1]	44.5	2	7	7	90	2.71229e+07	3.39087e+07	1.13271e+08	1.13873e+08	3.29985e+07	8.29327e+07	4.62498e+07	2.543e+07	394.469	37.7	6	12	379.61	25.65	4	10	372.83	20.42	3	10	325.68	19.9	3	7	213.389	19.9	3	5	461.783	19.37	3	9	836.43	14.66	2	19	689.968	32.46	5	18	191	21.6707	9.31982
	Sequence	# PSMs	# Proteins	# Protein Groups	Protein Group Accessions	Modifications	MH+ [Da]	A2: Area	B2: Area	C2: Area	D2: Area	E2: Area	F2: Area	G2: Area	H2: Area	phosphoRS Site Probabilities	A4	G4	IonScore A4	IonScore G4	Exp Value A4	Exp Value G4	B4	H4	IonScore B4	IonScore H4	Exp Value B4	Exp Value H4	C4	IonScore C4	Exp Value C4	D4	IonScore D4	Exp Value D4	E4	IonScore E4	Exp Value E4	F4	IonScore F4	Exp Value F4	# Missed Cleavages
	DELQLSGNSLEDVSQCAADIQQICR	40	2	1	472239249	C16(Carbamidomethyl); C24(Carbamidomethyl)	2849.31	3.94475e+07	4.60376e+07	1.19295e+08	1.5341e+08	2.6947e+07	1.0056e+08	8.37556e+07	5.94038e+07		High	High	87.72	81.55	1.11316e-07	4.53148e-07	High	High	115.99	96.36	1.62642e-10	1.52249e-08	High	104.52	2.31512e-09	High	99.12	7.75182e-09	High	60.18	6.30806e-05	High	110.19	6.18347e-10	0
	NVKDELQLSGNSLEDVSQCAADIQQICR	37	2	1	472239249	C19(Carbamidomethyl); C27(Carbamidomethyl)	3190.51	3.98302e+07	5.52045e+07	2.16143e+08	1.86868e+08	7.00865e+07	1.47269e+08	8.74407e+06	1.31748e+07		High	High	64.22	78.99	2.52232e-05	8.37223e-07	High	High	68.17	73.91	9.76918e-06	2.79227e-06	High	52.02	0.000435558	High	75.02	2.11057e-06	High	85.63	1.8381e-07	High	56.16	0.000162693	1
	FLDGLYVSEK	5	2	1	472239249		1170.6	1.03806e+06	484061	0	1.34006e+06	1.96208e+06	0	0	1.36518e+06		High		43.78		0.000588405		High	High	30.33	47.51	0.0136244	0.000254596				High	43.87	0.00062351	High	42.76	0.000744177				0
	EGVAVEPSK	2	2	1	472239249		915.478	0	0	0	0	0	969254	0	0		High		27.74		0.0162378																	High	26.96	0.0225537	0
	YVYAHFPINVNVEK	1	2	1	472239249		1692.87	482568	0	0	0	0	0	0	0		High		26.14		0.0614132																				0
	GPEDIPVVEIR	4	2	1	472239249		1223.66	2.09105e+06	420255	4.37524e+06	0	0	0	0	3.71144e+06		High		23.75		0.0516578		High	High	24.59	37.94	0.0439633	0.0019685	High	32.66	0.00663951										0
	DLSHLAVNFSQPK	1	1	1	472239249		1455.76	0	0	0	0	0	0	0	541762									High		33.14		0.00883225													0
347828188	similar to mitochondrial phosphate carrier protein [Botrytis cinerea T4]	44.41	1	13	13	34	5.43516e+06	475686	1.11874e+07	2.27935e+06	4.63641e+06	1.8055e+06	445545	851825	297.176	27.33	7	9	65.52	12.73	2	2	291.5	17.7	5	7	74.87	7.45	1	2	287.004	25.78	7	8	80.2139	10.25	2	3	55.6561	5.9	2	2	42.46	2.8	1	1	322	33.5906	9.43701
	Sequence	# PSMs	# Proteins	# Protein Groups	Protein Group Accessions	Modifications	MH+ [Da]	A2: Area	B2: Area	C2: Area	D2: Area	E2: Area	F2: Area	G2: Area	H2: Area	phosphoRS Site Probabilities	A4	G4	IonScore A4	IonScore G4	Exp Value A4	Exp Value G4	B4	H4	IonScore B4	IonScore H4	Exp Value B4	Exp Value H4	C4	IonScore C4	Exp Value C4	D4	IonScore D4	Exp Value D4	E4	IonScore E4	Exp Value E4	F4	IonScore F4	Exp Value F4	# Missed Cleavages
	LVSDPTYANGLIGGFSK	1	1	1	347828188		1738.9	1.01719e+06	0	0	0	0	0	0	0		High		68.77		3.33176e-06																				0
	NEGVGAFYAGFGPILFK	6	1	1	347828188		1786.92	4.49238e+06	710374	1.30363e+06	0	1.35812e+06	0	0	0		High		67.34		5.59962e-06		High		48.68		0.000411978		High	72.89	1.58325e-06				High	63.22	1.44835e-05				0
	LSGFALYSR	2	1	1	347828188		1013.54	1.39627e+06	0	2.30704e+06	0	0	0	0	0		High		47.08		0.000190008								High	41.93	0.000692506										0
	VDAVVQQVAANTPEKLSGFALYSR	10	1	1	347828188		2563.35	9.33459e+06	0	2.70435e+07	2.27935e+06	2888193	1.8055e+06	0	0		High		43.65		0.00114784								High	76.12	6.27962e-07	High	45.86	0.000677081	High	51.15	0.000197212	High	43.56	0.00113883	1
	GSYTGIGAR	5	1	1	347828188		881.448	2.36143e+06	0	0	0	2.42548e+06	0	339560	851825		High	High	39.19	40.37	0.00203049	0.00145556		High		42.46		0.000899558							High	39.15	0.00192765	High	26.81	0.0330392	0
	IQLDPVTYNR	2	1	1	347828188		1218.65	2.47849e+06	0	0	0	4.26256e+06	0	0	0		High		28.38		0.0233064														High	40.74	0.00141259				0
	VVEAIYTKVDK	1	1	1	347828188		1264.71	1.63879e+06	0	0	0	0	0	0	0		High		25.3		0.0261182																				1
	EGASALLTGAGPTFAGYFLQGAFK	1	1	1	347828188		2374.21	0	240997	0	0	0	0	0	0								High		29.84		0.0343941														0
	NEGVGAFYAGFGPILFKQVPYTMAK	1	1	1	347828188		2705.38	0	0	4.21166e+06	0	0	0	0	0														High	36.85	0.00767289										1
	VVEAIYTK	1	1	1	347828188		922.525	0	0	1.20379e+06	0	0	0	0	0														High	25.16	0.0294763										0
	VDAVVQQVAANTPEK	1	1	1	347828188		1568.83	0	0	0	0	4.23118e+06	0	0	0																				High	81.75	1.34671e-07				0
	ALGATGGVDLAVK	1	1	1	347828188		1171.67	0	0	0	0	1.23436e+06	0	0	0																				High	43.07	0.000648524				0
	GLPGEGTTSR	2	1	1	347828188		974.49	0	0	0	0	5.4155e+06	0	551531	0			High		29.15		0.0175739													High	30.86	0.0118541				0
347839842	CND16, similar to ATP citrate lyase subunit [Botrytis cinerea T4]	44.26	2	20	20	68	1.57558e+07	2.84926e+06	2.48269e+07	4.08047e+06	5.87974e+06	1.70062e+06	2.3591e+06	728184	706.894	36.48	17	29	231.002	17.83	6	7	243.526	16.19	8	9	115.566	8.61	3	5	358.678	25.41	10	12	33.92	1.84	1	1	45.18	1.84	1	1	84.6294	7.38	4	4	488	52.7276	5.99854
	Sequence	# PSMs	# Proteins	# Protein Groups	Protein Group Accessions	Modifications	MH+ [Da]	A2: Area	B2: Area	C2: Area	D2: Area	E2: Area	F2: Area	G2: Area	H2: Area	phosphoRS Site Probabilities	A4	G4	IonScore A4	IonScore G4	Exp Value A4	Exp Value G4	B4	H4	IonScore B4	IonScore H4	Exp Value B4	Exp Value H4	C4	IonScore C4	Exp Value C4	D4	IonScore D4	Exp Value D4	E4	IonScore E4	Exp Value E4	F4	IonScore F4	Exp Value F4	# Missed Cleavages
	TVLDLMLRSPPSPEGK	4	2	1	347839842		1739.94	1.36956e+07	0	4.1329e+07	0	0	0	0	0		High		56.56		3.42241e-05								High	27.02	0.0379344										1
	SPAALGMAAVK	2	2	1	347839842		1015.56	8.33428e+06	0	3.30911e+06	0	0	0	0	0		High		51.86		0.000132606								High	61.21	1.54015e-05										0
	IDQTAEFECGVK	2	2	1	347839842	C9(Carbamidomethyl)	1396.64	4.80827e+06	0	0	0	0	0	0	0		High		47.92		0.000361616		High		37.68		0.00386428														0
	VPQGVHNVLVDFITR	1	2	1	347839842		1693.94	1.84658e+06	0	0	0	0	0	0	0		High		45.16		0.000374891																				0
	KVPQGVHNVLVDFITR	1	2	1	347839842		1822.03	1.01739e+07	0	0	0	0	0	0	0		High		44.7		0.000225																				1
	RAGPNYQEGLK	2	1	1	347839842		1232.64	3.13923e+06	0	6.1705e+06	0	0	0	0	0		High		44.45		0.000699898								High	36.76	0.00424889										1
	LLIPVDLAEYPSNEEIAAGLLK	10	2	1	347839842		2368.3	2.53335e+06	0	0	2.67442e+06	0	0	0	0		High		43.49		0.000595459											High	35.14	0.00376622	High	28.22	0.0185313				0
	SPAALGMAAVK	2	2	1	347839842	M7(Oxidation)	1031.56	3926573	0	0	0	861410	0	0	0		High		42.28		0.000840018														High	33.65	0.00761631				0
	EEAYIAELDAK	5	2	1	347839842		1251.61	5.62964e+06	2.9893e+06	2.70814e+06	7.27934e+06	5.39166e+06	0	0	0		High		41.35		0.00135939		High		40.7		0.00169802		High	54.44	6.6014e-05	High	45.94	0.000460976	High	35.91	0.0047443				0
	TVLDLMLR	2	2	1	347839842		960.555	3.62989e+06	0	1.52933e+06	0	0	0	0	0		High		40.46		0.00098495								High	39.17	0.00134376										0
	LTVLNANGR	10	2	1	347839842		957.547	1.69663e+07	3.40759e+06	1.3629e+07	2.28765e+06	3.96743e+06	1.70062e+06	2.3591e+06	694687		High	High	39.81	45.18	0.00128501	0.000373169	High	High	33.91	31.63	0.00499925	0.00845094	High	43.49	0.000550687	High	27.38	0.0224856	High	32.34	0.00784734	High	33.92	0.00498775	0
	EGDWILFTHEGGVDVGDVDAK	4	2	1	347839842		2259.06	5.46526e+06	2.1509e+06	2.6068e+06	0	0	0	0	0		High		37.75		0.00766374		High		29.84		0.0478301		High	37.55	0.00806008										0
	TVLDLMLR	1	2	1	347839842	M6(Oxidation)	976.549	2.86612e+06	0	0	0	0	0	0	0		High		35.39		0.0035989																				0
	VNIDAGPPMEFPAPFGR	2	2	1	347839842	M9(Oxidation)	1830.89	3.76364e+06	0	0	0	0	0	0	0		High		35.16		0.0107286																				0
	SPPSPEGK	4	2	1	347839842		798.399	1.66055e+07	0	1.95225e+07	0	8.28013e+06	0	0	802708		High		33.57		0.00435146			High		30.41		0.00900814	High	23.56	0.0436149				High	28.65	0.0135094				0
	ELTKEEAYIAELDAK	1	2	1	347839842		1722.88	2.45324e+06	0	0	0	0	0	0	0		High		30.72		0.0244001																				1
	ALREVSNLLIEHK	1	2	1	347839842		1521.87	548819	0	0	0	0	0	0	0		High		29.3		0.00834177																				1
	AGKPVTVETTVGTLR	4	2	1	347839842		1528.87	1.65807e+06	852284	0	0	2.64838e+06	0	0	0		High		27.55		0.0227651		High		24.42		0.0500553								High	41.05	0.00100903				0
	AGPNYQEGLK	2	1	1	347839842		1076.54	1.20679e+07	0	0	0	2.97909e+06	0	0	0		High		26.64		0.0346833														High	35.16	0.00484615				0
	VLFIGGGIANFTNVASTFK	4	2	1	347839842		1956.06	0	1.43542e+06	0	0	2.61872e+06	0	0	0								High		79.16		2.06276e-07								High	93.57	7.16453e-09				0
	SGLLALNK	2	2	1	347839842		815.499	0	0	0	0	1526829	0	0	687157									High		49.6		0.000240129							High	46.43	0.000498246				0
	APVIKPSPLPK	2	2	1	347839842		1146.72	0	0	0	0	1.31148e+06	0	0	372978									High		25.62		0.00555221							High	27.53	0.00438702				0
347841589	hypothetical protein BofuT4P114000025001 [Botrytis cinerea T4]	42.9	1	8	8	56	4.50329e+06	8.6822e+06	3.69754e+07	3.15962e+07	2.58676e+06	1.30268e+06	3.42997e+06	7.22911e+06	573.389	36.3	5	10	547.872	36.96	6	10	662.507	36.96	7	10	381.643	30.69	5	6	200.433	19.14	3	3	176.037	22.77	3	3	367.745	21.12	3	5	545.833	29.37	6	9	303	30.2822	5.21143
	Sequence	# PSMs	# Proteins	# Protein Groups	Protein Group Accessions	Modifications	MH+ [Da]	A2: Area	B2: Area	C2: Area	D2: Area	E2: Area	F2: Area	G2: Area	H2: Area	phosphoRS Site Probabilities	A4	G4	IonScore A4	IonScore G4	Exp Value A4	Exp Value G4	B4	H4	IonScore B4	IonScore H4	Exp Value B4	Exp Value H4	C4	IonScore C4	Exp Value C4	D4	IonScore D4	Exp Value D4	E4	IonScore E4	Exp Value E4	F4	IonScore F4	Exp Value F4	# Missed Cleavages
	LFDQQSSQGNVSSGSSK	11	1	1	347841589		1755.81	1.76083e+06	2.66352e+06	7.33548e+06	8.15114e+06	3.53061e+06	391303	1.1376e+06	1.83151e+06		High	High	90.19	103.48	3.10609e-08	1.44047e-09	High	High	110.2	98.02	3.06553e-10	4.98525e-09	High	112.55	1.79279e-10	High	99.82	3.49176e-09	High	103.85	1.32901e-09	High	54.75	0.000108194	0
	YGGGGNNSYGGGGGYGADDEDLK	11	1	1	347841589		2179.88	7.08085e+06	8.04313e+06	4.10886e+07	4.23007e+07	3.17277e+06	2.07175e+06	0	1.09351e+07		High		89.61		3.38033e-08		High	High	102.07	108.23	1.90607e-09	4.42675e-10	High	103.74	1.24476e-09	High	90.96	2.44913e-08	High	93.92	1.20842e-08	High	100	3.075e-09	0
	SGYGNEGYGGQQGGGYGGQQSGGYGGEER	11	1	1	347841589	N-Term(Acetyl)	2855.15	4.6682e+06	1.534e+07	6.2496e+07	4.43368e+07	0	1.44498e+06	8.32689e+06	8.92067e+06		High	High	89.14	92.88	5.25994e-08	2.24124e-08	High	High	90.58	80.06	3.74931e-08	4.28538e-07	High	103.33	2.00671e-09	High	93.44	1.98143e-08				High	47.92	0.000684488	0
	DEEGYGGQQGGGYGGEGR	6	1	1	347841589		1772.71	922636	0	5.48319e+06	0	0	0	825424	583322		High	High	83.91	76.94	8.18983e-08	4.13707e-07		High		69.64		2.16199e-06	High	77.25	3.85206e-07										0
	RQGGGESQGYYGGGGQGGQDEIR	6	1	1	347841589		2313.02	808997	1.17579e+06	4.42808e+06	4.45935e+06	0	0	0	0		High		33.7		0.0203052		High		47.35		0.000894615		High	53.31	0.000226796	High	41.12	0.00364319							1
	SGYGNEGYGGQQGGGYGGQQSGGYGGEERR	6	1	1	347841589	N-Term(Acetyl)	3011.25	0	2.29814e+06	7.34172e+06	4.28345e+06	0	0	0	883731								High	High	65.47	73.34	1.49416e-05	2.25467e-06	High	112.66	2.50946e-10	High	96.84	1.01333e-08							1
	RDEEGYGGQQGGGYGGEGR	4	1	1	347841589		1928.81	0	801483	4.32277e+06	0	0	0	0	735245								High	High	49.8	39.21	0.000353406	0.0040783	High	54.24	0.000132223										1
	HNIGNQDVDEEEAVNSHK	1	1	1	347841589		2034.91	0	0	0	0	1.05689e+06	0	0	0																				High	37.38	0.00749521				0
347836758	similar to 40S ribosomal protein S16 [Botrytis cinerea T4]	42.66	2	6	6	11	2.54976e+06	0	8.15423e+06	0	1.46305e+06	0	0	520052	177.428	18.18	2	4					108.05	14.69	2	2					70.282	16.78	3	3									52.2781	13.99	2	2	143	15.8906	10.1548
	Sequence	# PSMs	# Proteins	# Protein Groups	Protein Group Accessions	Modifications	MH+ [Da]	A2: Area	B2: Area	C2: Area	D2: Area	E2: Area	F2: Area	G2: Area	H2: Area	phosphoRS Site Probabilities	A4	G4	IonScore A4	IonScore G4	Exp Value A4	Exp Value G4	B4	H4	IonScore B4	IonScore H4	Exp Value B4	Exp Value H4	C4	IonScore C4	Exp Value C4	D4	IonScore D4	Exp Value D4	E4	IonScore E4	Exp Value E4	F4	IonScore F4	Exp Value F4	# Missed Cleavages
	VTGGGQTSQIYAIR	3	2	1	347836758		1450.76	4.28541e+06	0	1.53914e+07	0	0	0	0	0		High		66.75		3.77258e-06								High	86.66	4.13208e-08										0
	VYEPLLIVGLDR	2	2	1	347836758		1386.8	814106	0	0	0	0	0	0	0		High		47.63		0.000152737																				0
	FAGVDIR	2	2	1	347836758		777.425	0	0	917101	0	1.17808e+06	0	0	0														High	37.24	0.0034267				High	33.21	0.00866716				0
	TATAVAHCK	2	1	1	347836758	C8(Carbamidomethyl)	958.478	0	0	0	0	1.04893e+06	0	0	267188									High		33.74		0.0065091							High	38.1	0.00260201				0
	TLLVADNR	1	2	1	347836758		901.51	0	0	0	0	2162139	0	0	0																				High	30.73	0.0201176				0
	ASNQSVQCFGK	1	1	1	347836758	N-Term(Acetyl); C8(Carbamidomethyl)	1267.57	0	0	0	0	0	0	0	772917									High		36.27		0.00422526													0
154319043	mitochondrial ATP synthase epsilon chain domain-containing protein [Botrytis cinerea B05.10]	41.89	2	2	3	7	0	0	0	0	6.11824e+06	3.05351e+06	5.15539e+06	2.54683e+06		0															65.7248	31.08	2	2	71.58	22.97	1	1	64.61	22.97	1	2	86.9533	33.78	2	2	74	8.17816	10.0815
	Sequence	# PSMs	# Proteins	# Protein Groups	Protein Group Accessions	Modifications	MH+ [Da]	A2: Area	B2: Area	C2: Area	D2: Area	E2: Area	F2: Area	G2: Area	H2: Area	phosphoRS Site Probabilities	A4	G4	IonScore A4	IonScore G4	Exp Value A4	Exp Value G4	B4	H4	IonScore B4	IonScore H4	Exp Value B4	Exp Value H4	C4	IonScore C4	Exp Value C4	D4	IonScore D4	Exp Value D4	E4	IonScore E4	Exp Value E4	F4	IonScore F4	Exp Value F4	# Missed Cleavages
	NVADANAASMAEATSSS	4	1	1	154319043		1596.68	0	0	0	0	1.15808e+07	3.05351e+06	5.15539e+06	4.12111e+06			High		45.72		0.000668452		High		70.46		2.24874e-06							High	53.5	0.000111448	High	71.58	1.72019e-06	0
	RLAAER	1	3	2	472239105;154319043		715.421	0	0	0	0	655654	0	0	0																				High	30.17	0.0145684				1
	NVADANAASMAEATSSS	1	1	1	154319043	M10(Oxidation)	1612.68	0	0	0	0	0	0	4.18671e+06	0			High		31.89		0.0154991																			0
	ASGLTYNK	1	2	1	154319043		853.441	0	0	0	0	0	0	0	972561									High		34.62		0.00598824													0
347836381	similar to 60S ribosomal protein L17 [Botrytis cinerea T4]	41.62	3	6	6	38	3.26322e+06	4.14037e+06	3.46284e+06	6.76235e+06	9.35281e+06	4.80462e+06	4.70463e+06	3.54246e+06	168.297	41.62	6	7	81.29	19.65	2	3	177.874	25.43	3	7	175.308	30.64	4	6	168.037	36.42	5	6	61.39	5.78	1	3	128.648	11.56	2	4	87.7156	11.56	2	2	173	19.2812	10.6675
	Sequence	# PSMs	# Proteins	# Protein Groups	Protein Group Accessions	Modifications	MH+ [Da]	A2: Area	B2: Area	C2: Area	D2: Area	E2: Area	F2: Area	G2: Area	H2: Area	phosphoRS Site Probabilities	A4	G4	IonScore A4	IonScore G4	Exp Value A4	Exp Value G4	B4	H4	IonScore B4	IonScore H4	Exp Value B4	Exp Value H4	C4	IonScore C4	Exp Value C4	D4	IonScore D4	Exp Value D4	E4	IonScore E4	Exp Value E4	F4	IonScore F4	Exp Value F4	# Missed Cleavages
	SAEFLLGLLK	2	3	1	347836381		1090.65	235989	0	0	0	219010	0	0	0		High		47.63		0.0001146														High	29.04	0.00548849				0
	YAATEIESAK	8	2	1	347836381		1082.54	1.96072e+06	750349	1.38084e+06	4.23812e+06	1.47592e+07	1.31116e+06	894077	4.53377e+06		High	High	45.05	48.91	0.000651788	0.000267982	High	High	40.7	39.35	0.00177462	0.00239258	High	43.46	0.000935445	High	49.04	0.000258832	High	53.71	8.76733e-05	High	31.84	0.013911	0
	INPYMSNPCHIELILTEGEEVVQK	7	3	1	347836381	M5(Oxidation); C9(Carbamidomethyl)	2829.38	4.8343e+06	7.5304e+06	4.53395e+06	6.94279e+06	5.69645e+06	0	0	0		High		40.56		0.00477749		High		33.84		0.0216437		High	36.88	0.0111276	High	35.59	0.0142446	High	35.33	0.0154751				0
	GLDTGNLIVK	6	3	1	347836381		1029.59	1.27581e+06	0	640057	1.00577e+06	5.84712e+06	0	357464	2.55115e+06		High	High	39.75	44.73	0.00168951	0.000524958		High		66.58		3.15393e-06	High	41.77	0.00103783	High	49.77	0.000168175	High	63.49	6.98433e-06				0
	YAATEIESAK	8	2	1	347836381	T4(Phospho)	1162.5	0	0	2752598	1.16674e+07	0	4.80462e+06	9.0518e+06	0	Y(1): 0.0; T(4): 100.0; S(8): 0.0	High	High	27.54	46.18	0.0298655	0.00037956							High	24.61	0.0529287	High	41.16	0.00129769	High	29.47	0.0170034	High	28.9	0.0201611	0
	HIQVNQAPK	3	3	1	347836381		1034.57	2.99464e+06	0	0	1.67682e+06	7.45214e+06	0	0	0		High		27.42		0.0181134											High	36.1	0.00245471	High	31.21	0.0119958				0
	FLENVQEHK	1	3	1	347836381		1143.58	726267	0	0	0	0	0	0	0		High		26		0.0454651																				0
	INPYMSNPCHIELILTEGEEVVQK	3	3	1	347836381	C9(Carbamidomethyl)	2813.39	0	0	6.99586e+06	0	0	0	0	0														High	43.53	0.00204504										0
507414626	hypothetical protein BofuT4P114000012001 [Botrytis cinerea T4]	41.53	4	22	22	111	7.61695e+06	1.01761e+07	1.22451e+07	2.02903e+07	1.3037e+07	437825	879150	2.57393e+06	1376.86	36.64	19	35	404.149	17.59	8	12	480.645	18.08	8	13	945.967	27.85	12	23	491.172	28.83	13	15	51.8554	3.42	2	2	86.93	4.72	2	2	354.79	15.8	8	9	614	66.8155	5.45264
	Sequence	# PSMs	# Proteins	# Protein Groups	Protein Group Accessions	Modifications	MH+ [Da]	A2: Area	B2: Area	C2: Area	D2: Area	E2: Area	F2: Area	G2: Area	H2: Area	phosphoRS Site Probabilities	A4	G4	IonScore A4	IonScore G4	Exp Value A4	Exp Value G4	B4	H4	IonScore B4	IonScore H4	Exp Value B4	Exp Value H4	C4	IonScore C4	Exp Value C4	D4	IonScore D4	Exp Value D4	E4	IonScore E4	Exp Value E4	F4	IonScore F4	Exp Value F4	# Missed Cleavages
	IESALSDAMAQLEIEDSTSDDLK	11	3	1	507414626	M9(Oxidation)	2497.15	3.25066e+06	0	0	1.2542e+06	0	0	0	0		High		93.22		2.71804e-08											High	74.66	1.9527e-06							0
	IESALSDAMAQLEIEDSTSDDLK	16	3	1	507414626		2481.16	4.90848e+06	0	1.81212e+07	7.2446e+06	728609	0	0	0		High		91.36		4.25523e-08								High	105.07	1.91059e-09	High	110.9	4.56404e-10	High	47.35	0.000999539				0
	IINEPTAAAIAYGLGAGK	9	3	1	507414626		1729.95	2.618e+06	1.12038e+06	2.11611e+06	2.4955e+06	3.02612e+06	0	0	2.25231e+06		High		80.54		1.59837e-07		High	High	72.35	96.06	1.06525e-06	3.71613e-09	High	66.62	3.94165e-06	High	98.46	2.53758e-09	High	95.72	4.76892e-09				0
	DGSPFVQVEYLGEEK	7	3	1	507414626		1696.81	6.59224e+06	0	1.13947e+07	3.79742e+07	1.04934e+07	0	1.40572e+06	2.94206e+06		High	High	69.83	54.92	3.29655e-06	0.000107584		High		71.29		2.39995e-06	High	69.74	3.48767e-06	High	74.38	1.21098e-06	High	73.12	1.53815e-06				0
	AFSGTLDPVAQVLK	9	3	1	507414626		1445.8	1.5591e+06	682592	1.4726e+06	1.34086e+06	2.76601e+06	276400	352576	1.59622e+06		High	High	63.84	45.01	6.46419e-06	0.000503223	High	High	61.8	59.35	1.12318e-05	1.71314e-05	High	48.25	0.000258849	High	69.61	1.85973e-06	High	75.19	4.4647e-07	High	41.21	0.0012904	0
	VDEIVLVGGSTR	2	3	1	507414626		1244.68	950409	0	0	0	932917	0	0	0		High		56.43		3.74254e-05														High	57.2	3.07732e-05				0
	DAGAIAGLNVLR	3	3	1	507414626		1169.66	1.11562e+06	769829	0	0	0	0	0	1.25228e+06		High		56.28		1.93114e-05		High	High	46.52	60.77	0.000166381	6.28147e-06													0
	SANITIANSVGK	2	3	1	507414626		1174.64	2.14521e+06	1.32278e+06	0	0	0	0	0	0		High		53.58		6.7753e-05		High		49.34		0.000188006														0
	VEEIISDPTMSIK	1	3	1	507414626	M10(Oxidation)	1477.75	1.33082e+06	0	0	0	0	0	0	0		High		41.64		0.00179941																				0
	RTFTTVADNQQTVQFPVFQGER	3	1	1	507414626		2569.29	1.81922e+06	4.44256e+06	0	0	3.18665e+06	0	0	0		High		39.32		0.00534461		High		28.39		0.0644703								High	43.32	0.00205789				1
	ARFEDLNAK	2	3	1	507414626		1063.55	1.39717e+06	0	0	1.37188e+06	0	0	0	0		High		39.02		0.00190477											High	32.03	0.00961852							1
	LLSEFFDNK	4	3	1	507414626		1112.56	1.82904e+06	0	4.09136e+06	9.65101e+06	3.44338e+06	0	0	0		High		36.74		0.00330464								High	40.26	0.00145993	High	44.12	0.000600249	High	44.92	0.00051215				0
	TFTTVADNQQTVQFPVFQGER	4	1	1	507414626		2413.18	0	3.94417e+06	0	6.38657e+06	0	0	0	0		High		34.93		0.0124369		High		40.35		0.00364877					High	40.91	0.00316275							0
	DIQSWPFTVVDK	4	3	1	507414626		1434.73	1.70398e+06	0	2.67246e+06	9.70503e+06	1.1057e+06	0	0	0		High		33.94		0.0100508								High	32.45	0.0135387	High	41.97	0.00165186	High	31.03	0.0205104				0
	LSSSEIEK	6	3	1	507414626		892.462	6.98546e+06	1.24135e+06	3.01551e+06	7.5463e+06	1.06796e+07	0	0	2.52742e+06		High		32.58		0.0078671		High	High	39.51	31.24	0.0015952	0.0107106	High	29.52	0.0157478	High	41.52	0.00100419	High	28.61	0.0196252				0
	MVADAAEFK	1	3	1	507414626	M1(Oxidation)	997.466	680187	0	0	0	0	0	0	0		High		31.76		0.0156033																				0
	NTIFDIK	1	3	1	507414626		850.467	853201	0	0	0	0	0	0	0		High		29.51		0.0153363																				0
	AVITVPAYFNDNQR	2	3	1	507414626		1607.82	9.27315e+06	0	0	0	1.79381e+07	0	0	0		High		29.39		0.0296907														High	35.1	0.00825109				0
	ERLIGESAK	1	3	1	507414626		1002.56	790083	0	0	0	0	0	0	0		High		26.71		0.0445806																				1
	DLSNDPR	2	3	1	507414626		816.385	1.2262e+06	0	0	0	0	599250	0	0		High		26.38		0.0269269																	High	24.62	0.0243326	0
	MVADAAEFK	3	3	1	507414626		981.47	1.73758e+06	0	0	0	2.67453e+06	0	0	1.02871e+06		High		25.05		0.0592392			High		42.4		0.00115951							High	30.86	0.0151355				0
	SINPDEAVAYGAAVQAGILSGK	4	3	1	507414626		2131.1	0	1.82263e+06	0	1.44568e+06	0	0	0	0								High		65.89		7.62591e-06					High	53.74	0.000122574							0
	LSSSEIEK	1	3	1	507414626	S3(Phospho)	972.429	0	2.21415e+07	0	0	0	0	0	0	S(2): 3.9; S(3): 48.0; S(4): 48.0							High		28.13		0.0273792														0
	SANITIANSVGKLSSSEIEK	7	3	1	507414626	S16(Phospho)	2128.05	0	0	7.21953e+06	7.42546e+06	0	0	0	0	S(1): 0.0; T(5): 0.0; S(9): 0.0; S(14): 3.3; S(15): 48.3; S(16): 48.3													High	38.35	0.00484712	High	39.49	0.00395861							1
	SSDDAFSK	3	3	1	507414626		856.368	0	0	0	1.31916e+07	6.29409e+06	0	0	1.48583e+06									High		34.91		0.00337378				High	31.02	0.00759051	High	28.28	0.014265				0
	VEEIISDPTMSIK	3	3	1	507414626		1461.75	0	0	0	0	2.07378e+06	0	0	576642									High		50.53		0.000210215							High	40.15	0.00224607				0
347828936	similar to ATP synthase subunit d [Botrytis cinerea T4]	41.38	1	6	6	22	1.7216e+06	2.28629e+06	1.31663e+06	6.15672e+06	8.2076e+06	2.54971e+06	886550	3.52514e+06	96.3625	16.67	3	3	94.0983	16.09	3	3	38.79	5.75	1	1	161.391	26.44	3	5	95.1893	20.11	4	4	29.64	5.75	1	1	53.6799	11.49	2	2	88.0701	16.09	3	3	174	19.3682	8.99756
	Sequence	# PSMs	# Proteins	# Protein Groups	Protein Group Accessions	Modifications	MH+ [Da]	A2: Area	B2: Area	C2: Area	D2: Area	E2: Area	F2: Area	G2: Area	H2: Area	phosphoRS Site Probabilities	A4	G4	IonScore A4	IonScore G4	Exp Value A4	Exp Value G4	B4	H4	IonScore B4	IonScore H4	Exp Value B4	Exp Value H4	C4	IonScore C4	Exp Value C4	D4	IonScore D4	Exp Value D4	E4	IonScore E4	Exp Value E4	F4	IonScore F4	Exp Value F4	# Missed Cleavages
	AIETFEAQAIK	2	1	1	347828936		1220.65	2.09409e+06	5.78409e+06	0	0	0	0	0	0		High		51.51		0.000118308		High		54.96		5.48945e-05														0
	VQALSEQPTK	7	1	1	347828936		1100.6	2.09639e+06	633501	1.31663e+06	1.66011e+06	6.02215e+06	0	440016	4.56405e+06		High	High	39.29	38.5	0.00159566	0.00191399	High	High	44.31	46.72	0.000502272	0.000288363	High	38.79	0.00235851	High	39.93	0.00137702	High	41.39	0.000983874				0
	VSQSLGLK	3	1	1	347828936		831.493	974328	0	0	0	4.96289e+06	0	0	2.69047e+06		High		37.42		0.00368608			High		45.2		0.00061456							High	49.17	0.000248173				0
	TAQLVSK	2	1	1	347828936		746.441	0	441286	0	0	4.84458e+06	0	0	0								High		24.97		0.0458524								High	28.01	0.02277				0
	NIEEARPFEDLTVDEVAAARPDIDEK	3	1	1	347828936		2942.43	0	0	0	4.41984e+06	0	0	0	0																	High	55.61	0.000147012							0
	NTAVVDEIEK	5	1	1	347828936		1117.57	0	0	0	12390198	1.36378e+07	2.54971e+06	1.33308e+06	3.32089e+06			High		32.96		0.00956009		High		39.34		0.00232243				High	39.63	0.00205808	High	40.01	0.00188565	High	29.64	0.0205334	0
347831814	similar to ATP synthase subunit alpha [Botrytis cinerea T4]	41.34	2	22	22	116	6.40906e+06	3.49473e+06	1.35974e+07	2.83809e+07	3.72894e+07	4.22815e+06	4.26603e+06	9.30267e+06	669.626	32.31	17	21	537.986	19.13	9	12	605.215	27.44	15	21	555.263	23.83	12	16	683.129	28.34	14	21	271.809	10.47	6	7	297.456	15.34	7	8	320.013	14.26	8	10	554	59.8134	9.1001
	Sequence	# PSMs	# Proteins	# Protein Groups	Protein Group Accessions	Modifications	MH+ [Da]	A2: Area	B2: Area	C2: Area	D2: Area	E2: Area	F2: Area	G2: Area	H2: Area	phosphoRS Site Probabilities	A4	G4	IonScore A4	IonScore G4	Exp Value A4	Exp Value G4	B4	H4	IonScore B4	IonScore H4	Exp Value B4	Exp Value H4	C4	IonScore C4	Exp Value C4	D4	IonScore D4	Exp Value D4	E4	IonScore E4	Exp Value E4	F4	IonScore F4	Exp Value F4	# Missed Cleavages
	TNESDLLATIDK	7	2	1	347831814		1319.67	3.29865e+06	1.59668e+06	3.71081e+06	2.22755e+07	3.01109e+07	0	2.02872e+06	7.42952e+06		High	High	79.08	60.25	2.70672e-07	2.06749e-05	High	High	66.27	60.72	5.12224e-06	1.85543e-05	High	58.14	3.38383e-05	High	65.35	6.5788e-06	High	55.64	5.92188e-05				0
	EVAAFAQFGSDLDAATK	13	2	1	347831814		1740.85	3.33776e+06	3.70535e+06	3.44756e+06	5.95011e+06	7.62829e+06	1.37494e+06	0	0		High	High	68.62	50.25	4.12213e-06	0.000301627	High		61.94		1.89681e-05		High	53.98	0.000122583	High	67.09	6.11708e-06	High	75.05	9.9253e-07	High	68.22	4.78348e-06	0
	HALIIFDDLSK	4	2	1	347831814		1271.7	1.71698e+06	1.28144e+06	1.36185e+06	1.43099e+06	0	0	0	0		High		59.22		2.2379e-05		High		55.9		4.80664e-05		High	29.23	0.0220291	High	63.3	8.67649e-06							0
	VIDALGNPIDGK	6	2	1	347831814		1211.66	5.29964e+06	0	3.36906e+06	0	0	0	1.55027e+06	7.66439e+06		High	High	57.65	62.12	1.8038e-05	6.4445e-06		High		45.67		0.000289991	High	62.41	6.54493e-06										0
	GVQEESGLAETGR	7	2	1	347831814		1332.64	5.12987e+06	2.82695e+06	0	4.58884e+07	43298666	8.8057e+06	3.42999e+06	7.94909e+06		High	High	56.33	68	6.01812e-05	4.08902e-06	High	High	85.8	79.54	6.41785e-08	2.86827e-07				High	81.28	1.81715e-07	High	76.65	5.68795e-07	High	58.63	3.34495e-05	0
	VLSVGDGIAR	8	2	1	347831814		986.563	4.3174e+06	1.48368e+06	3.67519e+06	4.27005e+06	2.00895e+07	1.77294e+06	1.5955e+06	6.55538e+06		High	High	53.52	44.27	6.49162e-05	0.000546201	High	High	57.68	49.41	2.49088e-05	0.000167245	High	55.3	4.30877e-05	High	47.87	0.000238426	High	43.97	0.000585265	High	36.03	0.00364211	0
	VHGMSNVQAEELVEFASGVK	5	2	1	347831814	M4(Oxidation)	2147.04	6.95236e+06	0	9.20352e+06	2.16708e+06	0	0	0	0		High		48.38		0.000661437								High	46.14	0.00107747	High	40.44	0.0040845							0
	LFLAQYR	4	2	1	347831814		910.515	1.35517e+06	0	1.38533e+06	1.10526e+06	1.66604e+06	0	0	0		High		47.27		0.000205312								High	46.9	0.000224591	High	46.9	0.00022357	High	34.03	0.00434903				0
	STVAQLVK	5	2	1	347831814		845.509	3.95516e+06	0	5.95252e+06	0	2.18916e+06	993705	1.71756e+06	0		High	High	46.06	29.48	0.000375329	0.017077							High	38.16	0.00269615				High	39.8	0.0015864	High	41.64	0.00103851	0
	ASPTEVSSILEQR	11	2	1	347831814		1416.73	5.89089e+06	3.8805e+06	1.53442e+07	1.69789e+07	3.84586e+07	0	7.33939e+06	1.22945e+07		High	High	45.41	41.09	0.000617202	0.00170779	High	High	49.97	62.82	0.000221022	1.26159e-05	High	55.91	5.62904e-05	High	53.29	0.00011439	High	61.58	1.52558e-05				0
	IRGVQEESGLAETGR	8	2	1	347831814		1601.82	2.64584e+06	2.89832e+06	0	7.88465e+06	6.68794e+06	2.10581e+06	0	2.71982e+06		High		41.39		0.0021166		High	High	56.59	39.93	5.99732e-05	0.00277944				High	40.03	0.00288004	High	65.84	7.12783e-06	High	53.91	0.000117869	1
	APGILPR	3	2	1	347831814		723.451	1.12144e+06	0	0	0	4529279	0	0	0		High		38.07		0.00103558														High	29.25	0.00295236				0
	SVDAMVPIGR	3	2	1	347831814		1044.55	806059	0	0	1.34551e+06	4.30105e+06	0	0	0		High		34.42		0.00683065											High	49.58	0.000139345	High	44.37	0.000575812				0
	VGSAAQLK	6	2	1	347831814		773.452	6.38392e+06	1.72771e+06	8.99588e+06	3.14704e+06	0	1.63984e+06	0	5.49211e+06		High		33.68		0.010478		High	High	28.81	44.33	0.0321572	0.00090215	High	32.92	0.0124818	High	37.25	0.00460552				High	46.97	0.000491223	0
	SVDAMVPIGR	2	2	1	347831814	M5(Oxidation)	1060.55	1.1017e+06	0	0	0	5.78558e+06	0	0	0		High		32.66		0.0118698														High	38.05	0.00270265				0
	VHGMSNVQAEELVEFASGVK	2	2	1	347831814		2131.05	2.19227e+06	0	1.64522e+07	0	0	0	0	0		High		29.47		0.0468865								High	33.51	0.0185839										0
	TLEENDAMK	4	2	1	347831814	M8(Oxidation)	1066.47	1.2732e+06	0	0	7.28868e+06	3.94975e+06	0	0	1.24015e+06		High		28.07		0.0194164			High		34.59		0.00394454				High	30	0.01135	High	28.27	0.0179468				0
	EAYPGDVFYLHSR	1	2	1	347831814		1553.74	1.43982e+06	0	0	0	0	0	0	0		High		28.03		0.0491083																				0
	ELIIGDR	2	2	1	347831814		815.461	1.29983e+06	0	1.25108e+06	0	0	0	0	0		High		23.19		0.0592471								High	23.44	0.0609147										0
	GMCMNLEAGQVGVVLFGSDR	5	2	1	347831814	M2(Oxidation); C3(Carbamidomethyl); M4(Oxidation)	2171.99	0	1.63613e+06	0	0	1.24668e+06	0	0	0								High		83.02		2.18262e-07								High	46.92	0.000817008				0
	STVAQLVKTLEENDAMK	1	2	1	347831814		1876.97	0	0	3.13716e+06	0	0	0	0	0														High	47.49	0.000575708										1
	STVAQLVKTLEENDAMK	2	2	1	347831814	M16(Oxidation)	1892.96	0	0	1.20137e+06	0	0	0	0	0														High	40.26	0.00325423										1
	TLEENDAMK	1	2	1	347831814		1050.48	0	0	4.14051e+06	0	0	0	0	0														High	37.2	0.00220081										0
	RSTVAQLVK	1	2	1	347831814		1001.61	0	0	3.64018e+06	0	0	0	0	0														High	35.6	0.00280931										1
	RTGEIVDVPVGMEMLGR	1	1	1	347831814		1858.95	0	0	563042	0	0	0	0	0														High	32.21	0.0152698										1
	TAVALDAMLNQK	1	2	1	347831814	M8(Oxidation)	1290.67	0	0	0	0	2.94056e+06	0	0	0																				High	60.24	1.84043e-05				0
	TAVALDAMLNQK	2	2	1	347831814		1274.68	0	0	0	0	2.45663e+06	0	0	0																				High	52.75	0.000101399				0
	RTGEIVDVPVGMEMLGR	1	1	1	347831814	M12(Oxidation); M14(Oxidation)	1890.94	0	0	0	0	1.59534e+06	0	0	0																				High	31.34	0.0220354				1
154318598	GTP-binding protein ypt1 [Botrytis cinerea B05.10]	41.29	6	4	7	38	6.07201e+06	5.19788e+06	9.30219e+06	4.46826e+06	3.8065e+06	5.05129e+06	0	0	460.489	37.31	6	13	221.274	15.92	2	6	306.965	34.33	5	9	164.978	15.92	2	5	123.911	14.43	2	4	51.74	10.45	1	1									201	22.1871	5.43994
	Sequence	# PSMs	# Proteins	# Protein Groups	Protein Group Accessions	Modifications	MH+ [Da]	A2: Area	B2: Area	C2: Area	D2: Area	E2: Area	F2: Area	G2: Area	H2: Area	phosphoRS Site Probabilities	A4	G4	IonScore A4	IonScore G4	Exp Value A4	Exp Value G4	B4	H4	IonScore B4	IonScore H4	Exp Value B4	Exp Value H4	C4	IonScore C4	Exp Value C4	D4	IonScore D4	Exp Value D4	E4	IonScore E4	Exp Value E4	F4	IonScore F4	Exp Value F4	# Missed Cleavages
	GAHGICVVYDVTDMDSFNNVK	11	3	1	154318598	C6(Carbamidomethyl); M14(Oxidation)	2357.05	7.53485e+06	8.62264e+06	1.48691e+06	6.51889e+06	6.67544e+06	5.05129e+06	0	0		High		78.97		5.92627e-07		High		47.11		0.000921128		High	48.45	0.000651576	High	42.61	0.00258513	High	48.03	0.000739772	High	51.74	0.000311161	0
	FADDTYTESYISTIGVDFK	4	2	1	154318598		2172	1.57689e+06	0	2.0198e+06	0	0	0	0	0		High		66.58		1.00882e-05								High	67.78	7.4526e-06										0
	LQIWDTAGQER	10	8	3	154318598;347841066;347838050		1316.66	8.41213e+06	1.77312e+06	11891398	2.16426e+06	0	0	0	0		High		53.55		9.69247e-05		High		55.34		6.33079e-05		High	53.17	0.000108679	High	48.11	0.000314459							0
	GAHGICVVYDVTDMDSFNNVK	7	3	1	154318598	C6(Carbamidomethyl)	2341.06	4.10902e+06	3.60177e+06	1.39954e+07	6.77226e+06	0	0	0	0		High		52.97		0.000244508		High		52.84		0.000260258		High	64.75	1.68488e-05	High	43.6	0.00216294							0
	SCLLLR	1	3	1	154318598	C2(Carbamidomethyl)	761.433	568242	0	0	0	0	0	0	0		High		36.72		0.00285171																				0
	LLLIGDSGVGK	2	4	2	154318598;347841066		1071.64	1.15737e+06	0	0	0	0	0	0	0		High		34.69		0.00329437								High	25.3	0.0289219										0
	TIELDGK	2	3	2	154318598;347841066		775.419	2.26906e+06	0	1.45779e+06	0	0	0	0	0		High		28.67		0.0220726								High	31.43	0.0115112										0
	YATEGVNK	1	3	1	154318598		881.436	0	0	0	0	937552	0	0	0																				High	36.22	0.00329518				0
347832208	similar to vacuolar ATP synthase subunit E (V-ATPase E subunit) (Vacuolar proton pump E subunit) [Botrytis cinerea T4]	41.21	1	7	7	15	1.16933e+06	861231	421565	4.74295e+06	2.61119e+06	0	0	636996	110.852	10.55	2	3	83.3407	7.04	1	2	47.58	7.04	1	1	126.617	16.58	3	3	142.848	24.12	4	4									81.7048	11.56	2	2	199	22.5048	8.86572
	Sequence	# PSMs	# Proteins	# Protein Groups	Protein Group Accessions	Modifications	MH+ [Da]	A2: Area	B2: Area	C2: Area	D2: Area	E2: Area	F2: Area	G2: Area	H2: Area	phosphoRS Site Probabilities	A4	G4	IonScore A4	IonScore G4	Exp Value A4	Exp Value G4	B4	H4	IonScore B4	IonScore H4	Exp Value B4	Exp Value H4	C4	IonScore C4	Exp Value C4	D4	IonScore D4	Exp Value D4	E4	IonScore E4	Exp Value E4	F4	IonScore F4	Exp Value F4	# Missed Cleavages
	IDINNTFEER	5	1	1	347832208		1250.6	1.57064e+06	0	0	8.53152e+06	3.02158e+06	0	0	728822		High		57.23		3.64276e-05			High		57.18		3.27338e-05				High	57.74	3.26439e-05	High	53.23	8.12823e-05				0
	LLQDNALPSVR	1	1	1	347832208		1225.69	768016	0	0	0	0	0	0	0		High		28.34		0.00989245																				0
	NLLLEGMYALDEGK	3	1	1	347832208		1565.79	0	861231	421565	1.10721e+06	0	0	0	0								High		51.36		0.000225191		High	47.58	0.000540332	High	69.79	3.29032e-06							0
	NLLLEGMYALDEGK	1	1	1	347832208	M7(Oxidation)	1581.78	0	712310	0	0	0	0	0	0								High		45.61		0.000736436														0
	DVTVSIDEK	1	1	1	347832208		1005.51	0	0	0	4590118	0	0	0	0																	High	29.84	0.0217362							0
	NPLPEESAGGLSIVGGGGK	1	1	1	347832208		1738.9	0	0	0	0	3.61737e+06	0	0	0																				High	68.7	3.59499e-06				0
	MSQQITQSTVANK	2	1	1	347832208		1435.72	0	0	0	0	1.12626e+06	0	0	545170									High		43.62		0.00103196							High	39.42	0.00275434				0
	YTEILK	1	1	1	347832208		766.435	0	0	0	0	1.19461e+06	0	0	0																				High	32.68	0.00202316				0
347835237	similar to 60S acidic ribosomal protein P1 [Botrytis cinerea T4]	41.18	2	2	2	6	1.99671e+06	0	1.10367e+06	4.858e+06	0	0	0	0	60.7	14.29	1	2		0			33.99	14.29	1	1	224.76	41.18	2	3										0				0			119	12.2541	4.31006
	Sequence	# PSMs	# Proteins	# Protein Groups	Protein Group Accessions	Modifications	MH+ [Da]	A2: Area	B2: Area	C2: Area	D2: Area	E2: Area	F2: Area	G2: Area	H2: Area	phosphoRS Site Probabilities	A4	G4	IonScore A4	IonScore G4	Exp Value A4	Exp Value G4	B4	H4	IonScore B4	IonScore H4	Exp Value B4	Exp Value H4	C4	IonScore C4	Exp Value C4	D4	IonScore D4	Exp Value D4	E4	IonScore E4	Exp Value E4	F4	IonScore F4	Exp Value F4	# Missed Cleavages
	AAGIEDVEPIWTSLFAK	4	2	1	347835237		1846.96	1.99671e+06	0	1.10367e+06	4.95614e+06	0	0	0	0		High		44.75		0.000854162								High	33.99	0.00985592	High	45.46	0.000718226							0
	DLLLNVGSGGGAAPAAAGAAAGGDAAAPAEEK	2	2	1	347835237		2720.35	0	0	0	4.75986e+06	0	0	0	0																	High	118.3	5.79071e-11							0
347839840	CND6, similar to ATP-citrate synthase subunit [Botrytis cinerea T4]	41.16	2	22	22	177	7.20527e+08	8.34175e+08	1.11847e+09	1.06278e+09	3.68986e+08	8.21866e+08	2.97093e+08	1.50468e+08	1522.78	33.99	17	46	1169.84	25.76	11	32	1007.29	20.58	10	28	721.329	15.55	6	14	376.941	12.8	7	13	691.026	9.91	6	23	327.976	7.62	3	11	338.052	11.43	5	10	656	71.3997	8.25049
	Sequence	# PSMs	# Proteins	# Protein Groups	Protein Group Accessions	Modifications	MH+ [Da]	A2: Area	B2: Area	C2: Area	D2: Area	E2: Area	F2: Area	G2: Area	H2: Area	phosphoRS Site Probabilities	A4	G4	IonScore A4	IonScore G4	Exp Value A4	Exp Value G4	B4	H4	IonScore B4	IonScore H4	Exp Value B4	Exp Value H4	C4	IonScore C4	Exp Value C4	D4	IonScore D4	Exp Value D4	E4	IonScore E4	Exp Value E4	F4	IonScore F4	Exp Value F4	# Missed Cleavages
	PSATASGAQGNANDNIR	33	2	1	347839840		1643.77	221155657	2.31924e+08	5.70015e+08	3.78605e+08	1.26883e+08	3.62648e+08	1.81212e+08	2.62823e+08		High	High	116.48	106.33	7.16324e-11	7.26364e-10	High	High	110.17	92.58	3.01946e-10	1.73076e-08	High	119.18	3.76838e-11	High	120.05	3.32648e-11	High	102.82	1.63249e-09	High	106.86	6.47038e-10	0
	NCGAFSAEEAEDYMK	5	1	1	347839840	C2(Carbamidomethyl)	1721.68	3.62208e+06	0	4.26849e+06	2.93323e+06	0	0	0	0		High		75.63		5.22436e-07								High	69.95	1.99787e-06	High	63.43	8.98804e-06							0
	MLDYALAVESVTTSK	2	2	1	347839840	M1(Oxidation)	1643.82	1.96685e+06	2.27459e+06	0	0	0	0	0	0		High		72.65		1.6216e-06		High		61.46		1.95057e-05														0
	FGGALDGAAEEFTK	6	2	1	347839840		1412.67	2.27841e+06	941764	0	4.23148e+06	0	933490	0	0		High		68.58		3.52929e-06		High		63.14		1.36609e-05					High	77.67	4.70254e-07				High	52.82	0.00013739	0
	HEDVDTVVNFASSR	3	2	1	347839840		1575.74	6.00261e+06	0	6.46778e+06	0	0	0	0	0		High		65.91		7.21902e-06								High	67.92	4.93994e-06										0
	NCGAFSAEEAEDYMK	3	1	1	347839840	C2(Carbamidomethyl); M14(Oxidation)	1737.67	3.0991e+06	1.26072e+06	0	0	0	0	0	0		High		63.89		6.22687e-06		High		62.16		9.15243e-06														0
	AMAKHEDVDTVVNFASSR	3	2	1	347839840	M2(Oxidation)	1992.95	6.93848e+06	2.20594e+06	9.55767e+06	0	0	0	0	0		High		62.21		2.92471e-05		High		36.51		0.0106541		High	65.37	1.39393e-05										1
	TPSVAGIIYTFGGQFVSK	8	2	1	347839840		1871.99	534957	856470	0	0	0	0	0	0		High		61.43		1.90654e-05		High		84.85		9.14917e-08														0
	TEVQFGHAGSFANSQLETAATK	12	2	1	347839840		2294.11	2.74043e+07	2.92722e+07	7.48056e+07	2.6564e+07	9.28678e+06	5.11923e+06	1.55773e+06	4.81408e+06		High	High	58.36	45.01	6.22184e-05	0.00134088	High	High	56.32	43.07	9.88219e-05	0.00201215	High	56.4	9.82782e-05	High	42.68	0.00232529	High	53.84	0.000176165	High	54.25	0.000161986	0
	FAAPSRPLSPR	51	2	1	347839840	S9(Phospho)	1278.64	1.91302e+09	2.24133e+09	2710596632	2783175230	9.706e+08	1.92617e+09	7.0851e+08	1.83766e+08	S(5): 0.0; S(9): 100.0	High	High	54.82	42.37	6.74052e-05	0.00116465	High	High	46.93	41.88	0.000407564	0.00133294	High	40.85	0.00178016	High	37.87	0.00333959	High	48.14	0.000308458	High	39.9	0.00221543	0
	SVYQSTMELLQYPQIK	4	2	1	347839840		1927.98	4.41242e+06	0	1.03334e+07	0	0	0	0	0		High		53.48		0.000131931								High	49.93	0.000276928										0
	SVYQSTMELLQYPQIK	5	2	1	347839840	M7(Oxidation)	1943.98	2.84711e+06	1.26663e+06	0	0	0	0	0	0		High		50.83		0.000237486		High		37.38		0.00525579														0
	MYWGTSETLLPVYQDVEK	2	2	1	347839840	M1(Oxidation)	2175.03	2.8595e+06	0	0	0	0	0	0	0		High		48.5		0.000600328																				0
	AMAKHEDVDTVVNFASSR	3	2	1	347839840		1976.95	785582	0	1.00646e+07	0	0	0	0	0		High		41.19		0.00305271								High	60.94	3.31816e-05										1
	YQADPECK	1	2	1	347839840	C7(Carbamidomethyl)	1010.42	4.75e+06	0	0	0	0	0	0	0		High		38.91		0.0011182																				0
	SIGLIAHYLDQK	2	1	1	347839840		1357.75	750540	0	0	0	0	0	0	0		High		35.2		0.00548121																				0
	MLDYALAVESVTTSKK	1	2	1	347839840	M1(Oxidation)	1771.91	651373	0	0	0	0	0	0	0		High		33.45		0.0117031																				1
	LVAAGTIVPQPEPIVPK	5	2	1	347839840		1729.03	2.29187e+06	0	929674	0	1.26826e+06	0	0	1.22442e+06		High		33.27		0.0031274			High		27.6		0.00590852	High	17.05	0.190754				High	31.78	0.00225673				0
	GSVGYVSK	4	2	1	347839840		796.42	2.45032e+06	399778	0	0	1.97045e+06	0	0	669059		High		30.19		0.0154108		High	High	24.95	34.31	0.0515022	0.00596796							High	33.12	0.00784921				0
	SIAIIAEGVPERR	2	2	1	347839840		1410.81	2.76567e+06	0	0	0	0	0	0	0		High		25.74		0.0177086																				1
	ILVLLGEVGGVEEYR	2	2	1	347839840		1645.92	0	1.20466e+06	0	0	0	0	0	0								High		68.33		2.1226e-06														0
	PSATASGAQGNANDNIR	1	2	1	347839840	S2(Phospho)	1723.74	0	245540	0	0	0	0	0	0	S(2): 91.3; T(4): 7.9; S(6): 0.7							High		36.13		0.00666741														0
	FAAPSRPLSPR	8	2	1	347839840	S5(Phospho); S9(Phospho)	1358.6	0	0	1.71091e+08	0	0	0	0	0	S(5): 100.0; S(9): 100.0							High		25.35		0.0590779		High	27.35	0.0347906	High	27.51	0.0335322							0
	MYWGTSETLLPVYQDVEK	2	2	1	347839840		2159.04	0	0	3.53062e+06	0	0	0	0	0														High	56.41	8.68528e-05										0
	PSATASGAQGNANDNIRR	4	2	1	347839840		1799.88	0	0	1.4059e+07	0	9.47475e+06	2.86553e+07	0	0														High	44.2	0.00135538				High	42.67	0.0019359	High	43.3	0.00166748	1
	DAGFHVPDTFEDMPAVLASVYEK	2	2	1	347839840		2538.18	0	0	0	2.17702e+06	0	0	0	0																	High	39.67	0.00626329							0
	DAGFHVPDTFEDMPAVLASVYEK	1	2	1	347839840	M13(Oxidation)	2554.18	0	0	0	7.32401e+06	0	0	0	0																	High	38.63	0.00767008							0
	RLPDYASK	1	1	1	347839840		949.51	0	0	0	0	1.31824e+06	0	0	0																				High	43.59	0.000689097				1
	RFAAPSRPLSPR	1	2	1	347839840	S10(Phospho)	1434.74	0	0	0	0	0	1.7678e+08	0	0	S(6): 0.0; S(10): 100.0																						High	31.63	0.0151155	1
347836733	similar to 40S ribosomal protein S22 [Botrytis cinerea T4]	40.77	1	5	5	22	3.08639e+06	2.31386e+06	5.57056e+06	4.27114e+06	7.59907e+06	1.56136e+06	1.19097e+06	3.1898e+06	125.836	28.46	3	3	140.368	17.69	2	3	129.913	23.08	2	2	127.46	25.38	3	3	119.592	17.69	2	2	194.461	22.31	3	4	119.225	22.31	3	3	49.064	10	2	2	130	14.6349	9.89111
	Sequence	# PSMs	# Proteins	# Protein Groups	Protein Group Accessions	Modifications	MH+ [Da]	A2: Area	B2: Area	C2: Area	D2: Area	E2: Area	F2: Area	G2: Area	H2: Area	phosphoRS Site Probabilities	A4	G4	IonScore A4	IonScore G4	Exp Value A4	Exp Value G4	B4	H4	IonScore B4	IonScore H4	Exp Value B4	Exp Value H4	C4	IonScore C4	Exp Value C4	D4	IonScore D4	Exp Value D4	E4	IonScore E4	Exp Value E4	F4	IonScore F4	Exp Value F4	# Missed Cleavages
	TSVLNDALNAINNAEK	9	1	1	347836733		1686.87	2.63484e+06	3.91267e+06	6.63931e+06	11120755	7.49919e+06	2.79047e+06	2596175	0		High	High	84.43	80.01	9.46519e-08	2.61896e-07	High		101.72		1.74301e-09		High	103.36	1.21788e-09	High	100.78	2.20599e-09	High	100.36	2.42999e-09	High	101.77	1.75965e-09	0
	HGYIGEFEEVDDHR	2	1	1	347836733		1702.74	3.82575e+06	0	4.50181e+06	0	0	0	0	0		High		36.39		0.00672772								High	40.12	0.00285015										0
	TGVISPR	7	1	1	347836733		729.425	2.79857e+06	715052	0	1.35396e+06	7.69894e+06	515313	457172	2.81832e+06		High	High	34.04	36.27	0.00788915	0.00472096	High	High	39.82	36.56	0.00208463	0.00441601				High	37.8	0.00331917	High	38.27	0.00297872	High	31.78	0.0132749	0
	RQVLIRPSSK	1	1	1	347836733		1183.73	0	0	0	338715	0	0	0	0																	High	21.04	0.0540676							1
	IEDFEK	3	1	1	347836733		780.377	0	0	0	0	0	1.37828e+06	519558	3.56129e+06			High		31.33		0.00600009		High		31.99		0.00515416										High	30.95	0.00654874	0
269969565	RecName: Full=40S ribosomal protein S1	40.63	1	11	11	34	3.45468e+06	2.81839e+06	5.79972e+06	7.27388e+06	3.17691e+06	2.8374e+06	435051	2.06189e+06	240.885	31.25	8	10	141.983	17.58	3	5	84.6296	16.02	3	4	142.922	16.02	3	4	147.692	17.19	5	5	53.5454	12.5	2	2	50.57	4.3	1	1	94.6608	12.89	3	3	256	29.228	9.99365
	Sequence	# PSMs	# Proteins	# Protein Groups	Protein Group Accessions	Modifications	MH+ [Da]	A2: Area	B2: Area	C2: Area	D2: Area	E2: Area	F2: Area	G2: Area	H2: Area	phosphoRS Site Probabilities	A4	G4	IonScore A4	IonScore G4	Exp Value A4	Exp Value G4	B4	H4	IonScore B4	IonScore H4	Exp Value B4	Exp Value H4	C4	IonScore C4	Exp Value C4	D4	IonScore D4	Exp Value D4	E4	IonScore E4	Exp Value E4	F4	IonScore F4	Exp Value F4	# Missed Cleavages
	IVEVSLADLQK	8	1	1	269969565		1214.7	1.19697e+06	1.64428e+06	0	1.90613e+06	2.80289e+06	210634	435051	3070690		High	High	45.12	50.57	0.000339909	7.93686e-05	High	High	56.74	50.37	2.34079e-05	0.000101476				High	57.56	1.58726e-05	High	64.15	4.24974e-06	High	26.81	0.0205322	0
	TTDDYLLR	2	1	1	269969565		996.499	587342	0	0	0	2.40683e+06	0	0	0		High		43.53		0.00094045														High	42.4	0.00114513				0
	EASTCTLTQLTAK	3	1	1	269969565	C5(Carbamidomethyl)	1423.71	3.43707e+06	2.2066e+06	0	0	0	0	0	0		High		42.78		0.0013998		High		39.72		0.00282648														0
	TTYAASSQIR	2	1	1	269969565		1097.56	1.82894e+06	0	0	0	3471691	0	0	0		High		42.76		0.000836868														High	39.99	0.00158364				0
	FDLGALLNLHGESNTDEQGQK	9	1	1	269969565		2286.1	5.09802e+06	4.60428e+06	1.61612e+07	1.85705e+07	0	5.46417e+06	0	0		High		39.19		0.00537446		High		34.66		0.0145683		High	33.41	0.02002	High	43.49	0.00202814				High	43.71	0.00185135	0
	APSSFQIR	3	1	1	269969565		905.484	479352	0	0	0	3.25614e+06	0	0	2.13183e+06		High		34.94		0.00599572			High		46.62		0.000407232							High	45.8	0.00049186				0
	KKMTEIIQR	1	1	1	269969565	M3(Oxidation)	1162.66	219072	0	0	0	0	0	0	0		High		29.2		0.0111811																				2
	MTEIIQR	2	1	1	269969565	M1(Oxidation)	906.472	785331	0	0	0	1.89456e+06	0	0	0		High		28.06		0.0265735														High	32.44	0.00929368				0
	LRVDEVQGK	2	1	1	269969565		1043.58	0	0	643351	1.34498e+06	0	0	0	0														High	34.15	0.00557658	High	31.59	0.0100547							1
	KTTYAASSQIR	1	1	1	269969565		1225.65	0	0	594581	0	0	0	0	0														High	30.43	0.0140389										1
	ATQGIYPLQNVHIR	1	1	1	269969565		1609.88	0	0	0	0	0	0	0	983149									High		31.39		0.00678909													0
347829188	similar to 60S ribosomal protein L8 [Botrytis cinerea T4]	40.55	2	8	8	35	1.99927e+06	1.03992e+07	2.2379e+07	7.53884e+06	1.37153e+07	3.81965e+06	0	4.68067e+06	95.75	19.29	2	4	145.59	8.66	1	4	121.28	8.66	1	5	53.95	13.39	2	2	375.691	37.8	7	12	52.03	10.63	1	2					214.124	27.95	5	6	254	27.3887	10.9604
	Sequence	# PSMs	# Proteins	# Protein Groups	Protein Group Accessions	Modifications	MH+ [Da]	A2: Area	B2: Area	C2: Area	D2: Area	E2: Area	F2: Area	G2: Area	H2: Area	phosphoRS Site Probabilities	A4	G4	IonScore A4	IonScore G4	Exp Value A4	Exp Value G4	B4	H4	IonScore B4	IonScore H4	Exp Value B4	Exp Value H4	C4	IonScore C4	Exp Value C4	D4	IonScore D4	Exp Value D4	E4	IonScore E4	Exp Value E4	F4	IonScore F4	Exp Value F4	# Missed Cleavages
	LHTETFIANEGMYTGQFIYAGK	9	2	1	347829188	M12(Oxidation)	2507.19	2.43891e+06	1.03992e+07	1.01771e+07	0	1.54451e+07	0	0	0		High		47.46		0.00113607		High		57.5		0.000115233		High	44.01	0.00266714				High	42.08	0.00385602				0
	NANLTVGNVLPLGSVPEGTVISNVEEK	8	2	1	347829188		2750.46	1.55964e+06	0	0	1.41758e+07	1.27272e+07	3.81965e+06	0	5.63213e+06		High		29.39		0.0209446			High		34.94		0.00586747				High	37.5	0.00322758	High	58.56	2.57734e-05	High	36.36	0.00410392	0
	LHTETFIANEGMYTGQFIYAGK	5	2	1	347829188		2491.2	0	2.45558e+06	2.2379e+07	0	7.80083e+06	0	0	0								High		45.23		0.00160905		High	33.15	0.0275252				High	41.1	0.00428488				0
	TLDYAER	2	2	1	347829188		867.42	0	0	0	901898	0	0	0	3.80027e+06									High		41.26		0.00115592				High	29.45	0.0175359							0
	GMIGIVAGGGR	2	2	1	347829188		987.54	0	0	0	0	358224	0	0	523870									High		75.6		6.01799e-07							High	74.94	6.30032e-07				0
	GMIGIVAGGGR	2	2	1	347829188	M2(Oxidation)	1003.54	0	0	0	0	2.03641e+06	0	0	1.22564e+06									High		58.97		2.76348e-05							High	54.48	7.80628e-05				0
	GSIFTANTR	2	2	1	347829188		966.501	0	0	0	0	1.23844e+06	0	0	625703									High		39.77		0.00154995							High	50.26	0.00012951				0
	TSGNYVTVIGHNPDEGK	3	2	1	347829188		1787.86	0	0	0	0	1.29737e+07	0	0	4.60962e+06									High		44.23		0.00127997							High	43.94	0.00135827				0
	GRGSIFTANTR	1	2	1	347829188		1179.62	0	0	0	0	546584	0	0	0																				High	31.25	0.0127107				1
	DIIHDPGR	1	2	1	347829188		922.474	0	0	0	0	2.62765e+06	0	0	0																				High	29.29	0.0173108				0
347840288	similar to inorganic pyrophosphatase [Botrytis cinerea T4]	40.35	3	10	10	35	1.93042e+06	880291	4.77116e+06	1.834e+07	1.46738e+07	4.41962e+06	2.26791e+06	4.6651e+06	147.17	15.79	4	5	84	7.72	2	2	105.55	8.77	2	2	350.76	17.19	3	7	244.856	29.47	8	9	57.4854	8.07	2	3	46.79	3.16	1	1	153.147	21.05	6	6	285	32.1524	5.87158
	Sequence	# PSMs	# Proteins	# Protein Groups	Protein Group Accessions	Modifications	MH+ [Da]	A2: Area	B2: Area	C2: Area	D2: Area	E2: Area	F2: Area	G2: Area	H2: Area	phosphoRS Site Probabilities	A4	G4	IonScore A4	IonScore G4	Exp Value A4	Exp Value G4	B4	H4	IonScore B4	IonScore H4	Exp Value B4	Exp Value H4	C4	IonScore C4	Exp Value C4	D4	IonScore D4	Exp Value D4	E4	IonScore E4	Exp Value E4	F4	IonScore F4	Exp Value F4	# Missed Cleavages
	VIVIDVNDPLAPK	5	3	1	347840288		1392.81	1.34997e+06	677446	0	0	936672	0	0	0		High		48.67		9.01952e-05		High	High	51.46	47.25	5.33462e-05	0.000120554							High	39.52	0.000714792				0
	LNDVEDVER	8	3	1	347840288		1088.52	4.06919e+06	1.08314e+06	8.13704e+06	4.72681e+07	2.25855e+07	7.50849e+06	2.26791e+06	4.11199e+06		High	High	47.23	46.79	0.000312237	0.000345529	High	High	45.54	49.87	0.00046077	0.000170014	High	55.33	6.31607e-05	High	55.99	4.15417e-05	High	51.47	0.000117621	High	36.75	0.00334988	0
	VLGVMALLDEEETDWK	6	3	1	347840288	M5(Oxidation)	1863.91	372098	0	0	2.92631e+06	816529	0	0	0		High		37.07		0.00645946											High	80.71	2.7471e-07	High	55.75	8.76709e-05				0
	HLPGLLR	1	3	1	347840288		805.505	0	0	0	0	0	0	0	0		High		17.71		0.112508																				0
	VLGVMALLDEEETDWK	3	3	1	347840288		1847.91	0	0	1.40529e+06	1.84202e+06	0	0	0	0														High	63.22	1.49838e-05	High	67.11	6.15706e-06							0
	AKGDNDPLDVCEIGELVGYPGQVK	1	3	1	347840288	C11(Carbamidomethyl)	2573.26	0	0	0	4.82563e+06	0	0	0	0																	High	31.53	0.0325874							1
	TTPGDVSTTNVTVK	2	3	1	347840288		1419.73	0	0	0	0	1.65639e+07	0	0	6.99985e+06									High		42.56		0.00135883							High	48.89	0.0003015				0
	IGAPNTLEHR	2	2	1	347840288		1107.59	0	0	0	0	4.73945e+06	0	0	2.88345e+06									High		35.85		0.00422526							High	37.61	0.00308617				0
	YATDIVR	2	3	1	347840288		837.446	0	0	0	0	4.87207e+06	0	0	1.47131e+06									High		32.74		0.00899263							High	36.39	0.0034557				0
	ATNEWFR	2	3	1	347840288		923.437	0	0	0	0	691210	0	0	681129									High		35.34		0.00328967							High	35.1	0.00347658				0
	ECAEAWEK	1	3	1	347840288	C2(Carbamidomethyl)	1022.42	0	0	0	0	1.9939e+06	0	0	0																				High	28.7	0.0202344				0
	TTPGDVSTTNVTVK	2	3	1	347840288	T1(Phospho)	1499.7	0	0	0	0	0	1.33074e+06	0	0	T(1): 50.0; T(2): 50.0; S(7): 0.0; T(8): 0.0; T(9): 0.0; T(12): 0.0																						High	35.21	0.00866239	0
347829943	similar to enolase 1 [Botrytis cinerea T4]	40.18	5	16	16	151	4.23178e+07	3.18825e+07	3.9896e+07	1.12515e+08	3.46756e+07	3.34134e+06	5.35187e+06	5.79351e+06	1337.3	36.99	14	29	958.089	24.66	8	20	1105.27	35.39	14	25	922.959	33.11	12	20	829.552	37.21	13	20	380.747	14.61	5	8	560.301	18.04	6	12	689.384	33.33	11	17	438	47.1253	5.41455
	Sequence	# PSMs	# Proteins	# Protein Groups	Protein Group Accessions	Modifications	MH+ [Da]	A2: Area	B2: Area	C2: Area	D2: Area	E2: Area	F2: Area	G2: Area	H2: Area	phosphoRS Site Probabilities	A4	G4	IonScore A4	IonScore G4	Exp Value A4	Exp Value G4	B4	H4	IonScore B4	IonScore H4	Exp Value B4	Exp Value H4	C4	IonScore C4	Exp Value C4	D4	IonScore D4	Exp Value D4	E4	IonScore E4	Exp Value E4	F4	IonScore F4	Exp Value F4	# Missed Cleavages
	SGETEDVTIADIVVGLR	44	3	1	347829943		1773.92	4.94253e+07	38149273	4.76967e+07	5.83785e+07	2.1945e+07	3.74376e+06	2.51424e+06	2.42655e+06		High	High	98.76	78.27	3.36605e-09	3.78298e-07	High	High	87.69	83.24	4.3405e-08	1.19983e-07	High	99.29	3.01467e-09	High	98.87	3.22998e-09	High	70.31	2.44416e-06	High	82.86	1.32507e-07	0
	MNIAMDVASSEFYK	5	3	1	347829943		1605.73	2.5336e+06	4.75678e+06	3.1418e+06	0	0	0	0	0		High		95.47		8.15902e-09		High		81.58		2.13025e-07		High	82.13	1.74826e-07										0
	MNIAMDVASSEFYK	11	3	1	347829943	M5(Oxidation)	1621.73	2.86855e+06	6.43747e+06	1.25709e+06	1.53441e+06	0	0	0	932654		High		94.44		1.02349e-08		High	High	83.53	45.57	1.25541e-07	0.000825063	High	59.9	2.9829e-05	High	73.45	1.27649e-06							0
	SSDFQIVGDDLTVTNPIR	19	3	1	347829943		1976.99	4.10767e+07	4.00051e+07	3.13471e+06	7.6346e+07	1.83257e+07	4.49233e+06	5.451e+06	5.58319e+06		High	High	86.58	104.32	7.0881e-08	1.1927e-09	High	High	87.1	103.56	6.20051e-08	1.39215e-09	High	43.25	0.00144784	High	76.85	6.62987e-07	High	89.36	3.66174e-08	High	103.76	1.3337e-09	0
	AVANVNDIIGPALIK	8	3	1	347829943		1507.88	3.99353e+06	0	4.25212e+06	3.64764e+06	7.41471e+06	0	2.24861e+06	5.74038e+06		High	High	74.45	75.86	2.38333e-07	1.38098e-07		High		83.85		1.83383e-08	High	84.43	3.48717e-08	High	87.93	1.10646e-08	High	86.81	9.27598e-09				0
	VNQIGTLTESIQAAK	12	3	1	347829943		1572.86	1.16518e+07	1.74931e+07	7.33304e+06	8.08526e+06	1.09075e+07	0	1.59193e+06	5.21899e+06		High	High	60.65	54	1.31302e-05	6.44934e-05	High	High	77.38	50.36	2.78785e-07	0.000149113	High	64.33	5.62691e-06	High	58.75	2.03362e-05	High	76.31	3.56673e-07				0
	IDEFLISLDGTPNK	8	3	1	347829943		1561.81	5.78156e+06	3.57528e+06	3.03165e+06	1.88879e+07	9.29687e+06	1.78793e+06	0	3316493		High		59.89		2.22566e-05		High	High	59.04	44.86	2.70682e-05	0.000708696	High	83.05	1.22872e-07	High	75.36	6.2726e-07	High	82.88	1.11032e-07	High	66.65	4.6931e-06	0
	SCNALLLK	5	3	1	347829943	C2(Carbamidomethyl)	918.507	3.31679e+06	0	2.36129e+06	2.97669e+06	5.16675e+06	0	0	1.33519e+06		High		53.78		5.94687e-05			High		50.78		0.000121998	High	49.92	0.000150752	High	50.88	0.000115955	High	50.57	0.000124096				0
	WITYTELADQYK	7	3	1	347829943		1530.75	5.11808e+06	8.01744e+06	4.12553e+06	6.44677e+06	1.78196e+06	0	0	1.02139e+06		High		51.23		0.000232787		High	High	49.32	40.26	0.000336231	0.00301876	High	53.56	0.000140537	High	54.06	0.000126628	High	66.79	6.71163e-06				0
	AIVPSGASTGQHEAVELR	3	3	1	347829943		1821.95	4.38821e+06	0	0	0	684631	0	0	3.8546e+06		High		37.75		0.00427256			High		40.49		0.00236726							High	44.41	0.000956322				0
	LNQILR	7	5	1	347829943		756.471	6.76683e+06	0	3.80045e+06	5.55526e+06	7.43881e+06	896330	1.16889e+06	3.36688e+06		High	High	36.54	36.9	0.00179674	0.00165381		High		39.44		0.000921478	High	40.54	0.00085403	High	33.02	0.00404096	High	34.98	0.00257327	High	36.17	0.00195652	0
	SSDFQIVGDDLTVTNPIRIKK	2	3	1	347829943		2346.26	420919	0	1.11807e+06	0	0	0	0	0		High		33.74		0.00942551								High	24.86	0.0728291										2
	AVYAGDSFR	6	1	1	347829943		985.475	9.77581e+06	3.64715e+06	4.45402e+06	7.78102e+06	1.26919e+07	0	0	6.05695e+06		High		32.82		0.00723519		High	High	30.37	35.29	0.0128107	0.00409685	High	35.03	0.00483638	High	38.26	0.00208245	High	29.6	0.0151862				0
	KAIELK	2	3	1	347829943		701.455	4.32649e+06	0	2.4698e+06	0	0	0	0	0		High		29.8		0.0215185								High	25.61	0.0564692										1
	IEEELGDK	5	4	1	347829943		932.456	3.64513e+07	0	6.46583e+07	2.02819e+08	6.37561e+07	0	8.09038e+06	0		High	High	28.83	29.87	0.0178703	0.0140648							High	36.85	0.00273663	High	35.21	0.00414288	High	35.53	0.00341476				0
	TGAPARSER	4	5	1	347829943	S7(Phospho)	1024.46	0	2.93061e+06	0	5.17415e+06	626436	745797	0	0	T(1): 0.0; S(7): 100.0							High		32.75		0.00753856					High	31.64	0.00973393	High	36.91	0.0028926	High	33.82	0.00589235	1
	AGQIKTGAPAR	2	3	1	347829943		1069.61	0	0	3.0295e+06	0	0	0	0	0														High	35.96	0.00245173										1
	MNIAMDVASSEFYK	1	3	1	347829943	M1(Oxidation); M5(Oxidation)	1637.72	0	0	0	0	0	0	0	0																				High	55.57	8.87462e-05				0
472242043	putative oxidoreductase protein [Botrytis cinerea BcDW1]	40.15	1	9	9	24	7.21648e+06	1.98865e+06	3.41032e+06	4.53349e+06	1.13961e+06	478828	450308	0	283.843	40.15	9	9	126.226	18.98	4	5	77.92	11.68	2	2	108.837	20.44	4	5	42.81	4.01	1	1	51.89	4.01	1	1	47.58	4.01	1	1					274	28.9112	6.0874
	Sequence	# PSMs	# Proteins	# Protein Groups	Protein Group Accessions	Modifications	MH+ [Da]	A2: Area	B2: Area	C2: Area	D2: Area	E2: Area	F2: Area	G2: Area	H2: Area	phosphoRS Site Probabilities	A4	G4	IonScore A4	IonScore G4	Exp Value A4	Exp Value G4	B4	H4	IonScore B4	IonScore H4	Exp Value B4	Exp Value H4	C4	IonScore C4	Exp Value C4	D4	IonScore D4	Exp Value D4	E4	IonScore E4	Exp Value E4	F4	IonScore F4	Exp Value F4	# Missed Cleavages
	LLVGPDAVEYAGK	4	1	1	472242043		1331.72	2.86453e+06	1.0395e+06	0	2.49087e+06	0	0	0	0		High		62.32		9.49544e-06		High		34.91		0.00490731					High	34.79	0.0050448							0
	KPEQLTNLVNK	1	1	1	472242043		1283.73	1.91972e+06	0	0	0	0	0	0	0		High		53.27		3.34394e-05																				0
	ERVFPVALDVTDNNQVLQAVK	5	1	1	472242043		2355.27	2.93882e+06	2.8191e+06	3.89968e+06	3.98762e+06	0	0	0	0		High		51.5		0.000117873		High		54.12		6.11867e-05		High	54.24	6.32862e-05	High	36.51	0.00369656							1
	SSGSEVSIPSK	1	1	1	472242043		1077.54	4.57305e+06	0	0	0	0	0	0	0		High		49.92		0.000213395																				0
	AAEVLSASDEK	7	1	1	472242043		1119.55	3.6146e+06	2.10735e+06	2.92097e+06	6.07083e+06	1.13961e+06	478828	450308	0		High	High	43.56	47.58	0.000788593	0.000259255	High		42.4		0.00103867		High	36.68	0.00387683	High	36.19	0.00433987	High	42.81	0.00100269	High	51.89	0.000116809	0
	ITVLEPGGIR	1	1	1	472242043		1054.63	5.94462e+06	0	0	0	0	0	0	0		High		43.28		0.000312021																				0
	IGAPGLSAYQSAK	1	1	1	472242043		1262.67	1.11318e+07	0	0	0	0	0	0	0		High		42.91		0.000954287																				0
	SGHIFQVSSLGGR	1	1	1	472242043		1344.7	992024	0	0	0	0	0	0	0		High		28.1		0.0363972																				0
	AVLPILR	2	1	1	472242043		781.53	2.63942e+06	464213	0	0	0	0	0	0		High		21.12		0.0513078		High		19.5		0.0837729														0
	SSGSEVSIPSK	1	1	1	472242043	S2(Phospho)	1157.51	0	0	0	3.54201e+06	0	0	0	0	S(1): 46.5; S(2): 46.5; S(4): 6.2; S(7): 0.9; S(10): 0.0																High	27.11	0.039199							0
347827732	CND9, similar to mannitol-1-phosphate 5-dehydrogenase [Botrytis cinerea T4]	40.1	4	13	13	60	3.11418e+06	2.74288e+06	1.14421e+07	5.42656e+06	1.9633e+07	4.84073e+06	3.01954e+06	3.76849e+06	323.189	17.74	5	10	225.196	10.54	3	4	480.14	16.97	5	12	206.294	18.25	5	5	604.564	34.45	11	16	175.912	15.68	5	5	135.63	7.46	2	2	244.329	16.97	5	6	389	42.94	5.65576
	Sequence	# PSMs	# Proteins	# Protein Groups	Protein Group Accessions	Modifications	MH+ [Da]	A2: Area	B2: Area	C2: Area	D2: Area	E2: Area	F2: Area	G2: Area	H2: Area	phosphoRS Site Probabilities	A4	G4	IonScore A4	IonScore G4	Exp Value A4	Exp Value G4	B4	H4	IonScore B4	IonScore H4	Exp Value B4	Exp Value H4	C4	IonScore C4	Exp Value C4	D4	IonScore D4	Exp Value D4	E4	IonScore E4	Exp Value E4	F4	IonScore F4	Exp Value F4	# Missed Cleavages
	SGYEVVFCDVMDSIITK	8	4	1	347827732	C8(Carbamidomethyl); M11(Oxidation)	1978.91	1.2572e+06	0	1.24347e+06	0	2.08701e+06	0	0	0		High		65.75		1.10553e-05								High	40.27	0.00384817				High	73.18	1.99548e-06				0
	SGYEVVFCDVMDSIITK	8	4	1	347827732	C8(Carbamidomethyl)	1962.92	1.96413e+06	0	9.40343e+06	939944	4.31411e+06	0	0	0		High		65.04		1.27681e-05								High	82.21	2.44678e-07	High	56.19	9.74969e-05	High	59.35	4.72129e-05				0
	FQNVEGDEESK	7	3	1	347827732		1281.56	2.42826e+06	1.76568e+06	1.0054e+07	0	2.51313e+07	9.7976e+06	3.73103e+06	7.10202e+06		High	High	43.05	46.22	0.00103301	0.000497859	High	High	34.51	47.78	0.00738084	0.000347621	High	42.45	0.0010666				High	48.92	0.000234025	High	33.57	0.00802163	0
	VIQVGAEGTSEDTITNYR	14	4	1	347827732		1952.95	4.95014e+06	4.84631e+06	1.48687e+07	1.11136e+07	1.98276e+07	3.29426e+06	2.30804e+06	1.59342e+06		High	High	38.25	102.41	0.00491513	1.8831e-09	High	High	94.68	99.8	1.0876e-08	3.4817e-09	High	74.82	1.08112e-06	High	71.07	2.51684e-06	High	81.4	2.37615e-07	High	106.99	6.56955e-10	0
	AVHFGAGNIGR	2	4	1	347827732		1098.58	597568	0	865915	0	0	0	0	0		High		28.02		0.0218499								High	26.37	0.0319484										0
	IGNPHLEDAVER	3	3	1	347827732		1349.68	608403	0	0	0	8.83323e+06	1.43031e+06	0	0		High		26.91		0.0483797														High	33.85	0.0103643	High	40.93	0.00200598	0
	ALEETSSLIVGK	4	3	1	347827732		1246.69	0	1.61665e+06	0	630244	3.032e+06	0	0	1.03786e+06								High	High	64.48	60.7	4.79427e-06	1.28096e-05				High	48.62	0.000187557	High	43.1	0.00072977				0
	HGIEVQEQK	3	3	1	347827732		1067.55	0	0	884013	0	6.02234e+06	683760	0	0														High	26.08	0.0447586				High	31.36	0.0155733	High	26.7	0.0394454	0
	FIAPAAELAEEGK	2	3	1	347827732		1345.7	0	0	0	3.82056e+06	1.20103e+07	0	0	0																	High	54.63	6.76648e-05	High	58.95	2.55337e-05				0
	THEADVIEEIR	2	4	1	347827732		1311.65	0	0	0	1.34555e+06	2.14628e+06	0	0	0																	High	31.48	0.0174247	High	37.47	0.00439594				0
	TADVVTCSVGPNILK	1	4	1	347827732	C7(Carbamidomethyl)	1573.83	0	0	0	0	3.30016e+06	0	0	0																				High	58.53	3.54912e-05				0
	IVPAQDPDAGLDVK	3	3	1	347827732		1437.76	0	0	0	0	1.394e+07	0	0	2.61003e+06									High		41.98		0.00107441							High	46.65	0.000348198				0
	ERFIAPAAELAEEGK	1	3	1	347827732		1630.84	0	0	0	0	914179	0	0	0																				High	42.62	0.00132378				1
	ATVYDALQDAK	2	3	1	347827732		1194.6	0	0	0	0	0	545392	0	1.46124e+06									High		42.03		0.00125636										High	27.6	0.034756	0
347841449	similar to NAD-dependent formate dehydrogenase [Botrytis cinerea T4]	39.59	2	13	13	50	1.84037e+06	2.42023e+06	5.40082e+06	1.05614e+07	3.17867e+07	6.93137e+06	3.02526e+06	1.00756e+07	117.088	12.13	4	5	137.247	16.25	5	6	298.968	24.49	7	9	166.468	26.32	7	7	360.593	31.81	9	12	104.973	6.18	3	3	70.9949	3.89	2	2	182.995	14.42	6	6	437	47.9198	8.06006
	Sequence	# PSMs	# Proteins	# Protein Groups	Protein Group Accessions	Modifications	MH+ [Da]	A2: Area	B2: Area	C2: Area	D2: Area	E2: Area	F2: Area	G2: Area	H2: Area	phosphoRS Site Probabilities	A4	G4	IonScore A4	IonScore G4	Exp Value A4	Exp Value G4	B4	H4	IonScore B4	IonScore H4	Exp Value B4	Exp Value H4	C4	IonScore C4	Exp Value C4	D4	IonScore D4	Exp Value D4	E4	IonScore E4	Exp Value E4	F4	IonScore F4	Exp Value F4	# Missed Cleavages
	GYGGDVWFPQPAPK	4	2	1	347841449		1518.74	1.1028e+06	0	0	1.69289e+06	7.10322e+06	0	0	1.04586e+07		High		39.65		0.00342521			High		38.66		0.00417964				High	29.5	0.036129	High	41.44	0.0022144				0
	NEFDLEGK	8	2	1	347841449		951.442	1.85452e+06	1.29385e+06	3.08299e+06	2.22961e+07	4.45515e+07	1.7451e+07	2.80343e+06	6.41574e+06		High	High	34.58	31.23	0.00437163	0.00964295	High	High	27.39	31.08	0.0237106	0.00998183	High	28.33	0.0188023	High	38.12	0.00193483	High	29.76	0.0137386	High	28.71	0.017227	0
	NFVPAHEQIQAGEWDVAAAAK	7	2	1	347841449		2252.11	2.56378e+06	4.69589e+06	6.71062e+06	3.21928e+06	1.33024e+07	0	0	0		High		33.94		0.0157018		High		34.17		0.0148919		High	62.02	2.44315e-05	High	39.42	0.00443437	High	60.97	3.13935e-05				0
	AILESYLSGK	5	2	1	347841449		1080.59	594487	697625	0	0	1.26308e+07	1.05936e+06	0	5.19468e+06		High		32.38		0.00705277		High	High	30.49	53.87	0.0108983	4.90194e-05							High	38.52	0.00147635	High	51.48	8.6768e-05	0
	VVGTVAVGR	7	2	1	347841449		857.52	0	1.27094e+06	1.98659e+06	2.24351e+06	3.75063e+07	2.28377e+06	3.2471e+06	1.33525e+07			High		54.67		5.54438e-05	High	High	50.03	52.84	0.000161381	8.44993e-05	High	54.32	6.2501e-05	High	37.56	0.00285006	High	37.42	0.00294343	High	56.77	3.41864e-05	0
	VTDLEEMLAQCDVVTINCPLHEK	5	2	1	347841449	C11(Carbamidomethyl); C18(Carbamidomethyl)	2714.28	0	744565	5.58575e+06	5.12304e+06	4.83984e+06	0	0	0								High		33.58		0.0243165		High	58.75	7.68775e-05	High	36.91	0.0114584	High	51.37	0.000412143				0
	RVTDLEEMLAQCDVVTINCPLHEK	1	2	1	347841449	C12(Carbamidomethyl); C19(Carbamidomethyl)	2870.38	0	0	2.29778e+06	0	0	0	0	0														High	41	0.00412256										1
	ELLYFDYQPLKPEVEQEIGCR	4	2	1	347841449	C20(Carbamidomethyl)	2626.29	0	0	2.64224e+06	3.72543e+06	4.28141e+06	0	0	0														High	36.77	0.00940389	High	31.36	0.0330109	High	36.29	0.0106321				0
	WLEDQGHELITTSDKEGENSEFDK	1	1	1	347841449		2807.26	0	0	3.90609e+06	0	0	0	0	0														High	31.68	0.0406164										1
	HAEEVPELLGTTENELGIR	1	1	1	347841449		2107.07	0	0	0	4.2652e+06	0	0	0	0																	High	35.23	0.00911745							0
	EDVADALASGHLR	3	2	1	347841449		1353.67	0	0	0	0	1.08537e+07	0	0	2.12231e+06									High		52.12		0.000146075							High	54.32	8.91286e-05				0
	VTDLEEMLAQCDVVTINCPLHEK	2	2	1	347841449	M7(Oxidation); C11(Carbamidomethyl); C18(Carbamidomethyl)	2730.28	0	0	0	0	2.59269e+06	0	0	0																				High	53.44	0.000251132				0
	HAEEVPELLGTTENELGIRK	1	1	1	347841449		2235.16	0	0	0	0	2.09449e+06	0	0	0																				High	40.75	0.0022928				1
	GSWLVNTAR	1	2	1	347841449		1003.53	0	0	0	0	0	0	0	1.04721e+06									High		40.98		0.00130871													0
75706628	PIC5 protein [Botrytis cinerea]	39.32	3	5	5	27	1.75324e+06	1.97583e+06	7.7455e+06	6.19601e+06	2.12781e+07	5.12912e+06	2.68723e+06	6.93074e+06	97.4741	17.09	2	4	68.3082	27.35	3	3	41.59	8.55	1	1	90.9995	27.35	4	4	140.408	39.32	4	5	78.6485	30.77	3	3	65.2661	20.51	2	2	134.28	39.32	4	5	117	12.6145	6.06201
	Sequence	# PSMs	# Proteins	# Protein Groups	Protein Group Accessions	Modifications	MH+ [Da]	A2: Area	B2: Area	C2: Area	D2: Area	E2: Area	F2: Area	G2: Area	H2: Area	phosphoRS Site Probabilities	A4	G4	IonScore A4	IonScore G4	Exp Value A4	Exp Value G4	B4	H4	IonScore B4	IonScore H4	Exp Value B4	Exp Value H4	C4	IonScore C4	Exp Value C4	D4	IonScore D4	Exp Value D4	E4	IonScore E4	Exp Value E4	F4	IonScore F4	Exp Value F4	# Missed Cleavages
	GNQFDSSVNR	9	3	1	75706628		1123.51	2.94812e+06	3.6179e+06	7.7455e+06	1.33835e+07	2.99712e+07	9.18662e+06	4.4638e+06	1.01175e+07		High	High	45.71	45.22	0.000390718	0.000446402	High	High	35.62	48.05	0.00398899	0.000232663	High	41.59	0.000880651	High	32.65	0.0071709	High	51.61	9.11117e-05	High	38.26	0.00197795	0
	GWDEGVTQMK	3	3	1	75706628	M9(Oxidation)	1166.51	558366	0	0	1.00268e+06	0	0	0	1.84838e+06		High		31.88		0.00989168			High		43.14		0.000713374				High	41.82	0.000966757							0
	GWDEGVTQMK	3	3	1	75706628		1150.52	458633	0	0	0	3.10961e+06	0	0	1.74261e+06		High		26.65		0.0391452			High		43.12		0.000879989							High	46.47	0.000408017				0
	ATLDITPDYAYGAR	5	3	1	75706628		1526.75	0	1.86286e+06	0	0	2.78624e+07	0	910669	8.82637e+06			High		33.91		0.0118478	High	High	30.83	36.6	0.0239964	0.00635545							High	36.34	0.00667787	High	28.34	0.0404491	0
	GDTLESQK	2	3	1	75706628		877.427	0	446717	0	2.90978e+06	0	0	0	0								High		29.22		0.014301					High	26.13	0.0307164							0
	DTTKGDTLESQK	5	3	1	75706628		1322.64	0	0	0	2.29478e+06	6.00056e+06	1.07162e+06	0	804636									High		42.73		0.00114934				High	33.33	0.00994063	High	48.75	0.000288707	High	45.28	0.000610755	1
347831592	hypothetical protein BofuT4_uP004480.1 [Botrytis cinerea T4]	39.29	2	3	3	4	0	0	0	1.4758e+06	1.11563e+06	0	0	0													79.6455	26.19	2	2	71.5325	25	2	2													84	9.03381	5.22412
	Sequence	# PSMs	# Proteins	# Protein Groups	Protein Group Accessions	Modifications	MH+ [Da]	A2: Area	B2: Area	C2: Area	D2: Area	E2: Area	F2: Area	G2: Area	H2: Area	phosphoRS Site Probabilities	A4	G4	IonScore A4	IonScore G4	Exp Value A4	Exp Value G4	B4	H4	IonScore B4	IonScore H4	Exp Value B4	Exp Value H4	C4	IonScore C4	Exp Value C4	D4	IonScore D4	Exp Value D4	E4	IonScore E4	Exp Value E4	F4	IonScore F4	Exp Value F4	# Missed Cleavages
	SGGTTSILAR	1	2	1	347831592	S6(Phospho)	1042.49	0	0	0	1.49463e+06	0	0	0	0	S(1): 0.0; T(4): 0.0; T(5): 4.7; S(6): 95.3																High	56.2	4.18596e-05							0
	LIEMLPVEDIEK	1	2	1	347831592	M4(Oxidation)	1444.76	0	0	0	1.45697e+06	0	0	0	0																	High	40.28	0.0018845							0
	SLLEVVQTGAK	1	2	1	347831592		1144.66	0	0	0	0	1.37156e+06	0	0	0																				High	46.44	0.000308702				0
	SGGTTSILAR	1	2	1	347831592		962.527	0	0	0	0	859710	0	0	0																				High	44.93	0.000583279				0
347840376	similar to UTP-glucose-1-phosphate uridylyltransferase [Botrytis cinerea T4]	39.24	1	17	17	180	3.07216e+07	1.01393e+08	1.61021e+08	1.06168e+08	1.26742e+07	5.41088e+07	5.42432e+06	5.77668e+06	691.786	29.14	12	21	512.408	23.24	7	19	1032.25	25.33	9	40	895.673	20.95	7	33	455.6	33.52	14	19	592.925	17.14	6	25	420.092	18.29	6	14	316.272	19.05	7	9	525	58.5734	7.04932
	Sequence	# PSMs	# Proteins	# Protein Groups	Protein Group Accessions	Modifications	MH+ [Da]	A2: Area	B2: Area	C2: Area	D2: Area	E2: Area	F2: Area	G2: Area	H2: Area	phosphoRS Site Probabilities	A4	G4	IonScore A4	IonScore G4	Exp Value A4	Exp Value G4	B4	H4	IonScore B4	IonScore H4	Exp Value B4	Exp Value H4	C4	IonScore C4	Exp Value C4	D4	IonScore D4	Exp Value D4	E4	IonScore E4	Exp Value E4	F4	IonScore F4	Exp Value F4	# Missed Cleavages
	NALNNLADTVEDPEEK	11	1	1	347840376		1771.83	4.62734e+06	4.79808e+06	2.89165e+07	4.12713e+07	1.37952e+07	2.21435e+07	7.82973e+06	1.12813e+07		High	High	93.06	101.17	1.55214e-08	2.50538e-09	High	High	75.85	85.66	9.08756e-07	8.52962e-08	High	43.88	0.0014099	High	73.44	1.44701e-06	High	74.53	1.12582e-06	High	74.14	1.34146e-06	0
	TQSHMAFENTSTSVAASQMR	21	1	1	347840376	S3(Phospho)	2263.95	3.2742e+06	1.5661e+07	4.41074e+08	2.24872e+08	0	0	0	0	T(1): 7.1; S(3): 92.9; T(10): 0.0; S(11): 0.0; T(12): 0.0; S(13): 0.0; S(17): 0.0	High		77.87		6.80983e-07		High		33.9		0.0169878		High	73.13	2.10858e-06	High	81.26	3.11239e-07							0
	TQSHMAFENTSTSVAASQMR	42	1	1	347840376	S3(Phospho); M5(Oxidation); M19(Oxidation)	2295.94	8.36007e+07	2.92278e+08	1.95167e+08	2.68084e+08	1.62687e+07	1.23475e+08	0	1.92611e+06	T(1): 50.0; S(3): 50.0; T(10): 0.0; S(11): 0.0; T(12): 0.0; S(13): 0.0; S(17): 0.0	High		69.21		3.94635e-06		High	High	39.75	52.28	0.00350083	0.000187525	High	76.21	7.65861e-07	High	66.56	7.09874e-06	High	43.28	0.001553	High	56.12	8.22214e-05	0
	TQSHMAFENTSTSVAASQMR	41	1	1	347840376	T1(Phospho); M19(Oxidation)	2279.94	3.82881e+06	8.82116e+07	2.72411e+08	2.04619e+08	6.36429e+06	3.13609e+07	4.08396e+06	0	T(1): 50.0; S(3): 50.0; T(10): 0.0; S(11): 0.0; T(12): 0.0; S(13): 0.0; S(17): 0.0	High	High	64.01	35.88	1.36038e-05	0.00877968	High		88.12		5.30345e-08		High	70.85	2.85729e-06	High	82.15	2.06633e-07	High	43.44	0.00157835	High	89.67	3.74934e-08	0
	GGTIIDYEGSVR	4	1	1	347840376		1266.63	2.66186e+06	2.86229e+06	0	0	5.18452e+06	0	0	2.00989e+06		High		59.74		2.61708e-05		High	High	58.42	49.94	3.4675e-05	0.000219512							High	50.13	0.000239231				0
	IAPPAQNQVVDYNALANSESVGFLNK	11	1	1	347840376		2759.4	3.93682e+06	3.93714e+06	1.25138e+07	6.85735e+06	7.95861e+06	0	3.05259e+06	3.7423e+06		High	High	49.13	38.67	0.000451455	0.00501897	High	High	41.63	50.78	0.00254559	0.000309591	High	44.55	0.001282	High	73.39	1.66764e-06	High	37.62	0.00642627				0
	LLEIAQVPK	5	1	1	347840376		1010.62	1.12353e+06	0	1.25017e+06	0	4.96177e+06	0	519868	2.30648e+06		High	High	45.43	46.84	0.000190188	0.000110201		High		41.18		0.000205761	High	44.86	0.000315844				High	49.16	3.27615e-05				0
	FGPAPLIK	4	1	1	347840376		842.513	662853	0	887216	0	3.70705e+06	0	1.5198e+06	0		High	High	41.3	39.08	0.000733897	0.00122359							High	26.48	0.0222656				High	27.04	0.019572				0
	DGMSFLDLSVR	4	1	1	347840376	M3(Oxidation)	1255.6	1.03342e+06	857684	0	652344	1.05894e+06	0	0	0		High		39.86		0.00254576		High		45.02		0.00077592					High	41.53	0.00190181	High	43.77	0.00103471				0
	KGESDVSIVQLETAVGAAIR	8	1	1	347840376		2043.11	1.5061e+06	1.70304e+06	3.53422e+06	1.50496e+06	3.77901e+06	887701	0	0		High		39.11		0.00231986		High		33.98		0.00761895		High	45.95	0.000489137	High	28.33	0.0278362	High	48.29	0.000280196	High	37.69	0.00327666	1
	SVIEVR	1	1	1	347840376		702.414	1.08419e+06	0	0	0	0	0	0	0		High		30.12		0.0258751																				0
	SEYIMELTDK	6	1	1	347840376	M5(Oxidation)	1244.57	1.46348e+06	0	1.38059e+06	9.1469e+06	4.7799e+06	2.65159e+06	0	1.0376e+06		High		29.97		0.0220518			High		45.97		0.000553916	High	41.33	0.00158653	High	42.28	0.00120087	High	44.22	0.000787161	High	33.06	0.0119623	0
	RISSIPR	4	1	1	347840376		828.505	1.70575e+06	0	2.68517e+06	919998	0	0	0	1.14838e+06		High		29.16		0.0109812			High		36.65		0.00195726	High	32.76	0.00512239	High	30.24	0.00856345							1
	GNQLDWDR	2	1	1	347840376		1003.46	515097	0	0	0	2.03479e+06	0	0	0		High		28.25		0.0213214														High	35.93	0.00357378				0
	RIVENNELEMEIIPNNK	5	1	1	347840376	M10(Oxidation)	2071.05	0	7.10344e+06	4.74801e+06	0	0	1.67082e+07	4.35927e+06	0			High		39.31		0.00355761	High		29.28		0.0362358		High	26.57	0.0667487							High	38.07	0.00472544	1
	TQSHMAFENTSTSVAASQMR	1	1	1	347840376		2183.98	0	0	1.2404e+06	0	0	0	0	0														High	74.62	1.70328e-06										0
	SEYIMELTDK	3	1	1	347840376		1228.58	0	0	1.41238e+06	6.39897e+06	3.62257e+06	0	0	0														High	53.92	9.28615e-05	High	41.64	0.00158005	High	34.64	0.00791901				0
	TQSHMAFENTSTSVAASQMR	1	1	1	347840376	M19(Oxidation)	2199.98	0	0	5.00207e+06	0	0	0	0	0														High	31.35	0.031255										0
	RIVENNELEMEIIPNNK	1	1	1	347840376		2055.05	0	0	1.30732e+07	0	0	0	0	0														High	30.67	0.0274252										1
	TCSDLMLVK	1	1	1	347840376	C2(Carbamidomethyl)	1066.53	0	0	0	0	838593	0	0	0																				High	42.2	0.0010123				0
	HGQLQIDPSR	1	1	1	347840376		1150.6	0	0	0	0	5.74836e+06	0	0	0																				High	37.22	0.00399257				0
	ILQHMVETK	1	1	1	347840376		1098.6	0	0	0	0	905030	0	0	0																				High	30.51	0.00955891				0
	DSLLPAPK	1	1	1	347840376		840.483	0	0	0	0	842635	0	0	0																				High	28.08	0.00529028				0
	RISSIPR	1	1	1	347840376	S3(Phospho)	908.471	0	0	0	0	0	2620203	0	0	S(3): 99.6; S(4): 0.4																						High	26.74	0.0301866	1
347833400	similar to Grp1p [Botrytis cinerea T4]	39.11	1	11	11	89	1.30173e+07	2.99601e+07	1.32087e+08	5.16524e+07	2.8975e+06	9.58946e+06	1.61955e+07	1.72668e+07	225.537	22.35	5	6	459.604	15.08	3	8	716.359	20.67	6	20	771.805	19.55	5	15	271.112	19.27	4	6	251.826	7.26	3	7	580.856	15.08	3	12	741.323	20.11	5	15	358	38.1654	6.02393
	Sequence	# PSMs	# Proteins	# Protein Groups	Protein Group Accessions	Modifications	MH+ [Da]	A2: Area	B2: Area	C2: Area	D2: Area	E2: Area	F2: Area	G2: Area	H2: Area	phosphoRS Site Probabilities	A4	G4	IonScore A4	IonScore G4	Exp Value A4	Exp Value G4	B4	H4	IonScore B4	IonScore H4	Exp Value B4	Exp Value H4	C4	IonScore C4	Exp Value C4	D4	IonScore D4	Exp Value D4	E4	IonScore E4	Exp Value E4	F4	IonScore F4	Exp Value F4	# Missed Cleavages
	VSDAVTDVTAALGNTSISDKPAETTTGEK	11	1	1	347833400		2878.42	3.65252e+06	4.64993e+06	0	1.53537e+07	6.94702e+06	0	4.24059e+06	4.48762e+06		High	High	78.6	65.47	7.48168e-07	1.53248e-05	High	High	52.11	67.07	0.000332811	1.0504e-05				High	72.49	2.99573e-06	High	96.28	1.2364e-08				0
	TETAASGGEGQSGGEGGR	24	1	1	347833400	S12(Phospho)	1687.66	3.43363e+07	8.22922e+07	2.78403e+08	1.26887e+08	0	2.35764e+07	3.75855e+07	4.57309e+07	T(1): 0.0; T(3): 0.0; S(6): 0.0; S(12): 100.0	High	High	73.8	89.18	8.50414e-07	2.48206e-08	High	High	100.12	117.9	2.10113e-09	3.33282e-11	High	118.12	3.16049e-11	High	115.17	6.24902e-11				High	81.34	1.50575e-07	0
	VSVQLAR	2	1	1	347833400		772.467	439205	0	0	0	0	0	0	0		High		46.75		0.000504067			High		44.81		0.000787931													0
	EAVLASAAEGR	2	1	1	347833400		1073.56	642348	0	0	0	993505	0	0	0		High		40.57		0.00123219														High	52.04	9.37759e-05				0
	GFGFVTLSSEEQQQK	2	1	1	347833400		1684.82	1.06299e+06	0	0	1.6053e+06	0	0	0	0		High		28.25		0.0459344											High	36.5	0.00705197							0
	TETAASGGEGQSGGEGGR	8	1	1	347833400		1607.69	0	823339	3.12204e+06	3.30357e+06	751957	244543	569291	657595			High		68.14		4.31227e-06	High	High	85.26	64.79	8.32495e-08	9.07731e-06	High	73.48	1.21834e-06	High	81.39	1.9859e-07	High	60.12	2.67505e-05	High	51.92	0.000180274	0
	KPETNDKTETAASGGEGQSGGEGGR	17	1	1	347833400	S19(Phospho)	2500.06	0	2.9382e+06	5.69664e+07	1.27162e+07	0	1.43825e+06	6.7605e+06	1.58174e+06	T(4): 0.0; T(8): 0.0; T(10): 0.0; S(13): 0.0; S(19): 100.0		High		73		2.50092e-06	High	High	66.16	68.68	1.19599e-05	6.69464e-06	High	66.31	1.13317e-05	High	91.84	3.26663e-08				High	63.61	2.07304e-05	1
	TETAASGGEGQSGGEGGR	7	1	1	347833400	S6(Phospho); S12(Phospho)	1767.62	0	0	1.04079e+07	3.16085e+06	0	0	975903	0	T(1): 0.0; T(3): 0.0; S(6): 100.0; S(12): 100.0		High		38.39		0.00189065							High	62.13	7.83809e-06	High	49.64	0.000139062							0
	KPETNDKTETAASGGEGQSGGEGGR	5	1	1	347833400	S13(Phospho); S19(Phospho)	2580.03	0	0	1.06272e+08	0	0	0	0	0	T(4): 0.0; T(8): 0.0; T(10): 0.2; S(13): 99.7; S(19): 100.0													High	42.9	0.00187707										1
	TETAASGGEGQSGGEGGRR	6	1	1	347833400	S6(Phospho)	1843.76	0	0	1.03895e+07	4274541	0	3.75369e+06	0	0	T(1): 0.0; T(3): 0.0; S(6): 98.8; S(12): 1.2													High	38	0.00465166	High	35.43	0.00850661				High	29.68	0.0320248	1
	TEEGATETPATTEVLPLTETTNQATTESNEAKPQSTRPPR	1	1	1	347833400	S35(Phospho)	4364.04	0	0	0	0	0	0	0	0	T(1): 0.0; T(6): 0.0; T(8): 0.0; T(11): 0.0; T(12): 0.0; T(18): 0.0; T(20): 0.0; T(21): 0.0; T(25): 0.0; T(26): 0.1; S(28): 1.2; S(35): 97.6; T(36): 1.2													High	32.42	0.0453368										0
	KPETNDKTETAASGGEGQSGGEGGRR	1	1	1	347833400	S13(Phospho); S19(Phospho)	2736.13	0	0	5.9827e+06	0	0	0	0	0	T(4): 0.1; T(8): 2.9; T(10): 15.0; S(13): 82.0; S(19): 100.0													High	32.03	0.0251585										2
	KVSVQLAR	1	1	1	347833400	S3(Phospho)	980.529	0	0	1.15861e+07	0	0	0	0	0	S(3): 100.0													High	30.77	0.0124792										1
	GYLIESTSIPK	2	1	1	347833400		1207.66	0	0	0	0	612810	0	0	511419									High		44.97		0.000370959							High	38.94	0.00184445				0
347836959	hypothetical protein BofuT4P10000034001 [Botrytis cinerea T4]	38.71	1	4	4	11	0	0	0	0	6.41138e+06	1373769	3.66832e+06	839521																	242.854	38.71	4	5	46.78	11.61	1	1	221.93	23.23	2	4	55.45	11.61	1	1	155	16.5072	4.71631
	Sequence	# PSMs	# Proteins	# Protein Groups	Protein Group Accessions	Modifications	MH+ [Da]	A2: Area	B2: Area	C2: Area	D2: Area	E2: Area	F2: Area	G2: Area	H2: Area	phosphoRS Site Probabilities	A4	G4	IonScore A4	IonScore G4	Exp Value A4	Exp Value G4	B4	H4	IonScore B4	IonScore H4	Exp Value B4	Exp Value H4	C4	IonScore C4	Exp Value C4	D4	IonScore D4	Exp Value D4	E4	IonScore E4	Exp Value E4	F4	IonScore F4	Exp Value F4	# Missed Cleavages
	TAVLSTSDSIDYEDGTWK	5	1	1	347836959		1987.91	0	0	0	0	7.22398e+06	0	1.77593e+06	839521			High		97.54		6.7748e-09		High		55.45		0.000113756							High	112.38	2.217e-10				0
	AGATVGSATVSTSTTALK	4	1	1	347836959		1622.86	0	0	0	0	1.01972e+07	1373769	5.5607e+06	0			High		43.38		0.000959724													High	50.96	0.000169555	High	46.78	0.000432382	0
	SLSLAGQTPSK	1	1	1	347836959		1088.59	0	0	0	0	1.81293e+06	0	0	0																				High	43.17	0.000898833				0
	ATVVIGEDAYTAK	1	1	1	347836959		1337.7	0	0	0	0	1.26207e+06	0	0	0																				High	42.96	0.000971183				0
347831060	hypothetical protein BofuT4_P114630.1 [Botrytis cinerea T4]	38.53	2	4	4	8	1.24424e+06	7.48535e+06	0	0	2.27313e+06	0	1.01151e+07	513371	29.91	11.01	1	1	56.79	18.35	2	2									58.8	18.35	2	3					39.35	9.17	1	1	32.19	9.17	1	1	109	11.947	5.52881
	Sequence	# PSMs	# Proteins	# Protein Groups	Protein Group Accessions	Modifications	MH+ [Da]	A2: Area	B2: Area	C2: Area	D2: Area	E2: Area	F2: Area	G2: Area	H2: Area	phosphoRS Site Probabilities	A4	G4	IonScore A4	IonScore G4	Exp Value A4	Exp Value G4	B4	H4	IonScore B4	IonScore H4	Exp Value B4	Exp Value H4	C4	IonScore C4	Exp Value C4	D4	IonScore D4	Exp Value D4	E4	IonScore E4	Exp Value E4	F4	IonScore F4	Exp Value F4	# Missed Cleavages
	AHEESAYVQAYK	1	1	1	347831060		1395.65	1.24424e+06	0	0	0	0	0	0	0		High		29.91		0.0253703																				0
	VVTPAGGFSR	3	2	1	347831060	T3(Phospho)	1070.5	0	1.37806e+07	0	0	3.99067e+06	0	1.01151e+07	0	T(3): 100.0; S(9): 0.0		High		39.35		0.00218352	High		38.5		0.00259201								High	32.22	0.0106163				0
	VVTFTPKPEK	1	2	1	347831060	T5(Phospho)	1225.62	0	1.19007e+06	0	0	0	0	0	0	T(3): 0.0; T(5): 100.0							High		31.29		0.016235														0
	VVTPAGGFSR	1	2	1	347831060		990.537	0	0	0	0	3.18879e+06	0	0	0																				High	31.52	0.0127549				0
	MEEAIAHSAK	2	1	1	347831060		1086.52	0	0	0	0	555594	0	0	513371									High		32.19		0.00721719							High	28.3	0.0176753				0
347440923	similar to aldehyde dehydrogenase [Botrytis cinerea T4]	38.51	1	15	15	41	3.03811e+06	5.48743e+06	3.15032e+06	4.3382e+06	1.02537e+07	1.21252e+06	2.20638e+06	3.31985e+06	142.342	8.87	4	5	51.66	6.45	2	2	39.54	2.02	1	1	208.508	15.32	6	7	431.269	24.4	11	13	74.2412	6.85	3	3	67.9961	4.84	2	2	259.434	16.73	7	8	496	53.5673	6.12549
	Sequence	# PSMs	# Proteins	# Protein Groups	Protein Group Accessions	Modifications	MH+ [Da]	A2: Area	B2: Area	C2: Area	D2: Area	E2: Area	F2: Area	G2: Area	H2: Area	phosphoRS Site Probabilities	A4	G4	IonScore A4	IonScore G4	Exp Value A4	Exp Value G4	B4	H4	IonScore B4	IonScore H4	Exp Value B4	Exp Value H4	C4	IonScore C4	Exp Value C4	D4	IonScore D4	Exp Value D4	E4	IonScore E4	Exp Value E4	F4	IonScore F4	Exp Value F4	# Missed Cleavages
	DVDIAVAAAR	5	1	1	347440923		1000.54	637067	395142	0	1.16781e+06	2.36092e+06	0	0	956731		High		52.35		6.14119e-05		High	High	32.78	52.31	0.00556228	6.19801e-05				High	30.26	0.00993694	High	61.16	8.07704e-06				0
	VIDTDPEYFTYTK	6	1	1	347440923		1591.75	1.7626e+06	0	0	4.40573e+06	1.37003e+07	1.27445e+06	0	3.63442e+06		High		43.41		0.00131567			High		40.28		0.00268143				High	32.77	0.0150343	High	49.21	0.000346056	High	31.34	0.019685	0
	SGATVVTGGER	4	1	1	347440923		1033.53	2.88666e+06	0	0	0	8587298	861580	0	3.58622e+06		High		39.75		0.00166303			High		38		0.00248828							High	48.68	0.000210054	High	36.38	0.00361326	0
	VYVQDGIYDK	7	1	1	347440923		1199.59	4.46506e+06	0	3.15032e+06	5.10354e+06	8.47367e+06	1.50153e+06	2.12789e+06	2.7389e+06		High	High	34.44	37.79	0.005738	0.00294424		High		36.98		0.00307686	High	39.54	0.00177321	High	36.05	0.0039606	High	40.84	0.0013145	High	37.12	0.00309571	0
	TFEVINPTTEEVITSVHEATEK	1	1	1	347440923		2474.23	0	1.05797e+07	0	0	0	0	0	0								High		31.88		0.028248														0
	NADLLAAVESLDNGK	3	1	1	347440923		1529.78	0	0	0	1.13006e+06	562015	0	0	0																	High	69.85	2.56715e-06	High	60.38	2.26306e-05				0
	GYFIQPTIFSDVTEDMK	1	1	1	347440923	M16(Oxidation)	2006.94	0	0	0	3.27073e+06	0	0	0	0																	High	41.25	0.00370448							0
	GYFIQPTIFSDVTEDMK	1	1	1	347440923		1990.95	0	0	0	3.50533e+06	0	0	0	0																	High	40.68	0.00362121							0
	SGATVVTGGER	1	1	1	347440923	T7(Phospho)	1113.49	0	0	0	1.03601e+06	0	0	0	0	S(1): 0.0; T(4): 0.0; T(7): 100.0																High	36.18	0.00325337							0
	VAFTGSTVVGR	2	1	1	347440923		1093.6	0	0	0	0	6.31516e+06	0	0	2.40991e+06									High		63.25		6.55314e-06							High	71.59	9.67329e-07				0
	ELGEAALSNYTQTK	1	1	1	347440923		1524.75	0	0	0	0	5.5539e+06	0	0	0																				High	71.27	2.10125e-06				0
	GDVAAVAGCLR	2	1	1	347440923	C9(Carbamidomethyl)	1088.55	0	0	0	0	3.44686e+06	0	0	1.66142e+06									High		55.81		4.92041e-05							High	44	0.000760385				0
	IMGYIDEGK	2	1	1	347440923	M2(Oxidation)	1041.49	0	0	0	0	1.08645e+06	0	0	0																				High	39.13	0.00232142				0
	FSTEEEIIK	1	1	1	347440923		1095.56	0	0	0	0	7.94436e+06	0	0	0																				High	31.28	0.0155649				0
	VTLELGGK	1	1	1	347440923		816.482	0	0	0	0	2.27464e+06	0	0	0																				High	30.72	0.01758				0
	IGPAVATGNTVVLK	1	1	1	347440923		1339.8	0	0	0	0	0	0	2.28488e+06	0			High		44.07		0.000208538																			0
	TAEQTPLSALVAANLIK	2	1	1	347440923		1739.99	0	0	0	0	0	0	0	1.17111e+06									High		53.62		3.0633e-05													0
347841985	similar to ketol-acid reductoisomerase [Botrytis cinerea T4]	38.44	1	12	12	43	1.66893e+06	2.12996e+06	6.84827e+06	1.10883e+07	4.5203e+06	1.24385e+06	621943	1.31084e+06	257.671	19.1	7	8	196.068	17.34	5	7	144.02	21.11	6	7	257.181	24.12	8	10	144.925	15.08	6	6	27.99	2.51	1	1	30.05	2.51	1	1	76.04	8.04	3	3	398	44.1424	8.70459
	Sequence	# PSMs	# Proteins	# Protein Groups	Protein Group Accessions	Modifications	MH+ [Da]	A2: Area	B2: Area	C2: Area	D2: Area	E2: Area	F2: Area	G2: Area	H2: Area	phosphoRS Site Probabilities	A4	G4	IonScore A4	IonScore G4	Exp Value A4	Exp Value G4	B4	H4	IonScore B4	IonScore H4	Exp Value B4	Exp Value H4	C4	IonScore C4	Exp Value C4	D4	IonScore D4	Exp Value D4	E4	IonScore E4	Exp Value E4	F4	IonScore F4	Exp Value F4	# Missed Cleavages
	GINSSIAVFQDVTGK	2	1	1	347841985		1535.81	1.24472e+06	1.90558e+06	0	0	0	0	0	0		High		87.25		3.89915e-08		High		60.35		1.90972e-05														0
	VDVPTDVDVILVAPK	8	1	1	347841985		1579.9	1.06949e+06	581554	0	1.53035e+06	972151	0	0	672302		High		55.28		2.698e-05		High	High	38.15	31.26	0.00123253	0.00733206				High	61.46	5.43017e-06	High	46.43	0.000199071				0
	NLFEVDEAISK	4	1	1	347841985		1264.64	2.20345e+06	3.31529e+06	0	1.46349e+07	4.42953e+06	0	0	0		High		44.84		0.000559402		High		47.09		0.00031074					High	35.86	0.00447496	High	38.93	0.00203422				0
	DALKPVFNDLYDSVK	2	1	1	347841985		1723.89	336698	0	0	749472	0	0	0	0		High		36.47		0.00626679											High	29.09	0.034157							0
	LQEYFK	3	1	1	347841985		827.43	1.10171e+06	0	0	1.16176e+06	3.33243e+06	0	0	0		High		31.33		0.00614733											High	25.38	0.0241928	High	26.09	0.0205441				0
	SLRPENN	5	1	1	347841985		829.416	1.55863e+06	1.16709e+06	5.98437e+06	5.17188e+06	0	0	0	1.68381e+06		High		26.53		0.0230113		High	High	22.6	31.77	0.0555036	0.00472344	High	35.43	0.00276996	High	25.95	0.0180409							0
	ADWPVER	2	1	1	347841985		872.426	777981	0	0	0	1.49569e+06	0	0	0		High		24.83		0.0466969														High	30.51	0.0126267				0
	NDTMAIIGYGSQGHAQSLNMR	3	1	1	347841985		2264.05	0	1.169e+06	1.13002e+07	6.97787e+06	0	0	0	0								High		45.74		0.00130676		High	46.04	0.0012183	High	42.49	0.00270828							0
	NDTMAIIGYGSQGHAQSLNMR	2	1	1	347841985	M4(Oxidation)	2280.04	0	0	0	4.06555e+06	0	0	0	0								High		33.56		0.0223141					High	31.19	0.0411337							0
	DAQQDGWVPGK	3	1	1	347841985		1200.56	0	0	1.83823e+06	1.00157e+07	3.02823e+06	0	0	0														High	31.83	0.0138775	High	38.27	0.00315	High	44.92	0.000681256				0
	GTIIMNLLSDAAQSETWPALKPQITK	2	1	1	347841985		2826.51	0	0	800417	0	0	0	0	0														High	29.88	0.0192239										0
	EVYSDLYGER	6	1	1	347841985		1230.56	0	0	1.95436e+06	8.61425e+06	5.79893e+06	1.24385e+06	621943	1.57641e+06			High		30.05		0.0250598		High		40.96		0.00187593	High	27	0.0493827	High	38.08	0.00364096	High	41.08	0.00189109	High	27.99	0.037172	0
	RGAIDWSGK	1	1	1	347841985		989.517	0	0	3.26026e+06	0	0	0	0	0														High	26.18	0.0363896										1
347840915	similar to heat shock protein 60 [Botrytis cinerea T4]	38.32	23	17	17	95	5.42285e+06	5.33627e+06	7.80572e+06	1.41336e+07	5.95195e+06	2.11902e+06	1.22789e+06	1.26693e+06	1047.37	29.21	12	28	285.864	16.84	6	8	564.69	16.32	6	12	674.995	13.06	5	14	539.472	32.82	14	17	113.121	6.7	2	3	211.492	8.25	3	7	181.779	11.68	5	6	582	61.1251	5.73193
	Sequence	# PSMs	# Proteins	# Protein Groups	Protein Group Accessions	Modifications	MH+ [Da]	A2: Area	B2: Area	C2: Area	D2: Area	E2: Area	F2: Area	G2: Area	H2: Area	phosphoRS Site Probabilities	A4	G4	IonScore A4	IonScore G4	Exp Value A4	Exp Value G4	B4	H4	IonScore B4	IonScore H4	Exp Value B4	Exp Value H4	C4	IonScore C4	Exp Value C4	D4	IonScore D4	Exp Value D4	E4	IonScore E4	Exp Value E4	F4	IonScore F4	Exp Value F4	# Missed Cleavages
	TGLVDASGVASLLGTTEVAIVEAPEEK	35	1	1	347840915		2656.4	6.4822e+06	6.34351e+06	9.53794e+06	1.49469e+07	5293074	2.05586e+06	2.55411e+06	1.40102e+06		High	High	126.97	54.76	4.35973e-12	6.83429e-05	High	High	59.46	65.51	2.74607e-05	6.70638e-06	High	89.07	2.91737e-08	High	126.27	5.87759e-12	High	30.17	0.0230306	High	66.16	5.78626e-06	0
	VGGASEVEVGEK	7	1	1	347840915		1160.58	3.08573e+06	1.50274e+06	2.43542e+06	2.13037e+07	7.23221e+06	2.18218e+06	627611	0		High	High	68.82	60.36	2.34884e-06	1.73965e-05	High		44.98		0.000605195		High	66.03	5.15134e-06	High	56.04	5.25149e-05	High	66.39	4.11011e-06	High	45.02	0.000563447	0
	ATADMLGTTGSITITK	5	1	1	347840915		1580.82	944182	1.37576e+06	4.57432e+06	0	5.33056e+06	0	0	0		High		68.38		4.32729e-06		High		53.35		0.000137096		High	52.94	0.000150669				High	47.08	0.000554353				0
	TIVENAGTEGSVVVGK	4	1	1	347840915		1559.83	6.70063e+06	8.16257e+06	9.3049e+06	0	3.64309e+06	0	0	0		High		63.1		1.13139e-05		High		63.59		1.05443e-05		High	63.08	1.14891e-05				High	74.69	8.03214e-07				0
	GTQAAVEAVVEFLQK	2	23	1	347840915		1589.85	162722	291396	0	0	0	0	0	0		High		51.97		0.000133102		High		25.66		0.057996														0
	AALLAGVETLAK	4	21	1	347840915		1156.69	518693	1.25198e+06	0	0	492180	0	0	526231		High		48.92		0.000123104		High	High	54.66	53.84	3.283e-05	4.21308e-05							High	45.52	0.000280543				0
	ATADMLGTTGSITITK	1	1	1	347840915	M5(Oxidation)	1596.82	374600	0	0	0	0	0	0	0		High		46.82		0.000494968																				0
	GVMNDPTTSDYEK	4	1	1	347840915		1456.63	828208	0	0	6.1501e+06	2.09406e+06	0	0	0		High		42.73		0.00124											High	29.45	0.0253107	High	41.69	0.00151114				0
	TMEDELDITEGMR	6	23	1	347840915	M12(Oxidation)	1555.66	300501	0	0	3.80721e+06	1.26804e+06	0	0	0		High		39.09		0.0032369											High	62.67	1.41948e-05	High	65.19	8.2332e-06				0
	AAVEEGILPGGGTALLK	2	1	1	347840915		1595.9	1.59358e+06	0	0	0	1.9132e+06	0	0	0		High		36		0.00204719														High	40.12	0.000763607				0
	LSGGVAVIK	3	1	1	347840915		843.53	886714	0	0	0	1.37104e+06	0	501961	0		High	High	35.41	25.5	0.00388449	0.0380482													High	29.9	0.0138145				0
	LMDEFGSDFNK	4	1	1	347840915	M2(Oxidation)	1318.56	1.04804e+06	0	0	5.5644e+06	3.04072e+06	0	0	0		High		32.71		0.0102069											High	45.08	0.000577448	High	29.66	0.0201147				0
	LMDEFGSDFNK	3	1	1	347840915		1302.57	532981	0	1.09355e+06	0	0	0	0	0		High		29.66		0.0205472								High	52.04	0.000120971										0
	GQLQVAAVK	2	21	1	347840915		913.546	415632	0	0	0	0	0	0	290345		High		28.13		0.0143048			High		32.18		0.00584154													0
	GVMNDPTTSDYEK	2	1	1	347840915	M3(Oxidation)	1472.62	465054	0	0	1.47577e+06	0	0	0	0		High		26.11		0.0473894											High	36.11	0.00420014							0
	TMEDELDITEGMR	5	23	1	347840915		1539.67	0	0	1.34209e+06	4.68707e+06	655675	0	0	0														High	62.85	1.4708e-05	High	61.55	1.95956e-05	High	49.64	0.000317779				0
	TNETAGDGTTTATVLAK	1	20	1	347840915		1650.82	0	0	0	0	4.7929e+06	0	0	0																				High	69.53	3.48217e-06				0
	GYVSPYFITDTK	2	23	1	347840915		1390.69	0	0	0	0	1.47367e+06	0	0	1.20588e+06									High		35.96		0.0069716							High	38.69	0.00377228				0
	FVDALNATR	1	1	1	347840915		1006.53	0	0	0	0	640801	0	0	0																				High	31.78	0.0137395				0
	FENLGAR	1	22	1	347840915		806.415	0	0	0	0	530778	0	0	0																				High	30.34	0.0194649				0
	LIQDVASK	1	22	1	347840915		873.503	0	0	0	0	0	0	0	1.19389e+06									High		35.24		0.00769012													0
347831952	hypothetical protein BofuT4P29000007001 [Botrytis cinerea T4]	38.32	3	13	13	173	2.98225e+07	4.97322e+07	1.27352e+08	9.81851e+07	5.53514e+06	4.44379e+06	8.45996e+06	2.7547e+06	928.353	26.87	8	43	779.442	23.36	6	30	1167.19	38.32	12	39	1275.64	21.96	7	34	30.19	2.57	1	1	54.8809	2.57	2	2	379.343	14.95	5	16	167.646	6.31	2	8	428	46.6806	8.99756
	Sequence	# PSMs	# Proteins	# Protein Groups	Protein Group Accessions	Modifications	MH+ [Da]	A2: Area	B2: Area	C2: Area	D2: Area	E2: Area	F2: Area	G2: Area	H2: Area	phosphoRS Site Probabilities	A4	G4	IonScore A4	IonScore G4	Exp Value A4	Exp Value G4	B4	H4	IonScore B4	IonScore H4	Exp Value B4	Exp Value H4	C4	IonScore C4	Exp Value C4	D4	IonScore D4	Exp Value D4	E4	IonScore E4	Exp Value E4	F4	IonScore F4	Exp Value F4	# Missed Cleavages
	VVVPAENFSESEVTGTQWQGYGDDDERVK	10	2	1	347831952		3241.49	2.85562e+07	9.58037e+06	5.57536e+07	2.46494e+07	0	0	0	0		High		90.03		7.4583e-08		High		46.2		0.00183751		High	52.75	0.000379582	High	81.42	5.36504e-07							1
	GASPVASGIADMLEPAAPGPSVLK	21	2	1	347831952	S3(Phospho)	2315.14	6.47542e+06	5.41536e+06	44148556	34634243	0	0	0	0	S(3): 100.0; S(7): 0.0; S(21): 0.0	High		71.87		2.85732e-06		High		55.82		0.000115724		High	74.19	1.69193e-06	High	95.8	1.15995e-08							0
	GASPVASGIADMLEPAAPGPSVLK	22	2	1	347831952	S3(Phospho); M12(Oxidation)	2331.13	8.26086e+06	2.68884e+07	2.72221e+07	3.16196e+07	0	0	1.06933e+06	0	S(3): 100.0; S(7): 0.0; S(21): 0.0	High	High	69.65	35.41	4.70966e-06	0.0125311	High		65.34		1.23692e-05		High	69.01	5.40093e-06	High	63.33	1.99974e-05							0
	EIIGAEGAGTTSSTDEK	72	2	1	347831952	S13(Phospho)	1745.75	0	1.04234e+07	7.50814e+07	9.65047e+07	0	0	1.10492e+07	2653797	T(10): 0.0; T(11): 0.0; S(12): 49.9; S(13): 49.9; T(14): 0.1	High	High	67.73	77.44	4.48623e-06	4.56163e-07	High	High	80.73	66.84	2.07516e-07	5.56868e-06	High	95.02	7.94806e-09	High	90.21	2.40105e-08							0
	DALSSGEQDKK	11	3	1	347831952	S4(Phospho)	1257.53	4.84934e+07	9.38788e+07	2.46811e+08	1.57958e+08	5.53514e+06	7.16855e+06	0	0	S(4): 100.0; S(5): 0.0	High		48.02		0.000267405		High		44.06		0.000665533		High	35.81	0.0047892	High	36.25	0.00401948	High	30.19	0.0161287	High	34.4	0.00624494	1
	TIIEDSREWEQVSSK	2	2	1	347831952		1806.88	1.43055e+06	0	3.7931e+06	0	0	0	0	0		High		43.61		0.00131089								High	66.78	6.40177e-06										1
	VVVPAENFSESEVTGTQWQGYGDDDER	1	2	1	347831952		3014.33	8.01453e+06	0	0	0	0	0	0	0		High		36.53		0.0145738																				0
	DALSSGEQDK	10	3	1	347831952	S4(Phospho)	1129.44	1.2418e+07	2.84294e+07	6.01621e+07	0	0	1.71903e+06	9.80453e+06	2.85561e+06	S(4): 95.7; S(5): 4.3	High	High	36.13	31.13	0.00335199	0.00905812	High	High	35.48	35.94	0.00329857	0.00360376	High	42.48	0.000658152							High	35.93	0.00299942	0
	WTSDLTYVDSDYNVHDVQK	3	2	1	347831952		2285.04	4.64783e+06	4.38389e+06	1.78239e+07	0	0	0	0	0		High		31.04		0.0351809		High		37.93		0.00716737		High	40.97	0.00349528										0
	KDALSSGEQDKK	5	3	1	347831952	S5(Phospho)	1385.63	0	0	5.29149e+06	2.64222e+06	0	0	0	0	S(5): 94.5; S(6): 5.5													High	45.62	0.000649753	High	33.45	0.0106864							2
	SLTDSPEVGPTK	7	3	1	347831952	S5(Phospho)	1310.59	0	0	2.42459e+07	4.00931e+07	0	0	4.52613e+06	0	S(1): 0.0; T(3): 0.0; S(5): 100.0; T(11): 0.0		High		43.48		0.00083691							High	45.2	0.000526982	High	51.35	0.000140702							0
	QETVKPVANDSDDDNDAENNRK	1	3	1	347831952	S11(Phospho)	2554.07	0	0	6.01245e+06	0	0	0	0	0	T(3): 0.0; S(11): 100.0													High	42.12	0.00279569										1
	DSGNMTAGDADDDR	1	3	1	347831952		1439.53	0	0	1.57518e+06	0	0	0	0	0														High	40.18	0.00125681										0
	KDALSSGEQDK	4	3	1	347831952	S5(Phospho)	1257.54	0	0	4.17177e+06	0	0	0	448785	0	S(5): 94.1; S(6): 5.9		High		27.87		0.0293949							High	27.48	0.0326034										1
	EIIGAEGAGTTSSTDEK	1	2	1	347831952		1665.78	0	0	0	3.33518e+06	0	0	0	0																	High	83.07	1.40555e-07							0
	DALSSGEQDK	1	3	1	347831952		1049.48	0	0	0	1.26418e+06	0	0	0	0																	High	39.58	0.00206539							0
	DALSSGEQDKK	1	3	1	347831952		1177.57	0	0	0	411875	0	0	0	0																	High	37.58	0.00393683							1
472236008	putative malate dehydrogenase protein [Botrytis cinerea BcDW1]	38.25	2	9	10	35	1.44942e+06	1.09457e+06	2.50617e+06	7.29441e+06	1.44004e+07	4.40658e+06	3.34287e+06	7.44976e+06	135.353	13.86	4	4	29.14	3.92	1	1	162.96	12.05	3	4	159.627	17.17	4	4	301.582	18.98	5	7	120.848	11.45	3	4	102.496	10.24	3	3	214.852	31.33	8	8	332	34.3395	6.60986
	Sequence	# PSMs	# Proteins	# Protein Groups	Protein Group Accessions	Modifications	MH+ [Da]	A2: Area	B2: Area	C2: Area	D2: Area	E2: Area	F2: Area	G2: Area	H2: Area	phosphoRS Site Probabilities	A4	G4	IonScore A4	IonScore G4	Exp Value A4	Exp Value G4	B4	H4	IonScore B4	IonScore H4	Exp Value B4	Exp Value H4	C4	IonScore C4	Exp Value C4	D4	IonScore D4	Exp Value D4	E4	IonScore E4	Exp Value E4	F4	IonScore F4	Exp Value F4	# Missed Cleavages
	LFGVTTLDVVR	5	3	2	347838235;472236008		1219.71	2.09979e+06	0	1.27968e+06	1.66704e+06	2.16195e+06	0	1.52257e+06	0		High	High	57.38	40.17	1.32537e-05	0.000697169							High	47.57	0.000169228	High	64.7	2.43968e-06	High	66.58	1.58246e-06				0
	NADIIVIPAGIPR	5	2	1	472236008		1348.79	1.29346e+06	1.09457e+06	0	0	3.06999e+06	336945	0	4.90052e+06		High		47.87		0.000108438		High	High	29.14	39.2	0.00910131	0.000432815							High	41.08	0.000288537	High	39.34	0.000616987	0
	DDLFNINAGIVK	3	2	1	472236008		1318.7	955008	0	0	0	0	374144	0	3.31057e+06		High		38.56		0.00259127			High		46.35		0.000424083										High	35.17	0.00561043	0
	LLAACVDGLK	4	2	1	472236008	C5(Carbamidomethyl)	1059.59	863346	0	0	0	6.43474e+06	0	601603	3.33488e+06		High	High	36.26	36.69	0.00354888	0.00321434		High		38.33		0.00367232							High	37.8	0.00248938				0
	AQNPLSNINDAEK	8	2	1	472236008		1413.7	0	0	5154881	1.86384e+07	3.36964e+07	1.25087e+07	7.90442e+06	1.01399e+07			High		52.53		0.000139059		High		64.78		8.23332e-06	High	55.21	7.45719e-05	High	40.72	0.00208842	High	48.93	0.000318566	High	54.62	8.57682e-05	0
	DGAGSATLSMAYAGFR	2	2	1	472236008		1574.73	0	0	1.08396e+06	0	1.67824e+06	0	0	0														High	50.96	0.000226474				High	63.22	1.32686e-05				0
	GLIEIIAEVAPK	1	2	1	472236008		1252.75	0	0	0	1.19113e+06	0	0	0	0																	High	66.28	1.61785e-06							0
	GIVEPTFVYLPGVPGGEAIAK	2	2	1	472236008		2114.15	0	0	0	1.57781e+06	0	0	0	7.13399e+06									High		32.99		0.00680674				High	27.08	0.0284032							0
	DGAGSATLSMAYAGFR	3	2	1	472236008	M10(Oxidation)	1590.72	0	0	0	0	916180	0	0	0									High		38.12		0.00460198							High	68.68	3.86907e-06				0
	GVTFANAPPQQK	1	2	1	472236008		1257.66	0	0	0	0	0	0	0	5.07542e+06									High		37.88		0.00272092													0
	GVFDAQR	1	2	1	472236008		792.4	0	0	0	0	0	0	0	3.82939e+06									High		36.43		0.00368566													0
154310817	hypothetical protein BC1G_06387 [Botrytis cinerea B05.10]	38.24	2	7	7	17	808349	838495	6.22806e+06	2.28857e+06	1.55204e+06	0	0	644956	113.72	18.01	3	5	80.44	6.62	1	2	153.47	10.29	2	3	86.13	16.54	2	2	78.584	10.66	3	3									73.7575	7.72	2	2	272	29.7842	5.69385
	Sequence	# PSMs	# Proteins	# Protein Groups	Protein Group Accessions	Modifications	MH+ [Da]	A2: Area	B2: Area	C2: Area	D2: Area	E2: Area	F2: Area	G2: Area	H2: Area	phosphoRS Site Probabilities	A4	G4	IonScore A4	IonScore G4	Exp Value A4	Exp Value G4	B4	H4	IonScore B4	IonScore H4	Exp Value B4	Exp Value H4	C4	IonScore C4	Exp Value C4	D4	IonScore D4	Exp Value D4	E4	IonScore E4	Exp Value E4	F4	IonScore F4	Exp Value F4	# Missed Cleavages
	ASAVQSYVLEGSQADLVK	7	2	1	154310817		1864.96	820982	838495	1.12928e+07	3.25215e+06	0	0	0	0		High		48.88		0.000383082		High		49.94		0.000259561		High	79.32	3.47926e-07	High	70.7	2.18742e-06							0
	LLTTKPISATALSSASSIVR	2	2	1	154310817		2016.17	1.13635e+06	0	0	0	0	0	0	0		High		30.31		0.0068902																				0
	LGQDIGGGSSR	3	2	1	154310817		1046.52	467711	0	0	0	1.76856e+06	0	0	775646		High		28.46		0.0230236			High		39.26		0.00191502							High	41.75	0.00107938				0
	YSPNNFWNGR	1	2	1	154310817		1254.57	0	0	1.1633e+06	0	0	0	0	0														High	27.35	0.038196										0
	SSQIETVSAFVEGAPPGELADVIADIK	1	2	1	154310817	N-Term(Acetyl)	2785.42	0	0	0	1.32499e+06	0	0	0	0																	High	28.43	0.0423469							0
	YNEEQFATVK	2	2	1	154310817		1228.58	0	0	0	0	1.88941e+06	0	0	514266									High		52.46		0.000142454							High	41.14	0.00196128				0
	KYQEEINK	1	2	1	154310817		1051.54	0	0	0	0	998141	0	0	0																				High	29.77	0.0177664				1
472239010	putative aldo-keto reductase putative protein [Botrytis cinerea BcDW1]	37.79	4	11	11	36	7.862e+06	5.71344e+06	1.41214e+07	3.07442e+07	2.78711e+06	1.14523e+06	2.56296e+06	0	457.782	29.94	8	12	195.864	18.9	6	6	410.89	17.73	4	12	96.5962	9.88	3	3	46.45	3.2	1	1	62.31	3.2	1	1	47.04	3.2	1	1					344	38.1396	5.2876
	Sequence	# PSMs	# Proteins	# Protein Groups	Protein Group Accessions	Modifications	MH+ [Da]	A2: Area	B2: Area	C2: Area	D2: Area	E2: Area	F2: Area	G2: Area	H2: Area	phosphoRS Site Probabilities	A4	G4	IonScore A4	IonScore G4	Exp Value A4	Exp Value G4	B4	H4	IonScore B4	IonScore H4	Exp Value B4	Exp Value H4	C4	IonScore C4	Exp Value C4	D4	IonScore D4	Exp Value D4	E4	IonScore E4	Exp Value E4	F4	IonScore F4	Exp Value F4	# Missed Cleavages
	VNYLGLSEISSETLR	5	2	1	472239010		1680.88	3.36539e+06	5.88519e+06	3.53104e+06	0	0	0	0	0		High		73.06		1.09737e-06		High		76.57		4.83542e-07		High	63.85	9.02494e-06										0
	AFELGETFWDSSDLYGDNEELVGK	10	3	1	472239010		2721.22	3.54499e+06	0	1.69772e+07	0	0	0	0	0		High		69.19		7.18201e-06								High	62.88	3.13001e-05										0
	YLEENLGALK	2	3	1	472239010		1149.62	3.73399e+06	1.4955e+06	0	0	0	0	0	0		High		64.5		6.01409e-06		High		43.44		0.000923911														0
	SPADFEEGDYR	7	1	1	472239010		1285.53	1.6307e+07	4.64102e+06	2.18559e+07	8.51742e+07	2.78711e+06	1.14523e+06	2.56296e+06	0		High	High	53.31	47.04	8.2832e-05	0.0003262	High		43.88		0.000660956		High	48.75	0.00021403	High	50.04	0.000159029	High	46.45	0.00036574	High	62.31	9.48795e-06	0
	ELGVAIVAYSPLGR	3	2	1	472239010		1444.82	691385	1.59017e+06	0	0	0	0	0	0		High		43.4		0.000578217		High		37.26		0.00233975														0
	LVDAAEVHGGR	1	3	1	472239010		1123.59	191917	0	0	0	0	0	0	0		High		41.6		0.00153241																				0
	LVDGMEALANK	1	1	1	472239010	M5(Oxidation)	1176.59	1.19852e+06	0	0	0	0	0	0	0		High		38.88		0.00271134																				0
	LVDGMEALANK	3	1	1	472239010		1160.6	1.07052e+06	0	797483	1.03921e+06	0	0	0	0		High		35.13		0.00606132								High	31.29	0.0136716	High	28.97	0.0223741							0
	DIFLATK	1	3	1	472239010		807.46	1.13874e+06	0	0	0	0	0	0	0		High		23.76		0.0349203																				0
	RLGVDTIDLYYCHR	1	2	1	472239010	C12(Carbamidomethyl)	1780.88	0	1.6708e+06	0	0	0	0	0	0								High		34.16		0.0123554														1
	VNYLGLSEISSETLRR	1	2	1	472239010		1836.98	0	6.61411e+06	0	0	0	0	0	0								High		28.27		0.0252447														1
	ELSFSDTPALNA	1	3	1	472239010		1264.61	0	0	0	6.01932e+06	0	0	0	0																	High	46.31	0.000411635							0
347835379	BcPIO13, similar to mitochondrial aspartate aminotransferase [Botrytis cinerea T4]	37.62	3	13	13	45	3.34574e+06	5.5705e+06	7.0215e+06	1.06977e+07	6.19015e+06	1.64003e+06	647446	1.2777e+06	182.513	15.24	5	6	164.21	9.05	2	5	260.018	15.95	5	8	203.276	20.95	6	6	363.475	27.86	10	12	42.0214	4.05	2	2	68.332	3.81	2	2	120.171	8.81	4	4	420	45.4995	9.17334
	Sequence	# PSMs	# Proteins	# Protein Groups	Protein Group Accessions	Modifications	MH+ [Da]	A2: Area	B2: Area	C2: Area	D2: Area	E2: Area	F2: Area	G2: Area	H2: Area	phosphoRS Site Probabilities	A4	G4	IonScore A4	IonScore G4	Exp Value A4	Exp Value G4	B4	H4	IonScore B4	IonScore H4	Exp Value B4	Exp Value H4	C4	IonScore C4	Exp Value C4	D4	IonScore D4	Exp Value D4	E4	IonScore E4	Exp Value E4	F4	IonScore F4	Exp Value F4	# Missed Cleavages
	VGAFSVVCADAAEK	3	3	1	347835379	C8(Carbamidomethyl)	1423.69	1.71951e+06	0	0	3.28306e+06	4.63059e+06	0	0	0		High		75.38		7.98218e-07											High	48.46	0.000341433	High	63.65	1.03133e-05				0
	ISVAGITSANVK	3	3	1	347835379		1159.67	619363	0	0	0	2.07844e+06	0	0	552099		High		52.72		6.60187e-05			High		50.69		0.000105358							High	63.84	5.03918e-06				0
	IGGAFLQR	5	3	1	347835379		861.494	3.97945e+06	0	7.98812e+06	0	1.40704e+06	0	392502	797487		High	High	36.24	49.94	0.00286409	0.000122176		High		46.48		0.000271011	High	55.16	3.67271e-05				High	52.3	7.09557e-05				0
	AGGHYAFFDMAYQGFASGDTDK	12	3	1	347835379	M10(Oxidation)	2371.99	1.6532e+06	5.93298e+06	1.42898e+06	2.91778e+06	2.92385e+06	0	0	0		High		32.48		0.0227952		High		39.87		0.00415246		High	56.97	8.18705e-05	High	30.68	0.0345019	High	41.91	0.00262499				0
	DSGLEVEK	7	3	1	347835379		876.431	4.33826e+06	0	5.14075e+06	2.33301e+07	9.81916e+06	2.93636e+06	902389	1.68925e+06		High	High	28.69	34.94	0.0162925	0.00386355		High		36		0.00298914	High	28.52	0.016732	High	29.02	0.0151004	High	31.36	0.00881023	High	34.9	0.00579233	0
	AAAVLAYGEGSSALDR	4	3	1	347835379		1550.78	0	5.20802e+06	4.54509e+06	5.47998e+06	4.12069e+06	0	0	0								High		63.55		1.17899e-05		High	60.28	2.39078e-05	High	62.39	1.47075e-05	High	66.62	5.91248e-06				0
	AGGHYAFFDMAYQGFASGDTDK	2	3	1	347835379		2356	0	0	7.93563e+06	0	0	0	0	0														High	47.77	0.000679298										0
	EYAGITGVPDFTK	1	3	1	347835379		1397.69	0	0	954777	0	0	0	0	0														High	30.11	0.024131										0
	DTIGLDFEGMVADIK	1	3	1	347835379		1623.8	0	0	0	799894	0	0	0	0																	High	61.52	2.15988e-05							0
	DDAGQPYVLPSVR	1	3	1	347835379		1416.71	0	0	0	1.72624e+06	0	0	0	0																	High	38.24	0.00327681							0
	IASTILNDK	3	3	1	347835379		974.551	0	0	0	0	3.4946e+06	343697	0	1.34637e+06									High		45.11		0.000630512							High	47.02	0.000406156	High	26.24	0.0358903	0
	LATEHSVYATK	1	3	1	347835379		1219.63	0	0	0	0	933604	0	0	0																				High	45.18	0.000618914				0
	INLGVGAYR	1	3	1	347835379		962.541	0	0	0	0	490710	0	0	0																				High	33.79	0.00509753				0
	NMGLYGER	1	3	1	347835379	M2(Oxidation)	955.431	0	0	0	0	0	0	0	0																				High	33.2	0.0106974				0
347828798	similar to ATP synthase subunit O [Botrytis cinerea T4]	37.61	1	7	7	36	7.66048e+06	2.74257e+07	2.7396e+07	2.96086e+07	1.28789e+07	8.63755e+06	0	2.11431e+06	372.438	33.63	6	10	99.7667	4.87	1	2	104.61	15.49	3	3	328.082	18.58	3	8	187.553	26.55	5	5	75.4075	8.85	2	2					231.809	18.58	4	6	226	24.0399	9.5249
	Sequence	# PSMs	# Proteins	# Protein Groups	Protein Group Accessions	Modifications	MH+ [Da]	A2: Area	B2: Area	C2: Area	D2: Area	E2: Area	F2: Area	G2: Area	H2: Area	phosphoRS Site Probabilities	A4	G4	IonScore A4	IonScore G4	Exp Value A4	Exp Value G4	B4	H4	IonScore B4	IonScore H4	Exp Value B4	Exp Value H4	C4	IonScore C4	Exp Value C4	D4	IonScore D4	Exp Value D4	E4	IonScore E4	Exp Value E4	F4	IonScore F4	Exp Value F4	# Missed Cleavages
	LATIMQAPTLSAADK	3	1	1	347828798	M5(Oxidation)	1546.81	1.28002e+06	0	0	0	0	0	0	2064127		High		68.35		3.00477e-06			High		58.84		2.67765e-05													0
	NFLETLAENNR	9	1	1	347828798		1320.66	2.03411e+07	2.74257e+07	7.97445e+07	8.34677e+07	2.94885e+07	1.68649e+07	0	0		High		60.76		1.85521e-05		High		62.27		1.30444e-05		High	55.88	5.50021e-05	High	65.06	6.86156e-06	High	67.06	4.01449e-06	High	54.49	7.25488e-05	0
	FGELMGAAR	2	1	1	347828798		951.471	765538	0	0	0	0	0	0	634399		High		60.22		1.53998e-05			High		57.19		3.53323e-05													0
	GEIELTVTSASQLDSK	2	1	1	347828798		1677.86	0	0	0	0	0	0	0	0		High		55.72		7.24715e-05																				0
	VNPDVLGGLIVEIGDR	6	1	1	347828798		1665.92	332755	0	0	3.76708e+06	1.33204e+06	0	0	0		High		53.7		5.18294e-05											High	80.35	1.10709e-07	High	67.14	2.08653e-06				0
	TIDLSVSNR	4	1	1	347828798		1004.54	1.36035e+06	0	666304	0	2.70652e+06	0	0	1.50596e+06		High		30.31		0.0178773			High		42.66		0.00120595	High	27	0.038309				High	45.46	0.000467914				0
	LATIMQAPTLSAADK	6	1	1	347828798		1530.82	655955	0	1.77703e+06	1.59096e+06	2.53238e+06	0	0	1.53439e+06		High		25.07		0.0605229			High		43.09		0.00101618	High	49.82	0.000202731	High	47.41	0.000354933	High	32.92	0.00998037				0
	TSTLDSVAR	3	1	1	347828798		949.494	0	0	0	0	6.44161e+06	410149	0	2.77284e+06									High		53.88		5.93428e-05							High	40.78	0.00121162	High	39.83	0.0012531	0
	FGELMGAAR	1	1	1	347828798	M5(Oxidation)	967.467	0	0	0	0	0	0	0	437836									High		59.17		2.9357e-05													0
154310282	hypothetical protein BC1G_07061 [Botrytis cinerea B05.10]	37.58	3	6	6	29	0	1.41016e+06	3.21567e+06	4.17525e+06	545634	5.65499e+06	1.75047e+06	0					173	18.79	2	4	237.134	37.58	4	8	149.28	25.5	4	6	65.22	11.41	1	1	168.566	22.82	2	3	220.02	30.2	3	7		0			149	16.0819	5.79541
	Sequence	# PSMs	# Proteins	# Protein Groups	Protein Group Accessions	Modifications	MH+ [Da]	A2: Area	B2: Area	C2: Area	D2: Area	E2: Area	F2: Area	G2: Area	H2: Area	phosphoRS Site Probabilities	A4	G4	IonScore A4	IonScore G4	Exp Value A4	Exp Value G4	B4	H4	IonScore B4	IonScore H4	Exp Value B4	Exp Value H4	C4	IonScore C4	Exp Value C4	D4	IonScore D4	Exp Value D4	E4	IonScore E4	Exp Value E4	F4	IonScore F4	Exp Value F4	# Missed Cleavages
	SLISESTPSTGSSPSFK	9	3	1	154310282	T7(Phospho)	1791.81	0	2.2093e+06	7.50395e+06	0	0	8.26562e+06	2.91451e+06	0	S(1): 0.0; S(4): 0.0; S(6): 0.4; T(7): 99.2; S(9): 0.4; T(10): 0.0; S(12): 0.0; S(13): 0.0; S(15): 0.0		High		59.3		3.80079e-05	High		78.74		3.89618e-07		High	62	1.99698e-05							High	72.25	1.90314e-06	0
	VTTSDAQGDAK	6	3	1	154310282	S4(Phospho)	1172.48	0	611013	0	2.22283e+06	0	0	323034	0	T(2): 0.1; T(3): 6.8; S(4): 93.1		High		36.8		0.00295635	High		34.43		0.00510219		High	32.39	0.00816125	High	37.69	0.00242558							0
	SKASPPTTTEETTDDAK	11	3	1	154310282	S4(Phospho)	1858.79	0	0	970294	475594	545634	3.04437e+06	2.01387e+06	0	S(1): 0.7; S(4): 99.3; T(7): 0.0; T(8): 0.0; T(9): 0.0; T(12): 0.0; T(13): 0.0		High		59.3		3.14285e-05							High	57.59	4.45903e-05	High	56.45	6.05792e-05	High	65.22	7.84586e-06	High	63.4	1.22957e-05	1
	VTTSDAQGDAKSTDGKPHVGRR	1	3	1	154310282	S12(Phospho)	2363.11	0	0	1.17277e+06	0	0	0	0	0	T(2): 0.2; T(3): 1.6; S(4): 1.6; S(12): 85.5; T(13): 11.1													High	38.26	0.00688925										2
	VTTSDAQGDAKSTDGKPHVGR	1	3	1	154310282	S12(Phospho)	2207.01	0	0	0	4.82875e+06	0	0	0	0	T(2): 0.0; T(3): 0.0; S(4): 0.1; S(12): 99.7; T(13): 0.1																High	33.58	0.0210275							1
	ASPPTTTEETTDDAK	1	3	1	154310282		1563.7	0	0	0	5.47418e+06	0	0	0	0																	High	29.21	0.0354452							0
154297648	60S acidic ribosomal protein P0 [Botrytis cinerea B05.10]	37.5	2	10	10	44	8.6706e+06	1.77005e+07	5.40455e+07	1.58836e+07	2.74629e+06	1.56957e+06	3.15765e+06	1.29793e+06	330.57	35.9	8	10	186.727	23.4	5	7	554.91	22.44	7	16	130.65	19.87	3	4	68.6243	5.45	2	2	59.77	3.53	1	1	77.34	12.82	2	2	50.9375	5.45	2	2	312	33.1959	4.99561
	Sequence	# PSMs	# Proteins	# Protein Groups	Protein Group Accessions	Modifications	MH+ [Da]	A2: Area	B2: Area	C2: Area	D2: Area	E2: Area	F2: Area	G2: Area	H2: Area	phosphoRS Site Probabilities	A4	G4	IonScore A4	IonScore G4	Exp Value A4	Exp Value G4	B4	H4	IonScore B4	IonScore H4	Exp Value B4	Exp Value H4	C4	IonScore C4	Exp Value C4	D4	IonScore D4	Exp Value D4	E4	IonScore E4	Exp Value E4	F4	IonScore F4	Exp Value F4	# Missed Cleavages
	IANPEAYASAGPAVTEAAPAAVAEEAK	5	2	1	154297648		2569.27	1.41377e+06	0	7.17941e+07	0	0	0	0	0		High		82.95		2.52228e-07								High	103.03	2.46131e-09										0
	TSFFQALGVPTK	2	2	1	154297648		1295.7	873002	0	0	0	0	0	0	0		High		53.9		5.92738e-05																				0
	GFVNDNPEYER	8	2	1	154297648		1339.59	9.01277e+06	2.46232e+06	1.35684e+07	4.14006e+07	4.91582e+06	1.56957e+06	2.29487e+06	2.09559e+06		High	High	52.39	56.49	0.000107855	4.30825e-05	High	High	56.72	37.5	4.19243e-05	0.00335206	High	60.91	1.59759e-05	High	52.95	9.83562e-05	High	56.94	3.98535e-05	High	59.77	2.02969e-05	0
	SIFIVTVDNVSSQQMHEIR	4	2	1	154297648	M15(Oxidation)	2219.11	357408	3.50986e+07	5.15327e+07	0	0	0	0	0		High		51.83		0.000249007		High		33.76		0.0152093		High	55.66	0.000101323										0
	AGAVAPADVYVPAGNTGMEPGK	1	2	1	154297648	M18(Oxidation)	2088.01	1.2045e+06	0	0	0	0	0	0	0		High		44.27		0.00157126																				0
	AGYFDK	4	2	1	154297648		700.33	719412	0	524285	0	576761	0	0	500268		High		32.64		0.00361562			High		26.9		0.0062273	High	32.05	0.00603216				High	25.13	0.00936052				0
	DRIANPEAYASAGPAVTEAAPAAVAEEAK	5	2	1	154297648		2840.41	1.04875e+07	7.64734e+06	14320726	0	0	0	4.02044e+06	0		High	High	30.37	33.85	0.0419219	0.0191007	High		42.03		0.00289809		High	35.21	0.0137544										1
	SIFIVTVDNVSSQQMHEIR	2	2	1	154297648		2203.12	6.5115e+06	0	7.60217e+07	0	0	0	0	0		High		29.55		0.0358263								High	30.35	0.0311829										0
	GNVGFVFTNQDLK	3	2	1	154297648		1438.73	1.24283e+06	906076	0	0	0	0	0	0		High		28.11		0.0360817		High		33.9		0.00963454														0
	IANPEAYASAGPAVTEAAPAAVAEEAKK	3	2	1	154297648		2697.37	0	1.03555e+07	5389668	0	0	0	0	0								High		34.32		0.0137391		High	46.67	0.000813751										1
	RAVKGFVNDNPEYER	1	2	1	154297648		1793.89	0	0	1.31699e+07	0	0	0	0	0														High	33.05	0.0150865										2
	DRIANPEAYASAGPAVTEAAPAAVAEEAK	5	2	1	154297648	S11(Phospho)	2920.38	0	0	1.05741e+07	4.69637e+06	0	0	0	0	Y(9): 50.0; S(11): 50.0; T(17): 0.0													High	31.31	0.0453378	High	41.92	0.00400716							1
	AGAVAPADVYVPAGNTGMEPGK	1	2	1	154297648		2072.01	0	0	0	1.55382e+06	0	0	0	0																	High	37.25	0.00752518							0
347830613	similar to 6-phosphogluconate dehydrogenase [Botrytis cinerea T4]	37.45	2	15	15	78	8.39561e+06	5.69997e+06	1.54327e+07	1.91583e+07	2.23468e+07	1.02121e+07	2.17462e+06	7.14909e+06	401.934	25.51	10	14	250.698	15.59	5	8	388.414	29.55	11	13	405.151	17	6	13	476.943	29.15	11	16	233.435	12.96	5	8	57.8731	4.25	2	2	131.403	10.93	4	4	494	54.6755	6.27783
	Sequence	# PSMs	# Proteins	# Protein Groups	Protein Group Accessions	Modifications	MH+ [Da]	A2: Area	B2: Area	C2: Area	D2: Area	E2: Area	F2: Area	G2: Area	H2: Area	phosphoRS Site Probabilities	A4	G4	IonScore A4	IonScore G4	Exp Value A4	Exp Value G4	B4	H4	IonScore B4	IonScore H4	Exp Value B4	Exp Value H4	C4	IonScore C4	Exp Value C4	D4	IonScore D4	Exp Value D4	E4	IonScore E4	Exp Value E4	F4	IonScore F4	Exp Value F4	# Missed Cleavages
	IISYAQGFMLMQEAAK	6	2	1	347830613	M9(Oxidation)	1816.9	1.17894e+06	884766	0	0	0	0	0	0		High		77.53		6.084e-07		High		55.54		9.20143e-05														0
	FVGSGVSGGEEGAR	7	2	1	347830613		1308.62	1.40389e+07	4.45724e+06	7.54626e+06	0	4.9207e+07	7.65524e+06	3.2157e+06	1.68519e+07		High	High	52.47	49.09	0.000135048	0.000296562	High	High	49.38	67.91	0.000269908	3.86721e-06	High	52.08	0.000134109				High	58.65	3.19312e-05	High	48.7	0.000322402	0
	DIMYFNDDDGTPLLEK	9	2	1	347830613	M3(Oxidation)	1901.85	7.79076e+06	3.55511e+06	0	2.74451e+07	5.16417e+06	1.27025e+07	0	0		High		48.43		0.000486631		High		47.72		0.00057644					High	51.65	0.000232872	High	67.7	5.84196e-06	High	64.47	1.2183e-05	0
	EIGDVFAEWNK	6	2	1	347830613		1307.63	2.5494e+06	1.57173e+06	2.86048e+06	1.21118e+07	3.32207e+06	1.42376e+06	0	0		High		43.23		0.00101484		High		36.8		0.00447109		High	37.38	0.00358308	High	46.07	0.000485694	High	47.01	0.000390172	High	55.63	5.8945e-05	0
	DVFQSIAAK	2	2	1	347830613		978.526	3.06293e+06	0	0	0	0	0	0	2.55438e+06		High		41.66		0.000975744			High		33.07		0.00705239													0
	SIEGAHSIEEFCAK	5	2	1	347830613	C12(Carbamidomethyl)	1577.73	2.58874e+06	0	1.95474e+06	2.99439e+06	7.58619e+06	0	0	0		High		41.61		0.0020017								High	25.1	0.0828199	High	28.33	0.0417175	High	37.33	0.00524268				0
	DIMYFNDDDGTPLLEK	8	2	1	347830613		1885.85	1.03447e+06	0	1.03223e+07	1.79201e+07	0	2.43423e+06	0	0		High		38.57		0.00520537								High	57.57	6.43069e-05	High	63.78	1.53697e-05				High	41.47	0.00271597	0
	VLSYVGR	5	2	1	347830613	S3(Phospho)	873.422	3.3572e+06	0	1.63318e+07	1.68591e+07	2.79768e+06	1.02785e+07	0	0	S(3): 99.7; Y(4): 0.3	High		33.28		0.00693094								High	35.51	0.00402102	High	31.78	0.0107858	High	31.2	0.0123269	High	34.99	0.00515055	0
	ADDNLENLLFSDFFNK	7	2	1	347830613		1901.89	369120	0	1.7181e+06	4.30432e+06	2.05753e+06	148495	0	0		High		33.01		0.0174512								High	37.27	0.00648748	High	48.03	0.000544598	High	45	0.00109415	High	32.95	0.0177447	0
	SVFLKDITAAYR	3	2	1	347830613		1383.76	1.13897e+06	0	1.90085e+06	0	0	0	0	0		High		29.09		0.0114062								High	36.96	0.00204393										1
	DLPANLLQAQR	4	2	1	347830613		1238.69	0	0	0	0	8.17031e+06	0	0	0		High		26.06		0.0265084			High		38.19		0.00162324							High	56.87	2.15869e-05				0
	SDGEACCEWVGDEGAGHYVK	5	2	1	347830613	C6(Carbamidomethyl); C7(Carbamidomethyl)	2225.89	0	9.08756e+06	19643900	1.31706e+07	8.25133e+06	0	0	2.04101e+06								High	High	38.18	43.66	0.00421952	0.00117749	High	48.31	0.000429431	High	37.43	0.00501491	High	35.11	0.0084171				0
	IISYAQGFMLMQEAAK	3	2	1	347830613		1800.9	0	0	1.45618e+06	0	517605	0	0	0														High	66.65	6.12049e-06				High	45.94	0.000757682				0
	LNKPSIALMWR	1	2	1	347830613		1328.75	0	0	539310	0	0	0	0	0														High	37.45	0.00251842										0
	SNKFEGDKK	1	2	1	347830613		1052.54	0	0	101756	0	0	0	0	0														High	27.82	0.032874										2
	GGNVSASTYQA	1	2	1	347830613		1054.48	0	0	0	0	3.05766e+06	0	0	0																				High	41.7	0.00129808				0
	VLSYVGR	3	2	1	347830613		793.456	0	0	0	0	9.58199e+06	630233	1.13355e+06	0			High		24.45		0.0348154													High	37.36	0.00178144	High	26.41	0.0221703	0
	RGLGMQDK	1	2	1	347830613	M5(Oxidation)	920.462	0	0	0	0	1.80409e+06	0	0	0																				High	30.57	0.0134181				1
	FVGSGVSGGEEGAR	1	2	1	347830613	S7(Phospho)	1388.59	0	0	0	0	0	0	0	0	S(4): 0.0; S(7): 100.0																						High	35.62	0.0050582	0
347441258	similar to myosin regulatory light chain cdc4 [Botrytis cinerea T4]	37.41	2	4	4	13	967533	1.69784e+06	1.31677e+06	2.15345e+06	1.81345e+06	0	0	0	122.611	29.5	3	3	142.028	20.86	2	3	138.003	11.51	1	2	153.24	28.78	3	3	99.552	11.51	1	2													139	15.7578	4.65283
	Sequence	# PSMs	# Proteins	# Protein Groups	Protein Group Accessions	Modifications	MH+ [Da]	A2: Area	B2: Area	C2: Area	D2: Area	E2: Area	F2: Area	G2: Area	H2: Area	phosphoRS Site Probabilities	A4	G4	IonScore A4	IonScore G4	Exp Value A4	Exp Value G4	B4	H4	IonScore B4	IonScore H4	Exp Value B4	Exp Value H4	C4	IonScore C4	Exp Value C4	D4	IonScore D4	Exp Value D4	E4	IonScore E4	Exp Value E4	F4	IonScore F4	Exp Value F4	# Missed Cleavages
	AVDTSSGEINYTDLVR	8	2	1	347441258		1739.85	1.50815e+06	2.5961e+06	1.31677e+06	1.39072e+06	1.81345e+06	0	0	0		High		79.38		3.28157e-07		High		78.1		4.50706e-07		High	88.56	3.9705e-08	High	86.2	7.07656e-08	High	64.84	9.66241e-06				0
	ACGQNPTLNEIR	1	2	1	347441258	C2(Carbamidomethyl)	1372.66	0	0	0	0	0	0	0	0		High		38.91		0.00248703																				0
	NVGGEFDFETFSK	3	2	1	347441258		1476.66	426915	799586	0	1.8736e+06	0	0	0	0		High		31.5		0.0223003		High		29.61		0.0328734					High	52.05	0.000194917							0
	MSDEEVDELLK	1	2	1	347441258		1307.6	0	0	0	3.19604e+06	0	0	0	0																	High	44.07	0.000881419							0
472238666	hypothetical protein BcDW1_7861 [Botrytis cinerea BcDW1]	37.15	1	11	11	64	1.38461e+07	1.05247e+07	2.61398e+07	2.17083e+07	9.2002e+06	3.61802e+06	6.13143e+06	4.98016e+06	506.027	27.09	7	12	422.77	21.79	5	8	371.38	22.07	6	9	459.663	22.07	5	8	360.427	25.98	7	9	283.159	13.41	3	5	158.238	10.61	2	3	489.727	28.49	7	10	358	39.0182	5.26221
	Sequence	# PSMs	# Proteins	# Protein Groups	Protein Group Accessions	Modifications	MH+ [Da]	A2: Area	B2: Area	C2: Area	D2: Area	E2: Area	F2: Area	G2: Area	H2: Area	phosphoRS Site Probabilities	A4	G4	IonScore A4	IonScore G4	Exp Value A4	Exp Value G4	B4	H4	IonScore B4	IonScore H4	Exp Value B4	Exp Value H4	C4	IonScore C4	Exp Value C4	D4	IonScore D4	Exp Value D4	E4	IonScore E4	Exp Value E4	F4	IonScore F4	Exp Value F4	# Missed Cleavages
	SSAAEVSAAR	6	1	1	472238666		948.474	0	820876	0	0	0	583596	0	2.08865e+06		High		98.68		1.80918e-09		High	High	54.51	93.93	4.05327e-05	5.40109e-09				High	45.89	0.000343939				High	44.07	0.000522975	0
	GVGGAAEVAAEGSEAAAEGTQVVGR	18	1	1	472238666		2243.09	3.0787e+07	2.0561e+07	5.94084e+07	4.93101e+07	1.82917e+07	5.41644e+06	1.0016e+07	9.92262e+06		High	High	90.23	93.56	3.88377e-08	1.80848e-08	High	High	102.28	112.67	2.42836e-09	2.24683e-10	High	69.24	4.96748e-06	High	118.31	6.13894e-11	High	81.61	2.77822e-07	High	97.5	7.28205e-09	0
	LFIEAAESGISIEK	6	1	1	472238666		1506.81	5.62505e+06	7.21357e+06	11821648	7.20949e+06	0	0	0	0		High		79.47		2.14661e-07		High		98.05		2.73398e-09		High	85.55	4.88964e-08	High	84.52	6.16305e-08							0
	ESFTIIEDQTIIDQLK	10	1	1	472238666		1892.99	5.12627e+06	3.79958e+06	7.18931e+06	5.66218e+06	4.74521e+06	0	0	904630		High		55.25		8.09039e-05		High	High	58.99	47.07	3.69715e-05	0.000529126	High	50.09	0.000286991	High	61.74	1.96276e-05	High	55.58	7.49841e-05				0
	VLANVVAR	3	1	1	472238666		841.525	541527	0	738836	0	1.25541e+06	0	0	0		High		35.41		0.00191066								High	55.35	2.82145e-05				High	52.91	2.86542e-05				0
	ALVQDMVSGYK	2	1	1	472238666	M6(Oxidation)	1226.61	572048	0	0	0	0	0	0	2078114		High		27.64		0.0389142			High		52.26		0.000132527													0
	DAGLVGDAAQEAK	5	1	1	472238666		1244.61	4.88684e+06	0	5736933	0	0	4.85401e+06	2.24681e+06	2.9292e+06		High	High	25.45	49.44	0.050463	0.000288389		High		74.04		9.82199e-07	High	55.9	6.25891e-05							High	72.33	1.41519e-06	0
	LDQAFTNFLDMTK	4	1	1	472238666	M11(Oxidation)	1559.74	0	397094	0	0	1.05156e+06	0	0	1.48401e+06								High	High	33.04	44.16	0.0143515	0.0011588							High	50.89	0.000246041				0
	GVGGAAEVAAEGSEAAAEGTQVVGRGMR	2	1	1	472238666		2587.25	0	0	5.02414e+06	0	0	0	0	0														High	37.91	0.00747553										1
	SIDTTMNSWTDEDK	5	1	1	472238666		1642.69	0	0	0	8.60541e+06	4.56365e+06	0	0	1.08238e+06									High		72.54		1.21466e-06				High	76.65	4.62822e-07	High	73.9	1.00419e-06				0
	SIDTTMNSWTDEDK	1	1	1	472238666	M6(Oxidation)	1658.69	0	0	0	0	1.81078e+06	0	0	0																				High	67.38	3.50995e-06				0
	ALVQDMVSGYK	1	1	1	472238666		1210.61	0	0	0	0	4.06047e+06	0	0	0																				High	33.24	0.0127334				0
	AYDYLK	1	1	1	472238666		772.387	0	0	0	0	1.89964e+06	0	0	0																				High	31.47	0.00470483				0
347839769	similar to glutaredoxin [Botrytis cinerea T4]	37.14	1	2	2	7	2.64278e+06	2.15558e+06	6.7871e+06	0	0	0	0	0	138.33	37.14	2	3	102.63	37.14	2	3	47.36	22.86	1	1		0				0												0			105	11.2927	6.03662
	Sequence	# PSMs	# Proteins	# Protein Groups	Protein Group Accessions	Modifications	MH+ [Da]	A2: Area	B2: Area	C2: Area	D2: Area	E2: Area	F2: Area	G2: Area	H2: Area	phosphoRS Site Probabilities	A4	G4	IonScore A4	IonScore G4	Exp Value A4	Exp Value G4	B4	H4	IonScore B4	IonScore H4	Exp Value B4	Exp Value H4	C4	IonScore C4	Exp Value C4	D4	IonScore D4	Exp Value D4	E4	IonScore E4	Exp Value E4	F4	IonScore F4	Exp Value F4	# Missed Cleavages
	ANFYSIELDQVDDGSAIQSYLAEK	3	1	1	347839769		2676.27	4899901	3.02769e+06	6.7871e+06	0	0	0	0	0		High		84.7		1.64339e-07		High		39.51		0.00543487		High	47.36	0.00091276										0
	ADGIIADNAVAVFSK	4	1	1	347839769		1490.78	385656	1.28346e+06	0	0	0	0	0	0		High		47.66		0.000335936		High		45.45		0.000523162														0
347838656	similar to 60S ribosomal protein L4 [Botrytis cinerea T4]	37	2	13	13	41	1.17986e+06	0	1.26884e+06	5.45977e+06	8.75229e+06	812652	758728	5.02855e+06	225.651	22.52	7	8					85.165	5.63	2	2	198.378	20.64	5	6	376.138	25.2	10	11	62.36	4.29	1	2	130.106	13.67	4	4	279.199	25.2	8	8	373	40.0157	10.814
	Sequence	# PSMs	# Proteins	# Protein Groups	Protein Group Accessions	Modifications	MH+ [Da]	A2: Area	B2: Area	C2: Area	D2: Area	E2: Area	F2: Area	G2: Area	H2: Area	phosphoRS Site Probabilities	A4	G4	IonScore A4	IonScore G4	Exp Value A4	Exp Value G4	B4	H4	IonScore B4	IonScore H4	Exp Value B4	Exp Value H4	C4	IonScore C4	Exp Value C4	D4	IonScore D4	Exp Value D4	E4	IonScore E4	Exp Value E4	F4	IonScore F4	Exp Value F4	# Missed Cleavages
	LINSSELQSVIR	5	2	1	347838656		1358.76	1.29134e+06	0	1.59223e+06	0	4.18982e+06	0	644286	4.20428e+06		High	High	63.85	63.96	5.76937e-06	6.26794e-06		High		81.36		1.02359e-07	High	63.44	6.34057e-06				High	59.17	2.0338e-05				0
	TVGALADVEK	2	2	1	347838656		1002.55	1.02137e+06	0	0	2.9247e+06	0	0	0	0		High		45.25		0.000638872											High	27.88	0.0348669							0
	TSAAAGLLK	5	2	1	347838656		831.494	800446	0	945440	0	5.32402e+06	0	368804	2.07028e+06		High	High	45.08	50.57	0.000636435	0.00017847		High		45.08		0.000631778	High	34.86	0.00664606				High	40.64	0.00176911				0
	DFLLPSNVVSQADIGR	8	2	1	347838656		1730.91	1.0235e+06	0	0	5.10081e+06	4.09608e+06	812652	598229	2.24144e+06		High	High	43.15	32.12	0.00151062	0.0156202		High		70.86		2.44875e-06				High	68.72	3.65903e-06	High	77.93	4.9769e-07	High	46.38	0.000613334	0
	GPLVVYDGNADGK	3	2	1	347838656		1304.65	1.06298e+06	0	0	0	3757751	0	0	1.3806e+06		High		36.85		0.00445089			High		45.33		0.000638935							High	63.04	1.07016e-05				0
	RGPLVVYDGNADGK	3	2	1	347838656		1460.75	747425	0	0	981552	1.17452e+06	0	0	0		High		33.66		0.0107632											High	27.93	0.039944	High	54.3	9.67849e-05				1
	GHQISEVAEVPLVINSEVFEGAK	3	2	1	347838656		2452.27	1.18528e+06	0	0	8.35381e+06	0	0	0	0		High		27.58		0.0500178											High	64.82	9.60812e-06							0
	ASRPTVSVLSADGK	4	1	1	347838656	N-Term(Acetyl)	1429.76	0	0	0	1.84476e+06	1.6743e+07	0	1.03367e+06	7.51046e+06			High		28.87		0.0278245		High		42.45		0.00111495				High	33.54	0.00874112	High	55.24	6.49321e-05				0
	TQYAQVLKED	1	2	1	347838656		1194.6	0	0	0	0	3.92056e+06	0	0	0																				High	42.17	0.00120134				1
	TQYAQVLK	1	2	1	347838656		950.53	0	0	0	0	2.1678e+06	0	0	0																				High	41.41	0.000780591				0
	ATGTTIPLPK	3	1	1	347838656		998.588	0	0	0	0	0	0	0	3.37092e+06									High		35.3		0.00143134							High	37.85	0.000935136				0
	GLDAGKPER	2	2	1	347838656		942.5	0	0	0	0	3.2524e+06	0	0	1.71994e+06									High		42.6		0.000675935							High	36.93	0.00249405				0
	AGQAAFGNMCR	1	1	1	347838656	C10(Carbamidomethyl)	1182.52	0	0	0	0	0	0	0	649664									High		33.86		0.00569442													0
347832071	similar to phosphoglucomutase [Botrytis cinerea T4]	36.64	2	15	15	79	6.44583e+07	1.19904e+08	2.51406e+08	2.79612e+08	3.70906e+07	5.55639e+07	2.45431e+07	1.10555e+07	481.176	22.2	8	12	259.317	12.64	5	7	587.58	16.97	6	18	641.838	24.01	9	17	303.757	12.45	5	8	187.164	8.48	3	6	215.545	6.68	3	6	194.017	9.75	4	5	554	59.9915	5.77002
	Sequence	# PSMs	# Proteins	# Protein Groups	Protein Group Accessions	Modifications	MH+ [Da]	A2: Area	B2: Area	C2: Area	D2: Area	E2: Area	F2: Area	G2: Area	H2: Area	phosphoRS Site Probabilities	A4	G4	IonScore A4	IonScore G4	Exp Value A4	Exp Value G4	B4	H4	IonScore B4	IonScore H4	Exp Value B4	Exp Value H4	C4	IonScore C4	Exp Value C4	D4	IonScore D4	Exp Value D4	E4	IonScore E4	Exp Value E4	F4	IonScore F4	Exp Value F4	# Missed Cleavages
	TVSDAGDFSYTDLDGSVSPNQGLYVK	4	2	1	347832071		2735.27	1.96787e+06	0	1.9583e+06	5.24148e+06	0	0	0	0		High		81.49		4.17587e-07								High	90.05	5.89178e-08	High	67	1.14329e-05							0
	LSGTGSSGATIR	8	1	1	347832071		1106.58	1.75962e+07	2.73781e+06	0	4.00594e+06	8.56505e+06	1.70694e+06	1.34677e+06	2.49464e+06		High	High	75.79	60.32	5.02221e-07	1.76968e-05	High	High	58.33	57.48	2.7983e-05	3.44792e-05				High	48.15	0.000291672	High	58.42	2.74091e-05	High	56.83	3.95271e-05	0
	VLFDALSGVTGPYGK	4	2	1	347832071		1523.81	966334	0	0	1.13818e+06	0	0	0	1.05104e+06		High		69.5		2.68162e-06			High		54.31		9.04461e-05				High	57.65	4.08003e-05							0
	STYGQDAQVFLK	3	1	1	347832071		1356.68	1.00613e+06	727931	0	0	2.54925e+06	0	0	0		High		64.1		8.11159e-06		High		57.29		3.8914e-05								High	64.29	6.94511e-06				0
	ATGGILLTASHNAGGPK	35	2	1	347832071	S10(Phospho)	1644.81	1.6091e+08	3.50007e+08	7.11102e+08	8.26387e+08	9.61325e+07	1.62555e+08	7.19912e+07	2.95145e+07	T(2): 0.0; T(8): 0.0; S(10): 100.0	High	High	63.24	65.67	1.32551e-05	7.57499e-06	High	High	81.09	61.92	2.0618e-07	1.76418e-05	High	67.87	4.32759e-06	High	81.33	1.94727e-07	High	73.43	1.26877e-06	High	58.41	4.03071e-05	0
	TFFTRYDYEDVSSEGAAK	10	2	1	347832071		2085.94	1.48693e+07	6.96597e+06	3.5237e+07	7.20649e+06	6.57443e+06	2.43034e+06	0	0		High		57.98		6.31311e-05		High		29.19		0.0474784		High	53.12	0.000191111	High	67.29	6.97093e-06	High	34.19	0.0153379	High	33.63	0.0174705	1
	IGAAYGVK	3	2	1	347832071		778.446	2.11836e+06	0	0	720749	0	0	291375	0		High	High	35.54	42.61	0.00365823	0.000718243										High	28.43	0.0188049							0
	IADIPEVDIATIGTK	1	2	1	347832071		1555.86	1.88826e+06	0	0	0	0	0	0	0		High		35.28		0.00382463																				0
	DNVDFAVELLK	2	1	1	347832071		1262.66	0	423423	0	1.9508e+06	0	0	0	0								High		47.99		0.000308972					High	52.8	0.0001026							0
	TYGSLEVEIIDSCADYVEMLK	2	2	1	347832071	C13(Carbamidomethyl); M19(Oxidation)	2451.13	0	0	1.60747e+06	0	0	0	0	0														High	43.67	0.00196942										0
	KATGGILLTASHNAGGPK	1	2	1	347832071	S11(Phospho)	1772.9	0	0	7.8792e+06	0	0	0	0	0	T(3): 0.0; T(9): 0.0; S(11): 100.0													High	43.65	0.00118452										1
	IQHDFWTIYGR	1	2	1	347832071		1435.71	0	0	1.32076e+06	0	0	0	0	0														High	41.76	0.001587										0
	DSFLVIGGDGR	1	2	1	347832071		1135.57	0	0	0	1.13217e+06	0	0	0	0																	High	57.79	3.34346e-05							0
	GQIHFGAASDGDGDR	2	2	1	347832071		1502.66	0	0	0	1.91684e+06	0	0	0	0																	High	45.32	0.000741757							0
	IEDSSFIGSK	2	2	1	347832071		1082.54	0	0	0	0	5.27933e+06	0	0	1.15742e+06									High		37.37		0.00377457							High	35.57	0.00571304				0
472239670	putative rna recognition domain-containing protein [Botrytis cinerea BcDW1]	36.55	4	9	9	24	1.86096e+06	1.64669e+06	2.27504e+06	2.18129e+06	5.87718e+06	1.55959e+06	4283255	1.48039e+06	32.09	6.14	1	1	65.82	5.56	1	2	48.04	9.06	2	2	80.72	9.65	2	2	405.721	22.51	5	9	33.35	6.14	1	1	27.13	2.92	1	1	166.394	15.2	5	6	342	36.0652	5.96045
	Sequence	# PSMs	# Proteins	# Protein Groups	Protein Group Accessions	Modifications	MH+ [Da]	A2: Area	B2: Area	C2: Area	D2: Area	E2: Area	F2: Area	G2: Area	H2: Area	phosphoRS Site Probabilities	A4	G4	IonScore A4	IonScore G4	Exp Value A4	Exp Value G4	B4	H4	IonScore B4	IonScore H4	Exp Value B4	Exp Value H4	C4	IonScore C4	Exp Value C4	D4	IonScore D4	Exp Value D4	E4	IonScore E4	Exp Value E4	F4	IonScore F4	Exp Value F4	# Missed Cleavages
	VTSASGSYEDDGSHYTSNEQR	2	3	1	472239670		2289.95	1.86096e+06	0	0	0	0	1.55959e+06	0	0		High		32.09		0.0245353																	High	33.35	0.0190039	0
	IIAEYLAHGYTIGDTAAQR	4	3	1	472239670		2063.06	0	1.64669e+06	2.80136e+06	0	3.74547e+06	0	0	0								High		39.5		0.00364095		High	31.03	0.0262296				High	39.34	0.00387072				0
	DSDDITQEEKPR	2	3	1	472239670	T6(Phospho)	1512.62	0	0	1.74871e+06	2.09704e+06	0	0	0	0	S(2): 0.0; T(6): 100.0													High	30.01	0.020802	High	29.22	0.0247725							0
	IISLEVGSVGETQNATVQFEK	6	2	1	472239670		2249.17	0	0	0	2.26554e+06	9.96129e+06	0	0	0																	High	64.5	9.77511e-06	High	96.44	7.02523e-09				0
	TALLLDNTQLGSTQVK	3	3	1	472239670		1701.94	0	0	0	0	985112	0	0	635388									High		54.16		6.54221e-05							High	86.96	3.32265e-08				0
	GVDQSYGVSQK	2	3	1	472239670		1167.56	0	0	0	0	1.5169e+06	0	0	683022									High		48.11		0.000366225							High	35.69	0.00635318				0
	VAPLDSQSEK	3	2	1	472239670	S8(Phospho)	1153.52	0	0	0	0	3.92479e+06	0	4283255	2.61392e+06	S(6): 0.4; S(8): 99.6		High		27.13		0.0267226		High		38.34		0.00183193							High	34.89	0.00364882				0
	AIDLDQK	1	3	1	472239670		802.431	0	0	0	0	0	0	0	643165									High		39.81		0.00179692													0
	SADTVHVK	1	2	1	472239670	N-Term(Acetyl)	898.463	0	0	0	0	0	0	0	1.14423e+06									High		29.14		0.00963002													0
347827157	similar to heat shock protein 90 [Botrytis cinerea T4]	36.23	2	25	25	81	3.76706e+06	2.31649e+06	1.55767e+07	3.24342e+07	2.03608e+06	625496	1.31119e+06	973676	701.266	28.67	18	22	301.223	11.84	8	9	498.794	24.82	15	16	786.629	24.82	17	21	243.635	9.99	6	7	99.4967	3.71	2	2	97.25	4.71	3	3	34.03	1.57	1	1	701	79.4876	4.95752
	Sequence	# PSMs	# Proteins	# Protein Groups	Protein Group Accessions	Modifications	MH+ [Da]	A2: Area	B2: Area	C2: Area	D2: Area	E2: Area	F2: Area	G2: Area	H2: Area	phosphoRS Site Probabilities	A4	G4	IonScore A4	IonScore G4	Exp Value A4	Exp Value G4	B4	H4	IonScore B4	IonScore H4	Exp Value B4	Exp Value H4	C4	IonScore C4	Exp Value C4	D4	IonScore D4	Exp Value D4	E4	IonScore E4	Exp Value E4	F4	IonScore F4	Exp Value F4	# Missed Cleavages
	VLELFQEISEDK	9	1	1	347827157		1449.75	3.98974e+06	4.39892e+06	9.1872e+06	3.33824e+07	1.75427e+06	714525	0	0		High		83.81		9.04606e-08		High		61.42		1.73426e-05		High	73.3	1.07111e-06	High	80.47	2.17626e-07	High	59.17	2.98412e-05	High	68.08	3.77322e-06	0
	SGDDITSLSDYVTR	5	1	1	347827157		1528.71	1.32676e+06	780828	0	1.27024e+07	1.32079e+06	536466	0	0		High		75.75		8.16843e-07		High		67.01		6.08151e-06					High	77.03	6.32107e-07	High	75.84	8.26151e-07	High	48.32	0.000449791	0
	GVVDSEDLPLNLSR	4	2	1	347827157		1513.79	2.5211e+06	0	2.10866e+06	1.92264e+07	3.03316e+06	0	0	0		High		70.85		1.62804e-06								High	54.94	6.9576e-05	High	77.19	3.2372e-07	High	63.37	8.90596e-06				0
	ELVSNCSDALDK	4	1	1	347827157	C6(Carbamidomethyl)	1350.62	2.73632e+06	0	2.87457e+06	1.61217e+07	0	0	0	0		High	High	66.21	50.86	4.60713e-06	0.000154226							High	45.25	0.000595584	High	74.79	6.62129e-07							0
	AKIEEVDDEEEAK	8	1	1	347827157		1504.7	680564	279350	3.72476e+06	9.06444e+06	0	0	0	0		High		55.72		6.65773e-05		High		33.04		0.0114961		High	45.1	0.000788025	High	70.67	2.12974e-06							1
	ADLVNNLGTIAR	5	1	1	347827157		1256.7	2.73e+06	1.16865e+06	5540089	3.32209e+06	0	0	0	0		High		53.75		4.4489e-05		High		47.79		0.00017549		High	51.08	9.94283e-05	High	50.92	8.53596e-05							0
	DEQMDYLNESK	3	1	1	347827157		1371.57	1.8358e+06	0	6.1301e+06	2.39043e+07	0	0	0	0		High		50.03		0.000171809								High	53.33	7.75741e-05	High	50.7	0.000147672							0
	IEEVDDEEEAK	4	1	1	347827157		1305.57	2.87045e+06	698475	1.72585e+07	3.21961e+07	0	0	0	0		High		45.83		0.000540717		High		35.04		0.0064859		High	54.89	6.71383e-05	High	42.77	0.00109124							0
	DFDLEETDEEK	8	1	1	347827157		1369.56	4.44098e+06	1.3819e+06	2.02844e+07	3.17241e+07	1.07258e+06	0	2.27294e+06	973676		High	High	39.69	41.24	0.0015358	0.00107482	High	High	24.78	34.03	0.060045	0.00606888	High	33.75	0.00706342	High	38.01	0.00242722	High	33.54	0.00798872				0
	DEQMDYLNESK	3	1	1	347827157	M4(Oxidation)	1387.57	2.35281e+06	609963	0	8.13488e+06	0	0	0	0		High		38.85		0.0023848		High		52.31		0.000106923					High	58.76	2.43473e-05							0
	SPFLDSLK	1	1	1	347827157		906.493	546820	0	0	0	0	0	0	0		High		36.73		0.00280268																				0
	IRYEALSDSSK	2	1	1	347827157		1268.65	436139	0	0	841664	0	0	0	0		High		34.21		0.00861045											High	29.62	0.0247757							1
	LVNAPCAIR	2	1	1	347827157	C6(Carbamidomethyl)	1013.56	972015	0	0	0	492714	0	0	0		High		33.48		0.00442014														High	28.9	0.0115298				0
	VLELFQEISEDKEQFDK	3	1	1	347827157		2097.04	1.50517e+06	0	8.84552e+06	0	0	0	0	0		High		32.93		0.0191508								High	36.99	0.00749948	High	30.92	0.0303006							1
	NNDDEQYIWESSAGGTFTLTQDSEGEQLGR	2	1	1	347827157		3347.46	1.17577e+06	0	0	0	0	0	0	0		High		31.45		0.0511684								High	37.85	0.0117712										0
	RAPFDLFETK	2	1	1	347827157		1223.64	1.00374e+06	0	3.31172e+06	0	0	0	0	0		High		30.16		0.0227946								High	24.88	0.0638797										1
	ETETEVPDEEAEETK	3	1	1	347827157		1735.74	1.03745e+06	0	7.41258e+06	8.99296e+06	0	0	0	0		High		27.72		0.0408241								High	31.96	0.0150602	High	30.88	0.0184956							0
	AILFVPK	1	1	1	347827157		787.507	1.2504e+06	0	0	0	0	0	0	0		High		27.26		0.0186992																				0
	KLVDITK	1	1	1	347827157		816.519	573324	0	0	0	0	0	0	0		High		23.45		0.0350188																				1
	LGIHEDSQNR	5	2	1	347827157		1168.57	0	579054	2.02258e+06	2.98289e+06	844551	0	349430	0			High		31.15		0.0168436	High		29.17		0.0237277		High	32.23	0.0131351	High	33.09	0.0107754	High	36.59	0.00480224				0
	ETETEVPDEEAEETKEEDEEK	1	1	1	347827157		2495.03	0	0	5.29241e+06	0	0	0	0	0														High	56.81	9.005e-05										1
	KVEADGENDRTVK	1	1	1	347827157		1460.73	0	0	1.84463e+06	0	0	0	0	0														High	32.26	0.0152733										2
	NPSDITAEEYGSFYK	1	1	1	347827157		1720.77	0	0	0	2.6627e+06	0	0	0	0																	High	67.84	5.65664e-06							0
	KVEADGENDR	1	1	1	347827157		1132.52	0	0	0	388803	0	0	0	0																	High	45.04	0.000549892							1
	DFDLEETDEEKK	1	1	1	347827157		1497.66	0	0	0	9.33478e+06	0	0	0	0																	High	29.44	0.0263361							1
	IEEEELNK	1	1	1	347827157		1003.49	0	0	0	1.20199e+07	0	0	0	0																	High	26.64	0.0347917							0
154294325	hypothetical protein BC1G_13935 [Botrytis cinerea B05.10]	35.97	3	5	5	13	4.1358e+06	0	1.32674e+06	1.14973e+07	0	0	0	0	41.6	4.68	1	1					328.55	18.71	2	6	256.129	24.82	4	6																	278	30.9452	4.53857
	Sequence	# PSMs	# Proteins	# Protein Groups	Protein Group Accessions	Modifications	MH+ [Da]	A2: Area	B2: Area	C2: Area	D2: Area	E2: Area	F2: Area	G2: Area	H2: Area	phosphoRS Site Probabilities	A4	G4	IonScore A4	IonScore G4	Exp Value A4	Exp Value G4	B4	H4	IonScore B4	IonScore H4	Exp Value B4	Exp Value H4	C4	IonScore C4	Exp Value C4	D4	IonScore D4	Exp Value D4	E4	IonScore E4	Exp Value E4	F4	IonScore F4	Exp Value F4	# Missed Cleavages
	SAAPESDAELVEK	2	3	1	154294325		1345.65	4.1358e+06	0	0	2.90693e+07	0	0	0	0		High		41.6		0.00174341											High	37.08	0.00514197							0
	VSFSIADLNAYDPDADEFQDR	4	3	1	154294325		2388.07	0	0	1.03649e+06	1.27085e+06	0	0	0	0														High	115.22	1.35574e-10	High	70.24	4.37162e-06							0
	GALAIETVAEDGMIVIDNVYYYADAAHAYAK	3	3	1	154294325	M13(Oxidation)	3333.6	0	0	1.61699e+06	0	0	0	0	0														High	69.67	7.00776e-06										0
	LASEIQMEEEMK	2	3	1	154294325		1437.66	0	0	0	1.58637e+06	0	0	0	0																	High	72.94	1.39744e-06							0
	LASEIQMEEEMK	1	3	1	154294325	M7(Oxidation); M11(Oxidation)	1469.65	0	0	0	2.13978e+06	0	0	0	0																	High	46.42	0.000508516							0
	DYMENGPFEILDTPGQEEVVLTR	1	3	1	154294325	M3(Oxidation)	2668.25	0	0	0	3.28294e+06	0	0	0	0																	High	33.97	0.0205645							0
347841600	similar to adenine phosphoribosyltransferase [Botrytis cinerea T4]	35.94	1	5	5	74	4.78476e+06	2.94606e+07	5.59028e+07	1.22891e+08	3.43566e+06	63488985	1.28839e+07	7.60102e+06	150.54	25.35	2	5	238.568	12.9	1	11	173.62	25.35	3	11	236.47	12.9	1	17	139.339	35.94	4	7	178.89	12.9	1	9	232.738	12.9	1	11	57.24	12.9	1	3	217	23.6124	6.12549
	Sequence	# PSMs	# Proteins	# Protein Groups	Protein Group Accessions	Modifications	MH+ [Da]	A2: Area	B2: Area	C2: Area	D2: Area	E2: Area	F2: Area	G2: Area	H2: Area	phosphoRS Site Probabilities	A4	G4	IonScore A4	IonScore G4	Exp Value A4	Exp Value G4	B4	H4	IonScore B4	IonScore H4	Exp Value B4	Exp Value H4	C4	IonScore C4	Exp Value C4	D4	IonScore D4	Exp Value D4	E4	IonScore E4	Exp Value E4	F4	IonScore F4	Exp Value F4	# Missed Cleavages
	STSPQSPESNQPLPTSHPTEEIQDAQRR	65	1	1	347841600	N-Term(Acetyl); S6(Phospho)	3239.46	5.01079e+06	2.94606e+07	1.48608e+08	1.22891e+08	6.65179e+06	63488985	1.28839e+07	7.60102e+06	S(1): 0.2; T(2): 0.2; S(3): 1.4; S(6): 98.0; S(9): 0.2; T(15): 0.0; S(16): 0.0; T(19): 0.0	High	High	59.4	74.7	7.51467e-05	2.23637e-06	High	High	65	57.24	2.13928e-05	0.000128006	High	42.9	0.00351054	High	51.91	0.000431271	High	56.52	0.000152759	High	64.39	2.46189e-05	1
	DAIKPGQSVLVVDDIIATGGSAQAAGK	3	1	1	347841600		2581.38	4.55873e+06	0	1.5163e+07	0	1.85542e+06	0	0	0		High		47.78		0.000275929								High	29.37	0.0191337				High	36.03	0.00385415				0
	STSPQSPESNQPLPTSHPTEEIQDAQRR	3	1	1	347841600	N-Term(Acetyl)	3159.49	0	0	3.04072e+06	4.6989e+06	0	0	0	0														High	37.33	0.0116966	High	45	0.00196061							1
	STSPQSPESNQPLPTSHPTEEIQDAQR	1	1	1	347841600	S3(Phospho)	3041.36	0	0	3.93701e+06	0	0	0	0	0	S(1): 33.3; T(2): 33.3; S(3): 33.3; S(6): 0.1; S(9): 0.0; T(15): 0.0; S(16): 0.0; T(19): 0.0													High	32.86	0.0347573										0
	EYGQDYFQIQK	1	1	1	347841600		1418.66	0	0	0	0	696522	0	0	0																				High	37.41	0.00595489				0
	LPGPTEEASFEK	1	1	1	347841600		1304.64	0	0	0	0	1.79976e+06	0	0	0																				High	32.63	0.0136985				0
347826643	hypothetical protein BofuT4P9000018001 [Botrytis cinerea T4]	35.9	2	4	4	13	0	4.50606e+06	7.48642e+06	0	2.04786e+07	2.73836e+07	3.41378e+07	608228					30.51	15.38	1	1	123.94	33.33	2	4		0			53.53	15.38	2	2	100.948	35.9	3	4	30.57	12.82	1	1	41.97	11.54	1	1	78	8.30907	10.6089
	Sequence	# PSMs	# Proteins	# Protein Groups	Protein Group Accessions	Modifications	MH+ [Da]	A2: Area	B2: Area	C2: Area	D2: Area	E2: Area	F2: Area	G2: Area	H2: Area	phosphoRS Site Probabilities	A4	G4	IonScore A4	IonScore G4	Exp Value A4	Exp Value G4	B4	H4	IonScore B4	IonScore H4	Exp Value B4	Exp Value H4	C4	IonScore C4	Exp Value C4	D4	IonScore D4	Exp Value D4	E4	IonScore E4	Exp Value E4	F4	IonScore F4	Exp Value F4	# Missed Cleavages
	ARRESFAEQAPK	3	2	1	347826643	S5(Phospho)	1469.69	0	4.50606e+06	0	0	4.46085e+06	3.54561e+07	0	0	S(5): 100.0							High		30.51		0.0211185								High	34.22	0.00908262	High	28.01	0.03795	2
	RGSQEGTLFSGLQNQK	5	2	1	347826643	T7(Phospho)	1829.85	0	0	7.90024e+06	0	0	7.18628e+06	0	0	S(3): 93.9; T(7): 6.1; S(10): 0.0													High	55.54	0.000102347							High	44.62	0.00124769	1
	RESFAEQAPK	4	2	1	347826643	S3(Phospho)	1242.55	0	0	7.07259e+06	0	3.64963e+07	3.95083e+07	3.41378e+07	0	S(3): 100.0		High		30.57		0.0171892							High	25.1	0.0693771				High	32.31	0.0131304	High	31.24	0.0167988	1
	ESFAEQAPK	1	2	1	347826643		1006.49	0	0	0	0	0	0	0	608228									High		41.97		0.00099747													0
347832721	hypothetical protein BofuT4_P108020.1 [Botrytis cinerea T4]	35.45	1	7	7	56	1.02024e+07	5.8253e+06	9.97212e+06	1.31684e+07	1.98917e+07	5.24924e+06	9.47878e+06	1.47641e+07	219.586	34.92	6	7	214.62	19.05	3	6	171.322	25.93	4	5	281.412	30.69	5	7	321.055	34.92	6	10	159.41	24.87	4	6	187.017	25.93	4	6	227.613	35.45	7	9	189	20.8086	7.53271
	Sequence	# PSMs	# Proteins	# Protein Groups	Protein Group Accessions	Modifications	MH+ [Da]	A2: Area	B2: Area	C2: Area	D2: Area	E2: Area	F2: Area	G2: Area	H2: Area	phosphoRS Site Probabilities	A4	G4	IonScore A4	IonScore G4	Exp Value A4	Exp Value G4	B4	H4	IonScore B4	IonScore H4	Exp Value B4	Exp Value H4	C4	IonScore C4	Exp Value C4	D4	IonScore D4	Exp Value D4	E4	IonScore E4	Exp Value E4	F4	IonScore F4	Exp Value F4	# Missed Cleavages
	TLLGATNPLASAPGTIR	6	1	1	347832721		1652.94	1.0821e+07	6.30935e+06	0	1.10592e+07	1.85983e+07	0	2.18717e+07	1.94176e+07		High	High	57.86	38.54	1.4895e-05	0.00139959	High	High	76.43	58.39	2.30922e-07	1.31838e-05				High	76.33	1.81591e-07	High	53.96	4.07818e-05				0
	TLLGATNPLASAPGTIR	15	1	1	347832721	T6(Phospho)	1732.9	8.2687e+06	1.18488e+07	2.15593e+07	1.95594e+07	5.04632e+06	10576860	0	0	T(1): 0.0; T(6): 100.0; S(11): 0.0; T(15): 0.0	High	High	50.86	59.76	0.000219034	2.77415e-05	High		57.85		4.38037e-05		High	64.54	9.42182e-06	High	65.19	8.39968e-06	High	64.05	1.06455e-05	High	46.1	0.000632088	0
	NVCHGSDSVENAK	7	1	1	347832721	C3(Carbamidomethyl)	1416.62	2.80494e+06	0	2.82941e+06	5.31589e+06	4.95217e+06	1.39603e+06	0	2.54932e+06		High		50.77		0.000223202			High		40.24		0.00235613	High	43.95	0.000986657	High	46.55	0.000542208	High	49.64	0.000269434	High	33.11	0.0130715	0
	GDYAIDVGR	8	1	1	347832721		965.468	1.04385e+07	4.08149e+06	4.57561e+06	1.32821e+07	2.99483e+07	3.75264e+06	2.35095e+06	1.47933e+07		High	High	46.91	37.07	0.00035139	0.0033868	High	High	46.26	46.88	0.000382096	0.000353825	High	51.9	0.000111375	High	49.62	0.000191548	High	51.53	0.00012128	High	48.44	0.000244904	0
	EGEVLSWK	4	1	1	347832721		947.483	5.4979e+06	0	0	0	4.7447e+06	1.41821e+06	0	6.94652e+06		High		34.03		0.0078678			High		36.22		0.00488307							High	41.06	0.00160211	High	33.97	0.00819772	0
	SAQHDWVYEK	9	1	1	347832721		1262.58	4.2841e+06	1.54556e+06	3.78146e+06	3.89108e+06	4.98493e+06	0	0	4.35008e+06		High		31.64		0.0152864		High	High	33.42	35.24	0.0101462	0.0066129	High	37.58	0.00385827	High	38.82	0.00298525	High	40.53	0.00195168				0
	GLVGPIISR	5	1	1	347832721		911.566	9.34762e+06	0	0	6.66373e+06	1.11284e+07	0	4.21372e+06	1.00813e+07		High	High	30.26	38.14	0.00625437	0.000816932		High		37.28		0.000925988				High	44.81	0.000226954	High	43.74	0.000209221				0
	NVCHGSDSVENAKK	2	1	1	347832721	C3(Carbamidomethyl)	1544.71	0	0	0	0	0	0	607372	3.52775e+06			High		45.6		0.000775315		High		34.75		0.00931204													1
347440894	similar to translocon beta subunit Sbh1 [Botrytis cinerea T4]	35.45	1	2	2	39	639446	2.07641e+08	5.85855e+08	5.83038e+08	8.54013e+07	7.10835e+08	5.74593e+08	2.67494e+08	34.61	11.82	1	2	271.36	35.45	2	7	223.19	35.45	2	7	138.71	35.45	2	7	163.504	35.45	2	5	53.6	23.64	1	2	154.23	23.64	1	5	168.299	23.64	1	4	110	11.3061	11.5171
	Sequence	# PSMs	# Proteins	# Protein Groups	Protein Group Accessions	Modifications	MH+ [Da]	A2: Area	B2: Area	C2: Area	D2: Area	E2: Area	F2: Area	G2: Area	H2: Area	phosphoRS Site Probabilities	A4	G4	IonScore A4	IonScore G4	Exp Value A4	Exp Value G4	B4	H4	IonScore B4	IonScore H4	Exp Value B4	Exp Value H4	C4	IonScore C4	Exp Value C4	D4	IonScore D4	Exp Value D4	E4	IonScore E4	Exp Value E4	F4	IonScore F4	Exp Value F4	# Missed Cleavages
	AAGAGGSSSTMLR	6	1	1	347440894	S7(Phospho)	1245.53	639446	815099	1.88272e+06	2.00652e+06	0	0	0	0	S(7): 32.4; S(8): 32.4; S(9): 2.7; T(10): 32.4	High		34.61		0.00487775		High		36.13		0.00332761		High	41.61	0.000973238	High	38.46	0.00206713							0
	SASPVNSPVAAVSGRPSSPTPPGGPK	30	1	1	347440894	S3(Phospho)	2481.21	0	4.14466e+08	1169827635	1.16407e+09	1.70508e+08	7.10835e+08	5.74593e+08	2.67494e+08	S(1): 8.4; S(3): 91.6; S(7): 0.0; S(13): 0.0; S(17): 0.0; S(18): 0.0; T(20): 0.0		High		61.45		3.40168e-05	High	High	98.79	69.48	6.03171e-09	5.14002e-06	High	68.77	6.21884e-06	High	60.71	3.86802e-05	High	66.12	1.16674e-05	High	35.25	0.0142104	0
	AAGAGGSSSTMLR	1	1	1	347440894	S7(Phospho); M11(Oxidation)	1261.52	0	0	0	0	0	0	0	0	S(7): 91.8; S(8): 7.0; S(9): 0.6; T(10): 0.6							High		29.96		0.0160471														0
	SASPVNSPVAAVSGRPSSPTPPGGPK	1	1	1	347440894	S1(Phospho); T20(Phospho)	2561.18	0	0	1.98051e+08	0	0	0	0	0	S(1): 50.0; S(3): 50.0; S(7): 0.0; S(13): 0.0; S(17): 10.0; S(18): 10.0; T(20): 80.0													High	30.32	0.0504893										0
	AAGAGGSSSTMLR	1	1	1	347440894	M11(Oxidation)	1181.56	0	0	0	0	294250	0	0	0																				High	40.82	0.00152341				0
347838356	similar to isocitrate dehydrogenase subunit 2 [Botrytis cinerea T4]	35.42	2	10	10	26	1.51852e+07	0	1.686e+07	2.14954e+07	3.55071e+06	0	1.48077e+06	603162	284.415	23.18	7	9					143.95	9.38	4	6	271.766	23.44	5	6	83.14	8.59	3	3					46.15	2.86	1	1	27.77	2.34	1	1	384	41.5847	8.27979
	Sequence	# PSMs	# Proteins	# Protein Groups	Protein Group Accessions	Modifications	MH+ [Da]	A2: Area	B2: Area	C2: Area	D2: Area	E2: Area	F2: Area	G2: Area	H2: Area	phosphoRS Site Probabilities	A4	G4	IonScore A4	IonScore G4	Exp Value A4	Exp Value G4	B4	H4	IonScore B4	IonScore H4	Exp Value B4	Exp Value H4	C4	IonScore C4	Exp Value C4	D4	IonScore D4	Exp Value D4	E4	IonScore E4	Exp Value E4	F4	IonScore F4	Exp Value F4	# Missed Cleavages
	FAFQYAEDINK	5	2	1	347838356		1345.64	1.55596e+07	0	4.45366e+07	7.05078e+06	4.34467e+06	0	1.48077e+06	0		High	High	61.52	46.15	1.67365e-05	0.000616359							High	43.14	0.000956018	High	58.96	3.22726e-05	High	39.9	0.00243032				0
	MSDGLFLSTANR	2	2	1	347838356		1311.64	1.05771e+06	0	3.40638e+06	0	0	0	0	0		High		61.11		2.21496e-05								High	46.66	0.000691557										0
	AVHKATIMK	1	2	1	347838356	M8(Oxidation)	1014.58	228706	0	0	0	0	0	0	0		High		49.15		0.000172698																				1
	DFPAVEFDSELLDNTCLK	4	2	1	347838356	C16(Carbamidomethyl)	2112.98	741119	0	0	1.99723e+06	0	0	0	0		High		44.96		0.00134204											High	85.78	1.06225e-07							0
	TPYDNVDTVLIR	1	2	1	347838356		1405.73	3.00648e+06	0	0	0	0	0	0	0		High		44.79		0.00072187																				0
	ENTEGEYSGIEHVVVDGVVQSIK	2	2	1	347838356		2488.22	2.69896e+07	0	0	5.11195e+07	0	0	0	0		High		36.6		0.0110044											High	35.69	0.0130031							0
	FAFQYAEDINKLKVR	5	2	1	347838356		1841.99	641367	0	2.63693e+06	0	0	0	0	0		High		30.42		0.0174755								High	35.09	0.0057612										2
	AVHKATIMK	1	2	1	347838356		998.581	0	0	1.47101e+06	0	0	0	0	0														High	35.01	0.00305122										1
	GSDGLYTVSLIEGDGIGPEISQSVK	1	2	1	347838356		2521.27	0	0	0	6.31595e+06	0	0	0	0																	High	47.76	0.000643178							0
	TTIPAETIESINR	2	2	1	347838356		1444.76	0	0	0	2.11152e+06	4.56305e+06	0	0	0																	High	37.51	0.0034508	High	45.25	0.000550803				0
	GPLATPIGK	2	2	1	347838356		853.513	0	0	0	0	1.74442e+06	0	0	603162									High		27.77		0.00576526							High	23.99	0.0137664				0
347837756	similar to ubiquitin-like protein SMT3 [Botrytis cinerea T4]	35.42	2	3	3	24	1.34821e+06	4.63143e+06	3.80503e+07	8.45017e+06	0	0	0	0	88.68	23.96	2	5	170.45	35.42	3	7	123.172	23.96	1	6	121.59	23.96	1	6																	96	10.7563	5.05908
	Sequence	# PSMs	# Proteins	# Protein Groups	Protein Group Accessions	Modifications	MH+ [Da]	A2: Area	B2: Area	C2: Area	D2: Area	E2: Area	F2: Area	G2: Area	H2: Area	phosphoRS Site Probabilities	A4	G4	IonScore A4	IonScore G4	Exp Value A4	Exp Value G4	B4	H4	IonScore B4	IonScore H4	Exp Value B4	Exp Value H4	C4	IonScore C4	Exp Value C4	D4	IonScore D4	Exp Value D4	E4	IonScore E4	Exp Value E4	F4	IonScore F4	Exp Value F4	# Missed Cleavages
	SDNERSPGGAEPIEPVSEHLNIK	20	1	1	347837756	N-Term(Acetyl); S6(Phospho)	2597.19	1.11111e+06	4.16668e+06	3.80503e+07	8.45017e+06	0	0	0	0	S(1): 0.0; S(6): 100.0; S(17): 0.0	High		35.86		0.0163563		High		34.78		0.0200926		High	41.81	0.00419564	High	38.94	0.0074544							1
	SPGGAEPIEPVSEHLNIK	3	2	1	347837756		1873.96	1.58531e+06	9.15005e+06	0	0	0	0	0	0		High		31.62		0.0174229		High		54.13		9.81372e-05														0
	VTDNNNEVFFK	1	2	1	347837756		1326.63	0	577549	0	0	0	0	0	0								High		37.15		0.00507903														0
154304950	predicted protein [Botrytis cinerea B05.10]	35.29	2	1	1	2	4.23784e+06	0	0	5.18147e+06	0	0	0	0	38.57	35.29	1	1									43.38	35.29	1	1																	51	5.61263	5.18604
	Sequence	# PSMs	# Proteins	# Protein Groups	Protein Group Accessions	Modifications	MH+ [Da]	A2: Area	B2: Area	C2: Area	D2: Area	E2: Area	F2: Area	G2: Area	H2: Area	phosphoRS Site Probabilities	A4	G4	IonScore A4	IonScore G4	Exp Value A4	Exp Value G4	B4	H4	IonScore B4	IonScore H4	Exp Value B4	Exp Value H4	C4	IonScore C4	Exp Value C4	D4	IonScore D4	Exp Value D4	E4	IonScore E4	Exp Value E4	F4	IonScore F4	Exp Value F4	# Missed Cleavages
	DGQEAGHHEESFEEFTAR	2	2	1	154304950		2075.87	4.23784e+06	0	0	5.18147e+06	0	0	0	0		High		38.57		0.00508723											High	43.38	0.00168066							0
347830450	similar to elongation factor 2 [Botrytis cinerea T4]	35.19	2	28	28	102	2.11456e+06	2.78293e+06	3.25309e+06	1.08777e+07	5.72747e+06	1.33714e+06	444783	2.31229e+06	344.442	12.8	9	15	278.77	8.65	5	11	379.783	11.49	8	17	314.615	11.73	8	10	662.372	27.13	21	25	124.256	6.04	3	4	189.147	5.21	3	7	392.944	14.81	12	13	844	93.4015	6.81494
	Sequence	# PSMs	# Proteins	# Protein Groups	Protein Group Accessions	Modifications	MH+ [Da]	A2: Area	B2: Area	C2: Area	D2: Area	E2: Area	F2: Area	G2: Area	H2: Area	phosphoRS Site Probabilities	A4	G4	IonScore A4	IonScore G4	Exp Value A4	Exp Value G4	B4	H4	IonScore B4	IonScore H4	Exp Value B4	Exp Value H4	C4	IonScore C4	Exp Value C4	D4	IonScore D4	Exp Value D4	E4	IonScore E4	Exp Value E4	F4	IonScore F4	Exp Value F4	# Missed Cleavages
	SGTLTTSDTAHNLK	4	2	1	347830450		1445.72	1.12484e+06	0	0	0	4.20952e+06	0	0	0		High		54.92		7.40846e-05														High	72.59	1.32194e-06				0
	GSGQVMPTTR	3	2	1	347830450		1033.51	2.32809e+06	0	1.83647e+06	0	4.51077e+06	0	0	0		High		47.43		0.000371374								High	24.88	0.0668054				High	43.64	0.000856377				0
	VTDGALVVVDTIEGVCVQTETVLR	29	2	1	347830450	C16(Carbamidomethyl)	2573.35	103482	2.7668e+06	114346	0	2.72672e+06	995974	464264	0		High	High	46.8	50.95	0.000475315	0.000179186	High		50.17		0.000222132		High	46.89	0.000459427				High	43.24	0.00104807	High	54.52	8.07024e-05	0
	ISDPVVPYR	6	2	1	347830450		1045.57	873761	0	0	1.25778e+06	6.93876e+06	0	364717	2.20186e+06		High	High	43.65	32.28	0.000638648	0.0123932		High		34.08		0.00578445				High	34.17	0.00566581	High	43.19	0.000964264				0
	AGIISAAK	2	2	1	347830450		730.446	704129	0	0	0	0	0	0	1.17734e+06		High		39.48		0.00205714			High		41.26		0.00136541													0
	STAISLYGNLPDDEDLK	9	2	1	347830450		1850.9	1.68371e+06	0	2220954	1.35273e+07	5.37831e+06	2.47847e+06	0	1.36713e+06		High		36.93		0.00782686			High		44.24		0.00145784	High	42.68	0.00193954	High	72.71	2.04674e-06	High	52.39	0.000226958	High	49.75	0.000398279	0
	EDLYQSFSR	2	2	1	347830450		1144.53	2.18982e+06	0	3.1385e+06	0	0	0	0	0		High		35.98		0.00397448								High	39.82	0.00178236										0
	GSGQVMPTTR	4	2	1	347830450	M6(Oxidation)	1049.51	641670	639199	0	0	0	536976	0	0		High		33.92		0.00687337		High		28		0.0247243											High	31.43	0.0113313	0
	AVQYLNEIK	4	2	1	347830450		1077.59	1.82577e+06	0	0	1.61034e+06	4.48735e+06	0	0	2.37821e+06		High		27.72		0.0223983			High		37.99		0.00195391				High	29.73	0.0140999	High	32.71	0.00709931				0
	SSMTALSK	3	2	1	347830450		824.418	476214	0	0	0	2.61748e+06	0	0	1.2414e+06		High		25.13		0.0369817			High		44.47		0.000430514							High	34.59	0.00418781				0
	DSVVSGFQWASR	2	2	1	347830450		1338.64	0	3.83375e+06	0	0	0	0	0	1.08461e+06								High	High	55.02	59.91	7.31851e-05	2.08272e-05													0
	ALLELQVSKEDLYQSFSR	3	2	1	347830450		2126.11	0	1.74823e+06	3.99442e+06	0	2.83321e+06	0	0	0								High		36.69		0.00490722		High	33.18	0.0112516				High	30.99	0.0184311				1
	TGQIVQELR	5	2	1	347830450		1043.59	0	0	0	1.03338e+06	4.20703e+06	0	0	1.09296e+06								High	High	34.79	63.21	0.00467971	6.37502e-06				High	61.05	1.10718e-05	High	54.2	5.36067e-05				0
	TIESVNVVISTYFDK	1	2	1	347830450		1714.89	0	0	689061	0	0	0	0	0														High	51.5	0.000170261										0
	VFAGTVR	1	1	1	347830450		749.43	0	0	2.62634e+06	0	0	0	0	0														High	27.18	0.026321										0
	KFGVDR	1	2	1	347830450		721.399	0	0	1.98128e+06	0	0	0	0	0														High	23.44	0.0672553										1
	DLEEDHAGVPLR	3	2	1	347830450		1350.66	0	0	0	5.72278e+06	4.64471e+06	0	0	0																	High	46.47	0.000517348	High	30.46	0.0206435				0
	YRAETLYEGPPDDEACIGIR	1	1	1	347830450	C16(Carbamidomethyl)	2325.08	0	0	0	6.03936e+06	0	0	0	0																	High	44.29	0.00187313							1
	LYMIAEPLDEEVSK	2	2	1	347830450		1636.82	0	0	0	1.30665e+07	4.48511e+06	0	0	0																	High	36.66	0.00595537	High	32.39	0.0158899				0
	FSVSPVVQR	1	2	1	347830450	S4(Phospho)	1098.53	0	0	0	1.18781e+06	0	0	0	0	S(2): 0.0; S(4): 100.0																High	31.23	0.0181935							0
	SLGDVQVYPGK	3	2	1	347830450		1162.61	0	0	0	0	4.15714e+06	0	505369	1.3308e+06			High		36.9		0.00406306		High		63.66		8.56748e-06							High	59.38	2.29537e-05				0
	VNFTVEEVR	2	2	1	347830450		1092.57	0	0	0	0	2.15654e+06	0	0	541690									High		60.12		1.6099e-05							High	54.84	5.41357e-05				0
	STLTDSLLSK	2	2	1	347830450		1064.58	0	0	0	0	3.6791e+06	0	0	919471									High		33.36		0.00632005							High	52.64	7.67749e-05				0
	ALLELQVSK	1	2	1	347830450		1000.6	0	0	0	0	338578	0	0	0																				High	51.23	8.21158e-05				0
	EGPIAEEPMR	2	2	1	347830450	M9(Oxidation)	1144.53	0	0	0	0	3501118	0	0	1.90899e+06									High		44.87		0.000503418							High	47.44	0.000276763				0
	FSVSPVVQR	1	2	1	347830450		1018.57	0	0	0	0	2.31789e+06	0	0	0																				High	46.38	0.000406204				0
	DDLFIK	1	1	1	347830450		750.403	0	0	0	0	359807	0	0	0																				High	38.4	0.0016478				0
	VEVPGYENYYDKL	2	2	1	347830450		1588.75	0	0	0	0	4.86535e+06	0	0	2.35681e+06									High		41.14		0.00218818							High	37.7	0.00477206				1
	KDEIPTLLEK	1	2	1	347830450		1185.67	0	0	0	0	1.81646e+06	0	0	0																				High	36.58	0.00320888				1
	NAQDLPK	1	2	1	347830450		785.415	0	0	0	0	2.9493e+06	0	0	0																				High	27.83	0.0112899				0
347836681	similar to 60S ribosomal protein L23a [Botrytis cinerea T4]	35.06	1	5	5	9	0	2.65844e+06	0	0	6.62866e+06	0	0	4.42982e+06		0			83.32	9.09	1	1									194.344	35.06	5	6									111.555	17.53	2	2	154	16.8596	10.3892
	Sequence	# PSMs	# Proteins	# Protein Groups	Protein Group Accessions	Modifications	MH+ [Da]	A2: Area	B2: Area	C2: Area	D2: Area	E2: Area	F2: Area	G2: Area	H2: Area	phosphoRS Site Probabilities	A4	G4	IonScore A4	IonScore G4	Exp Value A4	Exp Value G4	B4	H4	IonScore B4	IonScore H4	Exp Value B4	Exp Value H4	C4	IonScore C4	Exp Value C4	D4	IonScore D4	Exp Value D4	E4	IonScore E4	Exp Value E4	F4	IonScore F4	Exp Value F4	# Missed Cleavages
	LTADVDALDIAATK	3	1	1	347836681		1416.76	0	2.65844e+06	0	0	7253700	0	0	4.42982e+06								High	High	83.32	91.98	7.9848e-08	1.23605e-08							High	92.11	1.09194e-08				0
	TSIVSQPR	1	1	1	347836681		887.494	0	0	0	0	7.91196e+06	0	0	0																				High	53.85	7.56199e-05				0
	LYDIDTVK	1	1	1	347836681		966.514	0	0	0	0	4.72032e+06	0	0	0																				High	37.72	0.00300053				0
	INTLIRPDGSK	2	1	1	347836681		1213.69	0	0	0	0	2.88928e+06	0	0	0																				High	36.24	0.00222235				0
	VIIHPLNTESAMK	2	1	1	347836681		1452.79	0	0	0	0	985216	0	0	0									High		36		0.00378039							High	29.14	0.0191991				0
347835403	similar to coatomer subunit epsilon [Botrytis cinerea T4]	34.92	3	6	6	25	1.54359e+06	2.47532e+06	7.70142e+06	2.93274e+06	1.46553e+06	496371	1.18132e+06	0	146.12	16.27	2	4	77.87	18.31	3	4	78.18	18.31	3	3	145.093	16.61	3	4	130.401	22.03	4	5	48.6409	2.71	1	2	49.09	10.85	2	2	36.25	2.71	1	1	295	31.6321	4.55127
	Sequence	# PSMs	# Proteins	# Protein Groups	Protein Group Accessions	Modifications	MH+ [Da]	A2: Area	B2: Area	C2: Area	D2: Area	E2: Area	F2: Area	G2: Area	H2: Area	phosphoRS Site Probabilities	A4	G4	IonScore A4	IonScore G4	Exp Value A4	Exp Value G4	B4	H4	IonScore B4	IonScore H4	Exp Value B4	Exp Value H4	C4	IonScore C4	Exp Value C4	D4	IonScore D4	Exp Value D4	E4	IonScore E4	Exp Value E4	F4	IonScore F4	Exp Value F4	# Missed Cleavages
	LAEDSSDNATVQVLGGTVLQAAGK	10	3	1	347835403		2344.2	1.97373e+06	1.88729e+06	2.95606e+06	3.34603e+06	2.22661e+06	0	1.41668e+06	0		High	High	73.89	33.99	1.30254e-06	0.0127089	High		31.98		0.0202838		High	34.77	0.010803	High	63.25	1.53064e-05	High	40.28	0.00309864				0
	AQIALGQAEDVLADVQGEDAVELK	1	3	1	347835403		2482.28	1.11345e+06	0	0	0	0	0	0	0		High		35.77		0.00880626																				0
	AVGALAVFVSEDEDRGVQMISK	1	3	1	347835403	M19(Oxidation)	2337.17	0	4.24457e+06	0	0	0	0	0	0								High		29.03		0.0529485														1
	AATKYSPK	7	3	1	347835403	S6(Phospho)	945.444	0	1.2941e+06	8.12077e+06	0	1.27595e+06	496371	945952	0	T(3): 0.0; Y(5): 99.8; S(6): 0.2		High		28.1		0.0187407	High	High	28.82	36.25	0.0158776	0.00286936	High	38.35	0.00176923				High	34.05	0.00476196	High	38.61	0.00166642	1
	AVGALAVFVSEDEDRGVQMISK	3	3	1	347835403		2321.19	0	984045	1.20274e+07	0	861265	0	0	0								High		27.04		0.0621757		High	31.15	0.0244788				High	32.5	0.0171514				1
	LEEAEAALEQASSK	1	2	1	347835403		1475.72	0	0	0	1.23807e+06	0	0	0	0																	High	55.31	7.11078e-05							0
	DPENAEVLANK	2	2	1	347835403		1199.59	0	0	0	4.21411e+06	894042	0	0	0																	High	30.66	0.0201439	High	47.14	0.000352584				0
347835464	similar to 60S ribosomal protein L22 [Botrytis cinerea T4]	34.71	1	4	4	29	4.31319e+06	1.41247e+06	1.45357e+07	1.05797e+07	1.14855e+06	0	1.15294e+07	1.91469e+06	194.829	34.71	4	6	64.8926	23.14	3	4	263.464	28.93	3	8	221.226	24.79	3	5	28.19	7.44	1	1		0			183.74	11.57	1	4	31.93	7.44	1	1	121	13.6902	9.0708
	Sequence	# PSMs	# Proteins	# Protein Groups	Protein Group Accessions	Modifications	MH+ [Da]	A2: Area	B2: Area	C2: Area	D2: Area	E2: Area	F2: Area	G2: Area	H2: Area	phosphoRS Site Probabilities	A4	G4	IonScore A4	IonScore G4	Exp Value A4	Exp Value G4	B4	H4	IonScore B4	IonScore H4	Exp Value B4	Exp Value H4	C4	IonScore C4	Exp Value C4	D4	IonScore D4	Exp Value D4	E4	IonScore E4	Exp Value E4	F4	IonScore F4	Exp Value F4	# Missed Cleavages
	FFNVVGDDAEEDDE	14	1	1	347835464		1600.63	0	0	3.51433e+07	2.73011e+07	0	0	1.15294e+07	0		High	High	74.43	79.3	6.12984e-07	2.00907e-07							High	82.44	9.29368e-08	High	76.49	3.88192e-07							0
	VVSTSKGVYELR	5	1	1	347835464		1337.74	9.67935e+06	2.67392e+06	7.29471e+06	0	0	0	0	0		High		42.64		0.000495497		High		21.42		0.067063		High	38.54	0.00135355										1
	IFDTAAFEK	7	1	1	347835464		1041.52	1.6339e+06	782034	1.16899e+06	2.03933e+06	1.14855e+06	0	0	1.91469e+06		High		38.48		0.00171706		High	High	29.83	31.93	0.00904731	0.00775864	High	32.29	0.00628564	High	41.27	0.00064941	High	28.19	0.0183563				0
	FLQDNLK	3	1	1	347835464		877.477	1.62634e+06	781443	0	2.39873e+06	0	0	0	0		High		25.33		0.0439634		High		26.5		0.0335808					High	29.44	0.0170644							0
347839198	similar to 40s ribosomal protein S17 [Botrytis cinerea T4]	34.69	1	4	4	7	738320	863688	1.26482e+06	4.89391e+06	0	0	0	1.78346e+06	48.525	11.56	2	2	38.12	8.16	1	1	27.13	6.12	1	1	54.4	21.09	2	2		0											41.35	6.12	1	1	147	16.871	9.74463
	Sequence	# PSMs	# Proteins	# Protein Groups	Protein Group Accessions	Modifications	MH+ [Da]	A2: Area	B2: Area	C2: Area	D2: Area	E2: Area	F2: Area	G2: Area	H2: Area	phosphoRS Site Probabilities	A4	G4	IonScore A4	IonScore G4	Exp Value A4	Exp Value G4	B4	H4	IonScore B4	IonScore H4	Exp Value B4	Exp Value H4	C4	IonScore C4	Exp Value C4	D4	IonScore D4	Exp Value D4	E4	IonScore E4	Exp Value E4	F4	IonScore F4	Exp Value F4	# Missed Cleavages
	LTLDFETNK	4	1	1	347839198		1080.56	990547	0	1.26482e+06	4.78833e+06	0	0	0	1.78346e+06		High		34.25		0.00620132			High		41.35		0.00120916	High	27.13	0.031951	High	29.15	0.0206144							0
	LQEEERER	1	1	1	347839198		1088.53	486093	0	0	0	0	0	0	0		High		29.77		0.0220894																				1
	RICDEIAIIASK	1	1	1	347839198	C3(Carbamidomethyl)	1388.76	0	863688	0	0	0	0	0	0								High		38.12		0.00289069														1
	SLGFDSIPCNVTPVTQAQTTER	1	1	1	347839198	C9(Carbamidomethyl)	2421.18	0	0	0	4.99948e+06	0	0	0	0																	High	38.25	0.00739889							0
347836247	similar to 60S ribosomal protein L30 [Botrytis cinerea T4]	34.23	1	3	3	4	0	718076	1.54496e+06	0	1.16942e+06	0	0	0					32.86	17.12	1	1	43.16	17.12	1	1					54.941	17.12	2	2										0			111	11.8833	9.89111
	Sequence	# PSMs	# Proteins	# Protein Groups	Protein Group Accessions	Modifications	MH+ [Da]	A2: Area	B2: Area	C2: Area	D2: Area	E2: Area	F2: Area	G2: Area	H2: Area	phosphoRS Site Probabilities	A4	G4	IonScore A4	IonScore G4	Exp Value A4	Exp Value G4	B4	H4	IonScore B4	IonScore H4	Exp Value B4	Exp Value H4	C4	IonScore C4	Exp Value C4	D4	IonScore D4	Exp Value D4	E4	IonScore E4	Exp Value E4	F4	IonScore F4	Exp Value F4	# Missed Cleavages
	TQVHHFSGNNIELGTACGK	2	1	1	347836247	C17(Carbamidomethyl)	2069.98	0	718076	1.54496e+06	0	0	0	0	0								High		32.86		0.0179092		High	43.16	0.0017221										0
	SELEYYSMLSK	1	1	1	347836247		1349.63	0	0	0	0	657298	0	0	0																				High	39.64	0.00232495				0
	TADSINSR	1	1	1	347836247		863.422	0	0	0	0	1.68153e+06	0	0	0																				High	28.32	0.0203179				0
347836890	similar to nucleosome assembly protein [Botrytis cinerea T4]	34.17	2	9	9	27	2.60634e+06	2.19342e+06	6.46473e+06	9.05836e+06	0	0	3.6944e+06	0	363.773	18.09	5	8	110.96	10.55	3	3	225.2	18.09	6	8	200.174	24.12	5	5									78.4429	7.29	2	3					398	45.3339	4.48779
	Sequence	# PSMs	# Proteins	# Protein Groups	Protein Group Accessions	Modifications	MH+ [Da]	A2: Area	B2: Area	C2: Area	D2: Area	E2: Area	F2: Area	G2: Area	H2: Area	phosphoRS Site Probabilities	A4	G4	IonScore A4	IonScore G4	Exp Value A4	Exp Value G4	B4	H4	IonScore B4	IonScore H4	Exp Value B4	Exp Value H4	C4	IonScore C4	Exp Value C4	D4	IonScore D4	Exp Value D4	E4	IonScore E4	Exp Value E4	F4	IonScore F4	Exp Value F4	# Missed Cleavages
	LEAEFQEEVLELEK	2	1	1	347836890		1705.86	1.25174e+06	0	0	0	0	0	0	0		High		85.66		7.90484e-08																				0
	LELDYQLGEDIK	3	1	1	347836890		1435.73	656496	1.91399e+06	0	0	0	0	0	0		High		82.46		1.25995e-07		High		63.27		1.02438e-05														0
	SGEEDDEEHDAEQAEK	4	1	1	347836890		1817.69	332354	0	2.82293e+06	3.46926e+06	0	0	4.15248e+06	0		High	High	44.94	32.38	0.000557891	0.00979873							High	70.73	1.25524e-06	High	83.53	7.58571e-08							0
	TYFYQNESGYGGDFIYDHAEGDK	6	1	1	347836890		2676.12	5.85784e+06	3.44283e+06	1.01615e+07	6.20727e+06	0	0	0	0		High		35.14		0.0135339		High		34.22		0.0164812		High	49.36	0.000517394	High	40.99	0.00347524							0
	LGSLVGR	4	2	1	347836890	S3(Phospho)	781.396	709444	1.22343e+06	2.46846e+06	2.69364e+06	0	0	0	0	S(3): 100.0	High		34.41		0.00606757		High		39.47		0.00190371		High	39.97	0.00169668	High	35.3	0.00407267							0
	ATAASIFAQNPK	2	1	1	347836890	S5(Phospho)	1298.61	0	0	1.22694e+06	1.47535e+06	0	0	0	0	T(2): 0.0; S(5): 100.0													High	39.89	0.00222566	High	59.82	2.25141e-05							0
	SSGYVESLPTPVR	3	1	1	347836890	T10(Phospho)	1471.69	0	0	6.40974e+06	0	0	0	3.23633e+06	0	S(1): 0.0; S(2): 0.0; Y(4): 0.0; S(7): 0.0; T(10): 100.0		High		42.95		0.0013486							High	30.97	0.0220754										0
	SSGYVESLPTPVRR	2	1	1	347836890	T10(Phospho)	1627.78	0	0	2.7533e+06	0	0	0	0	0	S(1): 0.0; S(2): 0.0; Y(4): 0.0; S(7): 0.0; T(10): 100.0													High	28.62	0.0367556										1
	NNPQTAPTPQNTPMNNAPISSHAQQPGVGTIKEEEFDR	1	1	1	347836890	M14(Oxidation)	4131.93	0	0	0	1.74985e+07	0	0	0	0																	High	33.03	0.0405158							1
347839104	similar to dynein light chain 1 [Botrytis cinerea T4]	34.02	2	2	2	10	1.64203e+06	0	9.03776e+06	1.14589e+07	1.50804e+06	3.71625e+06	2.51647e+06	0	55.89	16.49	1	1					225.619	34.02	2	4	87.19	16.49	1	2	48.41	16.49	1	1	55.98	16.49	1	1	41.23	16.49	1	1					97	11.0954	6.78564
	Sequence	# PSMs	# Proteins	# Protein Groups	Protein Group Accessions	Modifications	MH+ [Da]	A2: Area	B2: Area	C2: Area	D2: Area	E2: Area	F2: Area	G2: Area	H2: Area	phosphoRS Site Probabilities	A4	G4	IonScore A4	IonScore G4	Exp Value A4	Exp Value G4	B4	H4	IonScore B4	IonScore H4	Exp Value B4	Exp Value H4	C4	IonScore C4	Exp Value C4	D4	IonScore D4	Exp Value D4	E4	IonScore E4	Exp Value E4	F4	IonScore F4	Exp Value F4	# Missed Cleavages
	ATPQQPAEEHLAAQIK	8	2	1	347839104	N-Term(Acetyl); T2(Phospho)	1853.88	1.64203e+06	0	1.19097e+07	1.14589e+07	1.50804e+06	3.71625e+06	2.51647e+06	0	T(2): 100.0	High	High	55.89	41.23	9.21035e-05	0.00277235							High	54.71	0.000119844	High	51	0.000266497	High	48.41	0.000516998	High	55.98	8.89527e-05	0
	SVDMSDDMSDEAVEVCR	2	1	1	347839104	C16(Carbamidomethyl)	1944.76	0	0	6.16586e+06	0	0	0	0	0														High	82.59	1.17047e-07										0
347836712	similar to glycine cleavage system H protein [Botrytis cinerea T4]	33.53	1	5	5	11	832409	0	0	2.17718e+06	2.7954e+06	0	0	1.7792e+06	60.0285	19.65	3	3									89.7368	19.08	3	3	97.5914	18.5	3	4									36.24	5.2	1	1	173	18.3703	5.21143
	Sequence	# PSMs	# Proteins	# Protein Groups	Protein Group Accessions	Modifications	MH+ [Da]	A2: Area	B2: Area	C2: Area	D2: Area	E2: Area	F2: Area	G2: Area	H2: Area	phosphoRS Site Probabilities	A4	G4	IonScore A4	IonScore G4	Exp Value A4	Exp Value G4	B4	H4	IonScore B4	IonScore H4	Exp Value B4	Exp Value H4	C4	IonScore C4	Exp Value C4	D4	IonScore D4	Exp Value D4	E4	IonScore E4	Exp Value E4	F4	IonScore F4	Exp Value F4	# Missed Cleavages
	GPEDETSAGGWVAK	1	1	1	347836712		1403.65	742226	0	0	0	0	0	0	0		High		31.95		0.0148715																				0
	VEVGEQGVK	4	1	1	347836712		944.504	1.21443e+06	0	0	686154	3.53261e+06	0	0	1.7792e+06		High		28.62		0.0171755			High		36.24		0.00297105				High	28.89	0.0161402	High	34.26	0.00468716				0
	MLEETPSTINK	2	1	1	347836712		1262.63	540570	0	0	0	1.48707e+06	0	0	0		High		27.29		0.0422735														High	38.07	0.00366495				0
	DLEGLMDESAYK	2	1	1	347836712		1370.62	0	0	0	4.66877e+06	2.79278e+06	0	0	0																	High	51.35	0.000176977	High	54.81	7.97842e-05				0
	DHEWILLSPDNK	1	1	1	347836712		1466.73	0	0	0	1.17663e+06	0	0	0	0																	High	37.23	0.00515664							0
	MLEETPSTINK	1	1	1	347836712	M1(Oxidation)	1278.63	0	0	0	0	2.06081e+06	0	0	0																				High	30.55	0.0203082				0
347827352	similar to flavin-nucleotide-binding protein [Botrytis cinerea T4]	33.46	2	7	7	16	0	0	0	0	1.5315e+07	1.18546e+07	1.3825e+07	8.63468e+06																	288.207	20.53	5	9	93.16	4.94	1	2	108.78	4.94	1	2	145.48	17.87	3	3	263	29.4157	5.74463
	Sequence	# PSMs	# Proteins	# Protein Groups	Protein Group Accessions	Modifications	MH+ [Da]	A2: Area	B2: Area	C2: Area	D2: Area	E2: Area	F2: Area	G2: Area	H2: Area	phosphoRS Site Probabilities	A4	G4	IonScore A4	IonScore G4	Exp Value A4	Exp Value G4	B4	H4	IonScore B4	IonScore H4	Exp Value B4	Exp Value H4	C4	IonScore C4	Exp Value C4	D4	IonScore D4	Exp Value D4	E4	IonScore E4	Exp Value E4	F4	IonScore F4	Exp Value F4	# Missed Cleavages
	VLGLEVQNDVEDK	9	2	1	347827352		1457.75	0	0	0	0	2.7912e+07	1.18546e+07	1.3825e+07	1.44952e+07			High		73.09		1.07754e-06		High		76.24		5.21716e-07							High	55.37	6.04037e-05	High	65.09	6.14838e-06	0
	VAPQYIYDFIEEQNAK	2	2	1	347827352		1927.94	0	0	0	0	7.63284e+06	0	0	0																				High	55.05	9.67522e-05				0
	IVNSQIPDR	1	2	1	347827352		1041.57	0	0	0	0	1.74611e+06	0	0	0																				High	44.56	0.000313201				0
	SHTHSVPR	1	2	1	347827352		920.47	0	0	0	0	852039	0	0	0																				High	35.64	0.00407982				0
	LGQPISGK	1	2	1	347827352		799.467	0	0	0	0	1.04001e+07	0	0	0																				High	29.86	0.0107924				0
	AGSTANPAPAWSNEYDANLTK	1	2	1	347827352		2178.01	0	0	0	0	0	0	0	1.9428e+06									High		49.78		0.000456025													0
	DSEYPTVCYLVGK	1	2	1	347827352	C8(Carbamidomethyl)	1530.72	0	0	0	0	0	0	0	9.46601e+06									High		49.31		0.000356933													0
472242248	putative 40s ribosomal protein s8 protein [Botrytis cinerea BcDW1]	33.33	2	7	7	26	1.92383e+06	1.40785e+06	5.37924e+06	6.73945e+06	5.02196e+06	1.42949e+06	823297	1.00227e+06	198.651	19.12	4	5	101.72	7.35	1	2	174.42	20.1	3	4	79.51	5.39	1	2	176.662	22.55	5	6	42.68	5.39	1	1	78.2161	5.39	1	2	107.862	9.31	3	4	204	23.1563	11.0483
	Sequence	# PSMs	# Proteins	# Protein Groups	Protein Group Accessions	Modifications	MH+ [Da]	A2: Area	B2: Area	C2: Area	D2: Area	E2: Area	F2: Area	G2: Area	H2: Area	phosphoRS Site Probabilities	A4	G4	IonScore A4	IonScore G4	Exp Value A4	Exp Value G4	B4	H4	IonScore B4	IonScore H4	Exp Value B4	Exp Value H4	C4	IonScore C4	Exp Value C4	D4	IonScore D4	Exp Value D4	E4	IonScore E4	Exp Value E4	F4	IonScore F4	Exp Value F4	# Missed Cleavages
	SAIVQVDAAPFR	2	2	1	472242248		1273.69	408763	0	0	0	1.99686e+06	0	0	0		High		65.7		4.76402e-06														High	51.56	0.000123587				0
	LEAGNFSWASEGIAR	6	2	1	472242248		1607.78	4.10523e+06	1.40785e+06	8.67641e+06	0	1629671	0	0	0		High		64.49		8.76631e-06		High		58.06		4.1736e-05		High	71.74	1.7618e-06				High	61.88	1.59888e-05				0
	AGQAVEEPDTK	11	2	1	472242248		1144.55	1.25749e+06	0	1.65972e+06	6.73945e+06	7.01083e+06	1.42949e+06	823297	1.17047e+06		High	High	44.83	49.8	0.000807331	0.000259164		High		44.49		0.000679256	High	58.89	2.46623e-05	High	49.71	0.000264591	High	35.97	0.00483096	High	42.68	0.00104395	0
	AGQAVEEPDTKK	4	2	1	472242248		1272.64	297226	0	0	0	2.2064e+06	0	0	1.03541e+06		High		35.24		0.00662787			High		37.05		0.00451685							High	42.73	0.00113334				1
	VIVVAFHPSNNELVR	1	2	1	472242248		1693.94	0	0	5.80158e+06	0	0	0	0	0														High	21.95	0.0730812										0
	VDAALEK	1	2	1	472242248		745.409	0	0	0	0	5848634	0	0	0																				High	34.02	0.0107788				0
	RAFEAGR	1	2	1	472242248		806.426	0	0	0	0	0	0	0	800933									High		34.24		0.00506667													1
347842441	similar to 40S ribosomal protein S13 [Botrytis cinerea T4]	33.11	1	5	5	10	1.16655e+06	0	3.55138e+06	866379	3.6364e+06	0	533416	1.72685e+06	54.0192	12.58	2	2					36.25	4.64	1	1	26.62	5.96	1	1	99.7972	27.15	4	4					79.22	7.95	1	1	71.56	7.95	1	1	151	16.8033	10.3452
	Sequence	# PSMs	# Proteins	# Protein Groups	Protein Group Accessions	Modifications	MH+ [Da]	A2: Area	B2: Area	C2: Area	D2: Area	E2: Area	F2: Area	G2: Area	H2: Area	phosphoRS Site Probabilities	A4	G4	IonScore A4	IonScore G4	Exp Value A4	Exp Value G4	B4	H4	IonScore B4	IonScore H4	Exp Value B4	Exp Value H4	C4	IonScore C4	Exp Value C4	D4	IonScore D4	Exp Value D4	E4	IonScore E4	Exp Value E4	F4	IonScore F4	Exp Value F4	# Missed Cleavages
	GAAPSQIGVVLR	4	1	1	347842441		1167.68	430338	0	0	0	4.08996e+06	0	533416	1.72685e+06		High	High	40.6	79.22	0.00057834	6.37068e-08		High		71.56		2.89766e-07							High	59.18	5.07282e-06				0
	LILIESR	3	1	1	347842441		843.529	1.90276e+06	0	3.55138e+06	0	619893	0	0	0		High		27.96		0.021594								High	36.25	0.00320135				High	28.53	0.018938				0
	DSHGIAQVK	1	1	1	347842441		954.5	0	0	0	866379	0	0	0	0																	High	26.62	0.0311412							0
	GISSSALPYSR	1	1	1	347842441		1137.59	0	0	0	0	6.19298e+06	0	0	0																				High	32.74	0.0106954				0
	YESATASTMVA	1	1	1	347842441	M9(Oxidation)	1146.5	0	0	0	0	626273	0	0	0																				High	29.35	0.0175379				0
347837864	similar to 1,3,8-naphthalenetriol reductase [Botrytis cinerea T4]	33.08	4	6	7	23	1.7003e+06	1.73891e+06	8.65854e+06	1.86989e+06	6.19696e+06	506787	693281	6.52638e+06	68.4555	9.77	3	3	49.0607	12.78	2	2	130.05	9.77	1	4	55.8798	13.16	2	2	166.637	23.31	6	6	40.77	3.38	1	1	37.1	3.01	1	1	99.0428	13.53	4	4	266	28.2695	6.23975
	Sequence	# PSMs	# Proteins	# Protein Groups	Protein Group Accessions	Modifications	MH+ [Da]	A2: Area	B2: Area	C2: Area	D2: Area	E2: Area	F2: Area	G2: Area	H2: Area	phosphoRS Site Probabilities	A4	G4	IonScore A4	IonScore G4	Exp Value A4	Exp Value G4	B4	H4	IonScore B4	IonScore H4	Exp Value B4	Exp Value H4	C4	IonScore C4	Exp Value C4	D4	IonScore D4	Exp Value D4	E4	IonScore E4	Exp Value E4	F4	IonScore F4	Exp Value F4	# Missed Cleavages
	VALVTGSGR	5	5	2	347837864;347835159		859.499	2.3851e+06	0	0	1.24028e+06	6.6478e+06	506787	0	8.36634e+06		High		34.24		0.00896555			High		35.44		0.00680107				High	29.2	0.0286139	High	32.33	0.013918	High	40.77	0.00199332	0
	AAVEGFVR	5	1	1	347837864		848.463	1.1906e+06	473417	0	0	4.4532e+06	0	693281	4.61609e+06		High	High	33.43	37.1	0.00742195	0.003188	High	High	31.9	33.55	0.0105564	0.00721968							High	32.95	0.0082893				0
	VGVPQDIGR	3	1	1	347837864		940.521	1.52519e+06	0	0	0	7.4899e+06	0	0	6.59672e+06		High		31.66		0.00525401			High		42.67		0.000416381							High	61.22	5.17238e-06				0
	LNIVMSNSGTEIFKEEEDVTEEDYDR	5	1	1	347837864	M5(Oxidation)	3078.38	0	3.00439e+06	8.65854e+06	2.49949e+06	0	0	0	0								High		30.79		0.0528971		High	45.5	0.00182913	High	41.49	0.00453775							1
	LNIVMSNSGTEIFKEEEDVTEEDYDR	1	1	1	347837864		3062.38	0	0	4.36735e+06	0	0	0	0	0														High	50.74	0.000542686										1
	GIALELAAR	1	1	1	347837864		913.547	0	0	0	0	518599	0	0	0																				High	54.18	3.55208e-05				0
	GASVVINYANSAGPAEK	1	1	1	347837864		1647.83	0	0	0	0	1.28607e+06	0	0	0																				High	42.8	0.00132514				0
	GLASVCSLGR	2	1	1	347837864	C6(Carbamidomethyl)	1019.53	0	0	0	0	1.80367e+06	0	0	1.89477e+06									High		49.99		0.000197454							High	36.8	0.00411591				0
472244387	putative elongation factor 1-beta protein [Botrytis cinerea BcDW1]	33.04	2	7	7	16	2.31952e+06	901112	1.44074e+06	1.63937e+06	321974	0	0	0	148	25.22	6	7	57.42	11.3	2	2	66.5674	12.17	3	3	78.9071	19.57	3	3	33.17	4.35	1	1													230	25.4224	4.52588
	Sequence	# PSMs	# Proteins	# Protein Groups	Protein Group Accessions	Modifications	MH+ [Da]	A2: Area	B2: Area	C2: Area	D2: Area	E2: Area	F2: Area	G2: Area	H2: Area	phosphoRS Site Probabilities	A4	G4	IonScore A4	IonScore G4	Exp Value A4	Exp Value G4	B4	H4	IonScore B4	IonScore H4	Exp Value B4	Exp Value H4	C4	IonScore C4	Exp Value C4	D4	IonScore D4	Exp Value D4	E4	IonScore E4	Exp Value E4	F4	IonScore F4	Exp Value F4	# Missed Cleavages
	SYIVGYSPSQADVAVFK	4	2	1	472244387		1830.93	2.15046e+06	1.1533e+06	0	2.23339e+06	0	0	0	0		High		44.91		0.000950792		High		39.07		0.00406325					High	41.89	0.00187348							0
	AQQSAPDAAK	4	2	1	472244387		986.49	415349	0	1.00819e+06	1.12731e+06	321974	0	0	0		High		32.53		0.00670164								High	34.95	0.00382268	High	31.85	0.00780491	High	33.17	0.00575928				0
	SVEKDGLVWGASK	1	1	1	472244387		1375.72	1.27526e+06	0	0	0	0	0	0	0		High		30.1		0.0188607																				1
	DGLVWGASK	2	1	1	472244387		932.483	2.37741e+06	0	2.67166e+06	0	0	0	0	0		High		29.27		0.0265593								High	32.65	0.0119787										0
	LVAVGFGIK	2	1	1	472244387		903.566	1.51553e+06	0	642374	0	0	0	0	0		High		26.64		0.0143941								High	25.58	0.0267592										0
	TEATLNPAK	2	2	1	472244387		944.505	2.43069e+06	648928	0	0	0	0	0	0		High		23.74		0.0528336		High		31.35		0.00916031														0
	HINSWTEEFGTLPGDASK	1	2	1	472244387		1988.94	0	0	0	1.55742e+06	0	0	0	0																	High	32.77	0.0221947							0
347831215	hypothetical protein BofuT4_P038140.1 [Botrytis cinerea T4]	33.01	2	3	3	8	2.09639e+06	1.17038e+06	1.27039e+06	1.0915e+06	2.01013e+06	0	0	807712	31.92	9.71	1	1	39.48	11.65	1	1	25.12	9.71	1	1	29.73	9.71	1	1	57.871	21.36	2	2									49.8089	21.36	2	2	103	11.3494	11.356
	Sequence	# PSMs	# Proteins	# Protein Groups	Protein Group Accessions	Modifications	MH+ [Da]	A2: Area	B2: Area	C2: Area	D2: Area	E2: Area	F2: Area	G2: Area	H2: Area	phosphoRS Site Probabilities	A4	G4	IonScore A4	IonScore G4	Exp Value A4	Exp Value G4	B4	H4	IonScore B4	IonScore H4	Exp Value B4	Exp Value H4	C4	IonScore C4	Exp Value C4	D4	IonScore D4	Exp Value D4	E4	IonScore E4	Exp Value E4	F4	IonScore F4	Exp Value F4	# Missed Cleavages
	DAVTYTEHAK	5	2	1	347831215		1134.54	2.09639e+06	0	1.27039e+06	1.0915e+06	3.59899e+06	0	0	1.40608e+06		High		31.92		0.0108293			High		34.23		0.00641873	High	25.12	0.0518322	High	29.73	0.0179308	High	31.82	0.0110815				0
	TVTSLDVVYALK	2	2	1	347831215		1308.74	0	1.17038e+06	0	0	421269	0	0	0								High		39.48		0.000841596								High	40.57	0.000578821				0
	DNIQGITKPAIR	1	2	1	347831215		1325.75	0	0	0	0	0	0	0	209344									High		33.25		0.00264965													0
CON_007083981	SWISS-PROT:P02769 Bos taurus Bovine serum albumin precursor	32.95	5	21	21	102	4.40639e+06	1.12273e+07	8.24806e+06	6.43997e+06	2.6542e+07	1.09161e+07	6.54921e+06	3.97863e+06	190.782	10.87	7	8	380.592	23.06	15	15	260.96	17.13	9	10	295.304	15.16	9	11	635.125	24.38	14	21	418.31	21.75	12	14	402.178	16.8	9	15	221.53	13.01	7	8	607	69.2484	6.17627
	Sequence	# PSMs	# Proteins	# Protein Groups	Protein Group Accessions	Modifications	MH+ [Da]	A2: Area	B2: Area	C2: Area	D2: Area	E2: Area	F2: Area	G2: Area	H2: Area	phosphoRS Site Probabilities	A4	G4	IonScore A4	IonScore G4	Exp Value A4	Exp Value G4	B4	H4	IonScore B4	IonScore H4	Exp Value B4	Exp Value H4	C4	IonScore C4	Exp Value C4	D4	IonScore D4	Exp Value D4	E4	IonScore E4	Exp Value E4	F4	IonScore F4	Exp Value F4	# Missed Cleavages
	RHPEYAVSVLLR	1	2	1	CON_007083981		1439.81	826315	0	0	0	0	0	0	0		High		59.86		1.07924e-05																				1
	FKDLGEEHFK	8	2	1	CON_007083981		1249.62	3.91741e+06	6.22801e+06	2.09928e+06	2.20159e+06	7.88709e+06	2.34666e+06	804216	1.05414e+06		High	High	44.63	41.21	0.000783396	0.00173693	High	High	58.91	39.4	2.84691e-05	0.00248001	High	42.23	0.00119084	High	61.05	1.7393e-05	High	61.02	1.70391e-05	High	53.82	9.19123e-05	1
	LVNELTEFAK	8	2	1	CON_007083981		1163.63	1.25999e+06	9.65273e+06	0	0	1.49628e+07	7.25213e+06	4.8321e+06	6.35915e+06		High	High	42.45	59.28	0.000964206	1.8472e-05	High	High	38.81	51.28	0.00222931	0.000120647							High	48.18	0.000257733	High	52.35	9.86665e-05	0
	HLVDEPQNLIK	13	2	1	CON_007083981		1305.72	6.03463e+06	1.74212e+07	8.37156e+06	6.34849e+06	3.35072e+07	9.09036e+06	2.11108e+06	3.6376e+06		High	High	32.77	32.16	0.00760961	0.00814901	High	High	44.75	33	0.000479001	0.00724216	High	35.71	0.00388032	High	35.2	0.00431853	High	39.96	0.00145837	High	37.53	0.00236649	0
	SHCIAEVEK	5	2	1	CON_007083981	C3(Carbamidomethyl)	1072.51	1.10115e+06	5.20706e+06	1.31804e+06	735997	0	2.48423e+06	0	0		High		29.06		0.0191214		High		30.68		0.0135956		High	27.69	0.0274899	High	28.95	0.0196119				High	31.6	0.0110001	0
	ECCHGDLLECADDR	13	3	1	CON_007083981	C2(Carbamidomethyl); C3(Carbamidomethyl); C10(Carbamidomethyl)	1749.66	1.95018e+06	2.22496e+06	1.30933e+07	9.90364e+06	2.44599e+07	1.64059e+07	1.25136e+07	867121		High	High	28.77	68.59	0.0226984	2.38665e-06	High	High	68.66	38.49	2.24638e-06	0.00231482	High	53.09	8.29634e-05	High	76.03	4.11608e-07	High	72.93	8.32756e-07	High	68.47	2.46774e-06	0
	DLGEEHFK	2	2	1	CON_007083981		974.458	3.26712e+06	0	0	2328253	0	0	0	0		High		26.15		0.03009											High	24.26	0.0494964							0
	QTALVELLK	3	1	1	CON_007083981		1014.62	0	1.97364e+06	1.1354e+06	0	0	1.53969e+06	0	0								High		49.37		0.000108675		High	42.34	0.000564252							High	48.81	0.000123631	0
	YNGVFQECCQAEDK	6	2	1	CON_007083981	C8(Carbamidomethyl); C9(Carbamidomethyl)	1747.71	0	1.66557e+06	984810	944802	3.31571e+06	0	0	840398								High	High	47.35	60	0.000419696	2.47e-05	High	52.2	0.000149133	High	42.27	0.00136076	High	66.54	5.49004e-06				0
	SLHTLFGDELCK	10	2	1	CON_007083981	C11(Carbamidomethyl)	1419.69	0	6.60811e+06	3.14758e+06	3.06779e+06	2.1659e+07	3.96987e+06	331833	0			High		30.38		0.0222642	High		37.83		0.00398855		High	35.94	0.00625247	High	46.44	0.000556117	High	54.11	9.50968e-05	High	44.39	0.000893411	0
	CCTESLVNR	3	3	1	CON_007083981	C1(Carbamidomethyl); C2(Carbamidomethyl)	1138.5	0	1.15593e+06	0	0	2.02088e+06	0	0	0								High		35.2		0.00437893								High	43.08	0.000708537				0
	LKECCDKPLLEK	5	2	1	CON_007083981	C4(Carbamidomethyl); C5(Carbamidomethyl)	1532.78	0	4.83598e+06	3.27935e+06	2.6188e+06	1.56798e+06	0	1.53003e+06	0			High		53.56		0.000112562	High		31.07		0.0210649		High	31.33	0.0198408	High	34.58	0.00896969	High	33.98	0.0102186				1
	YLYEIAR	2	4	1	CON_007083981		927.493	0	1.36373e+06	0	0	1.35828e+06	0	0	0								High		30.6		0.00914512								High	32.33	0.0061403				0
	EACFAVEGPK	2	2	1	CON_007083981	C3(Carbamidomethyl)	1107.51	0	4.64085e+06	0	0	0	3.00078e+06	0	0								High		28.11		0.0294371											High	37.66	0.00344505	0
	YICDNQDTISSK	3	2	1	CON_007083981	C3(Carbamidomethyl)	1443.64	0	2.11935e+06	0	0	4.27897e+06	2.13663e+06	0	0								High		26.95		0.0390554								High	54.65	7.30095e-05	High	38.41	0.00302123	0
	ECCDKPLLEK	2	2	1	CON_007083981	C2(Carbamidomethyl); C3(Carbamidomethyl)	1291.6	0	3.0351e+06	0	0	4.83696e+06	0	0	0								High		26.68		0.0412383								High	37.21	0.00365007				0
	KQTALVELLK	4	1	1	CON_007083981		1142.71	0	2.11081e+06	0	879086	9.83957e+06	0	0	0								High		25.88		0.0192799					High	19.46	0.0777924	High	59.65	4.01053e-06				1
	DDPHACYSTVFDK	2	2	1	CON_007083981	C6(Carbamidomethyl)	1554.65	0	0	1.97068e+06	0	0	0	2.30191e+06	0			High		27.95		0.0323054							High	27.22	0.0382186										0
	KVPQVSTPTLVEVSR	3	3	1	CON_007083981		1639.94	0	0	0	0	2.13682e+07	3.77044e+06	0	0																				High	51.22	5.21014e-05	High	54.08	2.07146e-05	1
	EYEATLEECCAK	4	2	1	CON_007083981	C9(Carbamidomethyl); C10(Carbamidomethyl)	1502.61	0	0	0	0	4.30121e+06	4.79928e+06	1.90488e+06	1.93915e+06			High		45.71		0.000453823		High		33		0.00864548							High	47.66	0.000293087	High	39.13	0.00207706	0
	AEFVEVTK	3	2	1	CON_007083981		922.488	0	0	0	0	0	2.42797e+06	1.08173e+06	1.58076e+06			High		34.18		0.00553819		High		38.94		0.00185084										High	29.7	0.015537	0
347828184	similar to ATP/ADP carrier protein [Botrytis cinerea T4]	32.91	1	10	10	51	7.08993e+06	1.36623e+06	4.56265e+06	3.03291e+06	2.06042e+07	1.78259e+06	1.54357e+06	7.02856e+06	232.12	23	8	8	211.048	22.04	6	7	172.797	16.29	5	6	132.59	11.5	4	5	179.572	18.85	6	7	117.015	15.34	5	5	136.349	15.02	5	5	227.16	22.04	7	8	313	33.9357	9.83252
	Sequence	# PSMs	# Proteins	# Protein Groups	Protein Group Accessions	Modifications	MH+ [Da]	A2: Area	B2: Area	C2: Area	D2: Area	E2: Area	F2: Area	G2: Area	H2: Area	phosphoRS Site Probabilities	A4	G4	IonScore A4	IonScore G4	Exp Value A4	Exp Value G4	B4	H4	IonScore B4	IonScore H4	Exp Value B4	Exp Value H4	C4	IonScore C4	Exp Value C4	D4	IonScore D4	Exp Value D4	E4	IonScore E4	Exp Value E4	F4	IonScore F4	Exp Value F4	# Missed Cleavages
	TTAQEGVASLWR	3	1	1	347828184		1318.68	2.70182e+06	940930	0	0	0	0	0	1.0452e+06		High		72.35		1.39123e-06		High	High	64.43	41.02	7.75244e-06	0.00173159													0
	TLASDGIAGLYR	7	1	1	347828184		1236.66	2.79435e+06	1.01594e+06	2.41079e+06	0	1.1603e+07	895638	595757	2.92924e+06		High	High	54.99	43.76	6.06972e-05	0.000778344	High	High	69.47	69.97	2.09012e-06	1.89807e-06	High	45.74	0.000502703				High	57.17	3.54954e-05	High	41.02	0.00148648	0
	YFPTQALNFAFR	6	1	1	347828184		1474.75	1.33284e+06	0	1.55774e+06	1.66117e+06	734193	1.29862e+06	0	0		High		41.13		0.00204675								High	41.21	0.00207372	High	53.73	0.000116078	High	36.37	0.00600908	High	40.86	0.00206729	0
	LLIQNQDEMLK	5	1	1	347828184		1344.72	1.38707e+06	0	2.47238e+06	0	4.55332e+06	0	0	4.16163e+06		High		39.59		0.00204965			High		45.63		0.000510128	High	45.15	0.000574325				High	52.13	0.000114203				0
	GAGANILR	7	1	1	347828184		771.447	3.01014e+06	617639	0	1.85776e+06	1.1282e+07	825909	559008	4.76949e+06		High	High	37.72	38.5	0.00141152	0.00117947	High	High	37.42	37.87	0.00151247	0.0013636				High	31.92	0.00536644	High	36.08	0.00205914	High	35.96	0.00211683	0
	GNTANVIR	9	1	1	347828184		844.464	1.04089e+07	1.40658e+06	7.55307e+06	3.03897e+06	1.92897e+07	1.89651e+06	1.53909e+06	5.82024e+06		High	High	30.07	45.14	0.0142682	0.000448578	High	High	29.61	42.29	0.0158624	0.000855792	High	39.27	0.00173316	High	44.62	0.000500458	High	39.58	0.00161376	High	29.28	0.0172917	0
	RTTAQEGVASLWR	1	1	1	347828184		1474.78	0	0	0	0	0	0	0	0		High		29.67		0.024546																				1
	TAAAPIER	8	1	1	347828184		828.457	7.85078e+06	1.67618e+06	3.6625e+06	4.20199e+06	3.04286e+07	2.15265e+06	1.97277e+06	1.04959e+07		High	High	25.61	34.84	0.0190979	0.00228026	High	High	27.35	36.16	0.0137437	0.00168262	High	27.87	0.0157933	High	24.7	0.0240579	High	26.19	0.017071	High	29.69	0.00746423	0
	GVAGAGVLSIYDQMQVLMFGK	1	1	1	347828184	M14(Oxidation); M18(Oxidation)	2216.11	0	796343	0	0	0	0	0	0								High		39.04		0.00485232														0
	LLIQNQDEMLK	3	1	1	347828184	M9(Oxidation)	1360.72	0	0	0	0	1.20944e+07	0	1.11886e+06	3.10159e+06			High		31.19		0.0181338		High		34.78		0.00793393							High	30.73	0.0202444				0
	MMMTSGEAVK	1	1	1	347828184	M3(Oxidation)	1100.48	0	0	0	0	0	0	0	546657									High		36.91		0.00295371													0
347831477	similar to phosphatidylinositol/phosphatidylglycerol transfer protein [Botrytis cinerea T4]	32.74	1	5	5	14	2.81979e+06	3.97158e+06	715935	3.05845e+06	5.90345e+06	0	0	3.38206e+06	86.8087	32.74	5	5	45.3497	17.86	2	2	32.33	4.76	1	1	28.81	13.1	1	1	66.682	10.12	2	2		0							84.5953	14.88	3	3	168	17.9992	4.81787
	Sequence	# PSMs	# Proteins	# Protein Groups	Protein Group Accessions	Modifications	MH+ [Da]	A2: Area	B2: Area	C2: Area	D2: Area	E2: Area	F2: Area	G2: Area	H2: Area	phosphoRS Site Probabilities	A4	G4	IonScore A4	IonScore G4	Exp Value A4	Exp Value G4	B4	H4	IonScore B4	IonScore H4	Exp Value B4	Exp Value H4	C4	IonScore C4	Exp Value C4	D4	IonScore D4	Exp Value D4	E4	IonScore E4	Exp Value E4	F4	IonScore F4	Exp Value F4	# Missed Cleavages
	ATVTFAR	3	1	1	347831477		765.425	1.51884e+06	0	0	0	7.13825e+06	0	0	3.03414e+06		High		32.96		0.0077897			High		36.92		0.00312983							High	43.78	0.000644942				0
	LTIEAAGK	1	1	1	347831477		802.466	2.39032e+06	0	0	0	0	0	0	0		High		30.27		0.0184186																				0
	LEEGAYVR	4	1	1	347831477		936.478	2.5004e+06	598873	715935	0	0	0	0	4.73431e+06		High		28.42		0.0217259		High	High	32.39	37.79	0.00977619	0.00281948	High	32.33	0.00991219										0
	STDILTLDHVNLNPNPPLAGGK	3	1	1	347831477		2286.21	3.56863e+06	7.34428e+06	0	3.05845e+06	0	0	0	0		High		27.69		0.0359155		High		27.74		0.0336535					High	28.81	0.0307763							0
	LISMTEDLCK	3	1	1	347831477	M4(Oxidation); C9(Carbamidomethyl)	1225.58	929435	0	0	0	4.66866e+06	0	0	2.37772e+06		High		27.46		0.0577904			High		49.27		0.000376207							High	41.94	0.00205995				0
347836382	similar to 40S ribosomal protein S18 [Botrytis cinerea T4]	32.65	2	7	7	34	2.05214e+06	712311	2.72398e+06	7.97909e+06	5.74239e+06	632883	507750	2.34494e+06	212.251	27.89	6	8	46.8907	13.61	2	2	114.99	32.65	5	5	136.537	27.21	5	6	132.878	27.89	5	5	79.2017	19.05	3	3	41.38	6.12	1	1	134.798	27.89	4	4	147	16.8481	10.5063
	Sequence	# PSMs	# Proteins	# Protein Groups	Protein Group Accessions	Modifications	MH+ [Da]	A2: Area	B2: Area	C2: Area	D2: Area	E2: Area	F2: Area	G2: Area	H2: Area	phosphoRS Site Probabilities	A4	G4	IonScore A4	IonScore G4	Exp Value A4	Exp Value G4	B4	H4	IonScore B4	IonScore H4	Exp Value B4	Exp Value H4	C4	IonScore C4	Exp Value C4	D4	IonScore D4	Exp Value D4	E4	IonScore E4	Exp Value E4	F4	IonScore F4	Exp Value F4	# Missed Cleavages
	IVTIIQNPTQYK	6	2	1	347836382		1417.81	1.26878e+06	0	0	2.35333e+06	4.30426e+06	0	0	2.57537e+06		High		55.04		3.39962e-05			High		60.39		8.0899e-06				High	39.59	0.00097262	High	52.1	5.51853e-05				0
	AGELTSEELER	4	2	1	347836382		1233.6	1.16552e+06	0	0	3.34907e+06	1796409	504752	0	0		High		44.79		0.000768336											High	31.42	0.0167657	High	35.14	0.00719561	High	40.31	0.00228587	0
	LLNTNVEGK	8	2	1	347836382		987.547	2.23975e+06	0	2.0949e+06	1.89278e+06	5.60591e+06	490442	507750	2.37379e+06		High	High	41.66	41.38	0.00127256	0.0012445		High		42.82		0.000974269	High	36.21	0.00446353	High	31.56	0.013022	High	42	0.00117674	High	41.1	0.0014477	0
	KADVDLNK	6	2	1	347836382		902.494	2.10915e+06	594445	1.60254e+06	0	4.54238e+06	903454	0	2.08566e+06		High		31.24		0.0128903		High	High	26.28	43.35	0.0403891	0.000792983	High	26.54	0.0374875				High	36.24	0.00476556	High	31.25	0.0126732	1
	RAGELTSEELER	5	2	1	347836382		1389.7	1807530	0	2.56286e+06	1.82349e+07	7.07888e+06	0	0	1.23411e+06		High		29.21		0.0276485			High		40.14		0.0022222	High	33.06	0.011468	High	36.33	0.00537789	High	37.15	0.00430802				1
	ADVDLNK	2	2	1	347836382		774.399	586311	0	0	1.25573e+06	0	0	0	0		High		25.56		0.0466992											High	36.01	0.00421026							0
	IVTIIQNPTQYK	2	2	1	347836382	T3(Phospho)	1497.77	0	830177	3.51419e+06	0	0	0	0	0	T(3): 100.0; T(9): 0.0; Y(11): 0.0							High		34.74		0.00654688		High	45.94	0.000490265										0
	YSNLVCK	1	2	1	347836382	C6(Carbamidomethyl)	883.435	0	0	1.14628e+06	0	0	0	0	0														High	25.24	0.05027										0
536718572	phosphoglycerate kinase 1 [Botrytis cinerea]	32.54	1	12	12	23	1.63331e+06	3.3883e+06	1.55831e+06	1.64081e+06	5.10237e+06	695380	685087	1.50135e+06	138.412	16.75	6	6	104.821	6.7	2	2	58.29	8.61	3	3	53.53	6.94	2	2	153.437	13.16	6	6	42.48	2.87	1	1	68.65	2.63	1	2	55.41	2.87	1	1	418	44.5605	6.72705
	Sequence	# PSMs	# Proteins	# Protein Groups	Protein Group Accessions	Modifications	MH+ [Da]	A2: Area	B2: Area	C2: Area	D2: Area	E2: Area	F2: Area	G2: Area	H2: Area	phosphoRS Site Probabilities	A4	G4	IonScore A4	IonScore G4	Exp Value A4	Exp Value G4	B4	H4	IonScore B4	IonScore H4	Exp Value B4	Exp Value H4	C4	IonScore C4	Exp Value C4	D4	IonScore D4	Exp Value D4	E4	IonScore E4	Exp Value E4	F4	IonScore F4	Exp Value F4	# Missed Cleavages
	IVIIGGGDTATVAAK	2	1	1	536718572		1385.8	2.29172e+06	5.83025e+06	0	0	0	0	0	0		High		63.04		5.68598e-06		High		64.46		4.13601e-06														0
	VDFNVPLDSDK	5	1	1	536718572		1248.61	1.00619e+06	0	2.04311e+06	0	9.00784e+06	0	685087	0		High	High	43.65	41.81	0.00090619	0.00136779							High	36.51	0.0046905				High	50.75	0.000180479				0
	FHAEEEGSSK	2	1	1	536718572		1120.49	679434	0	0	625094	0	0	0	0		High		26.85		0.0375899											High	28.8	0.023465							0
	EVEEIVNK	2	1	1	536718572		959.504	1.60201e+06	0	1.90279e+06	0	0	0	0	0		High		26.54		0.0400384								High	23.86	0.0742125										0
	IAGAVPTIK	2	1	1	536718572		869.546	688075	0	0	0	4.00232e+06	0	0	0		High		24.25		0.0249565														High	20.84	0.0204724				0
	ALENPQRPFLAILGGAK	2	1	1	536718572		1795.02	491340	0	729027	0	0	0	0	0		High		23.36		0.0306326								High	23.92	0.0392169										0
	ATGGQVVLLENLR	2	1	1	536718572		1369.78	0	946349	0	0	1.08805e+06	0	0	0								High		53.99		3.37176e-05								High	63.09	4.85999e-06				0
	NNVELVLPVDYITADNFAK	1	1	1	536718572		2135.11	0	0	0	2.65652e+06	0	0	0	0																	High	37.73	0.00554033							0
	LSITDVDVK	1	1	1	536718572		989.552	0	0	0	0	2.29693e+06	0	0	0																				High	37.69	0.00298729				0
	ASGFLMK	1	1	1	536718572		753.396	0	0	0	0	447724	0	0	0																				High	33.48	0.00677606				0
	SIELYK	1	1	1	536718572		752.419	0	0	0	0	1.20892e+06	0	0	0																				High	22.56	0.0169161				0
	IGNSLFDEAGSK	2	1	1	536718572		1237.61	0	0	0	0	0	695380	0	1.50135e+06									High		55.41		6.07131e-05										High	42.48	0.00118919	0
347841089	hypothetical protein BofuT4_P154730.1 [Botrytis cinerea T4]	32.37	2	2	2	44	1.67765e+07	1.38176e+07	9.1806e+07	1.02076e+08	0	9.37344e+06	0	0	229.25	32.37	2	16	127.35	17.34	1	6	289.64	32.37	2	8	151.72	17.34	1	7		0			103.827	17.34	1	7									173	20.0257	7.91357
	Sequence	# PSMs	# Proteins	# Protein Groups	Protein Group Accessions	Modifications	MH+ [Da]	A2: Area	B2: Area	C2: Area	D2: Area	E2: Area	F2: Area	G2: Area	H2: Area	phosphoRS Site Probabilities	A4	G4	IonScore A4	IonScore G4	Exp Value A4	Exp Value G4	B4	H4	IonScore B4	IonScore H4	Exp Value B4	Exp Value H4	C4	IonScore C4	Exp Value C4	D4	IonScore D4	Exp Value D4	E4	IonScore E4	Exp Value E4	F4	IonScore F4	Exp Value F4	# Missed Cleavages
	SSHSQSHPFSPLSPLTPSGPSGTFPAPTQK	39	1	1	347841089	T16(Phospho)	3141.47	2.86752e+07	1.38176e+07	1.78184e+08	1.02076e+08	0	9.37344e+06	0	0	S(1): 0.0; S(2): 0.0; S(4): 0.0; S(6): 0.0; S(10): 0.0; S(13): 0.0; T(16): 100.0; S(18): 0.0; S(21): 0.0; T(23): 0.0; T(28): 0.0	High		50.72		0.000580774		High		66.37		1.51669e-05		High	58.17	0.000103255	High	52.55	0.000383574				High	49.82	0.00070617	0
	VREWWAMTDSYQESLVEGSTGSTDER	2	2	1	347841089	M7(Oxidation)	3035.33	4.87771e+06	0	5.42792e+06	0	0	0	0	0		High		41.09		0.00503779								High	47.51	0.00117097										1
	VREWWAMTDSYQESLVEGSTGSTDER	3	2	1	347841089		3019.34	0	0	4.61447e+06	0	0	0	0	0														High	60.24	6.27355e-05										1
347842034	similar to protein rho1 [Botrytis cinerea T4]	32.29	1	4	4	18	2.47428e+06	1.66152e+06	4.8737e+06	7.19206e+06	4.37697e+06	3.18305e+06	1.93309e+06	2.70706e+06	39.66	6.77	1	1	126.371	6.77	1	3	68.84	19.27	2	3	156.984	28.13	3	5	81.002	10.94	2	2	90.4809	6.77	1	2	56.78	6.77	1	1	52.98	6.77	1	1	192	21.5411	6.29053
	Sequence	# PSMs	# Proteins	# Protein Groups	Protein Group Accessions	Modifications	MH+ [Da]	A2: Area	B2: Area	C2: Area	D2: Area	E2: Area	F2: Area	G2: Area	H2: Area	phosphoRS Site Probabilities	A4	G4	IonScore A4	IonScore G4	Exp Value A4	Exp Value G4	B4	H4	IonScore B4	IonScore H4	Exp Value B4	Exp Value H4	C4	IonScore C4	Exp Value C4	D4	IonScore D4	Exp Value D4	E4	IonScore E4	Exp Value E4	F4	IonScore F4	Exp Value F4	# Missed Cleavages
	TNQTPVSEDQAQR	9	1	1	347842034		1473.69	2.47428e+06	1.66152e+06	5.87406e+06	1.52555e+07	7.81231e+06	3.18305e+06	1.93309e+06	2.70706e+06		High	High	39.66	56.78	0.00334704	6.64314e-05	High	High	50.98	52.98	0.000256954	0.000159358	High	26.55	0.0712616	High	56.82	6.56144e-05	High	62.66	1.66394e-05	High	61.96	2.01546e-05	0
	TNQTPVSEDQAQR	4	1	1	347842034	T4(Phospho)	1553.66	0	1.3698e+06	7.85163e+06	6.77262e+06	0	2.25473e+06	0	0	T(1): 0.0; T(4): 100.0; S(7): 0.0							High		52.69		0.000140219		High	30.33	0.0243756	High	47.33	0.000486358				High	42.97	0.00132221	0
	GTFPEVYVPTVFENYVADVEVDGK	3	1	1	347842034		2674.3	0	0	1.89577e+06	3.85141e+06	0	0	0	0														High	37.96	0.00815775	High	37.04	0.010389							0
	HVELALWDTAGQEDYDR	1	1	1	347842034		2017.92	0	0	0	2.46925e+06	0	0	0	0																	High	34.02	0.0158313							0
	EVFEHATR	1	1	1	347842034		988.484	0	0	0	0	941638	0	0	0																				High	33.38	0.00695685				0
347828884	similar to fumarate hydratase [Botrytis cinerea T4]	32.28	2	11	11	46	3.68794e+06	1.15503e+07	9.908e+06	1.04302e+07	3.89189e+06	2.79892e+06	1.58959e+06	1.08406e+06	312.801	14.66	6	10	107.07	5.38	1	3	392.869	23.56	6	9	418.825	15.58	6	10	286.795	16.51	6	8	150.281	9.83	3	3	74.58	2.78	1	1	82.9963	4.08	2	2	539	58.3931	8.17725
	Sequence	# PSMs	# Proteins	# Protein Groups	Protein Group Accessions	Modifications	MH+ [Da]	A2: Area	B2: Area	C2: Area	D2: Area	E2: Area	F2: Area	G2: Area	H2: Area	phosphoRS Site Probabilities	A4	G4	IonScore A4	IonScore G4	Exp Value A4	Exp Value G4	B4	H4	IonScore B4	IonScore H4	Exp Value B4	Exp Value H4	C4	IonScore C4	Exp Value C4	D4	IonScore D4	Exp Value D4	E4	IonScore E4	Exp Value E4	F4	IonScore F4	Exp Value F4	# Missed Cleavages
	LLDHFPLVVWQTGSGTQSNMNANEVISNR	9	2	1	347828884		3227.59	5.16027e+06	3.155e+06	2.31571e+07	4.9183e+06	0	0	0	0		High		75.57		1.37002e-06		High		32.49		0.0244337		High	85.1	1.61931e-07	High	97.76	7.93923e-09	High	55.91	0.000111683				0
	GFAEAIAEEVTK	4	2	1	347828884		1264.64	1.62558e+06	0	952419	3.08438e+06	1.62696e+06	0	0	0		High		67.27		2.98124e-06								High	57.03	3.25961e-05	High	76.51	3.85291e-07	High	70.89	1.40536e-06				0
	LLDHFPLVVWQTGSGTQSNMNANEVISNR	9	2	1	347828884	M20(Oxidation)	3243.58	7.55151e+06	1.15503e+07	1.21928e+07	7.24174e+06	0	2.50898e+06	0	0		High		55.26		0.000159351		High		66.66		1.11232e-05		High	58.59	7.72722e-05	High	51.52	0.000311474				High	75.43	1.62112e-06	0
	TESDAFGNVEVPSDK	7	2	1	347828884		1594.72	1.88675e+06	0	5.61445e+06	1.38179e+07	5.74376e+06	3.93896e+06	1.58959e+06	1.47692e+06		High	High	51	74.58	0.000241079	1.04675e-06		High		64.2		1.15768e-05	High	63.59	1.33225e-05	High	52.05	0.000187432	High	75.15	9.30223e-07	High	69.86	3.18607e-06	0
	ALSEEDFDK	4	2	1	347828884		1053.47	1.10288e+06	0	0	1.02309e+07	4.30494e+06	1.94881e+06	0	0		High		30.6		0.0118016											High	37.52	0.0023985	High	45.99	0.000341145	High	35.81	0.00355582	0
	INQPQDR	3	2	1	347828884		870.443	262553	0	0	0	0	0	0	691190		High		29.11		0.0141156			High		38.03		0.00181008													0
	VDEFEAK	2	2	1	347828884		837.399	785893	0	0	2.32169e+06	0	0	0	0		High		24.89		0.0377856											High	27.87	0.0190251							0
	FEALAAHDAIVQASGSLTTLASSLFK	1	2	1	347828884		2648.39	0	0	283594	0	0	0	0	0														High	50.03	0.000195644										0
	LLAQGGTAVGTGINTFK	1	2	1	347828884		1647.91	0	0	633101	0	0	0	0	0														High	32.15	0.00728397										0
	THLQDATPLTLAQEFSGYVAQLDYGIER	1	2	1	347828884		3136.56	0	0	0	0	0	0	0	0														High	31.89	0.0333602										0
	NLVVGLQANEEK	2	2	1	347828884		1313.71	0	0	0	1.40162e+06	925995	0	0	0																	High	25.97	0.0328809	High	45.53	0.000408651				0
	MTGTQFTTAPNK	1	2	1	347828884		1296.63	0	0	0	0	445224	0	0	0																				High	43.07	0.00113923				0
	MTGTQFTTAPNK	2	2	1	347828884	M1(Oxidation)	1312.62	0	0	0	0	710198	0	0	0																				High	40.39	0.00235841				0
472237259	putative dihydrolipoyl dehydrogenase protein [Botrytis cinerea BcDW1]	32.16	2	12	12	42	2.18803e+06	2.42779e+06	5.90202e+06	1.18178e+07	3.42477e+06	953559	0	825440	275.57	24.9	8	9	224.923	15.29	5	6	166.733	12.16	3	5	347.561	12.75	5	9	210.96	13.53	6	8	78.5373	4.51	2	3					79.0875	4.71	2	2	510	54.3874	7.12256
	Sequence	# PSMs	# Proteins	# Protein Groups	Protein Group Accessions	Modifications	MH+ [Da]	A2: Area	B2: Area	C2: Area	D2: Area	E2: Area	F2: Area	G2: Area	H2: Area	phosphoRS Site Probabilities	A4	G4	IonScore A4	IonScore G4	Exp Value A4	Exp Value G4	B4	H4	IonScore B4	IonScore H4	Exp Value B4	Exp Value H4	C4	IonScore C4	Exp Value C4	D4	IonScore D4	Exp Value D4	E4	IonScore E4	Exp Value E4	F4	IonScore F4	Exp Value F4	# Missed Cleavages
	NILIATGSEATPFPGLEVDEK	5	2	1	472237259		2201.14	1.83997e+06	452450	0	1.72951e+07	0	0	0	0		High		72.27		1.75802e-06		High		31.05		0.0232037					High	77.95	4.72156e-07							0
	VNLSEGGEETVVGK	6	2	1	472237259		1417.72	1.82616e+06	2.38056e+06	0	1.11557e+07	5.05457e+06	1.40916e+06	0	810178		High		56.41		6.1254e-05		High	High	56.02	53.54	6.78844e-05	0.000117065				High	55.69	6.94668e-05	High	68.56	3.48986e-06	High	42.4	0.00144148	0
	AEEEAVAVVEYIK	4	2	1	472237259		1449.75	864190	3436407	0	2.02073e+06	0	0	0	0		High		53.78		9.10876e-05		High		89.26		2.7332e-08					High	70.24	2.28989e-06							0
	RPYTAGLGLENIGLETDDK	3	2	1	472237259		2062.05	2.89795e+06	0	8.2644e+06	0	2.5175e+06	0	0	0		High		50.3		0.000306574								High	46.79	0.000691057				High	37.84	0.00522088				0
	GGKEETIDADVVLVAIGR	6	2	1	472237259		1842	1.73847e+06	1.4664e+06	3.34321e+06	0	0	0	0	0		High		37.48		0.00331393		High		33.79		0.00754184		High	41.68	0.00125992										1
	TNLDTEGMVK	2	2	1	472237259		1107.53	528795	0	0	0	0	0	0	840702		High		34.2		0.00726162			High		40.01		0.00190561													0
	LGTKVTVVEFLPQIGGPGMDAEIAK	1	2	1	472237259	M19(Oxidation)	2586.38	1.52118e+06	0	0	0	0	0	0	0		High		27.39		0.032283																				1
	LSLEAAK	2	2	1	472237259		731.429	542764	0	0	0	872731	0	0	0		High		27.29		0.0375142														High	37.12	0.00390118				0
	GTATFTGEHEVK	2	2	1	472237259		1276.62	0	368419	0	0	982974	0	0	0								High		51.58		0.000173061								High	45.89	0.000641504				0
	LGTKVTVVEFLPQIGGPGMDAEIAK	2	2	1	472237259		2570.39	0	0	6.09844e+06	0	0	0	0	0														High	60.07	2.33211e-05										1
	MLADAETDR	3	2	1	472237259		1021.46	0	0	0	7.0028e+06	2.70222e+06	497961	0	0																	High	38.61	0.00145984	High	40.56	0.000887813	High	38.49	0.00149366	0
	MLADAETDR	4	2	1	472237259	M1(Oxidation)	1037.46	0	0	0	2.52112e+06	985013	0	0	0																	High	27.77	0.015374	High	32.86	0.00489138	High	26.28	0.0213132	0
	GIEVGDVK	1	2	1	472237259		816.446	0	0	0	852210	0	0	0	0																	High	27.42	0.0341438							0
	LVIDSEYR	1	2	1	472237259		994.521	0	0	0	0	1.09049e+06	0	0	0																				High	31.25	0.00941117				0
347827407	similar to cyanovirin-N family protein [Botrytis cinerea T4]	32.08	1	5	5	38	9.27367e+06	4.25376e+06	7.69426e+06	3.02329e+07	4.54743e+07	3.46483e+06	1.39933e+06	9591432	111.665	32.08	5	5	55.885	22.64	3	3	154.593	32.08	5	6	156.195	32.08	5	6	165.962	32.08	5	8	111.628	30.19	4	4	59.1888	15.09	3	3	88.7736	23.58	3	3	106	12.2148	4.81787
	Sequence	# PSMs	# Proteins	# Protein Groups	Protein Group Accessions	Modifications	MH+ [Da]	A2: Area	B2: Area	C2: Area	D2: Area	E2: Area	F2: Area	G2: Area	H2: Area	phosphoRS Site Probabilities	A4	G4	IonScore A4	IonScore G4	Exp Value A4	Exp Value G4	B4	H4	IonScore B4	IonScore H4	Exp Value B4	Exp Value H4	C4	IonScore C4	Exp Value C4	D4	IonScore D4	Exp Value D4	E4	IonScore E4	Exp Value E4	F4	IonScore F4	Exp Value F4	# Missed Cleavages
	DGEEFSR	9	1	1	347827407		839.353	2.89387e+06	890015	5.85464e+06	2.67104e+07	1.59713e+07	2.04154e+06	993238	2.52627e+06		High	High	42.41	35.33	0.000381227	0.00184646	High	High	35.19	40.15	0.00225998	0.000608612	High	40.69	0.000825036	High	43.56	0.000302647	High	43.08	0.000309985	High	45.3	0.000185926	0
	IDDNHILR	6	1	1	347827407		995.527	3291447	0	1.92467e+06	6.3986e+06	1.35167e+07	944526	0	4.56783e+06		High		41.16		0.00102973			High		54.22		5.9037e-05	High	54.49	5.4945e-05	High	54.86	4.39261e-05	High	51.52	9.68953e-05	High	53.73	5.698e-05	0
	DVNLAER	7	1	1	347827407		816.421	1.02686e+07	3.39185e+06	8.37602e+06	3.92142e+07	6.14232e+07	4.01465e+06	2.43667e+06	0		High	High	32.1	28.65	0.00672089	0.0125542	High		24.11		0.0395913		High	33.75	0.00407824	High	40.82	0.000844501	High	32.86	0.00476198	High	28.59	0.0127288	0
	SFHLSAEDIR	7	1	1	347827407	N-Term(Acetyl)	1216.6	1.05295e+07	8.47941e+06	8.85211e+06	2.47741e+07	5.44682e+07	4.33831e+06	0	2.16802e+07		High		31.85		0.0124421		High	High	26.29	36.09	0.0461703	0.004687	High	36.98	0.00383856	High	32.34	0.0111438	High	34.56	0.00666646	High	36.25	0.00462418	0
	SRDGEEFSR	7	1	1	347827407		1082.49	7022891	0	4.72664e+06	2.21749e+07	2.05314e+07	0	768072	0		High	High	27.82	27.12	0.0331218	0.0389148							High	32.86	0.010378	High	35.48	0.00536549	High	39.2	0.00241054				1
	SRDGEEFSR	2	1	1	347827407	S1(Phospho)	1162.45	0	0	2.02839e+06	1.70466e+06	0	0	0	0	S(1): 100.0; S(8): 0.0													High	27.63	0.0274408	High	25.37	0.046174							1
347832143	EF1a, translation elongation factor-1 alpha [Botrytis cinerea T4]	31.96	2	14	14	70	1.25813e+07	5.97343e+06	9.14405e+06	1.03207e+07	3.02625e+07	2.99363e+06	3.96864e+06	1.38254e+07	337.936	20.22	10	12	408.818	24.78	9	13	183.55	13.04	7	7	276.992	11.96	5	7	422.646	14.78	7	11	179.494	13.48	6	6	255.465	11.09	5	6	337.956	13.48	6	8	460	49.9521	9.0708
	Sequence	# PSMs	# Proteins	# Protein Groups	Protein Group Accessions	Modifications	MH+ [Da]	A2: Area	B2: Area	C2: Area	D2: Area	E2: Area	F2: Area	G2: Area	H2: Area	phosphoRS Site Probabilities	A4	G4	IonScore A4	IonScore G4	Exp Value A4	Exp Value G4	B4	H4	IonScore B4	IonScore H4	Exp Value B4	Exp Value H4	C4	IonScore C4	Exp Value C4	D4	IonScore D4	Exp Value D4	E4	IonScore E4	Exp Value E4	F4	IonScore F4	Exp Value F4	# Missed Cleavages
	AGMVVTFAPAGVTTEVK	12	1	1	347832143	M3(Oxidation)	1693.88	1.5875e+06	1.92059e+06	0	2.13867e+06	8.06552e+06	714308	1.22137e+06	2.98541e+06		High	High	61	68.29	2.14071e-05	3.99539e-06	High	High	66.14	80.24	6.62776e-06	2.5785e-07				High	59.74	2.89312e-05	High	81.54	1.91848e-07	High	46.37	0.00057784	0
	IGGIGTVPVGR	8	1	1	347832143		1025.61	1.37575e+07	5.09375e+06	1.77662e+07	1.71671e+07	3.50465e+07	3.83758e+06	8.79873e+06	18459857		High	High	60.67	65.69	5.69093e-06	1.4361e-06	High	High	69.62	73.51	8.14899e-07	1.62665e-07	High	61.18	7.37009e-06	High	70.45	6.19351e-07	High	65.43	1.13135e-06	High	65.49	1.22882e-06	0
	YYVTVIDAPGHR	9	2	1	347832143		1390.71	6.71673e+06	3.00741e+06	1.71552e+06	5.88524e+06	0	671278	0	1.89544e+06		High		56.66		4.67152e-05		High	High	35.87	45.61	0.00577171	0.000582554	High	43.9	0.000914569	High	48.55	0.000299521				High	32.68	0.0115725	0
	EHALLAYTLGVK	4	2	1	347832143		1314.74	3.09521e+06	2.30895e+06	0	0	0	0	0	0		High		53.24		6.63939e-05		High		40.46		0.00124131														0
	SGDAAIVK	8	1	1	347832143		760.42	1.35986e+07	3.39168e+06	4.36392e+06	5.66936e+06	2.38564e+07	2.70625e+06	1.54802e+06	1.21434e+07		High	High	40.23	51.53	0.00221456	0.000164167	High	High	61.07	58.95	1.8251e-05	2.97363e-05	High	43.42	0.0010624	High	56.02	5.51326e-05	High	44.92	0.00075212	High	45.22	0.000701919	0
	FSELLQK	7	1	1	347832143		864.482	1.03877e+07	3.64492e+06	5005974	0	1.92243e+07	2.43704e+06	1.55918e+06	9.98585e+06		High	High	40.12	43.61	0.000802516	0.000359297	High	High	45.28	51.07	0.000244599	7.03465e-05	High	33.64	0.00418286				High	36.93	0.00182491	High	39.92	0.000840338	0
	VETGIIK	3	1	1	347832143	T3(Phospho)	839.427	1.65851e+06	1.91296e+06	0	0	0	536944	0	0	T(3): 100.0	High		37.72		0.00278923		High		41.98		0.00103638											High	32.01	0.0102924	0
	WSEDRYQEIIK	2	2	1	347832143		1466.73	4.61535e+06	9.18162e+06	0	0	0	0	0	0		High		32		0.0170674		High		33.64		0.0122618														1
	IGGIGTVPVGRVETGIIK	1	1	1	347832143		1766.05	805986	0	0	0	0	0	0	0		High		24.26		0.0248991																				1
	QLIVAINK	2	2	1	347832143		898.572	3.30707e+06	0	1.90309e+06	0	0	0	0	0		High		21.22		0.0501399								High	22.09	0.0597686										0
	AGMVVTFAPAGVTTEVK	5	1	1	347832143		1677.89	0	1.46768e+06	0	4.55737e+06	3.89172e+06	0	0	2.72086e+06								High	High	38.55	39.56	0.00224117	0.0018204				High	46.11	0.000422463	High	29.2	0.0193565				0
	NMITGTSQADCAVLIIAAGTGEFEAGISK	1	2	1	347832143	M2(Oxidation); C11(Carbamidomethyl)	2941.43	0	0	0	0	0	0	0	0								High		30.49		0.0511864														0
	VETGIIK	4	1	1	347832143		759.46	0	0	4.65998e+06	7.90975e+06	3.18847e+07	0	0	1.0873e+07									High		34.1		0.0060691	High	38.53	0.00246895	High	34.45	0.00559918	High	36.93	0.00316319				0
	ETSNFIK	1	2	1	347832143		838.431	0	0	3.17558e+06	0	0	0	0	0														High	24.3	0.0557303										0
	LPLQDVYK	2	1	1	347832143		975.551	0	0	0	0	1.63005e+07	0	835709	0			High		42.78		0.000767119													High	45.69	0.000423545				0
	STTTGHLIYK	1	1	1	347832143		1120.6	0	0	0	0	3.34012e+06	0	0	0																				High	42.56	0.00100387				0
347840049	similar to glucose-regulated protein [Botrytis cinerea T4]	31.94	1	16	18	76	3.03881e+07	7.33929e+06	9.66163e+07	5.54548e+07	2.26779e+06	0	5.92353e+06	1.68969e+06	729.882	30	16	20	397.58	20.15	9	11	856.038	15.97	9	17	853.833	18.81	10	20	45.58	1.94	1	1					173.034	7.46	3	4	171.96	5.37	2	3	670	73.0763	5.0083
	Sequence	# PSMs	# Proteins	# Protein Groups	Protein Group Accessions	Modifications	MH+ [Da]	A2: Area	B2: Area	C2: Area	D2: Area	E2: Area	F2: Area	G2: Area	H2: Area	phosphoRS Site Probabilities	A4	G4	IonScore A4	IonScore G4	Exp Value A4	Exp Value G4	B4	H4	IonScore B4	IonScore H4	Exp Value B4	Exp Value H4	C4	IonScore C4	Exp Value C4	D4	IonScore D4	Exp Value D4	E4	IonScore E4	Exp Value E4	F4	IonScore F4	Exp Value F4	# Missed Cleavages
	EATEWLEENAATANAEDFEEQK	14	1	1	347840049		2525.1	4.30057e+07	2.41434e+06	1.31754e+08	2.91143e+07	0	0	8.89811e+06	0		High	High	104.32	59.43	1.74929e-09	5.39908e-05	High		93.09		2.33672e-08		High	147.69	8.00866e-14	High	120.96	3.78392e-11							0
	IVNEPTAAAIAYGLDK	4	1	1	347840049		1645.88	5607180	0	2.44996e+06	0	0	0	0	1.22072e+06		High		87.21		3.55502e-08			High		72.69		1.03348e-06	High	59.84	1.96612e-05										0
	LYSGAGGPGGDDEPEGHDEL	13	1	1	347840049		1971.82	3.8277e+07	1.50855e+07	1.42277e+08	1.15451e+08	0	0	8.54748e+06	2.15866e+06		High	High	74.32	62.97	1.14832e-06	1.51398e-05	High	High	58.48	74.22	4.25717e-05	1.12965e-06	High	68.85	4.09846e-06	High	63.28	1.46607e-05							0
	NQVNDDEGLGGKIDEDDKETILDAVK	5	1	1	347840049		2830.35	1.48089e+06	0	5.8953e+06	2.49756e+06	0	0	0	0		High		59.47		5.89189e-05								High	78.66	7.14078e-07	High	68.61	7.00311e-06							2
	FEELNIDLFK	1	1	1	347840049		1267.66	524684	0	0	0	0	0	0	0		High		51.04		0.000160557																				0
	SQIFSTAADNQPVVLIQVYEGER	5	1	1	347840049		2564.3	1.22363e+06	2.4346e+06	0	5.67632e+06	0	0	0	0		High		49.98		0.000332026		High		60.38		3.08766e-05					High	44.74	0.00112136							0
	EVAESYLGK	1	1	1	347840049		995.504	1.82813e+06	0	0	0	0	0	0	0		High		49.83		0.000216823																				0
	DAGIIAGLNVLR	4	2	2	347836808;347840049		1211.71	1.18634e+06	733066	0	983331	0	0	0	0		High		47.87		0.000108438		High		42.98		0.000375927					High	57	1.37068e-05							0
	ENSVDITK	1	1	1	347840049		905.458	1.84466e+06	0	0	0	0	0	0	0		High		42.83		0.000714037																				0
	ITPSYVAFTDEER	5	1	1	347840049		1527.73	4.37935e+06	1.47273e+06	6.65405e+06	10092324	2.26779e+06	0	0	0		High		42.55		0.00151206		High		51.61		0.0001874		High	57.44	4.89519e-05	High	57.7	4.70413e-05	High	45.58	0.000799646				0
	LTQEEIDR	5	1	1	347840049		1003.51	2.12799e+06	0	1.95394e+06	6.5214e+06	0	0	324995	0		High	High	40.83	30.18	0.00124732	0.0158301							High	40.13	0.00168869	High	45.46	0.000469336							0
	GRLTQEEIDR	6	1	1	347840049		1216.63	1.98493e+06	316246	1.68121e+06	6.06971e+06	0	0	0	0		High		38.94		0.00254011		High		31.52		0.0139177		High	33.16	0.00954041	High	40.22	0.00170158							1
	LSNVAYPITSK	1	1	1	347840049		1192.66	3.59934e+06	0	0	0	0	0	0	0		High		36.38		0.00369381																				0
	NQVNDDEGLGGK	4	1	1	347840049		1245.57	9.88149e+06	4.49776e+06	1.58182e+07	2.17989e+07	0	0	0	0		High		32.68		0.0115995		High		36.42		0.00483433		High	25.52	0.0596155	High	40.22	0.00203905							0
	SESITITNDK	2	1	1	347840049		1107.55	2.67775e+06	1.02803e+06	0	0	0	0	0	0		High		28.93		0.0209179		High		28.35		0.0239066														0
	FELTGIPPAPR	1	4	2	347836808;347840049		1197.66	0	0	0	0	0	0	0	0		High		24.22		0.0404934																				0
	VQELIEEYFGGKK	1	1	1	347840049		1539.81	0	390666	0	0	0	0	0	0								High		30.44		0.0202417														1
	NQVNDDEGLGGKIDEDDK	3	1	1	347840049		1960.87	0	0	2.71447e+06	2.25535e+06	0	0	0	0														High	63.38	1.90567e-05	High	63.42	1.92005e-05							1
1177244	esterase [Botrytis cinerea]	31.94	2	1	4	278	0	0	0	0	8.22359e+06	0	3.04141e+06	1.52869e+07					67.16	12.5	1	1					37.17	4.86	1	1	2159.76	31.94	4	53					5358.78	24.31	3	170	1973.48	24.31	3	53	144	16.0781	9.1001
[truncated: 10,351 more rows]

## Sheet: Phosphoproteins in GLU (All)  
Accession	Description	ΣCoverage	Σ# Proteins	Σ# Unique Peptides	Σ# Peptides	Σ# PSMs	A2: Area	B2: Area	C2: Area	D2: Area	E2: Area	F2: Area	G2: Area	H2: Area	Score A4	Coverage A4	# Peptides A4	# PSM A4	Score B4	Coverage B4	# Peptides B4	# PSM B4	Score C4	Coverage C4	# Peptides C4	# PSM C4	Score D4	Coverage D4	# Peptides D4	# PSM D4	Score E4	Coverage E4	# Peptides E4	# PSM E4	Score F4	Coverage F4	# Peptides F4	# PSM F4	Score G4	Coverage G4	# Peptides G4	# PSM G4	Score H4	Coverage H4	# Peptides H4	# PSM H4	# AAs	MW [kDa]	calc. pI
[truncated: 7,337 more rows]

[truncated: 1 more sheets: Phosphoproteins in TCW (All)]
