# Supplementary material for: Dataset of the Botrytis cinerea phosphoproteome induced by different plant-based elicitors
Source: Data Brief. 2016 Apr 22;7:1447–50. doi: 10.1016/j.dib.2016.04.039 (PMC5063813; doi:10.1016/j.dib.2016.04.039)
Supplement: Supplementary file 4 — Supplementary material [file mmc4.xls]

## Sheet: P-proteins  exclusive  GLU
Accession	Description	Accession (BLast)	E-value	Protein_Name (Blast)	Uniprot Accession	Protein_Gene_Name	Embl_DDBJ_GenBank	# AAs	MW [kDa]	calc. pI	ΣCoverage	Σ# Proteins	Σ# Unique Peptides	Σ# Peptides	Σ# PSMs	A2: Area	B2: Area	C2: Area	D2: Area	E2: Area	F2: Area	G2: Area	H2: Area	Score A4	Coverage A4	# Peptides A4	# PSM A4	Score B4	Coverage B4	# Peptides B4	# PSM B4	Score C4	Coverage C4	# Peptides C4	# PSM C4	Score D4	Coverage D4	# Peptides D4	# PSM D4	Score E4	Coverage E4	# Peptides E4	# PSM E4	Score F4	Coverage F4	# Peptides F4	# PSM F4	Score G4	Coverage G4
347835282	hypothetical protein BofuT4_P095620.1 [Botrytis cinerea T4]	347835282		Uncharacterized protein	G2YDK6	BofuT4_P095620.1	FQ790321;CCD49854	267	29.6773	5.22412	47.19	3	9	9	62	6.80584e+06	1.41082e+07	6.17496e+07	8.8694e+07	0	0	0	0	185.86	28.09	3	7	223.71	23.6	3	14	446.823	41.95	7	17	576.656	46.82	8	22						0			33.85	7.87
	Sequence										# PSMs	# Proteins	# Protein Groups	Protein Group Accessions	Modifications	MH+ [Da]	A2: Area	B2: Area	C2: Area	D2: Area	E2: Area	F2: Area	G2: Area	H2: Area	phosphoRS Site Probabilities	A4	G4	IonScore A4	IonScore G4	Exp Value A4	Exp Value G4	B4	H4	IonScore B4	IonScore H4	Exp Value B4	Exp Value H4	C4	IonScore C4	Exp Value C4	D4	IonScore D4	Exp Value D4	E4	IonScore E4	Exp Value E4	F4	IonScore F4	Exp Value F4
	AATMSSSEAQVLHSPPSPTAK										8	2	1	347835282	N-Term(Acetyl); S17(Phospho)	2219	1983160	0	8.5207e+06	4.63917e+07	0	0	0	0	T(3): 0.0; S(5): 0.0; S(6): 0.0; S(7): 0.0; S(14): 0.0; S(17): 99.9; T(19): 0.1	High		51.72		0.000283996								High	89.49	4.74583e-08	High	68.01	6.7124e-06
	HVAVPSTPTTSAISDHDVTLQNTLQNAGQR										21	2	1	347835282	T7(Phospho)	3238.55	7.57244e+06	1.79851e+07	3.40535e+07	7.22306e+07	0	0	0	0	S(6): 88.4; T(7): 8.9; T(9): 0.9; T(10): 0.9; S(11): 0.9; S(14): 0.0; T(19): 0.0; T(23): 0.0	High		50.17		0.00054283		High		53.58		0.000249962		High	42.8	0.00318033	High	55.99	0.000142752
	NSFHRSPPFQAPITTSAPPITSPK										13	3	1	347835282	S6(Phospho)	2658.31	1.08619e+07	2.10532e+07	1.29481e+08	1.4746e+08	0	0	0	0	S(2): 0.1; S(6): 99.9; T(14): 0.0; T(15): 0.0; S(16): 0.0; T(21): 0.0; S(22): 0.0	High		30.65		0.0353007		High		50.15		0.000395598		High	55.54	0.000114913	High	45.4	0.0011565
	SSSASRPIR										5	2	1	347835282	S3(Phospho)	1040.49	0	3.28627e+06	2.17138e+07	1.72466e+07	0	0	0	0	S(1): 0.3; S(2): 0.3; S(3): 93.9; S(5): 5.4							High		24.36		0.0648595		High	26.98	0.0366818	High	26.03	0.0441543
	SSSGSTYNNHDDSNNMR										5	2	1	347835282	S3(Phospho)	1965.7	0	0	844675	1.73147e+06	0	0	0	0	S(1): 33.3; S(2): 33.3; S(3): 33.3; S(5): 0.0; T(6): 0.0; Y(7): 0.0; S(13): 0.0													High	52.03	6.3288e-05	High	111.22	7.06011e-11
	RSSSGSTYNNHDDSNNMR										1	2	1	347835282	S3(Phospho)	2121.8	0	0	1.71377e+07	0	0	0	0	0	S(2): 48.0; S(3): 48.0; S(4): 3.5; S(6): 0.3; T(7): 0.3; Y(8): 0.0; S(14): 0.0													High	27.16	0.0401926
	INEPKTPYAK										2	2	1	347835282	T6(Phospho)	1240.6	0	0	1.96261e+07	1.02208e+07	0	0	0	0	T(6): 99.7; Y(8): 0.3													High	26.1	0.0686091	High	33.07	0.0137595
	TIDAGDIVVDELDK										1	3	1	347835282		1502.76	0	0	0	2.37506e+06	0	0	0	0																	High	64.64	9.00122e-06
	SPPFQAPITTSAPPITSPK										2	3	1	347835282	S1(Phospho)	2017.01	0	0	0	6.32621e+06	0	0	0	0	S(1): 100.0; T(9): 0.0; T(10): 0.0; S(11): 0.0; T(16): 0.0; S(17): 0.0																High	45.99	0.000849716
	AATMSSSEAQVLHSPPSPTAK										4	2	1	347835282	N-Term(Acetyl); M4(Oxidation); S17(Phospho)	2235	0	0	0	7.42147e+06	0	0	0	0	T(3): 0.0; S(5): 0.0; S(6): 0.0; S(7): 0.0; S(14): 0.0; S(17): 99.1; T(19): 0.9		High		33.69		0.0200527										High	43.62	0.00189012
347837756	similar to ubiquitin-like protein SMT3 [Botrytis cinerea T4]	347837756		Similar to ubiquitin-like protein SMT3	G2YL30	BofuT4_P081230.1	FQ790341;CCD52328	96	10.7563	5.05908	35.42	2	3	3	24	1.34821e+06	4.63143e+06	3.80503e+07	8.45017e+06	0	0	0	0	88.68	23.96	2	5	170.45	35.42	3	7	123.172	23.96	1	6	121.59	23.96	1	6
	Sequence										# PSMs	# Proteins	# Protein Groups	Protein Group Accessions	Modifications	MH+ [Da]	A2: Area	B2: Area	C2: Area	D2: Area	E2: Area	F2: Area	G2: Area	H2: Area	phosphoRS Site Probabilities	A4	G4	IonScore A4	IonScore G4	Exp Value A4	Exp Value G4	B4	H4	IonScore B4	IonScore H4	Exp Value B4	Exp Value H4	C4	IonScore C4	Exp Value C4	D4	IonScore D4	Exp Value D4	E4	IonScore E4	Exp Value E4	F4	IonScore F4	Exp Value F4
	SDNERSPGGAEPIEPVSEHLNIK										20	1	1	347837756	N-Term(Acetyl); S6(Phospho)	2597.19	1.11111e+06	4.16668e+06	3.80503e+07	8.45017e+06	0	0	0	0	S(1): 0.0; S(6): 100.0; S(17): 0.0	High		35.86		0.0163563		High		34.78		0.0200926		High	41.81	0.00419564	High	38.94	0.0074544
	SPGGAEPIEPVSEHLNIK										3	2	1	347837756		1873.96	1.58531e+06	9.15005e+06	0	0	0	0	0	0		High		31.62		0.0174229		High		54.13		9.81372e-05
	VTDNNNEVFFK										1	2	1	347837756		1326.63	0	577549	0	0	0	0	0	0								High		37.15		0.00507903
347837740	hypothetical protein BofuT4_P081070.1 [Botrytis cinerea T4]	347837740		Uncharacterized protein	G2YL14	BofuT4_P081070.1	FQ790341;CCD52312	247	27.3631	8.93896	18.62	3	5	5	11	1.23047e+06	1.32853e+06	1.3685e+07	3.39377e+06	0	0	0	0	41.86	11.34	2	2	63.4	15.38	3	3	73.3688	14.98	4	4	61.0798	12.15	2	2
	Sequence										# PSMs	# Proteins	# Protein Groups	Protein Group Accessions	Modifications	MH+ [Da]	A2: Area	B2: Area	C2: Area	D2: Area	E2: Area	F2: Area	G2: Area	H2: Area	phosphoRS Site Probabilities	A4	G4	IonScore A4	IonScore G4	Exp Value A4	Exp Value G4	B4	H4	IonScore B4	IonScore H4	Exp Value B4	Exp Value H4	C4	IonScore C4	Exp Value C4	D4	IonScore D4	Exp Value D4	E4	IonScore E4	Exp Value E4	F4	IonScore F4	Exp Value F4
	SSTDSRPGSSHATSETLER										3	2	1	347837740	S9(Phospho)	2084.89	1.42147e+06	1.5267e+06	7.28045e+06	0	0	0	0	0	S(1): 0.0; S(2): 0.0; T(3): 0.0; S(5): 0.0; S(9): 7.6; S(10): 92.4; T(13): 0.0; S(14): 0.0; T(16): 0.0	High		28.93		0.0448423		High		33.25		0.0169152		High	31.15	0.026167
	TARSPGLSR										2	3	1	347837740	S4(Phospho)	1024.49	1.03947e+06	1.68601e+06	0	0	0	0	0	0	T(1): 0.0; S(4): 100.0; S(8): 0.0	High		25.93		0.0490119		High		26.37		0.0419828
	RANSLAHTGK										3	3	1	347837740	S4(Phospho)	1134.54	0	772887	1.31634e+07	3.73257e+06	0	0	0	0	S(4): 99.9; T(8): 0.1							High		29.78		0.0196717		High	27.63	0.0332224	High	44.21	0.000730181
	ALNQSPR										1	2	1	347837740	S5(Phospho)	865.393	0	0	2.8743e+06	0	0	0	0	0	S(5): 100.0													High	28.14	0.0231727
	RSSTDSRPGSSHATSETLER										1	2	1	347837740	S6(Phospho)	2240.99	0	0	2.0611e+07	0	0	0	0	0	S(2): 0.0; S(3): 0.1; T(4): 0.9; S(6): 0.9; S(10): 89.7; S(11): 8.5; T(14): 0.0; S(15): 0.0; T(17): 0.0													High	27.05	0.0806721
	RSSTDSRPGSSHATSETLER										1	2	1	347837740	S6(Phospho); S10(Phospho)	2320.96	0	0	0	3.05497e+06	0	0	0	0	S(2): 0.2; S(3): 0.2; T(4): 1.3; S(6): 98.4; S(10): 98.7; S(11): 1.3; T(14): 0.0; S(15): 0.0; T(17): 0.0																High	30.18	0.0307008
154314199	hypothetical protein BC1G_05193 [Botrytis cinerea B05.10]	347827462	0	Similar to TBC domain protein [Botrytis cinerea T4]	G2XQQ4	BofuT4_P069990.1	FQ790252;CCD43159	281	30.3502	8.41162	18.15	3	4	4	11	985677	1.37767e+06	4.97617e+06	2.20138e+06	0	0	0	0	68.23	5.69	1	2	29.71	5.69	1	2	77.96	18.15	4	5	87.56	9.61	2	2										0
	Sequence										# PSMs	# Proteins	# Protein Groups	Protein Group Accessions	Modifications	MH+ [Da]	A2: Area	B2: Area	C2: Area	D2: Area	E2: Area	F2: Area	G2: Area	H2: Area	phosphoRS Site Probabilities	A4	G4	IonScore A4	IonScore G4	Exp Value A4	Exp Value G4	B4	H4	IonScore B4	IonScore H4	Exp Value B4	Exp Value H4	C4	IonScore C4	Exp Value C4	D4	IonScore D4	Exp Value D4	E4	IonScore E4	Exp Value E4	F4	IonScore F4	Exp Value F4
	ASAAPSASTSPERPVK										6	3	1	154314199	S10(Phospho)	1635.77	985677	1.37767e+06	2281305	2.52832e+06	0	0	0	0	S(2): 0.0; S(6): 0.0; S(8): 0.0; T(9): 4.6; S(10): 95.4	High		45.77		0.000720392		High		29.71		0.0304681		High	28.9	0.0371016	High	49.41	0.000323607
	SLSPNIGASPR										2	3	1	154314199	S3(Phospho)	1178.56	0	0	2.16701e+06	1.87444e+06	0	0	0	0	S(1): 50.0; S(3): 50.0; S(9): 0.0													High	32.35	0.0119913	High	51.15	0.000160379
	GLSSPSAPVLPTTLTR										2	3	1	154314199	S3(Phospho)	1676.86	0	0	3897845	0	0	0	0	0	S(3): 49.6; S(4): 49.6; S(6): 0.8; T(12): 0.0; T(13): 0.0; T(15): 0.0													High	31.58	0.0174104
	RGSWVSNR										1	3	1	154314199	S3(Phospho)	1041.46	0	0	8.74935e+06	0	0	0	0	0	S(3): 100.0; S(6): 0.0													High	24.13	0.0612392
347440893	similar to general stress response phosphoprotein phosphatase Psr1/2 [Botrytis cinerea T4]	347440893		Similar to general stress response phosphoprotein phosphatase Psr1/2	G2XSU6	BofuT4_P064160.1	FQ790262;CCD33814	580	62.1382	5.23682	17.76	2	9	9	52	8.99079e+06	3.04622e+07	5.3379e+07	5.90516e+07	0	0	0	0	356.54	9.66	5	11	384.433	10.69	6	12	478.45	13.97	5	13	608.243	12.41	6	16
	Sequence										# PSMs	# Proteins	# Protein Groups	Protein Group Accessions	Modifications	MH+ [Da]	A2: Area	B2: Area	C2: Area	D2: Area	E2: Area	F2: Area	G2: Area	H2: Area	phosphoRS Site Probabilities	A4	G4	IonScore A4	IonScore G4	Exp Value A4	Exp Value G4	B4	H4	IonScore B4	IonScore H4	Exp Value B4	Exp Value H4	C4	IonScore C4	Exp Value C4	D4	IonScore D4	Exp Value D4	E4	IonScore E4	Exp Value E4	F4	IonScore F4	Exp Value F4
	SPGNPTGAAGASQPAVPDAPSVRQPK										5	2	1	347440893	S21(Phospho)	2537.21	7.37481e+06	2.15283e+07	6.05729e+07	7.17532e+07	0	0	0	0	S(1): 0.0; T(6): 0.0; S(12): 0.0; S(21): 100.0	High		70.57		4.05613e-06		High		75.82		1.26458e-06		High	72.35	2.75335e-06	High	61.04	3.70305e-05
	IQHSPTSTGLSGATASEGR										18	2	1	347440893	T6(Phospho)	1936.88	8.17787e+06	1.77874e+07	2.1954e+07	2.08547e+07	0	0	0	0	S(4): 0.0; T(6): 99.6; S(7): 0.4; T(8): 0.0; S(11): 0.0; T(14): 0.0; S(16): 0.0	High		68.48		4.98799e-06		High		94.57		1.24294e-08		High	76.57	7.58908e-07	High	81.2	2.61709e-07
	SPGNPTGAAGASQPAVPDAPSVR										16	2	1	347440893	S21(Phospho)	2184.01	9.96083e+06	1.31541e+07	7.25407e+07	7.84665e+07	0	0	0	0	S(1): 0.0; T(6): 0.0; S(12): 0.0; S(21): 100.0	High		65.3		1.33247e-05		High		67.26		8.45693e-06		High	69.35	5.41235e-06	High	72.44	2.59425e-06
	TSETLTETPK										2	2	1	347440893	T8(Phospho)	1186.52	911054	1.47576e+06	0	0	0	0	0	0	T(1): 0.0; S(2): 0.0; T(4): 0.0; T(6): 0.0; T(8): 100.0	High		32.89		0.0102552		High		40.04		0.00188753
	TSETLTETPKK										5	2	1	347440893	T8(Phospho)	1314.62	8.83367e+06	3.87669e+06	2.70234e+07	2.6935e+07	0	0	0	0	T(1): 0.0; S(2): 0.0; T(4): 0.0; T(6): 0.6; T(8): 99.4	High		32.69		0.0134029		High		26.32		0.0586865		High	49.09	0.000310126	High	33.7	0.0106432
	IQHSPTSTGLSGATASEGRESIGGR										2	2	1	347440893	S21(Phospho)	2536.18	0	5.20709e+07	0	0	0	0	0	0	S(4): 0.0; T(6): 0.0; S(7): 0.0; T(8): 0.0; S(11): 0.0; T(14): 0.0; S(16): 0.0; S(21): 100.0							High		41.1		0.00409082
	SFLSLLCCGTPDHANSLDAPVPANK										2	2	1	347440893	S1(Phospho); C7(Carbamidomethyl); C8(Carbamidomethyl)	2764.25	0	0	0	0	0	0	0	0	S(1): 99.8; S(4): 0.2; T(10): 0.0; S(16): 0.0													High	34.47	0.0219187
	GSFLGR										1	2	1	347440893	S2(Phospho)	716.312	0	0	0	4.2233e+06	0	0	0	0	S(2): 100.0																High	32.41	0.00772187
	FSLSRPTTAK										1	2	1	347440893	S4(Phospho)	1187.58	0	0	0	9.88581e+06	0	0	0	0	S(2): 0.1; S(4): 87.1; T(7): 6.4; T(8): 6.4																High	30.39	0.0196077
472243859	hypothetical protein BcDW1_2836 [Botrytis cinerea BcDW1]	347833323	0	Similar to DnaJ domain protein [Botrytis cinerea T4].	G2Y8U4	BofuT4P22000014001	FQ790300;CCD49020	504	55.7182	5.49072	17.66	2	6	6	20	6.49616e+06	0	2.72217e+06	1.73561e+07	0	0	0	0	93.62	7.94	2	8	39.02	7.74	1	1	158.302	13.69	3	7	97.4631	11.9	3	4
	Sequence										# PSMs	# Proteins	# Protein Groups	Protein Group Accessions	Modifications	MH+ [Da]	A2: Area	B2: Area	C2: Area	D2: Area	E2: Area	F2: Area	G2: Area	H2: Area	phosphoRS Site Probabilities	A4	G4	IonScore A4	IonScore G4	Exp Value A4	Exp Value G4	B4	H4	IonScore B4	IonScore H4	Exp Value B4	Exp Value H4	C4	IonScore C4	Exp Value C4	D4	IonScore D4	Exp Value D4	E4	IonScore E4	Exp Value E4	F4	IonScore F4	Exp Value F4
	TTHVPSASVSDTADIPTPAYSEKPPVVPSPAASGTSTPRR										13	2	1	472243859	T37(Phospho)	4111.98	9.91049e+06	0	0	5.03515e+07	0	0	0	0	T(1): 0.0; T(2): 0.0; S(6): 0.0; S(8): 0.0; S(10): 0.0; T(12): 0.0; T(17): 0.0; Y(20): 0.0; S(21): 0.0; S(29): 0.0; S(33): 2.3; T(35): 2.3; S(36): 13.3; T(37): 82.1	High		52.04		0.000402611								High	63.65	2.63658e-05	High	39.01	0.00738546
	TTHVPSASVSDTADIPTPAYSEKPPVVPSPAASGTSTPR										3	2	1	472243859	S33(Phospho)	3955.9	3.08184e+06	0	0	0	0	0	0	0	T(1): 0.0; T(2): 0.0; S(6): 0.0; S(8): 0.0; S(10): 0.0; T(12): 0.0; T(17): 0.0; Y(20): 0.0; S(21): 0.0; S(29): 1.9; S(33): 65.1; T(35): 11.0; S(36): 11.0; T(37): 11.0	High		35.74		0.0166945		High		39.02		0.00791359
	DVCDEILNDK										1	2	1	472243859	C3(Carbamidomethyl)	1220.55	0	0	4.41917e+06	0	0	0	0	0														High	46.73	0.000401293
	MESFGLDILHAIGQTYLQK										1	2	1	472243859	M1(Oxidation)	2180.1	0	0	1.02518e+06	0	0	0	0	0														High	32.7	0.0167554
	AGPSATEADGK										1	1	1	472243859		1003.47	0	0	0	517988	0	0	0	0																	High	43.23	0.000684483
	GGEDWTDEK										1	2	1	472243859		1036.42	0	0	0	1.19887e+06	0	0	0	0																	High	42.97	0.000709049
347835055	similar to SAM domain protein [Botrytis cinerea T4]	347835055		Similar to SAM domain protein	G2YCX9	BofuT4_P097350.1	FQ790320;CCD49627	612	65.781	7.76709	16.83	1	7	7	35	0	1.45584e+06	3.60235e+07	9.6037e+06	0	0	0	0					63.47	6.21	2	4	278.124	14.22	6	19	175.631	10.13	4	12						0				0
	Sequence										# PSMs	# Proteins	# Protein Groups	Protein Group Accessions	Modifications	MH+ [Da]	A2: Area	B2: Area	C2: Area	D2: Area	E2: Area	F2: Area	G2: Area	H2: Area	phosphoRS Site Probabilities	A4	G4	IonScore A4	IonScore G4	Exp Value A4	Exp Value G4	B4	H4	IonScore B4	IonScore H4	Exp Value B4	Exp Value H4	C4	IonScore C4	Exp Value C4	D4	IonScore D4	Exp Value D4	E4	IonScore E4	Exp Value E4	F4	IonScore F4	Exp Value F4
	SSSGQTPMGQFMQPPPSAGGLR										10	1	1	347835055	S2(Phospho); M8(Oxidation)	2314	0	2.05832e+06	8.68621e+06	1.32029e+07	0	0	0	0	S(1): 6.8; S(2): 6.8; S(3): 86.5; T(6): 0.0; S(17): 0.0							High		34.27		0.0169659		High	38.4	0.00680079	High	35.91	0.0117069
	ASADMAGYSGSPSASR										2	1	1	347835055	S11(Phospho)	1594.62	0	853370	0	1.19919e+07	0	0	0	0	S(2): 0.0; Y(8): 0.0; S(9): 4.2; S(11): 47.9; S(13): 47.9; S(15): 0.0							High		26.59		0.0309185					High	41.13	0.00104457
	SSSGQTPMGQFMQPPPSAGGLR										11	1	1	347835055	S2(Phospho)	2298.01	0	0	1.906e+06	9.81667e+06	0	0	0	0	S(1): 33.2; S(2): 33.2; S(3): 33.2; T(6): 0.3; S(17): 0.0													High	45.64	0.00105884	High	30.15	0.0369514
	AVGSGHHLR										2	1	1	347835055	S4(Phospho)	1013.47	0	0	2.92146e+06	1.9748e+06	0	0	0	0	S(4): 100.0													High	43.16	0.000864675	High	49.79	0.000187868
	NSTPVESTNTSSLRPPSSR										2	1	1	347835055	T3(Phospho)	2096.96	0	0	7.96517e+07	0	0	0	0	0	S(2): 1.2; T(3): 98.8; S(7): 0.0; T(8): 0.0; T(10): 0.0; S(11): 0.0; S(12): 0.0; S(17): 0.0; S(18): 0.0													High	37.79	0.00652889
	NHPMSGVLSPANFDK										4	1	1	347835055	S9(Phospho)	1693.74	0	0	7.49646e+06	3.6163e+06	0	0	0	0	S(5): 0.0; S(9): 100.0													High	37.32	0.00514355	High	32.93	0.0140575
	NHPMSGVLSPANFDK										1	1	1	347835055	M4(Oxidation); S9(Phospho)	1709.73	0	0	3.31935e+06	0	0	0	0	0	S(5): 0.0; S(9): 100.0													High	32.13	0.0193503
	SAGHIIGNR										1	1	1	347835055	N-Term(Acetyl); S1(Phospho)	1046.48	0	0	2.62598e+06	0	0	0	0	0	S(1): 100.0													High	25.36	0.0398768
	NSIGRPPATPSTK										1	1	1	347835055	T9(Phospho)	1405.68	0	0	1.97325e+07	0	0	0	0	0	S(2): 0.0; T(9): 99.9; S(11): 0.1; T(12): 0.0													High	25.04	0.0762955
	ASADMAGYSGSPSASR										1	1	1	347835055	M5(Oxidation); S11(Phospho)	1610.61	0	0	0	1.44775e+06	0	0	0	0	S(2): 0.0; Y(8): 0.1; S(9): 8.2; S(11): 83.4; S(13): 8.2; S(15): 0.0																High	38.61	0.00190744
347828586	similar to CUE domain-containing protein [Botrytis cinerea T4]	347828586		Similar to CUE domain-containing protein	G2XUW3	BofuT4P51000003001	FQ790270;CCD44283	456	49.237	5.14795	16.23	2	6	6	23	0	4.27218e+06	2.34045e+07	7.88056e+06	0	0	0	0					53.3385	10.96	3	4	247.429	11.84	3	11	107.892	14.69	5	8										0
	Sequence										# PSMs	# Proteins	# Protein Groups	Protein Group Accessions	Modifications	MH+ [Da]	A2: Area	B2: Area	C2: Area	D2: Area	E2: Area	F2: Area	G2: Area	H2: Area	phosphoRS Site Probabilities	A4	G4	IonScore A4	IonScore G4	Exp Value A4	Exp Value G4	B4	H4	IonScore B4	IonScore H4	Exp Value B4	Exp Value H4	C4	IonScore C4	Exp Value C4	D4	IonScore D4	Exp Value D4	E4	IonScore E4	Exp Value E4	F4	IonScore F4	Exp Value F4
	VSFQTATVEDDLYRTSPK										12	1	1	347828586	S16(Phospho)	2136.98	0	8.05361e+06	4.74332e+07	8.48568e+06	0	0	0	0	S(2): 0.0; T(5): 0.0; T(7): 0.0; Y(13): 3.5; T(15): 48.2; S(16): 48.2							High		28.53		0.0664934		High	50.66	0.00040932	High	32.73	0.0256801
	TADELPPQKPPRPLSPQQQAESTLK										6	2	1	347828586	S15(Phospho)	2836.42	0	0	1.42028e+07	1.10889e+07	0	0	0	0	T(1): 0.0; S(15): 100.0; S(22): 0.0; T(23): 0.0							High		28.34		0.0638246		High	45.34	0.00111849	High	34.38	0.0142436
	KVESPSR										1	2	1	347828586	S4(Phospho)	882.408	0	490759	0	0	0	0	0	0	S(4): 99.7; S(6): 0.3							High		24.93		0.0570425
	GGSRGPYSQGR										2	2	1	347828586	S3(Phospho)	1201.51	0	0	8.57762e+06	4.06716e+06	0	0	0	0	S(3): 100.0; Y(7): 0.0; S(8): 0.0													High	32.4	0.011739	High	29.05	0.0253881
	RSGEGRQSGDYNR										1	2	1	347828586	S8(Phospho)	1561.65	0	0	0	725593	0	0	0	0	S(2): 0.0; S(8): 100.0; Y(11): 0.0																High	30.18	0.0219703
	SGEGRQSGDYNR										1	2	1	347828586	S7(Phospho)	1405.55	0	0	0	1.03878e+06	0	0	0	0	S(1): 0.0; S(7): 91.7; Y(10): 8.3																High	25.58	0.0368003
472243040	putative nefa-interacting nuclear protein nip30 protein [Botrytis cinerea BcDW1]	347837567	6e-156	hypothetical protein BofuT4_P079340.1 [Botrytis cinerea T4]	G2YKJ1	BofuT4_P079340.1	FQ790341;CCD52139	237	25.8502	5.75732	14.77	2	3	3	14	0	464970	4.4005e+06	3.85546e+06	0	0	0	0					23.54	3.38	1	1	128.975	14.77	3	6	125.217	3.8	2	6									25.86	3.8
	Sequence										# PSMs	# Proteins	# Protein Groups	Protein Group Accessions	Modifications	MH+ [Da]	A2: Area	B2: Area	C2: Area	D2: Area	E2: Area	F2: Area	G2: Area	H2: Area	phosphoRS Site Probabilities	A4	G4	IonScore A4	IonScore G4	Exp Value A4	Exp Value G4	B4	H4	IonScore B4	IonScore H4	Exp Value B4	Exp Value H4	C4	IonScore C4	Exp Value C4	D4	IonScore D4	Exp Value D4	E4	IonScore E4	Exp Value E4	F4	IonScore F4	Exp Value F4
	KPSPPPPK										5	2	1	472243040	S3(Phospho)	927.47	0	464970	7.10155e+06	6.29166e+06	0	0	0	0	S(3): 100.0							High		23.54		0.0632901		High	28.22	0.0215445	High	37.97	0.00223423
	AADDGGAQIQDGSPVREDEWGTAGRK										1	2	1	472243040	S13(Phospho)	2766.21	0	0	4.05839e+06	0	0	0	0	0	S(13): 100.0; T(22): 0.0													High	38.75	0.00729436
	KPSPPPPKK										8	2	1	472243040	S3(Phospho)	1055.56	0	0	2041564	1.41927e+06	0	0	0	0	S(3): 100.0		High		25.86		0.0306113							High	37.58	0.00213863	High	36.94	0.0024782
347839456	hypothetical protein BofuT4_P132080.1 [Botrytis cinerea T4]	347839456		Uncharacterized protein	G2YQY0	BofuT4_P132080.1	FQ790349;CCD54028	355	38.4345	9.80322	14.65	1	3	3	12	2.49882e+06	1.10101e+07	1.04948e+07	1.47744e+07	0	0	0	0	68.46	6.48	1	2	82.87	6.48	1	4	140.72	14.65	3	5	37.57	6.48	1	1						0
	Sequence										# PSMs	# Proteins	# Protein Groups	Protein Group Accessions	Modifications	MH+ [Da]	A2: Area	B2: Area	C2: Area	D2: Area	E2: Area	F2: Area	G2: Area	H2: Area	phosphoRS Site Probabilities	A4	G4	IonScore A4	IonScore G4	Exp Value A4	Exp Value G4	B4	H4	IonScore B4	IonScore H4	Exp Value B4	Exp Value H4	C4	IonScore C4	Exp Value C4	D4	IonScore D4	Exp Value D4	E4	IonScore E4	Exp Value E4	F4	IonScore F4	Exp Value F4
	MVHASVVSSPGESAPGSKPISPR										4	1	1	347839456	S21(Phospho)	2357.13	2.35166e+06	4.34449e+06	2.47265e+07	0	0	0	0	0	S(5): 0.0; S(8): 0.0; S(9): 0.0; S(13): 0.0; S(17): 0.0; S(21): 100.0	High		41.92		0.00334519		High		33.15		0.0248865		High	46.27	0.00122509
	MVHASVVSSPGESAPGSKPISPR										6	1	1	347839456	M1(Oxidation); S21(Phospho)	2373.13	2.49882e+06	1.10101e+07	7.66267e+06	1.47744e+07	0	0	0	0	S(5): 0.0; S(8): 0.0; S(9): 0.0; S(13): 0.0; S(17): 0.0; S(21): 100.0	High		39.54		0.00485271		High		39.4		0.00502891		High	40.65	0.00394335	High	37.57	0.00766433
	EGQSSPAARV										1	1	1	347839456	S4(Phospho)	1081.47	0	0	4.77977e+06	0	0	0	0	0	S(4): 50.0; S(5): 50.0													High	32.02	0.00825897
	YGTPGTHVETISTTFDTPK										1	1	1	347839456	T3(Phospho)	2131.96	0	0	1.97816e+06	0	0	0	0	0	Y(1): 92.0; T(3): 8.0; T(6): 0.0; T(10): 0.0; S(12): 0.0; T(13): 0.0; T(14): 0.0; T(17): 0.0													High	29.96	0.0470312
472246515	putative gata transcription factor protein [Botrytis cinerea BcDW1]	347840710	0	similar to transcription factor Zn, GATA [Botrytis cinerea T4]	G2YUI4	BofuT4_P156780.1	FQ790354;CCD55282		32.5261	8.92432	14.58	3	2	2	17	3.8876e+06	9.22371e+06	1.32331e+07	1.40138e+07	0	0	0	0	84.4	4.75	1	4	50.97	4.75	1	2	87.2225	14.58	2	5	74.16	14.58	2	6										0
	Sequence										# PSMs	# Proteins	# Protein Groups	Protein Group Accessions	Modifications	MH+ [Da]	A2: Area	B2: Area	C2: Area	D2: Area	E2: Area	F2: Area	G2: Area	H2: Area	phosphoRS Site Probabilities	A4	G4	IonScore A4	IonScore G4	Exp Value A4	Exp Value G4	B4	H4	IonScore B4	IonScore H4	Exp Value B4	Exp Value H4	C4	IonScore C4	Exp Value C4	D4	IonScore D4	Exp Value D4	E4	IonScore E4	Exp Value E4	F4	IonScore F4	Exp Value F4
	SQAGTPPPGSLGHR										9	3	1	472246515	T5(Phospho)	1441.66	3.8876e+06	9.22371e+06	14930103	2.16397e+07	0	0	0	0	S(1): 0.0; T(5): 100.0; S(10): 0.0	High		34.8		0.00900677		High		32.72		0.0149678		High	50.34	0.000248281	High	31.43	0.0194251
	STSPSMNGPHGLEVPQTYEQLIAQNSSLK										4	3	1	472246515	T2(Phospho)	3193.49	0	0	1.1536e+07	0	0	0	0	0	S(1): 32.1; T(2): 32.1; S(3): 32.1; S(5): 3.8; T(17): 0.0; Y(18): 0.0; S(26): 0.0; S(27): 0.0													High	49.95	0.00066916
	STSPSMNGPHGLEVPQTYEQLIAQNSSLK										4	3	1	472246515	T2(Phospho); M6(Oxidation)	3209.48	0	0	0	6387949	0	0	0	0	S(1): 32.2; T(2): 32.2; S(3): 32.2; S(5): 3.5; T(17): 0.0; Y(18): 0.0; S(26): 0.0; S(27): 0.0																High	39.5	0.00746703
347831397	similar to DUF21 and CBS domain protein (Mam3) [Botrytis cinerea T4]	347831397		Similar to DUF21 and CBS domain protein (Mam3)	G2Y354	BofuT4_P039960.1	FQ790285;CCD47094	788	84.2614	7.85498	14.47	1	6	6	17	2.33799e+06	3.36375e+06	6.57296e+06	2.06841e+07	0	0	0	0	31.69	1.65	1	2	26.07	1.65	1	2	137.93	10.28	4	5	271.86	8.12	4	8		0
	Sequence										# PSMs	# Proteins	# Protein Groups	Protein Group Accessions	Modifications	MH+ [Da]	A2: Area	B2: Area	C2: Area	D2: Area	E2: Area	F2: Area	G2: Area	H2: Area	phosphoRS Site Probabilities	A4	G4	IonScore A4	IonScore G4	Exp Value A4	Exp Value G4	B4	H4	IonScore B4	IonScore H4	Exp Value B4	Exp Value H4	C4	IonScore C4	Exp Value C4	D4	IonScore D4	Exp Value D4	E4	IonScore E4	Exp Value E4	F4	IonScore F4	Exp Value F4
	SASPANHFGTSPK										5	1	1	347831397	S11(Phospho)	1380.59	2.33799e+06	3.36375e+06	7.15559e+06	0	0	0	0	0	S(1): 0.0; S(3): 0.0; T(10): 8.9; S(11): 91.1	High		31.69		0.0149081		High		25.87		0.0574583		High	35.19	0.00671975
	SGSITENLVEAGGIRK										5	1	1	347831397	S3(Phospho)	1710.84	0	0	9.29902e+06	6.38501e+06	0	0	0	0	S(1): 50.0; S(3): 50.0; T(5): 0.0													High	66.65	6.74768e-06	High	68.54	4.24775e-06
	LSEEEAGKPPQYDGPLSPVGQPQSPGNNLSISNFFNK										1	1	1	347831397	S30(Phospho)	4022.89	0	0	0	0	0	0	0	0	S(2): 0.0; Y(12): 0.0; S(17): 0.0; S(24): 96.4; S(30): 3.5; S(32): 0.2													High	35.19	0.0219754
	RVSTGDNDRNVVAVR										2	1	1	347831397	S3(Phospho)	1737.84	0	0	3.26429e+06	5.20361e+07	0	0	0	0	S(3): 93.1; T(4): 6.9													High	26.6	0.0702271	High	29.75	0.0341609
	SSQTDNTGPDSGSGVGSSK										3	1	1	347831397	S11(Phospho)	1847.73	0	0	0	322948	0	0	0	0	S(1): 0.0; S(2): 0.0; T(4): 0.0; T(7): 0.0; S(11): 91.0; S(13): 8.8; S(17): 0.1; S(18): 0.1																High	55.07	5.72556e-05
	NKSTDTVGSLPSQK										1	1	1	347831397	S3(Phospho)	1541.72	0	0	0	3.63125e+06	0	0	0	0	S(3): 50.0; T(4): 50.0; T(6): 0.0; S(9): 0.0; S(12): 0.0																High	43.42	0.00128989
154314995	predicted protein [Botrytis cinerea B05.10]	347841752	0	hypothetical protein BofuT4_P149340.1 [Botrytis cinerea T4].	G2YX86	BofuT4_P149340.1	FQ790359;CCD56324	798	91.1386	6.18896	14.41	3	10	10	24	2.38261e+06	6.46347e+06	2.01607e+07	1.65606e+07	0	0	0	0	62.9581	2.38	2	3	117.676	3.51	3	5	297.392	11.28	6	8	210.714	7.52	7	8
	Sequence										# PSMs	# Proteins	# Protein Groups	Protein Group Accessions	Modifications	MH+ [Da]	A2: Area	B2: Area	C2: Area	D2: Area	E2: Area	F2: Area	G2: Area	H2: Area	phosphoRS Site Probabilities	A4	G4	IonScore A4	IonScore G4	Exp Value A4	Exp Value G4	B4	H4	IonScore B4	IonScore H4	Exp Value B4	Exp Value H4	C4	IonScore C4	Exp Value C4	D4	IonScore D4	Exp Value D4	E4	IonScore E4	Exp Value E4	F4	IonScore F4	Exp Value F4
	RGNSVDNPASR										7	3	1	154314995	S4(Phospho)	1252.54	3.2881e+06	4.47584e+06	1.57309e+07	1.39146e+07	0	0	0	0	S(4): 100.0; S(10): 0.0	High		33.6		0.00822832		High		44.54		0.000662691		High	53.61	8.2094e-05	High	42.66	0.00100812
	YDSSPSPR										3	3	1	154314995	S4(Phospho)	988.377	1.47711e+06	3.04082e+06	0	7.8257e+06	0	0	0	0	Y(1): 0.0; S(3): 5.2; S(4): 94.4; S(6): 0.3	High		28.29		0.00984427		High		29.86		0.00771088					High	32.87	0.00354762
	SVDVNRSPR										4	1	1	154314995	S7(Phospho)	1109.51	0	1.18737e+07	2.89744e+07	2.50658e+07	0	0	0	0	S(1): 0.0; S(7): 100.0							High		39.82		0.0018449		High	32.52	0.0105794	High	40.93	0.00152567
	AITGTSGSGRDSPGGLDNNTEAPALQER										2	2	1	154314995	S12(Phospho)	2851.28	0	0	7.3118e+06	0	0	0	0	0	T(3): 0.0; T(5): 0.0; S(6): 0.0; S(8): 0.0; S(12): 100.0; T(20): 0.0													High	73.12	2.91542e-06
	ANDNDNGADIWGNR										1	3	1	154314995		1531.65	0	0	2.78971e+06	0	0	0	0	0														High	64.31	7.93257e-06
	LEQQVSSGPQSHSPK										3	3	1	154314995	S13(Phospho)	1688.76	0	0	2.06303e+06	1.42096e+06	0	0	0	0	S(6): 0.0; S(7): 0.0; S(11): 0.0; S(13): 100.0													High	42.77	0.00144001	High	47.17	0.000545861
	EQPHIKEEPSSPR										1	3	1	154314995	S10(Phospho)	1613.73	0	0	1.57768e+07	0	0	0	0	0	S(10): 93.6; S(11): 6.4													High	26.38	0.067087
	RPITSYESEDNK										1	3	1	154314995	S8(Phospho)	1518.65	0	0	0	2.2756e+06	0	0	0	0	T(4): 0.1; S(5): 0.7; Y(6): 7.7; S(8): 91.5																High	38.47	0.00321446
	RPITSYESEDNKVPQER										1	3	1	154314995	S8(Phospho)	2127.97	0	0	0	1.07015e+07	0	0	0	0	T(4): 7.9; S(5): 0.7; Y(6): 0.7; S(8): 90.6																High	35.05	0.0125981
	GNSVDNPASR										1	3	1	154314995	S3(Phospho)	1096.44	0	0	0	1.05805e+06	0	0	0	0	S(3): 100.0; S(9): 0.0																High	28.4	0.0140208
347833675	hypothetical protein BofuT4_P027420.1 [Botrytis cinerea T4]	347833675		Uncharacterized protein	G2Y9Z5	BofuT4_P027420.1	FQ790302;CCD49372	617	65.2381	9.77393	13.29	1	8	8	24	767138	1.7611e+06	6.11389e+06	4.19452e+06	0	0	0	0	45.13	1.46	1	2	76.5219	6.16	3	5	152.974	9.08	5	8	194.285	9.08	6	9										0
	Sequence										# PSMs	# Proteins	# Protein Groups	Protein Group Accessions	Modifications	MH+ [Da]	A2: Area	B2: Area	C2: Area	D2: Area	E2: Area	F2: Area	G2: Area	H2: Area	phosphoRS Site Probabilities	A4	G4	IonScore A4	IonScore G4	Exp Value A4	Exp Value G4	B4	H4	IonScore B4	IonScore H4	Exp Value B4	Exp Value H4	C4	IonScore C4	Exp Value C4	D4	IonScore D4	Exp Value D4	E4	IonScore E4	Exp Value E4	F4	IonScore F4	Exp Value F4
	ASSNIEPQR										3	1	1	347833675	S3(Phospho)	1081.47	767138	0	4.48432e+06	0	0	0	0	0	S(2): 0.4; S(3): 99.6	High		28.92		0.0178244								High	24.15	0.0484586
	NISQTALK										3	1	1	347833675	S3(Phospho)	954.465	0	2.67339e+06	8.34659e+06	7.73197e+06	0	0	0	0	S(3): 100.0; T(5): 0.0							High		40.23		0.00173561		High	33.75	0.00771705	High	34.35	0.00684981
	SSADVQNSTGQSR										6	1	1	347833675	S1(Phospho)	1416.58	0	819154	0	1.49741e+06	0	0	0	0	S(1): 93.7; S(2): 6.3; S(8): 0.0; T(9): 0.0; S(12): 0.0							High		38.94		0.00266776					High	58.93	2.55876e-05
	KSSTSGVSGPPNAYNSR										6	1	1	347833675	S3(Phospho)	1788.79	0	1.79076e+06	5.51075e+06	0	0	0	0	0	S(2): 2.7; S(3): 48.5; T(4): 48.5; S(5): 0.2; S(8): 0.0; Y(14): 0.0; S(16): 0.0							High		26.12		0.071959		High	64.59	9.38348e-06
	GGRQSYDGEER										2	1	1	347833675	S5(Phospho)	1333.52	0	0	2.14567e+06	1.38884e+06	0	0	0	0	S(5): 50.0; Y(6): 50.0													High	31.26	0.00815505	High	26.31	0.0254933
	MAHAHSGSVDR										2	1	1	347833675	S8(Phospho)	1247.5	0	0	1.56784e+06	1.29707e+06	0	0	0	0	S(6): 0.1; S(8): 99.9													High	26.95	0.0258351	High	41.62	0.000833269
	RNRSSADVQNSTGQSR										1	1	1	347833675	S4(Phospho)	1842.82	0	0	0	1.77822e+06	0	0	0	0	S(4): 92.3; S(5): 7.7; S(11): 0.0; T(12): 0.0; S(15): 0.0																High	35.4	0.00924332
	TPSHLASETK										1	1	1	347833675	S3(Phospho)	1150.51	0	0	0	3.07337e+06	0	0	0	0	T(1): 0.5; S(3): 99.5; S(7): 0.0; T(9): 0.0																High	27.99	0.0243842
472244932	putative zip zinc transporter protein [Botrytis cinerea BcDW1]	347442060	0	Putative zip zinc transporter protein	G2YJV2	BofuT4_P083030.1	FQ790339;CCD34981	406	43.7943	6.82959	12.56	3	6	6	26	4.56538e+06	3.14715e+06	2.09358e+07	5.04501e+06	0	0	0	0	35.54	4.68	1	3	85.59	6.9	2	6	190.599	11.08	5	12	98.1648	10.84	4	5
	Sequence										# PSMs	# Proteins	# Protein Groups	Protein Group Accessions	Modifications	MH+ [Da]	A2: Area	B2: Area	C2: Area	D2: Area	E2: Area	F2: Area	G2: Area	H2: Area	phosphoRS Site Probabilities	A4	G4	IonScore A4	IonScore G4	Exp Value A4	Exp Value G4	B4	H4	IonScore B4	IonScore H4	Exp Value B4	Exp Value H4	C4	IonScore C4	Exp Value C4	D4	IonScore D4	Exp Value D4	E4	IonScore E4	Exp Value E4	F4	IonScore F4	Exp Value F4
	SHSFTLPEEEAPDNSEQLR										11	3	1	472244932	S3(Phospho)	2265.97	4.56538e+06	4.32964e+06	2.80518e+07	4.39135e+06	0	0	0	0	S(1): 49.9; S(3): 49.9; T(5): 0.3; S(15): 0.0	High		35.54		0.0108909		High		29.02		0.0500003		High	32.48	0.0209592	High	47.8	0.000660516
	TPTGTLSTR										7	3	1	472244932	T1(Phospho)	1013.47	0	1.96467e+06	1.66598e+06	2.20646e+06	0	0	0	0	T(1): 99.9; T(3): 0.1; T(5): 0.0; S(7): 0.0; T(8): 0.0							High		33.72		0.00830131		High	30.18	0.0187563	High	31.89	0.0126193
	SHSFTLPEEEAPDNSEQLRR										2	3	1	472244932	S3(Phospho)	2422.07	0	0	3.30895e+07	0	0	0	0	0	S(1): 0.8; S(3): 99.1; T(5): 0.1; S(15): 0.0													High	40.78	0.00372679
	RPSLMVVHDR										3	3	1	472244932	S3(Phospho)	1289.62	0	0	1.53457e+06	0	0	0	0	0	S(3): 100.0													High	36.39	0.00574037
	VMSFVK										1	3	1	472244932	S3(Phospho)	790.357	0	0	1.06498e+06	0	0	0	0	0	S(3): 100.0													High	24.01	0.0384125
	TPYTARTPTGTLSTR										1	3	1	472244932	T7(Phospho)	1702.82	0	0	0	8.53722e+06	0	0	0	0	T(1): 0.0; Y(3): 0.0; T(4): 0.0; T(7): 99.9; T(9): 0.1; T(11): 0.0; S(13): 0.0; T(14): 0.0																High	30.16	0.0341195
	RPSLMVVHDR										1	3	1	472244932	S3(Phospho); M5(Oxidation)	1305.61	0	0	0	0	0	0	0	0	S(3): 100.0																High	27.84	0.0413559
154301071	hypothetical protein BC1G_10508 [Botrytis cinerea B05.10]	347840321	0	Similar to CAP-Gly domain-containing protein	G2YSY9	BofuT4_P161820.1	FQ790352;CCD54893	875	95.4882	5.99854	12.34	3	9	9	33	3.7106e+06	3.8643e+06	1.82696e+07	1.52582e+07	0	0	0	0	72.3648	3.66	2	2	135.858	6.06	4	7	217.022	7.43	7	14	376.6	12.11	7	10
	Sequence										# PSMs	# Proteins	# Protein Groups	Protein Group Accessions	Modifications	MH+ [Da]	A2: Area	B2: Area	C2: Area	D2: Area	E2: Area	F2: Area	G2: Area	H2: Area	phosphoRS Site Probabilities	A4	G4	IonScore A4	IonScore G4	Exp Value A4	Exp Value G4	B4	H4	IonScore B4	IonScore H4	Exp Value B4	Exp Value H4	C4	IonScore C4	Exp Value C4	D4	IonScore D4	Exp Value D4	E4	IonScore E4	Exp Value E4	F4	IonScore F4	Exp Value F4
	RGSVSNPTTHR										5	3	1	154301071	S3(Phospho)	1291.59	1.77315e+06	3.10803e+06	6.86383e+06	5.78099e+06	0	0	0	0	S(3): 100.0; S(5): 0.0; T(8): 0.0; T(9): 0.0	High		47.83		0.000354355		High		35.17		0.00682679		High	39.3	0.00250841	High	30.04	0.0212038
	TAEALSNANSPTSASAETHSK										4	2	1	154301071	S10(Phospho)	2153.93	5.64804e+06	6.89796e+06	0	2.36389e+07	0	0	0	0	T(1): 0.0; S(6): 0.0; S(10): 86.0; T(12): 7.0; S(13): 7.0; S(15): 0.1; T(18): 0.0; S(20): 0.0	High		41.97		0.0026398		High		38.78		0.00563507					High	114.98	1.35335e-10
	SRTESASVSEEER										11	3	1	154301071	S5(Phospho)	1546.64	0	746184	1.63649e+06	2.43394e+06	0	0	0	0	S(1): 0.4; T(3): 5.5; S(5): 5.5; S(7): 88.6; S(9): 0.0							High		43.39		0.00087276		High	44.09	0.00080523	High	61.65	1.44647e-05
	SPDASPIK										3	3	1	154301071	S1(Phospho)	894.397	0	1.58689e+06	3.24641e+06	3.12652e+06	0	0	0	0	S(1): 100.0; S(5): 0.0							High		24.03		0.0389436		High	24.3	0.0364105	High	24.02	0.0388352
	TLSEAQSLMENNNENASGR										3	3	1	154301071		2064.92	0	0	2.48884e+06	3.4599e+06	0	0	0	0														High	38.12	0.00571971	High	113.84	1.50143e-10
	TTSRATDDEFER										4	3	1	154301071	T6(Phospho)	1507.61	0	0	1.57716e+07	9.90143e+06	0	0	0	0	T(1): 0.0; T(2): 0.0; S(3): 0.0; T(6): 100.0													High	32.57	0.00899194	High	30.11	0.0160386
	SRTESASVSEEERR										1	3	1	154301071	S5(Phospho)	1702.74	0	0	6.88053e+06	0	0	0	0	0	S(1): 9.3; T(3): 72.0; S(5): 9.3; S(7): 9.3; S(9): 0.2													High	27.04	0.0549598
	KSPDASPIK										1	3	1	154301071	S2(Phospho)	1022.49	0	0	3.21567e+07	0	0	0	0	0	S(2): 99.9; S(6): 0.1													High	26.41	0.0330269
	STPSSHDESFPLSPASPSMGNR										1	3	1	154301071	S16(Phospho)	2367.99	0	0	0	1.22343e+07	0	0	0	0	S(1): 0.0; T(2): 0.0; S(4): 0.0; S(5): 0.0; S(9): 0.0; S(13): 0.0; S(16): 99.4; S(18): 0.6																High	38.86	0.00622131
154311871	hypothetical protein BC1G_05969 [Botrytis cinerea B05.10]	347839818	0	Uncharacterized protein	G2YRZ2	BofuT4_P124380.1	FQ790351;CCD54390	637	69.1096	8.27979	11.93	2	5	5	9	391214	632996	1.22686e+07	4.72982e+06	0	0	0	0	28.96	1.57	1	1	39.2	1.57	1	1	121.89	10.36	4	4	70.13	2.51	2	3
	Sequence										# PSMs	# Proteins	# Protein Groups	Protein Group Accessions	Modifications	MH+ [Da]	A2: Area	B2: Area	C2: Area	D2: Area	E2: Area	F2: Area	G2: Area	H2: Area	phosphoRS Site Probabilities	A4	G4	IonScore A4	IonScore G4	Exp Value A4	Exp Value G4	B4	H4	IonScore B4	IonScore H4	Exp Value B4	Exp Value H4	C4	IonScore C4	Exp Value C4	D4	IonScore D4	Exp Value D4	E4	IonScore E4	Exp Value E4	F4	IonScore F4	Exp Value F4
	SGPMASPTSK										3	2	1	154311871	S6(Phospho)	1042.43	391214	632996	0	3.91063e+06	0	0	0	0	S(1): 0.0; S(6): 94.3; T(8): 5.3; S(9): 0.3	High		28.96		0.0129599		High		39.2		0.001064					High	30.1	0.00864855
	AVSPGMSVHNSPVMQSPMQR										1	2	1	154311871	S3(Phospho)	2219.97	0	0	6.35257e+06	0	0	0	0	0	S(3): 100.0; S(7): 0.0; S(11): 0.0; S(16): 0.0													High	54.45	0.00015326
	STLENVDGMPSTPGK										1	2	1	154311871	T12(Phospho)	1612.69	0	0	5.11659e+06	0	0	0	0	0	S(1): 0.0; T(2): 0.0; S(11): 0.5; T(12): 99.5													High	44.27	0.000937147
	AATNLHHSTLAEQSSPDSSPTITGR										1	2	1	154311871	S15(Phospho)	2658.22	0	0	2.42757e+07	0	0	0	0	0	T(3): 0.0; S(8): 0.0; T(9): 0.0; S(14): 91.0; S(15): 9.0; S(18): 0.0; S(19): 0.0; T(21): 0.0; T(23): 0.0													High	36.86	0.0118898
	VPLSPK										2	2	1	154311871	S4(Phospho)	720.368	0	0	6.17749e+06	5.549e+06	0	0	0	0	S(4): 100.0													High	25.31	0.0584468	High	29.84	0.0166523
	SGPMASPTSK										1	2	1	154311871	M4(Oxidation); T8(Phospho)	1058.42	0	0	0	1.14434e+06	0	0	0	0	S(1): 0.0; S(6): 6.3; T(8): 87.3; S(9): 6.3																High	36.19	0.00193551
347841892	similar to alpha-ketoglutarate-dependent taurine dioxygenase [Botrytis cinerea T4]	347841892		Similar to alpha-ketoglutarate-dependent taurine dioxygenase	G2YXW6	BofuT4_P146330.1	FQ790360;CCD56464	363	40.4275	7.53271	11.57	2	2	2	5	0	1.24547e+06	2.31989e+06	2.36058e+06	0	0	0	0					36.66	6.89	1	1	55.74	6.89	1	2	72.2898	11.57	2	2
	Sequence										# PSMs	# Proteins	# Protein Groups	Protein Group Accessions	Modifications	MH+ [Da]	A2: Area	B2: Area	C2: Area	D2: Area	E2: Area	F2: Area	G2: Area	H2: Area	phosphoRS Site Probabilities	A4	G4	IonScore A4	IonScore G4	Exp Value A4	Exp Value G4	B4	H4	IonScore B4	IonScore H4	Exp Value B4	Exp Value H4	C4	IonScore C4	Exp Value C4	D4	IonScore D4	Exp Value D4	E4	IonScore E4	Exp Value E4	F4	IonScore F4	Exp Value F4
	AVSTTLTQTITSPAVTNYRPLVFQK										4	2	1	347841892	T11(Phospho)	2816.47	0	1.24547e+06	2.31989e+06	3.89298e+06	0	0	0	0	S(3): 0.0; T(4): 0.0; T(5): 0.0; T(7): 0.0; T(9): 0.7; T(11): 49.7; S(12): 49.7; T(16): 0.0; Y(18): 0.0							High		36.66		0.00639771		High	36.8	0.00621566	High	41.71	0.00190554
	ELTPLVGTAFDDLDLAK										1	2	1	347841892		1817.95	0	0	0	828194	0	0	0	0																	High	44.89	0.000690843
154289185	hypothetical protein BC1G_16223, partial [Botrytis cinerea B05.10]	347839264	1e-159	Deoxyhypusine hydroxylase	G2YQD8	LIA1(BofuT4_P133900.1)	FQ790348;CCD53836	227	24.8186	4.99561	10.57	4	2	2	10	5.61271e+06	1.08056e+07	2.46794e+07	1.44606e+07	0	0	0	0	50.88	10.57	1	1	56.75	10.57	1	3	75.39	10.57	1	2	158.21	10.57	2	4
	Sequence										# PSMs	# Proteins	# Protein Groups	Protein Group Accessions	Modifications	MH+ [Da]	A2: Area	B2: Area	C2: Area	D2: Area	E2: Area	F2: Area	G2: Area	H2: Area	phosphoRS Site Probabilities	A4	G4	IonScore A4	IonScore G4	Exp Value A4	Exp Value G4	B4	H4	IonScore B4	IonScore H4	Exp Value B4	Exp Value H4	C4	IonScore C4	Exp Value C4	D4	IonScore D4	Exp Value D4	E4	IonScore E4	Exp Value E4	F4	IonScore F4	Exp Value F4
	APSATSPAPEETETTTATILSLRK										9	4	1	154289185	S6(Phospho)	2552.26	5.61271e+06	1.08056e+07	2.46794e+07	2.81935e+07	0	0	0	0	S(3): 0.0; T(5): 1.0; S(6): 99.0; T(12): 0.0; T(14): 0.0; T(15): 0.0; T(16): 0.0; T(18): 0.0; S(21): 0.0	High		50.88		0.000358071		High		40.78		0.00384377		High	47.13	0.0008985	High	44.91	0.00141408
	APSATSPAPEETETTTATILSLR										1	4	1	154289185	S6(Phospho)	2424.16	0	0	0	727765	0	0	0	0	S(3): 0.2; T(5): 1.5; S(6): 98.3; T(12): 0.0; T(14): 0.0; T(15): 0.0; T(16): 0.0; T(18): 0.0; S(21): 0.0																High	66.98	9.36088e-06
154317090	hypothetical protein BC1G_03447 [Botrytis cinerea B05.10]	347839184	0	hypothetical protein BofuT4_P133100.1 [Botrytis cinerea T4]	G2YQ58	BofuT4_P133100.1	FQ790348;CCD53756	533	55.5302	8.06006	10.13	3	4	4	6	4.82198e+06	8.1751e+06	6.23727e+06	0	0	0	0	0	94.1561	2.81	2	2	58.96	2.81	1	1	96	10.13	3	3		0
	Sequence										# PSMs	# Proteins	# Protein Groups	Protein Group Accessions	Modifications	MH+ [Da]	A2: Area	B2: Area	C2: Area	D2: Area	E2: Area	F2: Area	G2: Area	H2: Area	phosphoRS Site Probabilities	A4	G4	IonScore A4	IonScore G4	Exp Value A4	Exp Value G4	B4	H4	IonScore B4	IonScore H4	Exp Value B4	Exp Value H4	C4	IonScore C4	Exp Value C4	D4	IonScore D4	Exp Value D4	E4	IonScore E4	Exp Value E4	F4	IonScore F4	Exp Value F4
	VHTFTEGAAGLSAK										1	3	1	154317090	T3(Phospho)	1468.68	1.79513e+06	0	0	0	0	0	0	0	T(3): 100.0; T(5): 0.0; S(12): 0.0	High		61.62		1.78361e-05
	RVHTFTEGAAGLSAK										3	3	1	154317090	T4(Phospho)	1624.78	7.84883e+06	8.1751e+06	1.54404e+07	0	0	0	0	0	T(4): 100.0; T(6): 0.0; S(13): 0.0	High		45.92		0.000799558		High		58.96		3.73549e-05		High	53.53	0.000138628
	INQDDVDTFETILAQCTAFLER										1	3	1	154317090	C16(Carbamidomethyl)	2599.24	0	0	788933	0	0	0	0	0														High	35.23	0.0169753
	NLLASTSSAATTVVEHK										1	2	1	154317090		1728.91	0	0	2.48243e+06	0	0	0	0	0														High	33.24	0.0107179
154300626	hypothetical protein BC1G_10901 [Botrytis cinerea B05.10]	347841328	2e-149	Uncharacterized protein	G2YWA2	BofuT4_P150320.1	FQ790358;CCD55900	204	23.2046	5.19873	9.31	2	1	1	6	1.29478e+06	3.94515e+06	8.41456e+06	1.02577e+07	0	0	0	0	47.56	9.31	1	2	102.22	9.31	1	2	56.14	9.31	1	1	39.54	9.31	1	1
	Sequence										# PSMs	# Proteins	# Protein Groups	Protein Group Accessions	Modifications	MH+ [Da]	A2: Area	B2: Area	C2: Area	D2: Area	E2: Area	F2: Area	G2: Area	H2: Area	phosphoRS Site Probabilities	A4	G4	IonScore A4	IonScore G4	Exp Value A4	Exp Value G4	B4	H4	IonScore B4	IonScore H4	Exp Value B4	Exp Value H4	C4	IonScore C4	Exp Value C4	D4	IonScore D4	Exp Value D4	E4	IonScore E4	Exp Value E4	F4	IonScore F4	Exp Value F4
	GDVVAVTPGGGPEEGYVPK										6	2	1	154300626	T7(Phospho)	1907.88	1.29478e+06	3.94515e+06	8.41456e+06	1.02577e+07	0	0	0	0	T(7): 100.0; Y(16): 0.0	High		32.4		0.0214927		High		57.55		6.92622e-05		High	56.14	0.000101545	High	39.54	0.00461925
154319442	hypothetical protein BC1G_02202 [Botrytis cinerea B05.10]	347842431	0	hypothetical protein BofuT4_P142650.1 [Botrytis cinerea T4]	G2YZF5	BofuT4_P142650.1	FQ790362;CCD57003	596	66.0109	6.22705	9.23	3	3	3	47	348236	0	3.02779e+07	4.78719e+06	0	0	0	0	254.182	2.85	1	7					716.012	9.23	3	23	462.01	4.53	2	17
	Sequence										# PSMs	# Proteins	# Protein Groups	Protein Group Accessions	Modifications	MH+ [Da]	A2: Area	B2: Area	C2: Area	D2: Area	E2: Area	F2: Area	G2: Area	H2: Area	phosphoRS Site Probabilities	A4	G4	IonScore A4	IonScore G4	Exp Value A4	Exp Value G4	B4	H4	IonScore B4	IonScore H4	Exp Value B4	Exp Value H4	C4	IonScore C4	Exp Value C4	D4	IonScore D4	Exp Value D4	E4	IonScore E4	Exp Value E4	F4	IonScore F4	Exp Value F4
	KREPTPDLTDVVSVLER										36	3	1	154319442	T5(Phospho)	2034.03	348236	0	665909	385161	0	0	0	0	T(5): 100.0; T(9): 0.0; S(13): 0.0	High		55.74		8.88064e-05								High	71.76	2.2438e-06	High	56.87	6.7022e-05
	RDKSPTPPPK										10	3	1	154319442	S4(Phospho); T6(Phospho)	1282.56	0	0	8.63511e+07	9.18921e+06	0	0	0	0	S(4): 100.0; T(6): 100.0													High	32.57	0.0106243	High	35.64	0.00508954
	DYIVPAVTDETPFEPGVISNVVADTQNK										1	3	1	154319442		3018.5	0	0	3.81684e+06	0	0	0	0	0														High	30.46	0.0437606
472245954	hypothetical protein BcDW1_861 [Botrytis cinerea BcDW1]	472245954		Uncharacterized protein	M7U9T4	BcDW1_861	KB707701;EMR90509	511	55.4437	5.61768	9	2	4	4	12	940983	3.38358e+06	5.24806e+06	9.78521e+06	0	0	0	0	41.01	2.54	1	1	64.53	5.68	2	2	124.83	9	4	6	115.07	5.87	3	3
	Sequence										# PSMs	# Proteins	# Protein Groups	Protein Group Accessions	Modifications	MH+ [Da]	A2: Area	B2: Area	C2: Area	D2: Area	E2: Area	F2: Area	G2: Area	H2: Area	phosphoRS Site Probabilities	A4	G4	IonScore A4	IonScore G4	Exp Value A4	Exp Value G4	B4	H4	IonScore B4	IonScore H4	Exp Value B4	Exp Value H4	C4	IonScore C4	Exp Value C4	D4	IonScore D4	Exp Value D4	E4	IonScore E4	Exp Value E4	F4	IonScore F4	Exp Value F4
	AMASPGSGSTESK										4	2	1	472245954	S4(Phospho)	1289.51	940983	1.56003e+06	7.68472e+06	3.33986e+06	0	0	0	0	S(4): 100.0; S(7): 0.0; S(9): 0.0; T(10): 0.0; S(12): 0.0	High		41.01		0.000887601		High		35.35		0.00312165		High	48.54	0.000160953	High	54.85	3.76442e-05
	YHSSPSGGPISPPHTR										5	2	1	472245954	S11(Phospho)	1756.78	0	5.20712e+06	6.22623e+06	2.51586e+07	0	0	0	0	Y(1): 0.0; S(3): 0.0; S(4): 0.0; S(6): 0.0; S(11): 100.0; T(15): 0.0							High		42.18		0.00190682		High	30.31	0.0310524	High	51.63	0.000219175
	ASAVDPVFVAHVLSPR										1	2	1	472245954	S14(Phospho)	1744.87	0	0	1.42554e+06	0	0	0	0	0	S(2): 0.0; S(14): 100.0													High	37.01	0.00641992
	AMASPGSGSTESKK										2	2	1	472245954	S4(Phospho)	1417.6	0	0	1.83323e+06	857145	0	0	0	0	S(4): 100.0; S(7): 0.0; S(9): 0.0; T(10): 0.0; S(12): 0.0													High	33.22	0.00890926	High	34.59	0.00639467
347836685	hypothetical protein BofuT4_P015630.1 [Botrytis cinerea T4]	347836685		Uncharacterized protein	G2YHS0	BofuT4_P015630.1	FQ790337;CCD51257	492	53.3626	9.26123	8.94	3	3	3	19	1.07967e+07	1.41162e+07	1.50566e+07	2.50086e+07	0	0	0	0	57.3261	3.05	1	3	134.496	3.05	1	5	193.832	8.94	3	7	107.07	3.05	1	4
	Sequence										# PSMs	# Proteins	# Protein Groups	Protein Group Accessions	Modifications	MH+ [Da]	A2: Area	B2: Area	C2: Area	D2: Area	E2: Area	F2: Area	G2: Area	H2: Area	phosphoRS Site Probabilities	A4	G4	IonScore A4	IonScore G4	Exp Value A4	Exp Value G4	B4	H4	IonScore B4	IonScore H4	Exp Value B4	Exp Value H4	C4	IonScore C4	Exp Value C4	D4	IonScore D4	Exp Value D4	E4	IonScore E4	Exp Value E4	F4	IonScore F4	Exp Value F4
	HGSISNMNATPLAHR										6	2	1	347836685	S3(Phospho)	1685.76	6.66293e+06	5.90117e+06	3.91169e+07	0	0	0	0	0	S(3): 100.0; S(5): 0.0; T(10): 0.0	High		37.08		0.00556312		High		48.04		0.000438131		High	48.01	0.000470421
	HGSISNMNATPLAHR										11	2	1	347836685	S3(Phospho); M7(Oxidation)	1701.75	1.07967e+07	1.41162e+07	2.17292e+07	2.50086e+07	0	0	0	0	S(3): 50.0; S(5): 50.0; T(10): 0.0	High		33.63		0.0110329		High		49.27		0.000301676		High	35.89	0.00653097	High	58.53	3.57717e-05
	NFNESTYASPNLYQR										1	3	1	347836685	S9(Phospho)	1883.79	0	0	2.17198e+06	0	0	0	0	0	S(5): 0.0; T(6): 0.0; Y(7): 0.0; S(9): 100.0; Y(13): 0.0													High	98.72	3.83359e-09
	DATTPSHGYSQAQR										1	3	1	347836685	T4(Phospho)	1598.66	0	0	3.88093e+06	0	0	0	0	0	T(3): 50.0; T(4): 50.0; S(6): 0.0; Y(9): 0.0; S(10): 0.0													High	41.47	0.00166451
347829680	similar to v-SNARE protein Bos1 [Botrytis cinerea T4]	347829680		Similar to v-SNARE protein Bos1	G2XY40	BofuT4_P120830.1	FQ790277;CCD45377	249	27.8761	9.5249	8.84	2	1	1	6	2.44329e+06	0	3.05331e+07	3.12512e+07	0	0	0	0	74.39	8.84	1	3					68.08	8.84	1	1	55.28	8.84	1	2
	Sequence										# PSMs	# Proteins	# Protein Groups	Protein Group Accessions	Modifications	MH+ [Da]	A2: Area	B2: Area	C2: Area	D2: Area	E2: Area	F2: Area	G2: Area	H2: Area	phosphoRS Site Probabilities	A4	G4	IonScore A4	IonScore G4	Exp Value A4	Exp Value G4	B4	H4	IonScore B4	IonScore H4	Exp Value B4	Exp Value H4	C4	IonScore C4	Exp Value C4	D4	IonScore D4	Exp Value D4	E4	IonScore E4	Exp Value E4	F4	IonScore F4	Exp Value F4
	RPHNASTPENPYANTTSATAAR										6	2	1	347829680	T7(Phospho)	2407.08	2.44329e+06	0	3.05331e+07	3.12512e+07	0	0	0	0	S(6): 5.5; T(7): 94.5; Y(12): 0.0; T(15): 0.0; T(16): 0.0; S(17): 0.0; T(19): 0.0	High		55.61		0.000133273								High	68.08	7.78761e-06	High	55.28	0.00014839
347840954	hypothetical protein BofuT4_P155170.1 [Botrytis cinerea T4]	347840954		Uncharacterized protein	G2YV78	BofuT4_P155170.1	FQ790355;CCD55526	640	68.1729	5.24951	8.75	1	3	3	14	9.34883e+06	1.19316e+07	3563212	2.98806e+06	0	0	0	0	117.624	4.22	2	4	129.97	4.22	2	4	94.02	2.66	1	3	142.566	7.19	2	3
	Sequence										# PSMs	# Proteins	# Protein Groups	Protein Group Accessions	Modifications	MH+ [Da]	A2: Area	B2: Area	C2: Area	D2: Area	E2: Area	F2: Area	G2: Area	H2: Area	phosphoRS Site Probabilities	A4	G4	IonScore A4	IonScore G4	Exp Value A4	Exp Value G4	B4	H4	IonScore B4	IonScore H4	Exp Value B4	Exp Value H4	C4	IonScore C4	Exp Value C4	D4	IonScore D4	Exp Value D4	E4	IonScore E4	Exp Value E4	F4	IonScore F4	Exp Value F4
	GEPGLESPTMSTFPEFK										11	1	1	347840954	S7(Phospho); M10(Oxidation)	1949.83	0	8.18231e+06	3563212	0	0	0	0	0	S(7): 94.6; T(9): 5.4; S(11): 0.0; T(12): 0.0	High		50		0.000307		High		55.13		9.65207e-05		High	42.84	0.00163799	High	73.56	1.38114e-06
	REPISPQQSK										2	1	1	347840954	S5(Phospho)	1249.59	9.34883e+06	1.56809e+07	0	0	0	0	0	0	S(5): 100.0; S(9): 0.0	High		31.14		0.0177285		High		33.49		0.0103198
	AVDVDGDVGMDGEQEQDEAQPEANHADGR										1	1	1	347840954	M10(Oxidation)	3070.26	0	0	0	2.98806e+06	0	0	0	0																	High	49.07	0.000583473
154300708	predicted protein [Botrytis cinerea B05.10]	347841288	0	Uncharacterized protein	G2YW62	BofuT4_P149920.1	FQ790358;CCD55860	332	36.653	9.78857	8.73	2	2	2	6	784764	0	1.28337e+07	3.47229e+06	0	0	0	0	30.15	3.61	1	1		0			105.8	8.73	2	4	34.84	3.61	1	1						0
	Sequence										# PSMs	# Proteins	# Protein Groups	Protein Group Accessions	Modifications	MH+ [Da]	A2: Area	B2: Area	C2: Area	D2: Area	E2: Area	F2: Area	G2: Area	H2: Area	phosphoRS Site Probabilities	A4	G4	IonScore A4	IonScore G4	Exp Value A4	Exp Value G4	B4	H4	IonScore B4	IonScore H4	Exp Value B4	Exp Value H4	C4	IonScore C4	Exp Value C4	D4	IonScore D4	Exp Value D4	E4	IonScore E4	Exp Value E4	F4	IonScore F4	Exp Value F4
	THTAPSLALSPR										4	2	1	154300708	T3(Phospho)	1330.65	784764	0	3.86219e+06	3.47229e+06	0	0	0	0	T(1): 0.0; T(3): 100.0; S(6): 0.0; S(10): 0.0	High		30.15		0.0215912								High	47.17	0.000427863	High	34.84	0.00739855
	THQPHEPESPPTTTLSR										2	2	1	154300708	S9(Phospho)	1994.9	0	0	2.18051e+07	0	0	0	0	0	T(1): 0.0; S(9): 99.9; T(12): 0.0; T(13): 0.1; T(14): 0.0; S(16): 0.0													High	31.5	0.0296275
347832108	BcPIO5, similar to phosphatidyl synthase [Botrytis cinerea T4]	347832108		BcPIO5, similar to phosphatidyl synthase	G2Y565	BofuT4P29000023001	FQ790287;CCD47805	495	54.049	5.08447	8.48	1	5	5	11	807811	1.17595e+06	1.07449e+07	1.08664e+07	0	0	0	0	32.41	2.22	1	1	33.39	2.22	1	1	162.578	8.48	5	7	69.17	2.22	1	2
	Sequence										# PSMs	# Proteins	# Protein Groups	Protein Group Accessions	Modifications	MH+ [Da]	A2: Area	B2: Area	C2: Area	D2: Area	E2: Area	F2: Area	G2: Area	H2: Area	phosphoRS Site Probabilities	A4	G4	IonScore A4	IonScore G4	Exp Value A4	Exp Value G4	B4	H4	IonScore B4	IonScore H4	Exp Value B4	Exp Value H4	C4	IonScore C4	Exp Value C4	D4	IonScore D4	Exp Value D4	E4	IonScore E4	Exp Value E4	F4	IonScore F4	Exp Value F4
	NSFGAALPIPR										6	1	1	347832108	S2(Phospho)	1222.6	807811	1.17595e+06	1.40782e+07	1.08664e+07	0	0	0	0	S(2): 100.0	High		32.41		0.0101906		High		33.39		0.0087276		High	48.75	0.000208696	High	45.21	0.000584523
	IPIYFSQGDLLCPSEHPTPR										2	1	1	347832108	C12(Carbamidomethyl)	2327.15	0	0	2.61255e+06	0	0	0	0	0														High	32.7	0.0225822
	GSRNSFGAALPIPR										1	1	1	347832108	S5(Phospho)	1522.75	0	0	1.24892e+07	0	0	0	0	0	S(2): 1.0; S(5): 99.0													High	31.2	0.0212022
	RGSRNSFGAALPIPR										1	1	1	347832108	S6(Phospho)	1678.85	0	0	2.18738e+06	0	0	0	0	0	S(3): 0.1; S(6): 99.9													High	26.33	0.0729857
	MSQGTFR										1	1	1	347832108		826.388	0	0	5.66727e+06	0	0	0	0	0														High	24.7	0.0625167
347830298	similar to HVA22 domain membrane protein [Botrytis cinerea T4]	347830298		Protein YOP1	G2XZV8	BofuT4_P050130.1	FQ790278;CCD45995	349	38.4153	6.81494	8.31	1	3	3	13	1.06472e+06	0	1.1675e+07	1.4621e+07	0	0	0	0	107.863	4.87	2	3		0			177.417	8.31	3	4	186.424	6.02	2	6
	Sequence										# PSMs	# Proteins	# Protein Groups	Protein Group Accessions	Modifications	MH+ [Da]	A2: Area	B2: Area	C2: Area	D2: Area	E2: Area	F2: Area	G2: Area	H2: Area	phosphoRS Site Probabilities	A4	G4	IonScore A4	IonScore G4	Exp Value A4	Exp Value G4	B4	H4	IonScore B4	IonScore H4	Exp Value B4	Exp Value H4	C4	IonScore C4	Exp Value C4	D4	IonScore D4	Exp Value D4	E4	IonScore E4	Exp Value E4	F4	IonScore F4	Exp Value F4
	SSMSGMTSR										5	1	1	347830298	S4(Phospho)	1023.36	332269	0	1.96249e+06	1.5309e+06	0	0	0	0	S(1): 0.0; S(2): 0.0; S(4): 100.0; T(7): 0.0; S(8): 0.0	High		62.95		3.90383e-06								High	61.89	6.25854e-06	High	23.01	0.0385027
	KSEPDFEK										2	1	1	347830298	S2(Phospho)	1059.44	1.79717e+06	0	9633175	0	0	0	0	0	S(2): 100.0	High		29.86		0.0113087								High	22.99	0.0577694
	IDADSGTEEVGK										5	1	1	347830298	S5(Phospho)	1300.53	0	0	2.34292e+07	27711130	0	0	0	0	S(5): 100.0; T(7): 0.0													High	67.74	2.15382e-06	High	65.79	3.3745e-06
	IDADSGTEEVGK										1	1	1	347830298		1220.57	0	0	0	636189	0	0	0	0																	High	39.84	0.00161854
347441872	similar to PSP1 domain-containing protein [Botrytis cinerea T4]	347441872		Similar to PSP1 domain-containing protein	G2YCG4	BofuT4_P098520.1	FQ790317;CCD34793	875	94.5588	6.90283	8.23	3	5	5	18	3.21045e+06	0	2.2244e+07	1.87693e+07	0	0	0	0	106.32	2.97	2	3	37.38	1.14	1	1	254.994	7.2	4	8	152.803	5.37	4	6
	Sequence										# PSMs	# Proteins	# Protein Groups	Protein Group Accessions	Modifications	MH+ [Da]	A2: Area	B2: Area	C2: Area	D2: Area	E2: Area	F2: Area	G2: Area	H2: Area	phosphoRS Site Probabilities	A4	G4	IonScore A4	IonScore G4	Exp Value A4	Exp Value G4	B4	H4	IonScore B4	IonScore H4	Exp Value B4	Exp Value H4	C4	IonScore C4	Exp Value C4	D4	IonScore D4	Exp Value D4	E4	IonScore E4	Exp Value E4	F4	IonScore F4	Exp Value F4
	RASWLNDTTQSGTQPR										6	2	1	347441872	S3(Phospho)	1897.86	1.69014e+06	0	1.80367e+07	1.9099e+07	0	0	0	0	S(3): 100.0; T(8): 0.0; T(9): 0.0; S(11): 0.0; T(13): 0.0	High		57.08		6.18015e-05								High	75.86	8.45702e-07	High	62.72	1.77743e-05
	RHSFADIPAR										5	3	1	347441872	S3(Phospho)	1249.58	4.73076e+06	0	4.29763e+07	2.97761e+07	0	0	0	0	S(3): 100.0	High		33.51		0.00924737		High		37.38		0.00376589		High	49.57	0.000223024	High	32.03	0.0130022
	EVEDDDDESTNSSSHGVQIQSQEAK										1	3	1	347441872		2734.15	0	0	1.78661e+06	0	0	0	0	0														High	38.25	0.00597746
	RMSEYGIAGAQR										4	3	1	347441872	S3(Phospho)	1418.62	0	0	5.71903e+06	7.43286e+06	0	0	0	0	S(3): 100.0; Y(5): 0.0													High	36.32	0.00518028	High	35	0.00757365
	RMSEYGIAGAQR										1	3	1	347441872	M2(Oxidation); S3(Phospho)	1434.62	0	0	2.82573e+06	0	0	0	0	0	S(3): 99.5; Y(5): 0.5													High	28.25	0.0334409
	ASPYTLENR										1	3	1	347441872	S2(Phospho)	1130.49	0	0	0	850588	0	0	0	0	S(2): 99.9; Y(4): 0.1; T(5): 0.0																High	30.52	0.0137066
347828715	hypothetical protein BofuT4_P053130.1 [Botrytis cinerea T4]	347828715		Uncharacterized protein	G2XV92	BofuT4_P053130.1	FQ790271;CCD44412	122	13.1758	9.53955	8.2	1	1	1	4	3.0467e+06	0	3.74699e+07	3.13758e+07	0	0	0	0	29.93	8.2	1	1	37.41	8.2	1	1	29.26	8.2	1	1	39.81	8.2	1	1
	Sequence										# PSMs	# Proteins	# Protein Groups	Protein Group Accessions	Modifications	MH+ [Da]	A2: Area	B2: Area	C2: Area	D2: Area	E2: Area	F2: Area	G2: Area	H2: Area	phosphoRS Site Probabilities	A4	G4	IonScore A4	IonScore G4	Exp Value A4	Exp Value G4	B4	H4	IonScore B4	IonScore H4	Exp Value B4	Exp Value H4	C4	IonScore C4	Exp Value C4	D4	IonScore D4	Exp Value D4	E4	IonScore E4	Exp Value E4	F4	IonScore F4	Exp Value F4
	GAHLDSLQDK										4	1	1	347828715	S6(Phospho)	1163.51	3.0467e+06	0	3.74699e+07	3.13758e+07	0	0	0	0	S(6): 100.0	High		29.93		0.0223067		High		37.41		0.0040486		High	29.26	0.0260276	High	39.81	0.00234017
154311867	hypothetical protein BC1G_05967 [Botrytis cinerea B05.10]	347839813	0	Similar to carbon catabolite repression protein CreD	G2YRY7	BofuT4_P124330.1	FQ790351;CCD54385	636	69.8596	7.06396	8.18	2	3	3	29	6.97213e+06	1.14484e+07	5.80663e+07	1.17649e+08	0	0	0	0	116.38	8.18	3	5	150.32	8.18	3	5	278.759	8.18	3	11	218.788	8.18	3	8										0
	Sequence										# PSMs	# Proteins	# Protein Groups	Protein Group Accessions	Modifications	MH+ [Da]	A2: Area	B2: Area	C2: Area	D2: Area	E2: Area	F2: Area	G2: Area	H2: Area	phosphoRS Site Probabilities	A4	G4	IonScore A4	IonScore G4	Exp Value A4	Exp Value G4	B4	H4	IonScore B4	IonScore H4	Exp Value B4	Exp Value H4	C4	IonScore C4	Exp Value C4	D4	IonScore D4	Exp Value D4	E4	IonScore E4	Exp Value E4	F4	IonScore F4	Exp Value F4
	AGSSENLSTSPESHHPAGAVPPAALSSR										13	2	1	154311867	S3(Phospho)	2794.28	3.17896e+06	5.14981e+06	3.24596e+07	1.45649e+08	0	0	0	0	S(3): 88.6; S(4): 11.4; S(8): 0.0; T(9): 0.0; S(10): 0.0; S(13): 0.0; S(26): 0.0; S(27): 0.0	High		39.3		0.00662055		High		41.04		0.00445074		High	56.83	0.000118893	High	39.72	0.00611693
	WAPFVGGGGPGSSSK										10	2	1	154311867	S13(Phospho)	1470.64	8.56804e+06	9.15988e+06	7.60584e+07	9.63606e+07	0	0	0	0	S(12): 48.9; S(13): 48.9; S(14): 2.1	High		35.04		0.00797421		High		48.81		0.000344589		High	45.73	0.000644195	High	67.02	5.18371e-06
	VPSYTTALK										6	2	1	154311867	T6(Phospho)	1059.51	9.16939e+06	2.00356e+07	6.5681e+07	1.10939e+08	0	0	0	0	S(3): 0.0; Y(4): 0.0; T(5): 0.4; T(6): 99.6	High		30.09		0.0141536		High		26.38		0.0338312		High	42.23	0.000870689	High	40.67	0.00124699
154294824	hypothetical protein BC1G_13627 [Botrytis cinerea B05.10]	347840505	3e-156	Similar to RNA polymerase II transcription elongation factor Rtf1p	G2YTX9	BofuT4_P158980.1	FQ790353;CCD55077	224	25.1001	9.45166	8.04	2	1	1	10	0	1.48978e+06	1.13951e+06	1.37593e+06	0	0	0	0					37.74	8.04	1	4	38.99	8.04	1	3	52.84	8.04	1	3
	Sequence										# PSMs	# Proteins	# Protein Groups	Protein Group Accessions	Modifications	MH+ [Da]	A2: Area	B2: Area	C2: Area	D2: Area	E2: Area	F2: Area	G2: Area	H2: Area	phosphoRS Site Probabilities	A4	G4	IonScore A4	IonScore G4	Exp Value A4	Exp Value G4	B4	H4	IonScore B4	IonScore H4	Exp Value B4	Exp Value H4	C4	IonScore C4	Exp Value C4	D4	IonScore D4	Exp Value D4	E4	IonScore E4	Exp Value E4	F4	IonScore F4	Exp Value F4
	DSATATPVSGTSTNNTPK										10	2	1	154294824	T13(Phospho)	1828.8	0	1.48978e+06	1.13951e+06	1.37593e+06	0	0	0	0	S(2): 0.0; T(4): 0.0; T(6): 0.0; S(9): 0.2; T(11): 33.2; S(12): 33.2; T(13): 33.2; T(16): 0.2							High		37.74		0.00617541		High	38.99	0.00444794	High	52.84	0.000199158
347830446	similar to phosphatidylinositol 4-kinase type II subunit alpha [Botrytis cinerea T4]	347830446		Similar to phosphatidylinositol 4-kinase type II subunit alpha	G2Y0H8	BofuT4_P116930.1	FQ790281;CCD46143	775	87.6372	8.19189	7.61	2	4	4	10	8.41479e+06	1.18446e+07	1.12282e+07	654482	0	0	0	0	26.86	0.9	1	1	27.37	0.9	1	1	112.31	7.61	3	5	84.7	3.1	1	3
	Sequence										# PSMs	# Proteins	# Protein Groups	Protein Group Accessions	Modifications	MH+ [Da]	A2: Area	B2: Area	C2: Area	D2: Area	E2: Area	F2: Area	G2: Area	H2: Area	phosphoRS Site Probabilities	A4	G4	IonScore A4	IonScore G4	Exp Value A4	Exp Value G4	B4	H4	IonScore B4	IonScore H4	Exp Value B4	Exp Value H4	C4	IonScore C4	Exp Value C4	D4	IonScore D4	Exp Value D4	E4	IonScore E4	Exp Value E4	F4	IonScore F4	Exp Value F4
	RFSFSSR										3	2	1	347830446	S3(Phospho)	966.42	8.41479e+06	1.18446e+07	2.7781e+07	0	0	0	0	0	S(3): 99.9; S(5): 0.0; S(6): 0.0	High		26.86		0.0168972		High		27.37		0.0152998		High	22.46	0.0548874
	ETCRPGSSKSDEGNEGAGASSPSGSGDDNQNRR										3	2	1	347830446	C3(Carbamidomethyl); S7(Phospho)	3446.4	0	0	1.56301e+06	0	0	0	0	0	T(2): 11.2; S(7): 1.5; S(8): 1.5; S(10): 85.7; S(20): 0.0; S(21): 0.0; S(23): 0.0; S(25): 0.0													High	58.79	7.61066e-05
	VVSSSDNISMSHLPAYPYR										1	1	1	347830446	S9(Phospho)	2202.99	0	0	4.34063e+06	0	0	0	0	0	S(3): 0.0; S(4): 0.0; S(5): 0.0; S(9): 50.0; S(11): 50.0; Y(16): 0.0; Y(18): 0.0													High	28.05	0.0663519
	SDEGNEGAGASSPSGSGDDNQNRR										3	2	1	347830446	S12(Phospho)	2443.93	0	0	0	654482	0	0	0	0	S(1): 0.0; S(11): 8.6; S(12): 90.4; S(14): 0.9; S(16): 0.1																High	65.99	7.31385e-06
347830778	similar to amino acid transporter [Botrytis cinerea T4]	347830778		Similar to amino acid transporter	G2Y1D5	BofuT4_P040860.1	FQ790282;CCD46475	792	85.5682	7.91357	7.58	2	4	4	33	6.51417e+06	1.06566e+07	4.38588e+07	3.95696e+07	0	0	0	0	74.6114	3.91	2	5	143.02	2.02	1	9	148.127	7.58	4	5	231.21	3.91	2	13						0			28.33	2.02
	Sequence										# PSMs	# Proteins	# Protein Groups	Protein Group Accessions	Modifications	MH+ [Da]	A2: Area	B2: Area	C2: Area	D2: Area	E2: Area	F2: Area	G2: Area	H2: Area	phosphoRS Site Probabilities	A4	G4	IonScore A4	IonScore G4	Exp Value A4	Exp Value G4	B4	H4	IonScore B4	IonScore H4	Exp Value B4	Exp Value H4	C4	IonScore C4	Exp Value C4	D4	IonScore D4	Exp Value D4	E4	IonScore E4	Exp Value E4	F4	IonScore F4	Exp Value F4
	ALPVPMSSSPSPGSFR										17	2	1	347830778	M6(Oxidation); S9(Phospho)	1712.77	3.17301e+06	1.06566e+07	1.05499e+07	3.4252e+07	0	0	0	0	S(7): 3.1; S(8): 48.3; S(9): 48.3; S(11): 0.2; S(14): 0.0	High		39.06		0.00343938	0.0398079	High		50.33		0.000252098		High	25.04	0.0871053	High	43.75	0.0011681
	ALPVPMSSSPSPGSFR										11	2	1	347830778	S9(Phospho)	1696.78	3.38579e+06	4.74515e+06	2.55292e+07	4.22908e+07	0	0	0	0	S(7): 2.7; S(8): 47.2; S(9): 47.2; S(11): 0.2; S(14): 2.7	High		32.59		0.016056		High		52.85		0.000160828		High	62.75	1.52895e-05	High	61.08	2.20692e-05
	LASPVPSHHGTPQVR										3	2	1	347830778	S3(Phospho)	1662.81	9.64255e+06	0	2.384e+07	3.68483e+07	0	0	0	0	S(3): 100.0; S(7): 0.0; T(11): 0.0	High		30.14		0.0277896								High	41.72	0.00188097	High	29.5	0.0322019
	SFHISRPEAENEVLDIGTIK										1	2	1	347830778	S1(Phospho)	2335.13	0	0	656143	0	0	0	0	0	S(1): 100.0; S(5): 0.0; T(18): 0.0													High	39.21	0.0055117
	SLSPAAAGK										1	2	1	347830778	S3(Phospho)	881.413	0	0	8.22071e+07	0	0	0	0	0	S(1): 0.0; S(3): 100.0													High	32.54	0.00746629
347830392	similar to Yip1 domain family protein [Botrytis cinerea T4]	347830392		Protein YIP	G2Y0C4	BofuT4_P116390.1	FQ790281;CCD46089	287	31.254	5.37646	7.32	1	1	1	7	0	4.51822e+07	5.62905e+07	8.97572e+07	0	0	0	0	33.48	7.32	1	2	54.49	7.32	1	2	28.01	7.32	1	1	62.41	7.32	1	2
	Sequence										# PSMs	# Proteins	# Protein Groups	Protein Group Accessions	Modifications	MH+ [Da]	A2: Area	B2: Area	C2: Area	D2: Area	E2: Area	F2: Area	G2: Area	H2: Area	phosphoRS Site Probabilities	A4	G4	IonScore A4	IonScore G4	Exp Value A4	Exp Value G4	B4	H4	IonScore B4	IonScore H4	Exp Value B4	Exp Value H4	C4	IonScore C4	Exp Value C4	D4	IonScore D4	Exp Value D4	E4	IonScore E4	Exp Value E4	F4	IonScore F4	Exp Value F4
	HKPTSPGLPAPATAGGPNTSK										7	1	1	347830392	S5(Phospho)	2066.01	0	4.51822e+07	5.62905e+07	8.97572e+07	0	0	0	0	T(4): 7.6; S(5): 92.4; T(13): 0.0; T(19): 0.0; S(20): 0.0	High		32.61		0.0205878		High		39		0.00472726		High	28.01	0.0593759	High	45.34	0.00109802
472237757	hypothetical protein BcDW1_8715 [Botrytis cinerea BcDW1]	347829885	0	similar to RhoGAP protein [Botrytis cinerea T4]	G2XYP5	BofuT4_P046000.1	FQ790278;CCD45582	1492	162.849	8.90967	7.17	3	7	7	20	2.89064e+06	2.90925e+06	8.95358e+06	7.61876e+06	0	0	0	0	50.7	1.27	1	2	36.47	1.27	1	1	183.094	6.37	6	15	68.7	2.08	2	2
	Sequence										# PSMs	# Proteins	# Protein Groups	Protein Group Accessions	Modifications	MH+ [Da]	A2: Area	B2: Area	C2: Area	D2: Area	E2: Area	F2: Area	G2: Area	H2: Area	phosphoRS Site Probabilities	A4	G4	IonScore A4	IonScore G4	Exp Value A4	Exp Value G4	B4	H4	IonScore B4	IonScore H4	Exp Value B4	Exp Value H4	C4	IonScore C4	Exp Value C4	D4	IonScore D4	Exp Value D4	E4	IonScore E4	Exp Value E4	F4	IonScore F4	Exp Value F4
	TSSIDSAISSISSSGHSHK										6	3	1	472237757	S3(Phospho)	1967.87	2.89064e+06	2.90925e+06	1.00357e+06	1.7985e+06	0	0	0	0	T(1): 0.1; S(2): 1.1; S(3): 98.7; S(6): 0.1; S(9): 0.0; S(10): 0.0; S(12): 0.0; S(13): 0.0; S(14): 0.0; S(17): 0.0	High		33.43		0.0166597		High		36.47		0.00849848		High	40.76	0.0031102	High	50.75	0.000323516
	RSEETLNTLK										1	3	1	472237757	S2(Phospho)	1270.6	0	0	1.39765e+06	0	0	0	0	0	S(2): 99.2; T(5): 0.7; T(8): 0.1													High	45.61	0.000571562
	YLSSNTMEPHADDLTPSSDTGSESPVK										1	3	1	472237757	M7(Oxidation); S22(Phospho)	2961.23	0	0	6.20136e+06	0	0	0	0	0	Y(1): 0.0; S(3): 0.0; S(4): 0.0; T(6): 0.0; T(15): 0.0; S(17): 9.6; S(18): 9.6; T(20): 9.6; S(22): 69.8; S(24): 1.4													High	38.08	0.00767869
	RPSDSPTSTHSGNVVYK										2	3	1	472237757	S5(Phospho)	1911.86	0	0	1.5829e+07	0	0	0	0	0	S(3): 0.5; S(5): 99.5; T(7): 0.0; S(8): 0.0; T(9): 0.0; S(11): 0.0; Y(16): 0.0													High	33.14	0.0163785
	YLSSNTMEPHADDLTPSSDTGSESPVK										2	3	1	472237757	S24(Phospho)	2945.24	0	0	2.55921e+06	0	0	0	0	0	Y(1): 0.0; S(3): 0.0; S(4): 0.0; T(6): 0.0; T(15): 0.0; S(17): 1.0; S(18): 1.0; T(20): 1.0; S(22): 9.3; S(24): 87.6													High	32.99	0.0275284
	AEPLVLVSPQPLVINKRSEETLNTLK										6	3	1	472237757	T21(Phospho)	2968.61	0	0	0	0	0	0	0	0	S(8): 0.0; S(18): 33.3; T(21): 33.3; T(24): 33.3													High	24.61	0.034421
	MPSPTK										1	3	1	472237757	S3(Phospho)	740.305	0	0	4.83044e+06	0	0	0	0	0	S(3): 100.0; T(5): 0.0													High	20.38	0.088608
	SIDGHLNSDGSK										1	3	1	472237757	S11(Phospho)	1309.54	0	0	0	1.3439e+07	0	0	0	0	S(1): 0.0; S(8): 0.7; S(11): 99.3																High	30.95	0.0139412
154293693	hypothetical protein BC1G_14094 [Botrytis cinerea B05.10]	347441957	0	BAP1, transcription factor bZIP [Botrytis cinerea T4]	G2YCP9	BofuT4_P097790.1	FQ790319;CCD34878	544	59.5502	4.94482	7.17	4	3	3	10	0	9.7256e+06	1.26224e+07	2.31985e+07	0	0	0	0		0			69.98	2.57	1	4	43.72	5.33	2	2	76.4741	4.41	2	4						0				0
	Sequence										# PSMs	# Proteins	# Protein Groups	Protein Group Accessions	Modifications	MH+ [Da]	A2: Area	B2: Area	C2: Area	D2: Area	E2: Area	F2: Area	G2: Area	H2: Area	phosphoRS Site Probabilities	A4	G4	IonScore A4	IonScore G4	Exp Value A4	Exp Value G4	B4	H4	IonScore B4	IonScore H4	Exp Value B4	Exp Value H4	C4	IonScore C4	Exp Value C4	D4	IonScore D4	Exp Value D4	E4	IonScore E4	Exp Value E4	F4	IonScore F4	Exp Value F4
	SPASTENSHSPTDK										8	3	1	154293693	S10(Phospho)	1537.62	0	9.7256e+06	2.46633e+07	3.77627e+07	0	0	0	0	S(1): 0.0; S(4): 0.0; T(5): 0.0; S(8): 6.8; S(10): 92.7; T(12): 0.5							High		36.11		0.00429811		High	28.87	0.0236087	High	31.8	0.0120246
	RSHPDDDDDEEGGGK										1	4	1	154293693	S2(Phospho)	1708.61	0	0	581471	0	0	0	0	0	S(2): 100.0													High	27.85	0.0158662
	RLSVTGGINR										1	4	1	154293693	S3(Phospho)	1152.59	0	0	0	8.63431e+06	0	0	0	0	S(3): 99.1; T(5): 0.9																High	33.51	0.00989357
472239691	putative sam domain-containing protein [Botrytis cinerea BcDW1]	347828523	0	similar to polarized growth protein Boi2 [Botrytis cinerea T4]	G2XUQ0	BofuT4_P058000.1	FQ790270;CCD44220	997	108.384	7.48877	7.12	2	6	6	20	940042	7.97918e+06	2.07993e+07	4.00026e+06	0	0	0	0	33.9	1.3	1	1	48.88	3.91	2	4	179.33	7.02	5	10	91.57	4.11	3	3		0				0			31.7	1.3
	Sequence										# PSMs	# Proteins	# Protein Groups	Protein Group Accessions	Modifications	MH+ [Da]	A2: Area	B2: Area	C2: Area	D2: Area	E2: Area	F2: Area	G2: Area	H2: Area	phosphoRS Site Probabilities	A4	G4	IonScore A4	IonScore G4	Exp Value A4	Exp Value G4	B4	H4	IonScore B4	IonScore H4	Exp Value B4	Exp Value H4	C4	IonScore C4	Exp Value C4	D4	IonScore D4	Exp Value D4	E4	IonScore E4	Exp Value E4	F4	IonScore F4	Exp Value F4
	NDSITTSSPISPK										4	2	1	472239691	S8(Phospho)	1426.65	940042	0	0	0	0	0	0	0	S(3): 0.0; T(5): 0.0; T(6): 0.0; S(7): 50.0; S(8): 50.0; S(11): 0.0	High	High	33.9	31.7	0.00945122	0.0154485							High	36.89	0.00470682
	LSSSPTSIESPTNVTPK										6	2	1	472239691	S3(Phospho)	1824.86	0	4.72692e+06	1.65276e+07	0	0	0	0	0	S(2): 33.3; S(3): 33.3; S(4): 33.3; T(6): 0.1; S(7): 0.0; S(10): 0.0; T(12): 0.0; T(15): 0.0							High		32.49		0.0191073		High	39.08	0.00418986
	ITSPTETVSSSTKESPLQSPSR										4	2	1	472239691	S15(Phospho)	2399.14	0	1.12314e+07	4.01124e+07	3.74471e+06	0	0	0	0	T(2): 0.0; S(3): 0.0; T(5): 0.0; T(7): 0.0; S(9): 0.1; S(10): 0.9; S(11): 8.5; T(12): 82.0; S(15): 8.5; S(19): 0.0; S(21): 0.0							High		29.39		0.056044		High	35.33	0.0145226	High	47.9	0.0007882
	NTGTYAGSEIGSEDGGR										2	2	1	472239691	T2(Phospho)	1750.69	0	0	1.03106e+06	0	0	0	0	0	T(2): 47.3; T(4): 47.3; Y(5): 5.3; S(8): 0.1; S(12): 0.0													High	52.48	0.000125416
	NTGTYAGSEIGSEDGGRR										3	2	1	472239691	T2(Phospho)	1906.79	0	0	5.75808e+06	4.13028e+06	0	0	0	0	T(2): 99.9; T(4): 0.1; Y(5): 0.0; S(8): 0.0; S(12): 0.0													High	33.79	0.0119499	High	39.64	0.00311804
	RNTGTYAGSEIGSEDGGRR										1	2	1	472239691	T3(Phospho)	2062.9	0	0	0	4.12578e+06	0	0	0	0	T(3): 47.7; T(5): 47.7; Y(6): 4.5; S(9): 0.0; S(13): 0.0																High	30.03	0.0396253
347839992	similar to RNA recognition domain-containing protein [Botrytis cinerea T4]	347839992		Similar to RNA recognition domain-containing protein	G2YSG6	BofuT4_P126120.1	FQ790351;CCD54564	789	85.2315	6.31592	7.1	2	3	3	14	1.35328e+06	3.48695e+06	5.66818e+06	2.08225e+06	0	0	0	0	32.86	1.27	1	1	87.08	5.32	2	4	123.52	5.83	2	5	87.78	5.83	2	4
	Sequence										# PSMs	# Proteins	# Protein Groups	Protein Group Accessions	Modifications	MH+ [Da]	A2: Area	B2: Area	C2: Area	D2: Area	E2: Area	F2: Area	G2: Area	H2: Area	phosphoRS Site Probabilities	A4	G4	IonScore A4	IonScore G4	Exp Value A4	Exp Value G4	B4	H4	IonScore B4	IonScore H4	Exp Value B4	Exp Value H4	C4	IonScore C4	Exp Value C4	D4	IonScore D4	Exp Value D4	E4	IonScore E4	Exp Value E4	F4	IonScore F4	Exp Value F4
	RQSSQLPIQR										3	2	1	347839992	S3(Phospho)	1292.65	1.35328e+06	0	0	0	0	0	0	0	S(3): 99.5; S(4): 0.5	High		32.86		0.0102227		High		27.29		0.0385407
	SNTPPIGGGMFGQGHGFGNTMGGGSAFGGANK										3	2	1	347839992	T3(Phospho); M21(Oxidation)	3063.29	0	1.9238e+06	2.65189e+06	2.30839e+06	0	0	0	0	S(1): 16.4; T(3): 83.6; T(20): 0.0; S(25): 0.0							High		36.99		0.0107393		High	33.58	0.0248647	High	35.66	0.0158776
	SNTPPIGGGMFGQGHGFGNTMGGGSAFGGANK										1	2	1	347839992	S1(Phospho); M10(Oxidation); M21(Oxidation)	3079.28	0	3.48695e+06	0	0	0	0	0	0	S(1): 86.5; T(3): 13.5; T(20): 0.0; S(25): 0.0							High		36.31		0.012618
	SLTPLQQSQLSMFK										6	2	1	347839992	T3(Phospho)	1687.81	0	0	1.82196e+06	1.85611e+06	0	0	0	0	S(1): 5.7; T(3): 94.3; S(8): 0.0; S(11): 0.0													High	50.13	0.000334341	High	40.02	0.00327986
	SNTPPIGGGMFGQGHGFGNTMGGGSAFGGANK										1	2	1	347839992	S1(Phospho)	3047.29	0	0	9.5144e+06	0	0	0	0	0	S(1): 50.0; T(3): 50.0; T(20): 0.0; S(25): 0.0													High	33	0.0273648
154321581	hypothetical protein BC1G_01665 [Botrytis cinerea B05.10]	347831039		Similar to calponin domain protein	G2Y246	BofuT4_P043470.1	FQ790282;CCD46736	677	75.3751	9.36377	6.94	3	3	3	11	854477	0	1.19779e+07	8.57242e+06	0	0	0	0	30.74	2.81	1	1					119.96	3.99	2	4	179.563	6.94	3	6		0
	Sequence										# PSMs	# Proteins	# Protein Groups	Protein Group Accessions	Modifications	MH+ [Da]	A2: Area	B2: Area	C2: Area	D2: Area	E2: Area	F2: Area	G2: Area	H2: Area	phosphoRS Site Probabilities	A4	G4	IonScore A4	IonScore G4	Exp Value A4	Exp Value G4	B4	H4	IonScore B4	IonScore H4	Exp Value B4	Exp Value H4	C4	IonScore C4	Exp Value C4	D4	IonScore D4	Exp Value D4	E4	IonScore E4	Exp Value E4	F4	IonScore F4	Exp Value F4
	TGEARPLPDPANYTSPTYK										8	1	1	154321581	T1(Phospho)	2157.98	854477	0	2.32754e+07	2.23432e+07	0	0	0	0	T(1): 100.0; Y(13): 0.0; T(14): 0.0; S(15): 0.0; T(17): 0.0; Y(18): 0.0	High		30.74		0.0365586								High	54.47	0.000156664	High	37.12	0.00868546
	LEAEEEER										2	3	1	154321581		1004.45	0	0	680282	1.8477e+06	0	0	0	0														High	25.34	0.0311422	High	39.58	0.00117314
	GGVVSPQVTGQYLGTGYSNR										1	3	1	154321581	S5(Phospho)	2119.98	0	0	0	1.52632e+06	0	0	0	0	S(5): 100.0; T(9): 0.0; Y(12): 0.0; T(15): 0.0; Y(17): 0.0; S(18): 0.0																High	67.19	8.22192e-06
154312487	predicted protein [Botrytis cinerea B05.10]	347841857	0	hypothetical protein BofuT4_P145980.1 [Botrytis cinerea T4]	G2YXT1	BofuT4_P145980.1	FQ790360;CCD56429	420	46.07	4.77979	6.9	3	3	3	7	655535	1.02959e+06	4.69438e+06	2.00056e+06	0	0	0	0	64.62	3.33	1	1	77.61	3.33	1	1	87.61	5.48	2	2	115.61	4.76	2	3
	Sequence										# PSMs	# Proteins	# Protein Groups	Protein Group Accessions	Modifications	MH+ [Da]	A2: Area	B2: Area	C2: Area	D2: Area	E2: Area	F2: Area	G2: Area	H2: Area	phosphoRS Site Probabilities	A4	G4	IonScore A4	IonScore G4	Exp Value A4	Exp Value G4	B4	H4	IonScore B4	IonScore H4	Exp Value B4	Exp Value H4	C4	IonScore C4	Exp Value C4	D4	IonScore D4	Exp Value D4	E4	IonScore E4	Exp Value E4	F4	IonScore F4	Exp Value F4
	SSASPTAEETSSPR										5	3	1	154312487	S12(Phospho)	1486.61	655535	1.02959e+06	3.86819e+06	3.39922e+06	0	0	0	0	S(1): 0.0; S(2): 0.0; S(4): 0.0; T(6): 0.0; T(10): 0.0; S(11): 5.3; S(12): 94.7	High		64.62		6.76482e-06		High		77.61		3.33757e-07		High	77.48	3.50152e-07	High	53.49	8.05884e-05
	NISPDDQRR										1	3	1	154312487	S3(Phospho)	1180.51	0	0	5.52058e+06	0	0	0	0	0	S(3): 100.0													High	23.13	0.0770955
	YSVSPR										1	3	1	154312487	S4(Phospho)	788.333	0	0	0	601914	0	0	0	0	Y(1): 0.0; S(2): 0.0; S(4): 100.0																High	39.78	0.00167788
347832932	similar to 26S proteasome regulatory subunit (secreted protein) [Botrytis cinerea T4]	347832932		Similar to 26S proteasome regulatory subunit (Secreted protein)	G2Y7M7	BofuT4_P110130.1	FQ790293;CCD48629	355	39.2982	5.61768	6.76	1	2	2	11	2.83739e+06	3.92632e+06	1.15566e+07	8.15411e+06	0	0	0	0	48.13	3.66	1	1	194.874	3.66	1	4	95.215	3.66	1	2	133.114	6.76	2	4
	Sequence										# PSMs	# Proteins	# Protein Groups	Protein Group Accessions	Modifications	MH+ [Da]	A2: Area	B2: Area	C2: Area	D2: Area	E2: Area	F2: Area	G2: Area	H2: Area	phosphoRS Site Probabilities	A4	G4	IonScore A4	IonScore G4	Exp Value A4	Exp Value G4	B4	H4	IonScore B4	IonScore H4	Exp Value B4	Exp Value H4	C4	IonScore C4	Exp Value C4	D4	IonScore D4	Exp Value D4	E4	IonScore E4	Exp Value E4	F4	IonScore F4	Exp Value F4
	PATTAETLSLVSR										8	1	1	347832932	S9(Phospho)	1425.7	2.83739e+06	3.92632e+06	1.15566e+07	1.44797e+07	0	0	0	0	T(3): 0.0; T(4): 0.0; T(7): 0.0; S(9): 99.9; S(12): 0.0	High		48.13		0.000365312		High		70.27		2.47147e-06		High	65.25	7.74707e-06	High	52.51	0.000146153
	PATTAETLSLVSR										2	1	1	347832932		1345.73	0	1.21358e+06	0	0	0	0	0	0								High		82.86		9.26516e-08
	ASDLEVNELFK										1	1	1	347832932		1264.64	0	0	0	1.82851e+06	0	0	0	0																	High	64.36	6.32105e-06
347827344	similar to WD repeat protein [Botrytis cinerea T4]	347827344		Similar to WD repeat protein	G2XQD6	BofuT4_P068810.1	FQ790252;CCD43041	667	71.0185	6.04932	6.6	1	2	2	20	8.4691e+06	4.30111e+06	1.7598e+07	1.93134e+07	0	0	0	0	31.41	3.9	1	4	86.08	6.6	2	6	32.07	3.9	1	1	145.31	6.6	2	9		0				0
	Sequence										# PSMs	# Proteins	# Protein Groups	Protein Group Accessions	Modifications	MH+ [Da]	A2: Area	B2: Area	C2: Area	D2: Area	E2: Area	F2: Area	G2: Area	H2: Area	phosphoRS Site Probabilities	A4	G4	IonScore A4	IonScore G4	Exp Value A4	Exp Value G4	B4	H4	IonScore B4	IonScore H4	Exp Value B4	Exp Value H4	C4	IonScore C4	Exp Value C4	D4	IonScore D4	Exp Value D4	E4	IonScore E4	Exp Value E4	F4	IonScore F4	Exp Value F4
	DSSPGGGRISPTLAQQTMSYAPPLLR										15	1	1	347827344	T12(Phospho); M18(Oxidation)	2796.34	8.4691e+06	6.68294e+06	1.7598e+07	3.55644e+07	0	0	0	0	S(2): 0.0; S(3): 0.0; S(10): 1.3; T(12): 98.6; T(17): 0.0; S(19): 0.0; Y(20): 0.0	High		31.41		0.0375118		High		34.79		0.0172917		High	32.07	0.0318816	High	33.14	0.0247497
	SNLNNNENGDWLGVSGGR										3	1	1	347827344		1902.87	0	1.91929e+06	0	3.06243e+06	0	0	0	0								High		47.41		0.000638154					High	62.75	1.76785e-05
	DSSPGGGRISPTLAQQTMSYAPPLLR										2	1	1	347827344	T12(Phospho)	2780.35	0	0	0	2.16819e+07	0	0	0	0	S(2): 0.0; S(3): 0.0; S(10): 9.5; T(12): 90.5; T(17): 0.0; S(19): 0.0; Y(20): 0.0																High	31.25	0.0440938
347835761	hypothetical protein BofuT4_P090200.1 [Botrytis cinerea T4]	347835761		Uncharacterized protein	G2YEU0	BofuT4_P090200.1	FQ790325;CCD50333	370	41.9576	5.13525	6.49	2	1	2	7	6.64562e+06	5.78435e+06	1.17798e+07	2.27928e+07	0	0	0	0	44.97	2.43	1	2	56.4313	2.43	1	2	100.24	6.49	2	2	47.91	2.43	1	1
	Sequence										# PSMs	# Proteins	# Protein Groups	Protein Group Accessions	Modifications	MH+ [Da]	A2: Area	B2: Area	C2: Area	D2: Area	E2: Area	F2: Area	G2: Area	H2: Area	phosphoRS Site Probabilities	A4	G4	IonScore A4	IonScore G4	Exp Value A4	Exp Value G4	B4	H4	IonScore B4	IonScore H4	Exp Value B4	Exp Value H4	C4	IonScore C4	Exp Value C4	D4	IonScore D4	Exp Value D4	E4	IonScore E4	Exp Value E4	F4	IonScore F4	Exp Value F4
	RSASTDVLR										6	2	1	347835761	S4(Phospho)	1084.52	6.64562e+06	5.78435e+06	2.11786e+07	2.27928e+07	0	0	0	0	S(2): 0.0; S(4): 96.2; T(5): 3.8	High		33.68		0.00769245		High		37.93		0.00350315		High	51.19	0.00016233	High	47.91	0.000360832
	SGNEDSETTEEQLSR										1	3	2	347835761;472237196		1681.71	0	0	2.38087e+06	0	0	0	0	0														High	63.77	1.19002e-05
347828098	hypothetical protein BofuT4_P010430.1 [Botrytis cinerea T4]	347828098		Uncharacterized protein	G2XT81	BofuT4_P010430.1	FQ790265;CCD43795	2379	261.65	5.45264	6.26	4	10	10	34	4.01186e+06	7.2977e+06	2.47057e+07	2.23771e+07	0	0	0	0	72.2414	1.22	2	5	151.92	3.61	6	7	265.252	3.49	6	12	200.708	3.95	7	10						0
	Sequence										# PSMs	# Proteins	# Protein Groups	Protein Group Accessions	Modifications	MH+ [Da]	A2: Area	B2: Area	C2: Area	D2: Area	E2: Area	F2: Area	G2: Area	H2: Area	phosphoRS Site Probabilities	A4	G4	IonScore A4	IonScore G4	Exp Value A4	Exp Value G4	B4	H4	IonScore B4	IonScore H4	Exp Value B4	Exp Value H4	C4	IonScore C4	Exp Value C4	D4	IonScore D4	Exp Value D4	E4	IonScore E4	Exp Value E4	F4	IonScore F4	Exp Value F4
	SGSPSMHNLGSIR										9	3	1	347828098	S3(Phospho)	1422.62	4.1693e+06	3.93269e+06	2.53317e+07	2.91219e+07	0	0	0	0	S(1): 0.0; S(3): 99.4; S(5): 0.6; S(11): 0.0	High		39.18		0.00268739		High		31.18		0.0169563		High	32.25	0.0123302	High	32.96	0.0119122
	ALPNPTPSPTTPLAPR										5	3	1	347828098	T10(Phospho)	1709.86	3.85442e+06	8.79543e+06	0	2.30854e+07	0	0	0	0	T(6): 0.0; S(8): 5.7; T(10): 88.6; T(11): 5.7	High		32.34		0.0187578		High		38.09		0.00467268					High	48.28	0.000473271
	NTSIVGGGLGSSR										2	3	1	347828098	S3(Phospho)	1284.6	0	726748	0	2.19628e+06	0	0	0	0	T(2): 1.0; S(3): 99.0; S(11): 0.0; S(12): 0.0							High		46.24		0.000530035					High	45.13	0.000724289
	SDAPSPSPGLR										3	3	1	347828098	S5(Phospho)	1163.51	0	2.95832e+06	1.1797e+07	1.4924e+07	0	0	0	0	S(1): 0.0; S(5): 100.0; S(7): 0.0							High		32.65		0.0119243		High	27.06	0.0438839	High	32.19	0.0135284
	SPASPLSQDGYFQQGPGDAMSR										1	3	1	347828098	S4(Phospho); M20(Oxidation)	2391.99	0	2.22223e+06	0	0	0	0	0	0	S(1): 9.2; S(4): 90.8; S(7): 0.0; Y(11): 0.0; S(21): 0.0							High		29.1		0.0439206
	ARASPSLQEVR										3	3	1	347828098	S4(Phospho)	1293.63	0	9.16498e+06	3.51395e+07	0	0	0	0	0	S(4): 94.1; S(6): 5.9							High		28.02		0.0358907		High	32.02	0.0142569
	SGSPSMHNLGSIR										3	3	1	347828098	S1(Phospho); M6(Oxidation)	1438.62	0	0	1.25519e+07	1.62161e+07	0	0	0	0	S(1): 50.0; S(3): 50.0; S(5): 0.0; S(11): 0.0													High	49.78	0.000239321	High	33.06	0.011122
	SASVAGSLPSPSLQK										2	3	1	347828098	S10(Phospho)	1508.74	0	0	3.06415e+06	5.63364e+06	0	0	0	0	S(1): 0.0; S(3): 0.0; S(7): 0.9; S(10): 90.6; S(12): 8.5													High	45.3	0.000863229	High	35.23	0.00890751
	GHSLSQRPFQDSEQDTSSGESK										2	3	1	347828098	S3(Phospho)	2487.04	0	0	2.29943e+06	0	0	0	0	0	S(3): 98.6; S(5): 1.4; S(12): 0.0; T(16): 0.0; S(17): 0.0; S(18): 0.0; S(21): 0.0													High	40.56	0.00407427
	EAPATPPMMSR										3	3	1	347828098	T5(Phospho)	1267.52	0	0	1.36458e+07	11784668	0	0	0	0	T(5): 100.0; S(10): 0.0													High	30.68	0.0123985	High	27.88	0.0236248
	SPSKTPTLEAKPNIK										1	3	1	347828098	T5(Phospho)	1690.88	0	0	0	3.82291e+06	0	0	0	0	S(1): 0.0; S(3): 5.7; T(5): 94.3; T(7): 0.0																High	28.11	0.0353091
347831470	similar to RSC complex subunit (RSC8) [Botrytis cinerea T4]	347831470		Similar to RSC complex subunit (RSC8)	G2Y3C7	BofuT4_P003260.1	FQ790286;CCD47167	701	76.4417	5.13525	5.99	1	4	4	8	0	6.72566e+06	4.00605e+07	4.5113e+06	0	0	0	0		0			35.32	1.28	1	1	32.84	1.28	1	1	189.563	5.99	4	6										0
	Sequence										# PSMs	# Proteins	# Protein Groups	Protein Group Accessions	Modifications	MH+ [Da]	A2: Area	B2: Area	C2: Area	D2: Area	E2: Area	F2: Area	G2: Area	H2: Area	phosphoRS Site Probabilities	A4	G4	IonScore A4	IonScore G4	Exp Value A4	Exp Value G4	B4	H4	IonScore B4	IonScore H4	Exp Value B4	Exp Value H4	C4	IonScore C4	Exp Value C4	D4	IonScore D4	Exp Value D4	E4	IonScore E4	Exp Value E4	F4	IonScore F4	Exp Value F4
	IEKPQGSEK										3	1	1	347831470	S7(Phospho)	1095.51	0	6.72566e+06	4.00605e+07	1.00886e+07	0	0	0	0	S(7): 100.0							High		35.32		0.00445054		High	32.84	0.00787794	High	38.78	0.00200638
	TKASIEASAR										1	1	1	347831470	S4(Phospho)	1113.53	0	0	0	800750	0	0	0	0	T(1): 0.0; S(4): 100.0; S(8): 0.0																High	54.49	8.55293e-05
	EGVSDSMEIDDTESTK										2	1	1	347831470		1742.73	0	0	0	1.52561e+06	0	0	0	0																	High	52.79	0.00014334
	EGVSDSMEIDDTESTK										1	1	1	347831470	M7(Oxidation)	1758.72	0	0	0	2.4319e+06	0	0	0	0																	High	47.16	0.000465388
	VICDTPR										1	1	1	347831470	C3(Carbamidomethyl); T5(Phospho)	940.395	0	0	0	1.01335e+06	0	0	0	0	T(5): 100.0																High	25.26	0.0293384
347832194	similar to ctr copper transporter [Botrytis cinerea T4]	347832194		Similar to ctr copper transporter	G2Y5F1	BofuT4_P113950.1	FQ790288;CCD47891	193	21.2885	6.12549	5.7	1	2	2	10	11360272	1.01678e+07	5.97312e+07	4.39483e+07	0	0	0	0	76.3928	5.7	1	3	41.62	5.7	1	1	95.26	5.7	2	4	80.9298	5.7	2	2
	Sequence										# PSMs	# Proteins	# Protein Groups	Protein Group Accessions	Modifications	MH+ [Da]	A2: Area	B2: Area	C2: Area	D2: Area	E2: Area	F2: Area	G2: Area	H2: Area	phosphoRS Site Probabilities	A4	G4	IonScore A4	IonScore G4	Exp Value A4	Exp Value G4	B4	H4	IonScore B4	IonScore H4	Exp Value B4	Exp Value H4	C4	IonScore C4	Exp Value C4	D4	IonScore D4	Exp Value D4	E4	IonScore E4	Exp Value E4	F4	IonScore F4	Exp Value F4
	SERISIDSDSK										6	1	1	347832194	S5(Phospho)	1316.57	11360272	1.01678e+07	9.61689e+07	6.94473e+07	0	0	0	0	S(1): 0.0; S(5): 100.0; S(8): 0.0; S(10): 0.0	High		36.31		0.00501681		High		41.62		0.00147716		High	55.57	6.15677e-05	High	47.07	0.000420159
	ISIDSDSK										4	1	1	347832194	S5(Phospho)	944.398	0	0	2.32936e+07	1.84494e+07	0	0	0	0	S(2): 0.0; S(5): 50.0; S(7): 50.0													High	27.44	0.022087	High	47.67	0.000318918
347838542	similar to protein phosphatase type 1 complex subunit Hex2/Reg1 [Botrytis cinerea T4]	347838542		Similar to protein phosphatase type 1 complex subunit Hex2/Reg1	G2YNB6	BofuT4_P121330.1	FQ790346;CCD53114	570	63.0344	5.36377	5.44	3	3	3	6	1.69896e+06	2.29418e+06	1.06821e+07	0	0	0	0	0	37.7587	2.81	2	2	73.6106	5.44	3	3	41.28	1.23	1	1		0
	Sequence										# PSMs	# Proteins	# Protein Groups	Protein Group Accessions	Modifications	MH+ [Da]	A2: Area	B2: Area	C2: Area	D2: Area	E2: Area	F2: Area	G2: Area	H2: Area	phosphoRS Site Probabilities	A4	G4	IonScore A4	IonScore G4	Exp Value A4	Exp Value G4	B4	H4	IonScore B4	IonScore H4	Exp Value B4	Exp Value H4	C4	IonScore C4	Exp Value C4	D4	IonScore D4	Exp Value D4	E4	IonScore E4	Exp Value E4	F4	IonScore F4	Exp Value F4
	SNSFLQK										3	3	1	347838542	S3(Phospho)	903.397	1.87277e+06	2.56319e+06	1.06821e+07	0	0	0	0	0	S(1): 0.0; S(3): 100.0	High		26.77		0.0357642		High		31.88		0.0106052		High	41.28	0.00126604
	SLSSSSLLK										2	3	1	347838542	S3(Phospho)	1001.49	1.52515e+06	3105459	0	0	0	0	0	0	S(1): 0.0; S(3): 3.4; S(4): 46.6; S(5): 3.4; S(6): 46.6	High		26.03		0.0341759		High		26.66		0.0327977
	SSVTSSGLITPGTEK										1	2	1	347838542	T10(Phospho)	1543.73	0	1.21388e+06	0	0	0	0	0	0	S(1): 0.0; S(2): 0.0; T(4): 0.0; S(5): 0.0; S(6): 0.0; T(10): 90.0; T(13): 10.0							High		43.34		0.00133704
154323730	hypothetical protein BC1G_00264 [Botrytis cinerea B05.10]	347830038	0	similar to ferric-chelate reductase [Botrytis cinerea T4]	G2XZ48	BofuT4_P047530.1	FQ790278;CCD45735	498	55.7119	7.02002	5.42	3	4	4	24	3.58234e+06	0	1.0052e+08	3.41196e+07	0	0	0	0	83.0714	4.22	2	3	147.71	2.61	1	5	241.571	5.42	4	11	158.865	5.42	3	5
	Sequence										# PSMs	# Proteins	# Protein Groups	Protein Group Accessions	Modifications	MH+ [Da]	A2: Area	B2: Area	C2: Area	D2: Area	E2: Area	F2: Area	G2: Area	H2: Area	phosphoRS Site Probabilities	A4	G4	IonScore A4	IonScore G4	Exp Value A4	Exp Value G4	B4	H4	IonScore B4	IonScore H4	Exp Value B4	Exp Value H4	C4	IonScore C4	Exp Value C4	D4	IonScore D4	Exp Value D4	E4	IonScore E4	Exp Value E4	F4	IonScore F4	Exp Value F4
	NSDASDEPKDEVR										13	3	1	154323730	S5(Phospho)	1541.61	1.02382e+06	0	7.35055e+07	5.53521e+07	0	0	0	0	S(2): 0.0; S(5): 100.0	High		38.22		0.00268929		High		50.6		0.000168531		High	64.51	6.05335e-06	High	82.55	8.92226e-08
	SDLSLTEK										3	3	1	154323730	S4(Phospho)	972.429	6.14086e+06	0	2.61974e+07	3.91074e+07	0	0	0	0	S(1): 0.0; S(4): 50.0; T(6): 50.0	High		36.99		0.00355975								High	35.37	0.00516916	High	37.78	0.0029677
	HAGASRNSDASDEPKDEVR										7	3	1	154323730	S8(Phospho); S11(Phospho)	2200.87	0	0	2.01857e+08	7.89925e+06	0	0	0	0	S(5): 0.2; S(8): 99.9; S(11): 100.0													High	35.83	0.00658265	High	31.47	0.0179639
	HAGASRNSDASDEPK										1	3	1	154323730	S8(Phospho); S11(Phospho)	1701.63	0	0	0	0	0	0	0	0	S(5): 2.5; S(8): 97.8; S(11): 99.6													High	27.14	0.0214448
472237788	hypothetical protein BcDW1_8687 [Botrytis cinerea BcDW1]	347839579	0	hypothetical protein BofuT4_P128510.1 [Botrytis cinerea T4]	G2YRA3	BofuT4_P128510.1	FQ790350;CCD54151	230	24.3266	9.17334	5.22	1	1	1	4	0	0	4.85121e+06	5.62176e+06	0	0	0	0	33.78	5.22	1	1					28.97	5.22	1	2	35.43	5.22	1	1
	Sequence										# PSMs	# Proteins	# Protein Groups	Protein Group Accessions	Modifications	MH+ [Da]	A2: Area	B2: Area	C2: Area	D2: Area	E2: Area	F2: Area	G2: Area	H2: Area	phosphoRS Site Probabilities	A4	G4	IonScore A4	IonScore G4	Exp Value A4	Exp Value G4	B4	H4	IonScore B4	IonScore H4	Exp Value B4	Exp Value H4	C4	IonScore C4	Exp Value C4	D4	IonScore D4	Exp Value D4	E4	IonScore E4	Exp Value E4	F4	IonScore F4	Exp Value F4
	AGPSPSPSPEPK										4	1	1	472237788	S6(Phospho)	1230.54	0	0	4.85121e+06	5.62176e+06	0	0	0	0	S(4): 0.1; S(6): 99.9; S(8): 0.1	High		33.78		0.00917158								High	28.97	0.0277616	High	35.43	0.00501231
347837057	hypothetical protein BofuT4P10000048001 [Botrytis cinerea T4]	347837057		Uncharacterized protein	G2YIU2	BofuT4P10000048001	FQ790337;CCD51629	586	64.9031	6.15088	5.12	1	3	3	9	2249484	3.17821e+06	6.02378e+06	1.05645e+07	0	0	0	0	30.17	2.05	1	1	53.0007	4.95	2	2	52.5325	5.12	2	2	93.1948	4.95	2	4
	Sequence										# PSMs	# Proteins	# Protein Groups	Protein Group Accessions	Modifications	MH+ [Da]	A2: Area	B2: Area	C2: Area	D2: Area	E2: Area	F2: Area	G2: Area	H2: Area	phosphoRS Site Probabilities	A4	G4	IonScore A4	IonScore G4	Exp Value A4	Exp Value G4	B4	H4	IonScore B4	IonScore H4	Exp Value B4	Exp Value H4	C4	IonScore C4	Exp Value C4	D4	IonScore D4	Exp Value D4	E4	IonScore E4	Exp Value E4	F4	IonScore F4	Exp Value F4
	TRLPTGSISPEK										4	1	1	347837057	S9(Phospho)	1365.68	2249484	3.49288e+06	1.00056e+07	1.15362e+07	0	0	0	0	T(1): 0.0; T(5): 0.2; S(7): 1.4; S(9): 98.4	High		30.17		0.0222132		High		32.06		0.0153708		High	28.34	0.0359059	High	31.68	0.0152821
	RSPSPGPYPSGNDDFGK										4	1	1	347837057	S4(Phospho)	1857.78	0	2.86354e+06	0	9.59289e+06	0	0	0	0	S(2): 0.0; S(4): 100.0; Y(8): 0.0; S(10): 0.0							High		34.57		0.0111899					High	40.95	0.00256325
	KRSPSPGPYPSGNDDFGK										1	1	1	347837057	S5(Phospho)	1985.87	0	0	2.04199e+06	0	0	0	0	0	S(3): 0.0; S(5): 100.0; Y(9): 0.0; S(11): 0.0													High	38.26	0.00510536
507414574	similar to protein kinase [Botrytis cinerea T4]	507414574		Similar to protein kinase	G2YK18	BofuT4P108000004001	FQ790339;CCD35047	566	62.97	8.29443	5.12	1	2	2	9	7.55539e+06	0	1.1918e+07	1.14345e+07	0	0	0	0	56.65	3	1	2		0			47.0425	5.12	2	2	126.445	5.12	2	5						0
	Sequence										# PSMs	# Proteins	# Protein Groups	Protein Group Accessions	Modifications	MH+ [Da]	A2: Area	B2: Area	C2: Area	D2: Area	E2: Area	F2: Area	G2: Area	H2: Area	phosphoRS Site Probabilities	A4	G4	IonScore A4	IonScore G4	Exp Value A4	Exp Value G4	B4	H4	IonScore B4	IonScore H4	Exp Value B4	Exp Value H4	C4	IonScore C4	Exp Value C4	D4	IonScore D4	Exp Value D4	E4	IonScore E4	Exp Value E4	F4	IonScore F4	Exp Value F4
	RPFEGSTQTTLAAQITK										7	1	1	507414574	T9(Phospho)	1928.95	7.55539e+06	0	2.31128e+07	2.20745e+07	0	0	0	0	S(6): 0.0; T(7): 0.0; T(9): 95.5; T(10): 4.5; T(16): 0.0	High		40.75		0.00321834								High	33.58	0.0169931	High	63.65	1.66351e-05
	SVPHSHSPSTTK										2	1	1	507414574	S7(Phospho)	1344.59	0	0	723255	794522	0	0	0	0	S(1): 0.0; S(5): 0.6; S(7): 99.4; S(9): 0.0; T(10): 0.0; T(11): 0.0													High	26.53	0.0473565	High	34.29	0.00752231
154297074	predicted protein [Botrytis cinerea B05.10]	347840420	6e-152	hypothetical protein BofuT4_P162810.1 [Botrytis cinerea T4]	G2YT88	BofuT4_P162810.1	FQ790352;CCD54992	216	24.7333	5.57959	5.09	1	1	1	5	978997	0	8.37711e+06	1.05492e+07	0	0	0	0	29.58	5.09	1	1					42.21	5.09	1	2	44.4598	5.09	1	2
	Sequence										# PSMs	# Proteins	# Protein Groups	Protein Group Accessions	Modifications	MH+ [Da]	A2: Area	B2: Area	C2: Area	D2: Area	E2: Area	F2: Area	G2: Area	H2: Area	phosphoRS Site Probabilities	A4	G4	IonScore A4	IonScore G4	Exp Value A4	Exp Value G4	B4	H4	IonScore B4	IonScore H4	Exp Value B4	Exp Value H4	C4	IonScore C4	Exp Value C4	D4	IonScore D4	Exp Value D4	E4	IonScore E4	Exp Value E4	F4	IonScore F4	Exp Value F4
	RSTNPEEQVPR										5	1	1	154297074	T3(Phospho)	1392.63	978997	0	8.37711e+06	1.05492e+07	0	0	0	0	S(2): 0.4; T(3): 99.6	High		29.58		0.0314489								High	27.77	0.0443675	High	29.8	0.0291102
154303375	predicted protein [Botrytis cinerea B05.10]	472241529	0	hypothetical protein BcDW1_5171 [Botrytis cinerea BcDW1]	M7UR93	BcDW1_5171	KB707864;EMR86247	334	37.0628	9.18799	5.09	2	1	1	4	694358	2.3149e+06	7.61126e+06	0	0	0	0	0	49.32	5.09	1	2	29.84	5.09	1	1	44.33	5.09	1	1														0
	Sequence										# PSMs	# Proteins	# Protein Groups	Protein Group Accessions	Modifications	MH+ [Da]	A2: Area	B2: Area	C2: Area	D2: Area	E2: Area	F2: Area	G2: Area	H2: Area	phosphoRS Site Probabilities	A4	G4	IonScore A4	IonScore G4	Exp Value A4	Exp Value G4	B4	H4	IonScore B4	IonScore H4	Exp Value B4	Exp Value H4	C4	IonScore C4	Exp Value C4	D4	IonScore D4	Exp Value D4	E4	IonScore E4	Exp Value E4	F4	IonScore F4	Exp Value F4
	AKPPSPLPTPDLVPESK										4	2	1	154303375	S5(Phospho)	1852.94	694358	2.3149e+06	7.61126e+06	0	0	0	0	0	S(5): 100.0; T(9): 0.0; S(16): 0.0	High		33.35		0.0151199		High		29.84		0.0330972		High	44.33	0.00117888
472244615	putative e3 ubiquitin-protein ligase hula protein [Botrytis cinerea BcDW1]	347836565	0	hypothetical protein BofuT4_P084990.1 [Botrytis cinerea T4]	G2YHF0	BofuT4_P084990.1	FQ790336;CCD51137	649	69.8917	5.84619	4.93	2	1	1	15	2.82693e+06	2.70755e+06	1.00504e+07	1.03974e+07	0	0	0	0	40.37	4.93	1	3	45.43	4.93	1	2	79.33	4.93	1	6	84.95	4.93	1	4
	Sequence										# PSMs	# Proteins	# Protein Groups	Protein Group Accessions	Modifications	MH+ [Da]	A2: Area	B2: Area	C2: Area	D2: Area	E2: Area	F2: Area	G2: Area	H2: Area	phosphoRS Site Probabilities	A4	G4	IonScore A4	IonScore G4	Exp Value A4	Exp Value G4	B4	H4	IonScore B4	IonScore H4	Exp Value B4	Exp Value H4	C4	IonScore C4	Exp Value C4	D4	IonScore D4	Exp Value D4	E4	IonScore E4	Exp Value E4	F4	IonScore F4	Exp Value F4
	RSSSPNAPIPILTNTSATTPSTTTTAATQEVK										15	2	1	472244615	S2(Phospho)	3323.63	2.82693e+06	2.70755e+06	1.00504e+07	1.03974e+07	0	0	0	0	S(2): 97.8; S(3): 1.1; S(4): 1.1; T(13): 0.0; T(15): 0.0; S(16): 0.0; T(18): 0.0; T(19): 0.0; S(21): 0.0; T(22): 0.0; T(23): 0.0; T(24): 0.0; T(25): 0.0; T(28): 0.0	High		40.37		0.00498655		High		45.43		0.00146073		High	62.03	3.40565e-05	High	49.77	0.000564624
472241354	putative delta fatty acid desaturase protein [Botrytis cinerea BcDW1]	472241354		Putative delta fatty acid desaturase protein	M7UQN6	BcDW1_5302	KB707874;EMR86082	475	53.0359	8.80713	4.84	1	1	1	16	2.48081e+06	0	5.46355e+06	1.06484e+07	0	0	0	0	42.45	4.84	1	5					252.92	4.84	1	5	142.35	4.84	1	6
	Sequence										# PSMs	# Proteins	# Protein Groups	Protein Group Accessions	Modifications	MH+ [Da]	A2: Area	B2: Area	C2: Area	D2: Area	E2: Area	F2: Area	G2: Area	H2: Area	phosphoRS Site Probabilities	A4	G4	IonScore A4	IonScore G4	Exp Value A4	Exp Value G4	B4	H4	IonScore B4	IonScore H4	Exp Value B4	Exp Value H4	C4	IonScore C4	Exp Value C4	D4	IonScore D4	Exp Value D4	E4	IonScore E4	Exp Value E4	F4	IonScore F4	Exp Value F4
	TVTSSTAESAPSTAAGSPNDTPR										16	1	1	472241354	S17(Phospho)	2285	2.48081e+06	0	5.46355e+06	1.06484e+07	0	0	0	0	T(1): 0.0; T(3): 0.0; S(4): 0.0; S(5): 0.0; T(6): 0.0; S(9): 0.0; S(12): 0.0; T(13): 0.0; S(17): 100.0; T(21): 0.0	High		42.45		0.00243753								High	96.54	9.63806e-09	High	81.5	3.01585e-07
347837797	similar to protein kinase [Botrytis cinerea T4]	347837797		Similar to protein kinase	G2YL71	BofuT4_P078840.1	FQ790342;CCD52369	902	99.0435	8.92432	4.77	1	2	2	14	3.70998e+06	0	8.30589e+06	0	0	0	0	0	96.02	2.11	1	7	77.2707	2.11	1	4	47.42	4.77	2	3		0				0
	Sequence										# PSMs	# Proteins	# Protein Groups	Protein Group Accessions	Modifications	MH+ [Da]	A2: Area	B2: Area	C2: Area	D2: Area	E2: Area	F2: Area	G2: Area	H2: Area	phosphoRS Site Probabilities	A4	G4	IonScore A4	IonScore G4	Exp Value A4	Exp Value G4	B4	H4	IonScore B4	IonScore H4	Exp Value B4	Exp Value H4	C4	IonScore C4	Exp Value C4	D4	IonScore D4	Exp Value D4	E4	IonScore E4	Exp Value E4	F4	IonScore F4	Exp Value F4
	ASSFVGTAEYVSPELLTDK										13	1	1	347837797	S2(Phospho)	2093.97	3.70998e+06	0	9.90241e+06	0	0	0	0	0	S(2): 50.0; S(3): 50.0; T(7): 0.0; Y(10): 0.0; S(12): 0.0; T(17): 0.0	High		38.05		0.00712088		High		51.93		0.000288544		High	29.75	0.0477194
	RGSPTDPSSNSTSTPDFPQTSDPK										1	1	1	347837797	S11(Phospho)	2586.1	0	0	6.70938e+06	0	0	0	0	0	S(3): 92.6; T(5): 7.3; S(8): 0.1; S(9): 0.1; S(11): 0.0; T(12): 0.0; S(13): 0.0; T(14): 0.0; T(20): 0.0; S(21): 0.0													High	30.67	0.0423805
154291267	hypothetical protein BC1G_15123 [Botrytis cinerea B05.10]	347828336	0	Uncharacterized protein	G2XU63	BofuT4_P060810.1	FQ790268;CCD44033	851	95.5563	6.26514	4.7	3	4	4	11	1.54854e+06	4.26446e+06	6.65862e+06	7.39815e+06	0	0	0	0	83.7986	3.06	3	4	33.65	0.94	1	1	66.8927	3.64	3	3	75.2429	3.06	3	3
	Sequence										# PSMs	# Proteins	# Protein Groups	Protein Group Accessions	Modifications	MH+ [Da]	A2: Area	B2: Area	C2: Area	D2: Area	E2: Area	F2: Area	G2: Area	H2: Area	phosphoRS Site Probabilities	A4	G4	IonScore A4	IonScore G4	Exp Value A4	Exp Value G4	B4	H4	IonScore B4	IonScore H4	Exp Value B4	Exp Value H4	C4	IonScore C4	Exp Value C4	D4	IonScore D4	Exp Value D4	E4	IonScore E4	Exp Value E4	F4	IonScore F4	Exp Value F4
	IALSPTPAK										3	3	1	154291267	S4(Phospho)	977.507	578324	0	0	5.90716e+06	0	0	0	0	S(4): 99.8; T(6): 0.2	High		41.32		0.00160125											High	39.34	0.00252615
	IALSPTPAR										3	3	1	154291267	S4(Phospho)	1005.51	1.22018e+06	0	6.93157e+06	8.86509e+06	0	0	0	0	S(4): 100.0; T(6): 0.0	High		28.72		0.0217528								High	31.39	0.0118718	High	38.48	0.00232016
	RSLSLAER										4	3	1	154291267	S4(Phospho)	1011.5	2.84713e+06	4.26446e+06	9.72052e+06	7.4222e+06	0	0	0	0	S(2): 0.0; S(4): 100.0	High		28.57		0.0277991		High		33.65		0.0089756		High	36.83	0.00431582	High	26.25	0.0493246
	RHTMISQPTPSSSK										1	1	1	154291267	T3(Phospho)	1636.75	0	0	3.32379e+06	0	0	0	0	0	T(3): 100.0; S(6): 0.0; T(9): 0.0; S(11): 0.0; S(12): 0.0; S(13): 0.0													High	26.89	0.0661002
347838640	similar to transcription initiation factor iif [Botrytis cinerea T4]	347838640		Similar to transcription initiation factor iif	G2YNL4	BofuT4_P122310.1	FQ790346;CCD53212	364	41.3506	5.12256	4.67	1	1	1	12	1.67991e+07	5.65713e+06	3.79498e+07	4.26847e+07	0	0	0	0	66.42	4.67	1	2	80.11	4.67	1	3	91.14	4.67	1	3	39.54	4.67	1	1									82.88	4.67
	Sequence										# PSMs	# Proteins	# Protein Groups	Protein Group Accessions	Modifications	MH+ [Da]	A2: Area	B2: Area	C2: Area	D2: Area	E2: Area	F2: Area	G2: Area	H2: Area	phosphoRS Site Probabilities	A4	G4	IonScore A4	IonScore G4	Exp Value A4	Exp Value G4	B4	H4	IonScore B4	IonScore H4	Exp Value B4	Exp Value H4	C4	IonScore C4	Exp Value C4	D4	IonScore D4	Exp Value D4	E4	IonScore E4	Exp Value E4	F4	IonScore F4	Exp Value F4
	ADAVIKPDPEAAVASPR										12	1	1	347838640	N-Term(Acetyl); S15(Phospho)	1828.88	1.67991e+07	5.65713e+06	3.79498e+07	4.26847e+07	0	0	0	0	S(15): 100.0	High	High	46.78	39.79	0.000665364	0.00326932	High		43.87		0.00133111		High	46.53	0.000692561	High	39.54	0.00355754
347828013	hypothetical protein BofuT4_P063420.1 [Botrytis cinerea T4]	347828013		Uncharacterized protein	G2XSZ6	BofuT4_P063420.1	FQ790264;CCD43710	631	69.3116	5.32568	4.6	2	3	3	5	0	5.01062e+06	9.1095e+06	1.70266e+07	0	0	0	0		0			29.44	2.06	1	1	59.79	4.6	3	3	45.92	2.06	1	1
	Sequence										# PSMs	# Proteins	# Protein Groups	Protein Group Accessions	Modifications	MH+ [Da]	A2: Area	B2: Area	C2: Area	D2: Area	E2: Area	F2: Area	G2: Area	H2: Area	phosphoRS Site Probabilities	A4	G4	IonScore A4	IonScore G4	Exp Value A4	Exp Value G4	B4	H4	IonScore B4	IonScore H4	Exp Value B4	Exp Value H4	C4	IonScore C4	Exp Value C4	D4	IonScore D4	Exp Value D4	E4	IonScore E4	Exp Value E4	F4	IonScore F4	Exp Value F4
	TPQPASPDISASR										3	2	1	347828013	S12(Phospho)	1406.63	0	5.01062e+06	1.44296e+07	1.70266e+07	0	0	0	0	T(1): 0.0; S(6): 0.0; S(10): 5.9; S(12): 94.1							High		29.44		0.0257104		High	31.49	0.0167815	High	45.92	0.00057952
	SRETDSLLDSPSSAR										1	1	1	347828013	S6(Phospho)	1700.75	0	0	0	0	0	0	0	0	S(1): 8.0; T(4): 8.0; S(6): 84.1; S(10): 0.0; S(12): 0.0; S(13): 0.0													High	27.38	0.0499985
	TPQPASPDISASRR										1	2	1	347828013	S12(Phospho)	1562.73	0	0	3.78944e+06	0	0	0	0	0	T(1): 0.0; S(6): 0.0; S(10): 7.5; S(12): 92.5													High	26.92	0.0562963
347830900	hypothetical protein BofuT4_P042080.1 [Botrytis cinerea T4]	347830900		Uncharacterized protein	G2Y1Q7	BofuT4_P042080.1	FQ790282;CCD46597	560	60.732	5.8208	4.46	2	3	3	5	1.20645e+06	1662490	2.43315e+06	4.01525e+06	0	0	0	0	49.97	2.14	1	1	65.03	2.14	1	1	56.43	2.32	1	1	54.3083	4.11	2	2
	Sequence										# PSMs	# Proteins	# Protein Groups	Protein Group Accessions	Modifications	MH+ [Da]	A2: Area	B2: Area	C2: Area	D2: Area	E2: Area	F2: Area	G2: Area	H2: Area	phosphoRS Site Probabilities	A4	G4	IonScore A4	IonScore G4	Exp Value A4	Exp Value G4	B4	H4	IonScore B4	IonScore H4	Exp Value B4	Exp Value H4	C4	IonScore C4	Exp Value C4	D4	IonScore D4	Exp Value D4	E4	IonScore E4	Exp Value E4	F4	IonScore F4	Exp Value F4
	LSQYSNYSAPSR										3	1	1	347830900	S8(Phospho)	1452.62	1.20645e+06	1662490	0	7.40032e+06	0	0	0	0	S(2): 0.0; Y(4): 0.0; S(5): 0.0; Y(7): 0.4; S(8): 99.6; S(11): 0.0	High		49.97		0.000169165		High		65.03		5.32316e-06					High	37.92	0.00280898
	HKSSVGEYGAHSR										1	2	1	347830900	S4(Phospho)	1494.65	0	0	2.43315e+06	0	0	0	0	0	S(3): 50.0; S(4): 50.0; Y(8): 0.0; S(12): 0.0													High	56.43	4.55019e-05
	SSVGEYGAHSR										1	2	1	347830900	S2(Phospho)	1229.49	0	0	0	630183	0	0	0	0	S(1): 50.0; S(2): 50.0; Y(6): 0.0; S(10): 0.0																High	30.79	0.0109212
347833057	hypothetical protein BofuT4_P033960.1 [Botrytis cinerea T4]	347833057		Uncharacterized protein	G2Y826	BofuT4_P033960.1	FQ790296;CCD48754	295	34.7997	9.45166	4.41	2	1	1	6	2.49411e+07	4.24961e+07	1.56184e+08	3.72535e+07	0	0	0	0	27.31	4.41	1	1	51.8907	4.41	1	2	49.85	4.41	1	2	37.97	4.41	1	1
	Sequence										# PSMs	# Proteins	# Protein Groups	Protein Group Accessions	Modifications	MH+ [Da]	A2: Area	B2: Area	C2: Area	D2: Area	E2: Area	F2: Area	G2: Area	H2: Area	phosphoRS Site Probabilities	A4	G4	IonScore A4	IonScore G4	Exp Value A4	Exp Value G4	B4	H4	IonScore B4	IonScore H4	Exp Value B4	Exp Value H4	C4	IonScore C4	Exp Value C4	D4	IonScore D4	Exp Value D4	E4	IonScore E4	Exp Value E4	F4	IonScore F4	Exp Value F4
	VGGFNRPLSPSRD										6	2	1	347833057	S9(Phospho)	1481.69	2.49411e+07	4.24961e+07	1.56184e+08	3.72535e+07	0	0	0	0	S(9): 100.0; S(11): 0.0	High		27.31		0.0547123		High		35.02		0.00904978		High	36.51	0.00654437	High	37.97	0.00428494
347835800	hypothetical protein BofuT4P143000030001 [Botrytis cinerea T4]	347835800		Uncharacterized protein	G2YEX9	BofuT4P143000030001	FQ790325;CCD50372	394	40.9829	8.39697	4.31	1	1	1	4	222115	0	1.74779e+06	609758	0	0	0	0	34.05	4.31	1	1					88.91	4.31	1	2	75.35	4.31	1	1
	Sequence										# PSMs	# Proteins	# Protein Groups	Protein Group Accessions	Modifications	MH+ [Da]	A2: Area	B2: Area	C2: Area	D2: Area	E2: Area	F2: Area	G2: Area	H2: Area	phosphoRS Site Probabilities	A4	G4	IonScore A4	IonScore G4	Exp Value A4	Exp Value G4	B4	H4	IonScore B4	IonScore H4	Exp Value B4	Exp Value H4	C4	IonScore C4	Exp Value C4	D4	IonScore D4	Exp Value D4	E4	IonScore E4	Exp Value E4	F4	IonScore F4	Exp Value F4
	HGSTAGGAAMGGAAAAR										3	1	1	347835800	T4(Phospho); M10(Oxidation)	1509.62	222115	0	324117	609758	0	0	0	0	S(3): 0.6; T(4): 99.4	High		34.05		0.0074381								High	24.85	0.0646498	High	75.35	5.95155e-07
	HGSTAGGAAMGGAAAAR										1	1	1	347835800	S3(Phospho)	1493.63	0	0	1.74779e+06	0	0	0	0	0	S(3): 94.7; T(4): 5.3													High	77.06	4.11288e-07
347835605	similar to 5-amino-6-(5-phosphoribosylamino)uracil reductase [Botrytis cinerea T4]	347835605		Similar to 5-amino-6-(5-phosphoribosylamino)uracil reductase	G2YEH9	BofuT4P14000009001	FQ790323;CCD50177	281	30.4949	6.41748	4.27	1	1	1	5	866003	1.19501e+06	0	1.58389e+06	0	0	0	0	31.64	4.27	1	1	27.48	4.27	1	1	25.71	4.27	1	1	60.38	4.27	1	2
	Sequence										# PSMs	# Proteins	# Protein Groups	Protein Group Accessions	Modifications	MH+ [Da]	A2: Area	B2: Area	C2: Area	D2: Area	E2: Area	F2: Area	G2: Area	H2: Area	phosphoRS Site Probabilities	A4	G4	IonScore A4	IonScore G4	Exp Value A4	Exp Value G4	B4	H4	IonScore B4	IonScore H4	Exp Value B4	Exp Value H4	C4	IonScore C4	Exp Value C4	D4	IonScore D4	Exp Value D4	E4	IonScore E4	Exp Value E4	F4	IonScore F4	Exp Value F4
	VTDLLRESPVTL										5	1	1	347835605	S8(Phospho)	1422.73	866003	1.19501e+06	0	1.58389e+06	0	0	0	0	T(2): 0.0; S(8): 100.0; T(11): 0.0	High		31.64		0.0174114		High		27.48		0.0419825		High	25.71	0.0678049	High	46.12	0.000603527
472245996	putative phytanoyl- dioxygenase family protein [Botrytis cinerea BcDW1]	472245996		Putative phytanoyl-dioxygenase family protein	M7V2V8	BcDW1_786	KB707697;EMR90547	313	34.5823	5.88428	4.15	1	1	1	15	2.20142e+06	8.27814e+06	1.37136e+07	2.57333e+07	0	0	0	0	69.65	4.15	1	2	71.43	4.15	1	2	144.71	4.15	1	6	154.82	4.15	1	5		0				0				0
	Sequence										# PSMs	# Proteins	# Protein Groups	Protein Group Accessions	Modifications	MH+ [Da]	A2: Area	B2: Area	C2: Area	D2: Area	E2: Area	F2: Area	G2: Area	H2: Area	phosphoRS Site Probabilities	A4	G4	IonScore A4	IonScore G4	Exp Value A4	Exp Value G4	B4	H4	IonScore B4	IonScore H4	Exp Value B4	Exp Value H4	C4	IonScore C4	Exp Value C4	D4	IonScore D4	Exp Value D4	E4	IonScore E4	Exp Value E4	F4	IonScore F4	Exp Value F4
	SPSRTSPPPAASK										15	1	1	472245996	S6(Phospho)	1362.64	2.20142e+06	8.27814e+06	1.37136e+07	2.57333e+07	0	0	0	0	S(1): 5.4; S(3): 0.4; T(5): 5.4; S(6): 88.8; S(12): 0.0	High		53.98		9.59867e-05		High		57.78		3.97638e-05		High	55.24	7.13655e-05	High	51.05	0.000202198
154302280	hypothetical protein BC1G_09924 [Botrytis cinerea B05.10]	347829000	0	Uncharacterized protein	G2XW27	BofuT4_P055980.1	FQ790271;CCD44697	633	70.0766	6.15088	4.11	3	2	2	7	1.43267e+06	1.81834e+06	9.95787e+06	1.52127e+07	0	0	0	0	56.6	4.11	2	2	70.07	4.11	2	3	28.37	1.58	1	1	43.09	2.53	1	1										0
	Sequence										# PSMs	# Proteins	# Protein Groups	Protein Group Accessions	Modifications	MH+ [Da]	A2: Area	B2: Area	C2: Area	D2: Area	E2: Area	F2: Area	G2: Area	H2: Area	phosphoRS Site Probabilities	A4	G4	IonScore A4	IonScore G4	Exp Value A4	Exp Value G4	B4	H4	IonScore B4	IonScore H4	Exp Value B4	Exp Value H4	C4	IonScore C4	Exp Value C4	D4	IonScore D4	Exp Value D4	E4	IonScore E4	Exp Value E4	F4	IonScore F4	Exp Value F4
	HSSPVPSQIK										3	3	1	154302280	S3(Phospho)	1159.55	1.40383e+06	1.67396e+06	9.95787e+06	0	0	0	0	0	S(2): 0.3; S(3): 99.7; S(7): 0.0	High		38.19		0.0026245		High		25.96		0.0434775		High	28.37	0.0251794
	ALPSSSQGSPGPSAPK										4	3	1	154302280	S9(Phospho)	1547.71	1.46151e+06	1.96271e+06	0	1.52127e+07	0	0	0	0	S(4): 0.0; S(5): 0.1; S(6): 1.0; S(9): 98.8; S(13): 0.0	High		31.41		0.0235984		High		38.95		0.00420256					High	43.09	0.00146291
347835310	similar to AP-1 complex subunit mu [Botrytis cinerea T4]	347835310		Similar to AP-1 complex subunit mu	G2YDN4	BofuT4_P095900.1	FQ790321;CCD49882	446	50.438	6.66846	4.04	1	1	1	8	3.29094e+06	1.94547e+06	2.26278e+07	1.14955e+07	0	0	0	0	90.18	4.04	1	2	26.95	4.04	1	1	78.29	4.04	1	3	70.46	4.04	1	2
	Sequence										# PSMs	# Proteins	# Protein Groups	Protein Group Accessions	Modifications	MH+ [Da]	A2: Area	B2: Area	C2: Area	D2: Area	E2: Area	F2: Area	G2: Area	H2: Area	phosphoRS Site Probabilities	A4	G4	IonScore A4	IonScore G4	Exp Value A4	Exp Value G4	B4	H4	IonScore B4	IonScore H4	Exp Value B4	Exp Value H4	C4	IonScore C4	Exp Value C4	D4	IonScore D4	Exp Value D4	E4	IonScore E4	Exp Value E4	F4	IonScore F4	Exp Value F4
	LEIQARPPIAVTNAVSWR										8	1	1	347835310	T12(Phospho)	2101.1	3.29094e+06	1.94547e+06	2.26278e+07	1.14955e+07	0	0	0	0	T(12): 100.0; S(16): 0.0	High		53.3		0.000115063		High		26.95		0.0444041		High	48.15	0.000341433	High	41.75	0.00162073
154302865	hypothetical protein BC1G_09176 [Botrytis cinerea B05.10]	347832247	0	Uncharacterized protein	G2Y5K4	BofuT4_P112540.1	FQ790289;CCD47944	600	64.8576	8.90967	4	3	2	2	5	1.23065e+06	0	4.1925e+06	5.39139e+06	0	0	0	0	29.03	2.17	1	1					66.84	4	2	2	73.8098	4	2	2
	Sequence										# PSMs	# Proteins	# Protein Groups	Protein Group Accessions	Modifications	MH+ [Da]	A2: Area	B2: Area	C2: Area	D2: Area	E2: Area	F2: Area	G2: Area	H2: Area	phosphoRS Site Probabilities	A4	G4	IonScore A4	IonScore G4	Exp Value A4	Exp Value G4	B4	H4	IonScore B4	IonScore H4	Exp Value B4	Exp Value H4	C4	IonScore C4	Exp Value C4	D4	IonScore D4	Exp Value D4	E4	IonScore E4	Exp Value E4	F4	IonScore F4	Exp Value F4
	AREPSILGQQTTR										3	3	1	154302865	S5(Phospho)	1536.75	1.23065e+06	0	5.20853e+06	7.50976e+06	0	0	0	0	S(5): 100.0; T(11): 0.0; T(12): 0.0	High		29.03		0.0341321								High	39.38	0.0031893	High	45.75	0.000726378
	AREPSILGTAR										2	3	1	154302865	S5(Phospho)	1250.62	0	0	3.17647e+06	3.27303e+06	0	0	0	0	S(5): 100.0; T(9): 0.0													High	40.46	0.0017945	High	42.37	0.00115596
154321295	hypothetical protein BC1G_01522 [Botrytis cinerea B05.10]	347830902	0	Uncharacterized protein	G2Y1Q9	BofuT4_P042100.1	FQ790282;CCD46599	1031	112.884	4.99561	3.98	2	4	4	16	2.3292e+06	2.63259e+06	4.1224e+06	3.83788e+06	0	0	0	0	104.14	1.75	1	2	147.05	3.3	2	4	147.73	3.3	3	4	240.078	3.98	3	6
	Sequence										# PSMs	# Proteins	# Protein Groups	Protein Group Accessions	Modifications	MH+ [Da]	A2: Area	B2: Area	C2: Area	D2: Area	E2: Area	F2: Area	G2: Area	H2: Area	phosphoRS Site Probabilities	A4	G4	IonScore A4	IonScore G4	Exp Value A4	Exp Value G4	B4	H4	IonScore B4	IonScore H4	Exp Value B4	Exp Value H4	C4	IonScore C4	Exp Value C4	D4	IonScore D4	Exp Value D4	E4	IonScore E4	Exp Value E4	F4	IonScore F4	Exp Value F4
	GTSGGSPGNPSPPSSIGR										9	2	1	154321295	S11(Phospho)	1691.74	2.3292e+06	4.16827e+06	4.9289e+06	0	0	0	0	0	T(2): 0.0; S(3): 0.0; S(6): 0.0; S(11): 100.0; S(14): 0.0; S(15): 0.0	High		59.88		3.40273e-05		High		57.67		5.6345e-05		High	53.39	0.00014065	High	53.48	0.000137765
	TLRVSSVGLPIQDAAK										5	2	1	154321295	S5(Phospho)	1734.91	0	1.0969e+06	5.12214e+06	6.50807e+06	0	0	0	0	T(1): 0.0; S(5): 99.4; S(6): 0.6							High		54.06		8.18665e-05		High	70.73	1.98641e-06	High	79.85	2.26696e-07
	VSSVGLPIQDAAK										1	2	1	154321295	S3(Phospho)	1364.68	0	0	2.31618e+06	0	0	0	0	0	S(2): 7.5; S(3): 92.5													High	27.56	0.0389361
	AAEPSPR										1	2	1	154321295	S5(Phospho)	807.339	0	0	0	1.16768e+06	0	0	0	0	S(5): 100.0																High	34.32	0.0036613
154294754	hypothetical protein BC1G_13592 [Botrytis cinerea B05.10]	347840546	0	Similar to protein efr3	G2YU20	BofuT4_P159390.1	FQ790353;CCD55118	1115	121.239	7.79639	3.95	2	3	3	23	1.80247e+06	2.42583e+06	1.11541e+07	1.05998e+07	0	0	0	0	91.2081	3.95	3	5	175.92	3.95	3	9	103.94	3.95	3	4	116.06	2.69	2	5
	Sequence										# PSMs	# Proteins	# Protein Groups	Protein Group Accessions	Modifications	MH+ [Da]	A2: Area	B2: Area	C2: Area	D2: Area	E2: Area	F2: Area	G2: Area	H2: Area	phosphoRS Site Probabilities	A4	G4	IonScore A4	IonScore G4	Exp Value A4	Exp Value G4	B4	H4	IonScore B4	IonScore H4	Exp Value B4	Exp Value H4	C4	IonScore C4	Exp Value C4	D4	IonScore D4	Exp Value D4	E4	IonScore E4	Exp Value E4	F4	IonScore F4	Exp Value F4
	SARDESSTNLTK										7	2	1	154294754	S7(Phospho)	1388.61	3.28409e+06	4.13216e+06	23828937	15540123	0	0	0	0	S(1): 0.0; S(6): 33.3; S(7): 33.3; T(8): 33.3; T(11): 0.0	High		47.48		0.000408212		High		42.04		0.00146603		High	31.63	0.0155621	High	30.55	0.0212773
	SGANSTYGTASGIGAMHK										7	2	1	154294754	T6(Phospho); M16(Oxidation)	1805.75	941024	1.61201e+06	0	1.43671e+06	0	0	0	0	S(1): 0.1; S(5): 90.5; T(6): 7.9; Y(7): 0.7; T(9): 0.7; S(11): 0.0	High		42.39		0.00130926		High		51.38		0.000165206					High	35.58	0.00648848
	RVLSGQTAALPATR										4	2	1	154294754	S4(Phospho)	1520.79	1.18228e+06	1.53332e+06	2.46868e+06	0	0	0	0	0	S(4): 49.6; T(7): 49.6; T(13): 0.9	High		27.85		0.0387999		High		39.29		0.0026084		High	29.27	0.0262635
	SGANSTYGTASGIGAMHK										5	2	1	154294754	S5(Phospho)	1789.76	0	1.31722e+06	7.16466e+06	5.6595e+06	0	0	0	0	S(1): 0.0; S(5): 99.3; T(6): 0.6; Y(7): 0.1; T(9): 0.0; S(11): 0.0							High		33.76		0.0113175		High	43.01	0.00135009	High	47.29	0.000506722
347442056	similar to diacylglycerol O-acyltransferase 1 [Botrytis cinerea T4]	347442056		O-acyltransferase	G2YJU8	BofuT4_P082990.1	FQ790339;CCD34977	527	59.5381	9.49561	3.8	2	1	1	4	1.79378e+06	2.36483e+06	0	6.33254e+06	0	0	0	0	88.31	3.8	1	2	28.4	3.8	1	1		0			29.82	3.8	1	1						0
	Sequence										# PSMs	# Proteins	# Protein Groups	Protein Group Accessions	Modifications	MH+ [Da]	A2: Area	B2: Area	C2: Area	D2: Area	E2: Area	F2: Area	G2: Area	H2: Area	phosphoRS Site Probabilities	A4	G4	IonScore A4	IonScore G4	Exp Value A4	Exp Value G4	B4	H4	IonScore B4	IonScore H4	Exp Value B4	Exp Value H4	C4	IonScore C4	Exp Value C4	D4	IonScore D4	Exp Value D4	E4	IonScore E4	Exp Value E4	F4	IonScore F4	Exp Value F4
	RAGTATPGGSYIATEAEHEK										4	2	1	347442056	T6(Phospho)	2125.95	1.79378e+06	2.36483e+06	0	6.33254e+06	0	0	0	0	T(4): 0.6; T(6): 99.4; S(10): 0.0; Y(11): 0.0; T(14): 0.0	High		54.06		0.000149009		High		28.4		0.0534813					High	29.82	0.0383052
347841730	similar to protein kinase, partial sequence [Botrytis cinerea T4]	347841730		Similar to protein kinase, partial sequence	G2YX64	BofuT4_P149120.1	FQ790359;CCD56302	770	86.7735	6.41748	3.77	3	3	3	7	444396	0	3.12276e+06	3.25336e+06	0	0	0	0	27.5	1.17	1	1					70.4682	2.73	2	2	86.9396	3.77	3	4
	Sequence										# PSMs	# Proteins	# Protein Groups	Protein Group Accessions	Modifications	MH+ [Da]	A2: Area	B2: Area	C2: Area	D2: Area	E2: Area	F2: Area	G2: Area	H2: Area	phosphoRS Site Probabilities	A4	G4	IonScore A4	IonScore G4	Exp Value A4	Exp Value G4	B4	H4	IonScore B4	IonScore H4	Exp Value B4	Exp Value H4	C4	IonScore C4	Exp Value C4	D4	IonScore D4	Exp Value D4	E4	IonScore E4	Exp Value E4	F4	IonScore F4	Exp Value F4
	SSTTSLSPR										3	3	1	347841730	S7(Phospho)	1015.45	444396	0	3.23265e+06	3.99977e+06	0	0	0	0	S(1): 0.0; S(2): 0.0; T(3): 0.0; T(4): 0.0; S(5): 0.0; S(7): 100.0	High		27.5		0.0260518								High	52.63	7.99535e-05	High	52.15	8.92972e-05
	TLGSTSVDRQDR										3	3	1	347841730	T5(Phospho)	1414.63	0	0	3.01287e+06	3.08715e+06	0	0	0	0	T(1): 0.0; S(4): 48.2; T(5): 48.2; S(6): 3.5													High	31.74	0.0145365	High	35.41	0.00612886
	SRSPYSDR										1	3	1	347841730	S3(Phospho)	1047.43	0	0	0	2.67317e+06	0	0	0	0	S(1): 6.7; S(3): 92.2; Y(5): 0.6; S(6): 0.6																High	29.34	0.0147262
347835360	similar to transcription factor Cys6 [Botrytis cinerea T4]	347835360		Similar to transcription factor Cys6	G2YDT4	BofuT4_P096400.1	FQ790321;CCD49932	749	82.3252	8.29443	3.74	2	3	3	12	4.43412e+06	4.7411e+06	9.47462e+06	1.60539e+07	0	0	0	0	130.6	2.27	1	3	85.18	2.27	1	2	128.518	3.74	2	4	95.2462	3.6	2	3
	Sequence										# PSMs	# Proteins	# Protein Groups	Protein Group Accessions	Modifications	MH+ [Da]	A2: Area	B2: Area	C2: Area	D2: Area	E2: Area	F2: Area	G2: Area	H2: Area	phosphoRS Site Probabilities	A4	G4	IonScore A4	IonScore G4	Exp Value A4	Exp Value G4	B4	H4	IonScore B4	IonScore H4	Exp Value B4	Exp Value H4	C4	IonScore C4	Exp Value C4	D4	IonScore D4	Exp Value D4	E4	IonScore E4	Exp Value E4	F4	IonScore F4	Exp Value F4
	DHVISPTQATPVTPVGK										10	2	1	347835360	S5(Phospho)	1826.9	4.43412e+06	4.7411e+06	1.72301e+07	2.73924e+07	0	0	0	0	S(5): 100.0; T(7): 0.0; T(10): 0.0; T(13): 0.0	High		57.9		4.5654e-05		High		67.4		5.04057e-06		High	56.61	6.14438e-05	High	62.34	1.64532e-05
	RELSAQSDLKK										1	2	1	347835360	S4(Phospho)	1354.67	0	0	1.71915e+06	0	0	0	0	0	S(4): 91.7; S(7): 8.3													High	34.12	0.00958463
	RELSAQSDLK										1	2	1	347835360	S7(Phospho)	1226.58	0	0	0	4.71544e+06	0	0	0	0	S(4): 50.0; S(7): 50.0																High	28.85	0.0304289
347441678	similar to Taz1-interacting factor 1 (TAF1) [Botrytis cinerea T4]	347441678		Similar to Taz1-interacting factor 1 (TAF1)	G2YBK8	BofuT4_P101980.1	FQ790312;CCD34599	1378	155.179	5.73193	3.56	4	5	5	13	1.25772e+06	1.4303e+06	6.21325e+06	7.02688e+06	0	0	0	0	62.1623	2.1	3	3	49.5013	1.31	2	2	100.682	3.56	5	5	79.3821	2.1	3	3
	Sequence										# PSMs	# Proteins	# Protein Groups	Protein Group Accessions	Modifications	MH+ [Da]	A2: Area	B2: Area	C2: Area	D2: Area	E2: Area	F2: Area	G2: Area	H2: Area	phosphoRS Site Probabilities	A4	G4	IonScore A4	IonScore G4	Exp Value A4	Exp Value G4	B4	H4	IonScore B4	IonScore H4	Exp Value B4	Exp Value H4	C4	IonScore C4	Exp Value C4	D4	IonScore D4	Exp Value D4	E4	IonScore E4	Exp Value E4	F4	IonScore F4	Exp Value F4
	TGSTASVSGLR										4	2	1	347441678	S6(Phospho)	1115.51	283976	314995	1.09299e+06	1.7237e+06	0	0	0	0	T(1): 0.0; S(3): 0.1; T(4): 0.6; S(6): 92.4; S(8): 6.9	High		34.76		0.00663377		High		34.88		0.00627418		High	49.18	0.000239751	High	42.11	0.00113808
	LQLSSIR										4	4	1	347441678	S4(Phospho)	896.46	1.20147e+06	2.54561e+06	4.80602e+06	6.37513e+06	0	0	0	0	S(4): 50.0; S(5): 50.0	High		31.41		0.018792		High		31.38		0.0189223		High	27.22	0.0390721	High	33.72	0.0110401
	AGSIHESALGK										3	2	1	347441678	S3(Phospho)	1149.53	2.2877e+06	0	1.17876e+07	1.29818e+07	0	0	0	0	S(3): 100.0; S(7): 0.0	High		29.52		0.018149								High	28.71	0.0218702	High	39.15	0.00225603
	SMTGSTTMK										1	3	1	347441678	S1(Phospho)	1023.39	0	0	2.04615e+06	0	0	0	0	0	S(1): 99.6; T(3): 0.4; S(5): 0.0; T(6): 0.0; T(7): 0.0													High	27.45	0.0173969
	AIQIAASPLRK										1	3	1	347441678	S7(Phospho)	1247.69	0	0	1.43385e+06	0	0	0	0	0	S(7): 100.0													High	22.62	0.0705651
154313378	hypothetical protein BC1G_05386 [Botrytis cinerea B05.10]	347827051	0	similar to microtubule associated protein [Botrytis cinerea T4]	G2XPE2	BofuT4_P073600.1	FQ790248;CCD42748	1141	131.11	5.35107	3.51	3	3	3	6	0	1.15458e+06	8.01864e+06	7.09302e+06	0	0	0	0					28.53	1.14	1	1	63.14	2.8	2	2	99.71	3.51	3	3
	Sequence										# PSMs	# Proteins	# Protein Groups	Protein Group Accessions	Modifications	MH+ [Da]	A2: Area	B2: Area	C2: Area	D2: Area	E2: Area	F2: Area	G2: Area	H2: Area	phosphoRS Site Probabilities	A4	G4	IonScore A4	IonScore G4	Exp Value A4	Exp Value G4	B4	H4	IonScore B4	IonScore H4	Exp Value B4	Exp Value H4	C4	IonScore C4	Exp Value C4	D4	IonScore D4	Exp Value D4	E4	IonScore E4	Exp Value E4	F4	IonScore F4	Exp Value F4
	SENQTNSAPETPR										3	3	1	154313378	S7(Phospho)	1510.62	0	1.15458e+06	4.99895e+06	3.10119e+06	0	0	0	0	S(1): 0.0; T(5): 8.4; S(7): 91.6; T(11): 0.0							High		28.53		0.0268639		High	27.48	0.0346579	High	47.44	0.00034077
	SSAYETSTSPSPSIPTGPR										2	3	1	154313378	S11(Phospho)	2001.88	0	0	1.10383e+07	1.10849e+07	0	0	0	0	S(1): 0.0; S(2): 0.0; Y(4): 0.0; T(6): 0.0; S(7): 0.0; T(8): 0.0; S(9): 0.4; S(11): 99.1; S(13): 0.4; T(16): 0.0													High	48.66	0.000449957	High	45.14	0.000970642
	HGVHTPSK										1	3	1	154313378	S7(Phospho)	942.419	0	0	0	0	0	0	0	0	T(5): 99.7; S(7): 0.3																High	33.13	0.00683402
154322126	hypothetical protein BC1G_01210 [Botrytis cinerea B05.10]	347833383	0	Similar to pantothenate kinase	G2Y904	BofuT4_P029560.1	FQ790300;CCD49080	471	51.9818	6.04932	3.4	2	1	1	8	5.15273e+06	2.73027e+06	3.28664e+06	1.12776e+07	0	0	0	0	64.37	3.4	1	2	54.51	3.4	1	2	65.42	3.4	1	2	95.52	3.4	1	2						0
	Sequence										# PSMs	# Proteins	# Protein Groups	Protein Group Accessions	Modifications	MH+ [Da]	A2: Area	B2: Area	C2: Area	D2: Area	E2: Area	F2: Area	G2: Area	H2: Area	phosphoRS Site Probabilities	A4	G4	IonScore A4	IonScore G4	Exp Value A4	Exp Value G4	B4	H4	IonScore B4	IonScore H4	Exp Value B4	Exp Value H4	C4	IonScore C4	Exp Value C4	D4	IonScore D4	Exp Value D4	E4	IonScore E4	Exp Value E4	F4	IonScore F4	Exp Value F4
	RMSFEEAAASGEGEVK										3	2	1	154322126	S3(Phospho)	1777.75	1.61929e+06	0	3.28664e+06	1.12776e+07	0	0	0	0	S(3): 100.0; S(10): 0.0	High		43.36		0.00126632								High	25.58	0.0694502	High	50.88	0.00021272
	RMSFEEAAASGEGEVK										5	2	1	154322126	M2(Oxidation); S3(Phospho)	1793.74	5.15273e+06	2.73027e+06	3.00505e+06	6.12188e+06	0	0	0	0	S(3): 100.0; S(10): 0.0	High		34.01		0.00955246		High		38.56		0.00337841		High	52.84	0.000124019	High	57.64	3.97752e-05
347835890	hypothetical protein BofuT4_P091490.1 [Botrytis cinerea T4]	347835890		Uncharacterized protein	G2YF69	BofuT4_P091490.1	FQ790325;CCD50462	330	36.7911	5.60498	3.33	1	1	1	5	0	3.53479e+06	8117892	1.0272e+07	0	0	0	0	28.62	3.33	1	1	31.82	3.33	1	1	44.49	3.33	1	1	63.8039	3.33	1	2
	Sequence										# PSMs	# Proteins	# Protein Groups	Protein Group Accessions	Modifications	MH+ [Da]	A2: Area	B2: Area	C2: Area	D2: Area	E2: Area	F2: Area	G2: Area	H2: Area	phosphoRS Site Probabilities	A4	G4	IonScore A4	IonScore G4	Exp Value A4	Exp Value G4	B4	H4	IonScore B4	IonScore H4	Exp Value B4	Exp Value H4	C4	IonScore C4	Exp Value C4	D4	IonScore D4	Exp Value D4	E4	IonScore E4	Exp Value E4	F4	IonScore F4	Exp Value F4
	SASGATNAIPR										5	1	1	347835890	S3(Phospho)	1124.51	0	3.53479e+06	8117892	1.0272e+07	0	0	0	0	S(1): 6.2; S(3): 93.8; T(6): 0.0	High		28.62		0.0210228		High		31.82		0.010391		High	44.49	0.000567232	High	42.9	0.000820578
154311740	conserved hypothetical protein [Botrytis cinerea B05.10]	347827249	0	similar to splicing factor 3B subunit 1 [Botrytis cinerea T4]	G2XQ58	BofuT4_P070220.1	FQ790251;CCD42946	1211	134.67	5.98584	3.3	3	3	3	9	6.73814e+06	9.04176e+06	1.16061e+07	1.14744e+07	0	0	0	0	41.6671	0.5	1	2	29.7	0.5	1	1	57.4774	2.56	2	3	75.4029	3.3	3	3
	Sequence										# PSMs	# Proteins	# Protein Groups	Protein Group Accessions	Modifications	MH+ [Da]	A2: Area	B2: Area	C2: Area	D2: Area	E2: Area	F2: Area	G2: Area	H2: Area	phosphoRS Site Probabilities	A4	G4	IonScore A4	IonScore G4	Exp Value A4	Exp Value G4	B4	H4	IonScore B4	IonScore H4	Exp Value B4	Exp Value H4	C4	IonScore C4	Exp Value C4	D4	IonScore D4	Exp Value D4	E4	IonScore E4	Exp Value E4	F4	IonScore F4	Exp Value F4
	VLTPTR										5	3	1	154311740	T3(Phospho)	766.386	6.73814e+06	9.04176e+06	2.07371e+07	2.00582e+07	0	0	0	0	T(3): 100.0; T(5): 0.0	High		28.46		0.0138284		High		29.7		0.0107152		High	30.1	0.00977237	High	29.28	0.0118032
	EGSGSPGDKENDEAGSTEAVASGRK										3	3	1	154311740	S3(Phospho)	2515.05	0	0	2.47501e+06	2.68672e+06	0	0	0	0	S(3): 50.0; S(5): 50.0; S(16): 0.0; T(17): 0.0; S(22): 0.0													High	40.43	0.00350971	High	36.57	0.00847025
	VLTPTRADGNAESYR										1	3	1	154311740	T3(Phospho)	1729.79	0	0	0	1.16781e+07	0	0	0	0	T(3): 100.0; T(5): 0.0; S(13): 0.0; Y(14): 0.0																High	36.64	0.00561435
154293132	hypothetical protein BC1G_14518 [Botrytis cinerea B05.10]	472236380	0	Putative exocyst complex protein exo70 protein	M7UD48	BcDW1_10145	KB708083;EMR81317	637	70.2034	9.1001	3.3	2	1	1	11	6.51767e+06	1.46034e+07	3.50815e+07	3.89286e+07	0	0	0	0	100.21	3.3	1	3	121.72	3.3	1	3	113.32	3.3	1	3	73.05	3.3	1	2						0
	Sequence										# PSMs	# Proteins	# Protein Groups	Protein Group Accessions	Modifications	MH+ [Da]	A2: Area	B2: Area	C2: Area	D2: Area	E2: Area	F2: Area	G2: Area	H2: Area	phosphoRS Site Probabilities	A4	G4	IonScore A4	IonScore G4	Exp Value A4	Exp Value G4	B4	H4	IonScore B4	IonScore H4	Exp Value B4	Exp Value H4	C4	IonScore C4	Exp Value C4	D4	IonScore D4	Exp Value D4	E4	IonScore E4	Exp Value E4	F4	IonScore F4	Exp Value F4
	GNVRPQSGSGNTGIDSAAVVK										11	2	1	154293132	S7(Phospho)	2094	6.51767e+06	1.46034e+07	3.50815e+07	3.89286e+07	0	0	0	0	S(7): 100.0; S(9): 0.0; T(12): 0.0; S(16): 0.0	High		60.09		4.4126e-05		High		57.44		8.1857e-05		High	55.08	0.000138929	High	47.86	0.000732475
154319708	hypothetical protein BC1G_02335 [Botrytis cinerea B05.10]	347842303	0	hypothetical protein BofuT4_P141370.1 [Botrytis cinerea T4]	G2YZ27	BofuT4_P141370.1	FQ790362;CCD56875	1342	147.714	6.75635	3.2	3	6	6	10	1.261e+06	1.01644e+06	3.01934e+06	6.29147e+06	0	0	0	0	45.3706	0.82	1	2	47.8477	1.49	2	2	86.2	2.98	3	3	75.61	3.2	3	3
	Sequence										# PSMs	# Proteins	# Protein Groups	Protein Group Accessions	Modifications	MH+ [Da]	A2: Area	B2: Area	C2: Area	D2: Area	E2: Area	F2: Area	G2: Area	H2: Area	phosphoRS Site Probabilities	A4	G4	IonScore A4	IonScore G4	Exp Value A4	Exp Value G4	B4	H4	IonScore B4	IonScore H4	Exp Value B4	Exp Value H4	C4	IonScore C4	Exp Value C4	D4	IonScore D4	Exp Value D4	E4	IonScore E4	Exp Value E4	F4	IonScore F4	Exp Value F4
	NDSLSGVTLSR										3	3	1	154319708	S3(Phospho)	1228.56	1.261e+06	0	0	0	0	0	0	0	S(3): 100.0; S(5): 0.0; T(8): 0.0; S(10): 0.0	High		32.51		0.0110807		High		30.14		0.0191235
	ASVTEMDGK										3	3	1	154319708	S2(Phospho)	1017.4	0	1.01644e+06	6.86984e+06	5.48659e+06	0	0	0	0	S(2): 100.0; T(4): 0.0							High		32.82		0.00402245		High	32.31	0.00568163	High	29.41	0.00882045
	FSGSTGASSHSPSSER										1	3	1	154319708	S11(Phospho)	1660.66	0	0	1.16269e+06	0	0	0	0	0	S(2): 0.0; S(4): 0.0; T(5): 0.0; S(8): 0.0; S(9): 0.0; S(11): 99.9; S(13): 0.1; S(14): 0.0													High	45.48	0.000495494
	SPTRNDSLSGVTLSR										1	3	1	154319708	S7(Phospho)	1669.79	0	0	1.02548e+06	0	0	0	0	0	S(1): 0.4; T(3): 5.8; S(7): 93.8; S(9): 0.0; T(12): 0.0; S(14): 0.0													High	34.41	0.0132762
	RRFSGSTGASSHSPSSER										1	3	1	154319708	S4(Phospho)	1972.86	0	0	0	2.64479e+06	0	0	0	0	S(4): 88.4; S(6): 1.1; T(7): 9.4; S(10): 1.1; S(11): 0.0; S(13): 0.0; S(15): 0.0; S(16): 0.0																High	39.6	0.00343746
	RSPTRNDSLSGVTLSR										1	3	1	154319708	S2(Phospho)	1825.89	0	0	0	1.0743e+07	0	0	0	0	S(2): 50.0; T(4): 50.0; S(8): 0.0; S(10): 0.0; T(13): 0.0; S(15): 0.0																High	32.6	0.0183821
347442028	hypothetical protein BofuT4_P021850.1 [Botrytis cinerea T4]	347442028		Uncharacterized protein	G2YHD2	BofuT4_P021850.1	FQ790335;CCD34949	255	29.2182	6.7417	3.14	2	1	1	4	1.01735e+06	1.35067e+06	0	4.92034e+06	0	0	0	0	47.5528	3.14	1	2	30.27	3.14	1	1					32.08	3.14	1	1
	Sequence										# PSMs	# Proteins	# Protein Groups	Protein Group Accessions	Modifications	MH+ [Da]	A2: Area	B2: Area	C2: Area	D2: Area	E2: Area	F2: Area	G2: Area	H2: Area	phosphoRS Site Probabilities	A4	G4	IonScore A4	IonScore G4	Exp Value A4	Exp Value G4	B4	H4	IonScore B4	IonScore H4	Exp Value B4	Exp Value H4	C4	IonScore C4	Exp Value C4	D4	IonScore D4	Exp Value D4	E4	IonScore E4	Exp Value E4	F4	IonScore F4	Exp Value F4
	TPHYNSPR										4	2	1	347442028	S6(Phospho)	1051.43	1.01735e+06	1.35067e+06	0	4.92034e+06	0	0	0	0	T(1): 0.0; Y(4): 5.7; S(6): 94.3	High		30.99		0.00824025		High		30.27		0.00794066					High	32.08	0.00545108
154291255	hypothetical protein BC1G_15117 [Botrytis cinerea B05.10]	347828331	0	Similar to U1 snRNP-associated protein Usp107	G2XU58	BofuT4_P060760.1	FQ790268;CCD44028	768	84.6653	4.97021	3.13	1	1	1	9	1.66843e+07	2.34446e+06	9.06942e+06	1.36882e+07	0	0	0	0	78.99	3.13	1	3	52.47	3.13	1	2	48.57	3.13	1	2	58.59	3.13	1	2										0
	Sequence										# PSMs	# Proteins	# Protein Groups	Protein Group Accessions	Modifications	MH+ [Da]	A2: Area	B2: Area	C2: Area	D2: Area	E2: Area	F2: Area	G2: Area	H2: Area	phosphoRS Site Probabilities	A4	G4	IonScore A4	IonScore G4	Exp Value A4	Exp Value G4	B4	H4	IonScore B4	IonScore H4	Exp Value B4	Exp Value H4	C4	IonScore C4	Exp Value C4	D4	IonScore D4	Exp Value D4	E4	IonScore E4	Exp Value E4	F4	IonScore F4	Exp Value F4
	LASPSPQIPSGPSAGSNNIPLGPR										9	1	1	154291255	S3(Phospho)	2394.18	1.66843e+07	2.34446e+06	9.06942e+06	1.36882e+07	0	0	0	0	S(3): 91.1; S(5): 8.9; S(10): 0.0; S(13): 0.0; S(16): 0.0	High		36.79		0.00975856		High		34.74		0.0149235		High	33.25	0.0220488	High	38.06	0.00697945
347827677	hypothetical protein BofuT4_P067820.1 [Botrytis cinerea T4]	347827677		Uncharacterized protein	G2XRK6	BofuT4_P067820.1	FQ790256;CCD43374	780	86.6245	5.30029	3.08	3	2	2	7	2.21313e+06	3.91002e+06	7.03975e+06	8.62775e+06	0	0	0	0	64.9561	3.08	2	2	59.1892	3.08	2	2	55.53	1.28	1	1	58.9	3.08	2	2		0								0
	Sequence										# PSMs	# Proteins	# Protein Groups	Protein Group Accessions	Modifications	MH+ [Da]	A2: Area	B2: Area	C2: Area	D2: Area	E2: Area	F2: Area	G2: Area	H2: Area	phosphoRS Site Probabilities	A4	G4	IonScore A4	IonScore G4	Exp Value A4	Exp Value G4	B4	H4	IonScore B4	IonScore H4	Exp Value B4	Exp Value H4	C4	IonScore C4	Exp Value C4	D4	IonScore D4	Exp Value D4	E4	IonScore E4	Exp Value E4	F4	IonScore F4	Exp Value F4
	SGSSPIQSDLSPSK										3	3	1	347827677	S4(Phospho)	1469.65	2.32053e+06	4.30619e+06	0	9.453e+06	0	0	0	0	S(1): 1.0; S(3): 1.0; S(4): 98.0; S(8): 0.0; S(11): 0.0; S(13): 0.0	High		43.45		0.00102119		High		31.72		0.0151083					High	30.9	0.0181261
	SANALLSPSK										4	3	1	347827677	S7(Phospho)	1067.51	2.10572e+06	3.51385e+06	7.03975e+06	7.8025e+06	0	0	0	0	S(1): 0.0; S(7): 99.7; S(9): 0.3	High		35.39		0.00510205		High		42.41		0.00104776		High	55.53	5.06616e-05	High	41	0.00144965
154291032	hypothetical protein BC1G_15404 [Botrytis cinerea B05.10]	347835005	0	hypothetical protein BofuT4_P096850.1 [Botrytis cinerea T4]	G2YCS9	BofuT4_P096850.1	FQ790320;CCD49577	697	77.3513	6.37939	3.01	3	2	2	17	4.75164e+06	1.97095e+07	3.95042e+07	2.62327e+07	0	0	0	0	59.49	3.01	2	5	43.05	1.87	1	4	71.57	3.01	2	4	73.65	3.01	2	4
	Sequence										# PSMs	# Proteins	# Protein Groups	Protein Group Accessions	Modifications	MH+ [Da]	A2: Area	B2: Area	C2: Area	D2: Area	E2: Area	F2: Area	G2: Area	H2: Area	phosphoRS Site Probabilities	A4	G4	IonScore A4	IonScore G4	Exp Value A4	Exp Value G4	B4	H4	IonScore B4	IonScore H4	Exp Value B4	Exp Value H4	C4	IonScore C4	Exp Value C4	D4	IonScore D4	Exp Value D4	E4	IonScore E4	Exp Value E4	F4	IonScore F4	Exp Value F4
	STSPENLNTQLGR										14	3	1	154291032	S3(Phospho)	1496.67	8.90597e+06	1.97095e+07	3.95042e+07	4.86482e+07	0	0	0	0	S(1): 5.0; T(2): 5.0; S(3): 90.0; T(9): 0.0	High		31.16		0.0194079		High		29.53		0.0282474		High	38.12	0.00386967	High	39.17	0.00306887
	SGSPYTLR										3	3	1	154291032	S3(Phospho)	960.419	597304	0	0	3.81729e+06	0	0	0	0	S(1): 0.0; S(3): 100.0; Y(5): 0.0; T(6): 0.0	High		26.84		0.0307416								High	46.45	0.000322712	High	47.48	0.000265293
347836954	similar to filamentation protein (Rhf1) [Botrytis cinerea T4]	347836954		Similar to filamentation protein (Rhf1)	G2YII9	BofuT4_P018320.1	FQ790337;CCD51526	1165	129.055	6.354	3	1	2	2	17	1.19997e+06	2.52124e+07	9.00075e+06	1.09285e+07	0	0	0	0	49.09	1.29	1	1	147.67	3	2	6	86.31	3	2	4	129.33	3	2	6						0
	Sequence										# PSMs	# Proteins	# Protein Groups	Protein Group Accessions	Modifications	MH+ [Da]	A2: Area	B2: Area	C2: Area	D2: Area	E2: Area	F2: Area	G2: Area	H2: Area	phosphoRS Site Probabilities	A4	G4	IonScore A4	IonScore G4	Exp Value A4	Exp Value G4	B4	H4	IonScore B4	IonScore H4	Exp Value B4	Exp Value H4	C4	IonScore C4	Exp Value C4	D4	IonScore D4	Exp Value D4	E4	IonScore E4	Exp Value E4	F4	IonScore F4	Exp Value F4
	SEHLNSNENIMQQNR										8	1	1	347836954	S6(Phospho)	1893.79	1.19997e+06	3.02971e+06	1.53711e+07	1.59298e+07	0	0	0	0	S(1): 0.0; S(6): 100.0	High		49.09		0.000353901		High		29.85		0.0290875		High	49.37	0.000323711	High	54.13	0.000107603
	SEHLNSNENIMQQNR										4	1	1	347836954	S6(Phospho); M11(Oxidation)	1909.79	0	4.84863e+07	0	1.7498e+07	0	0	0	0	S(1): 0.0; S(6): 100.0							High		51.86		0.000167794					High	45.02	0.000812119
	TLTSATPPSTAGSTSSDLSR										5	1	1	347836954	T14(Phospho)	2016.91	0	1.93848e+06	2.63041e+06	4.3591e+06	0	0	0	0	T(1): 0.0; T(3): 0.0; S(4): 0.0; T(6): 0.0; S(9): 0.0; T(10): 0.0; S(13): 8.5; T(14): 82.8; S(15): 8.5; S(16): 0.1; S(19): 0.0							High		42.08		0.00224238		High	28.17	0.0541039	High	33.86	0.0157265
347838980	similar to transcription factor Zn, GATA [Botrytis cinerea T4]	347838980		Similar to transcription factor Zn, GATA	G2YPK4	BofuT4_P135970.1	FQ790347;CCD53552	509	56.6103	5.46533	2.95	2	2	2	7	0	4.98486e+06	1.85496e+07	8.71758e+06	0	0	0	0					26.38	2.95	1	1	61.3225	2.95	1	2	44.8974	2.95	2	4										0
	Sequence										# PSMs	# Proteins	# Protein Groups	Protein Group Accessions	Modifications	MH+ [Da]	A2: Area	B2: Area	C2: Area	D2: Area	E2: Area	F2: Area	G2: Area	H2: Area	phosphoRS Site Probabilities	A4	G4	IonScore A4	IonScore G4	Exp Value A4	Exp Value G4	B4	H4	IonScore B4	IonScore H4	Exp Value B4	Exp Value H4	C4	IonScore C4	Exp Value C4	D4	IonScore D4	Exp Value D4	E4	IonScore E4	Exp Value E4	F4	IonScore F4	Exp Value F4
	SQGISTGARSPALIR										6	2	1	347838980	S10(Phospho)	1593.81	0	4.98486e+06	1.85496e+07	1.66116e+07	0	0	0	0	S(1): 0.0; S(5): 0.0; T(6): 0.0; S(10): 100.0							High		26.38		0.060643		High	45.32	0.000806385	High	31.56	0.0188523
	SPALIR										1	2	1	347838980	S1(Phospho)	736.375	0	0	0	823521	0	0	0	0	S(1): 100.0																High	27.86	0.0226699
347832692	similar to cytoskeleton assembly control protein SLA1 [Botrytis cinerea T4]	347832692		Similar to cytoskeleton assembly control protein SLA1	G2Y6Y7	BofuT4_P107730.1	FQ790293;CCD48389	1152	124.415	5.42725	2.95	1	2	2	10	0	1.47125e+07	4.71898e+07	2.72149e+07	0	0	0	0					36.24	1.39	1	1	149.62	1.39	1	5	106.96	2.95	2	4										0
	Sequence										# PSMs	# Proteins	# Protein Groups	Protein Group Accessions	Modifications	MH+ [Da]	A2: Area	B2: Area	C2: Area	D2: Area	E2: Area	F2: Area	G2: Area	H2: Area	phosphoRS Site Probabilities	A4	G4	IonScore A4	IonScore G4	Exp Value A4	Exp Value G4	B4	H4	IonScore B4	IonScore H4	Exp Value B4	Exp Value H4	C4	IonScore C4	Exp Value C4	D4	IonScore D4	Exp Value D4	E4	IonScore E4	Exp Value E4	F4	IonScore F4	Exp Value F4
	LPASPTGVAASPPHNR										9	1	1	347832692	S11(Phospho)	1651.8	0	1.47125e+07	4.71898e+07	5.4304e+07	0	0	0	0	S(4): 0.0; T(6): 0.0; S(11): 100.0							High		36.24		0.00659573		High	48.98	0.000359185	High	52.36	0.000168422
	DTATEIVSALGELAGAAR										1	1	1	347832692		1744.91	0	0	0	125771	0	0	0	0																	High	33.6	0.0102799
472236808	putative phd finger containing protein phf1 protein [Botrytis cinerea BcDW1]	347841757	0	hypothetical protein BofuT4_P149390.1 [Botrytis cinerea T4]	G2YX91	BofuT4_P149390.1	FQ790359;CCD56329	492	53.0587	7.69385	2.85	3	1	1	3	567172	0	5.13718e+06	4.72502e+06	0	0	0	0	51.2	2.85	1	1		0			45.49	2.85	1	1	31.06	2.85	1	1										0
	Sequence										# PSMs	# Proteins	# Protein Groups	Protein Group Accessions	Modifications	MH+ [Da]	A2: Area	B2: Area	C2: Area	D2: Area	E2: Area	F2: Area	G2: Area	H2: Area	phosphoRS Site Probabilities	A4	G4	IonScore A4	IonScore G4	Exp Value A4	Exp Value G4	B4	H4	IonScore B4	IonScore H4	Exp Value B4	Exp Value H4	C4	IonScore C4	Exp Value C4	D4	IonScore D4	Exp Value D4	E4	IonScore E4	Exp Value E4	F4	IonScore F4	Exp Value F4
	VESPTVSSNSAGAK										3	3	1	472236808	S3(Phospho)	1413.63	567172	0	5.13718e+06	4.72502e+06	0	0	0	0	S(3): 100.0; T(5): 0.0; S(7): 0.0; S(8): 0.0; S(10): 0.0	High		51.2		0.000180921								High	45.49	0.000673734	High	31.06	0.0179797
154300312	hypothetical protein BC1G_11345 [Botrytis cinerea B05.10]	347841249	0	BcBCK1, mitogen-activated protein kinase [Botrytis cinerea T4]	G2YW23	BofuT4_P153830.1	FQ790357;CCD55821	1484	159.99	8.63135	2.83	3	3	3	9	1.6591e+06	3.25857e+06	7.4712e+06	5.68444e+06	0	0	0	0	47.83	0.88	1	1	75.58	0.88	1	1	123.95	2.83	3	4	123.933	2.83	3	3
	Sequence										# PSMs	# Proteins	# Protein Groups	Protein Group Accessions	Modifications	MH+ [Da]	A2: Area	B2: Area	C2: Area	D2: Area	E2: Area	F2: Area	G2: Area	H2: Area	phosphoRS Site Probabilities	A4	G4	IonScore A4	IonScore G4	Exp Value A4	Exp Value G4	B4	H4	IonScore B4	IonScore H4	Exp Value B4	Exp Value H4	C4	IonScore C4	Exp Value C4	D4	IonScore D4	Exp Value D4	E4	IonScore E4	Exp Value E4	F4	IonScore F4	Exp Value F4
	KSPPINTSENYGK										4	3	1	154300312	S2(Phospho)	1514.69	1.6591e+06	3.25857e+06	1.11209e+07	1.01651e+07	0	0	0	0	S(2): 100.0; T(7): 0.0; S(8): 0.0; Y(11): 0.0	High		47.83		0.00043017		High		75.58		7.31856e-07		High	38.34	0.00397163	High	72.39	1.58034e-06
	GFSSLGYPTSAVSPAKKSPPINTSENYGK										3	3	1	154300312	S18(Phospho)	3064.47	0	0	9.66418e+06	5.73168e+06	0	0	0	0	S(3): 0.0; S(4): 0.0; Y(7): 0.0; T(9): 0.0; S(10): 0.0; S(13): 0.0; S(18): 99.3; T(23): 0.3; S(24): 0.3; Y(27): 0.0													High	43.78	0.0023599	High	46.26	0.0013332
	EGASGDDSSGISK										2	3	1	154300312	S4(Phospho)	1289.49	0	0	1.62853e+06	1.15653e+06	0	0	0	0	S(4): 100.0; S(8): 0.0; S(9): 0.0; S(12): 0.0													High	37.86	0.00160408	High	33.03	0.00487782
154310869	hypothetical protein BC1G_06413 [Botrytis cinerea B05.10]	347440980	0	Putative vhs domain-containing protein	G2XTN3	BofuT4_P062990.1	FQ790266;CCD33901	425	47.2849	6.3667	2.82	3	2	2	6	1.5015e+06	1.73789e+06	1.7057e+07	1.38239e+07	0	0	0	0	39.11	2.35	1	1	24.72	2.35	1	1	55.6926	2.35	1	2	44.7598	2.82	2	2
	Sequence										# PSMs	# Proteins	# Protein Groups	Protein Group Accessions	Modifications	MH+ [Da]	A2: Area	B2: Area	C2: Area	D2: Area	E2: Area	F2: Area	G2: Area	H2: Area	phosphoRS Site Probabilities	A4	G4	IonScore A4	IonScore G4	Exp Value A4	Exp Value G4	B4	H4	IonScore B4	IonScore H4	Exp Value B4	Exp Value H4	C4	IonScore C4	Exp Value C4	D4	IonScore D4	Exp Value D4	E4	IonScore E4	Exp Value E4	F4	IonScore F4	Exp Value F4
	ASSIMSGSAK										5	3	1	154310869	S3(Phospho)	1018.43	1.5015e+06	1.73789e+06	1.7057e+07	1.29265e+07	0	0	0	0	S(2): 0.0; S(3): 100.0; S(6): 0.0; S(8): 0.0	High		39.11		0.00131336		High		24.72		0.0355838		High	36.45	0.00242317	High	31.24	0.00792962
	ERASSIMSGSAK										1	3	1	154310869	S5(Phospho)	1303.57	0	0	0	1.47213e+07	0	0	0	0	S(4): 8.3; S(5): 91.7; S(8): 0.0; S(10): 0.0																High	27.33	0.0360607
154296335	hypothetical protein BC1G_12994 [Botrytis cinerea B05.10]	347828859	0	Similar to GTPase-activating protein gyp1	G2XVN6	BofuT4_P054570.1	FQ790271;CCD44556	487	55.0367	5.59229	2.67	3	1	1	4	549664	0	1.84483e+06	2.31123e+06	0	0	0	0	42.55	2.67	1	2		0			49.7	2.67	1	1	43.46	2.67	1	1
	Sequence										# PSMs	# Proteins	# Protein Groups	Protein Group Accessions	Modifications	MH+ [Da]	A2: Area	B2: Area	C2: Area	D2: Area	E2: Area	F2: Area	G2: Area	H2: Area	phosphoRS Site Probabilities	A4	G4	IonScore A4	IonScore G4	Exp Value A4	Exp Value G4	B4	H4	IonScore B4	IonScore H4	Exp Value B4	Exp Value H4	C4	IonScore C4	Exp Value C4	D4	IonScore D4	Exp Value D4	E4	IonScore E4	Exp Value E4	F4	IonScore F4	Exp Value F4
	SSFGASAVGLGSR										4	3	1	154296335	S1(Phospho)	1275.57	549664	0	1.84483e+06	2.31123e+06	0	0	0	0	S(1): 50.0; S(2): 50.0; S(6): 0.0; S(12): 0.0	High		42.55		0.0013036								High	49.7	0.000251271	High	43.46	0.00105942
402694868	two-component osmosensing histidine-kinase, partial [Botrytis cinerea]	402694868		Two-component osmosensing histidine-kinase	J7K768	bos1	JX192625;AFQ90114	1114	121.939	5.70654	2.6	12	1	1	6	1.55407e+06	2.76422e+06	1.77196e+07	1.58137e+07	0	0	0	0	42.07	2.6	1	1	42.06	2.6	1	1	43.86	2.6	1	1	116.82	2.6	1	3						0
	Sequence										# PSMs	# Proteins	# Protein Groups	Protein Group Accessions	Modifications	MH+ [Da]	A2: Area	B2: Area	C2: Area	D2: Area	E2: Area	F2: Area	G2: Area	H2: Area	phosphoRS Site Probabilities	A4	G4	IonScore A4	IonScore G4	Exp Value A4	Exp Value G4	B4	H4	IonScore B4	IonScore H4	Exp Value B4	Exp Value H4	C4	IonScore C4	Exp Value C4	D4	IonScore D4	Exp Value D4	E4	IonScore E4	Exp Value E4	F4	IonScore F4	Exp Value F4
	AYTTTGPINHGSAESPSLVTADAEDPLAR										6	12	1	402694868	S15(Phospho)	3021.38	1.55407e+06	2.76422e+06	1.77196e+07	1.58137e+07	0	0	0	0	Y(2): 0.0; T(3): 0.0; T(4): 0.0; T(5): 0.0; S(12): 0.0; S(15): 100.0; S(17): 0.0; T(20): 0.0	High		42.07		0.00409774		High		42.06		0.00412274		High	43.86	0.00273415	High	53.94	0.000268626
154310588	hypothetical protein BC1G_06768 [Botrytis cinerea B05.10]	347839475	0	Similar to ubiquitin-protein ligase molybdopterin-converting factor	G2YQZ9	BofuT4_P132270.1	FQ790349;CCD54047	501	54.9406	7.92822	2.59	2	1	1	7	1.11748e+06	0	5.64626e+06	9.13172e+06	0	0	0	0	36.25	2.59	1	2					40.87	2.59	1	2	71.0756	2.59	1	3
	Sequence										# PSMs	# Proteins	# Protein Groups	Protein Group Accessions	Modifications	MH+ [Da]	A2: Area	B2: Area	C2: Area	D2: Area	E2: Area	F2: Area	G2: Area	H2: Area	phosphoRS Site Probabilities	A4	G4	IonScore A4	IonScore G4	Exp Value A4	Exp Value G4	B4	H4	IonScore B4	IonScore H4	Exp Value B4	Exp Value H4	C4	IonScore C4	Exp Value C4	D4	IonScore D4	Exp Value D4	E4	IonScore E4	Exp Value E4	F4	IonScore F4	Exp Value F4
	VEDLKSSIPSLGR										7	2	1	154310588	S7(Phospho)	1480.74	1.11748e+06	0	5.64626e+06	9.13172e+06	0	0	0	0	S(6): 4.1; S(7): 95.7; S(10): 0.2	High		36.25		0.00589286								High	40.87	0.00199296	High	51.88	0.000142051
347826792	similar to zinc transporter [Botrytis cinerea T4]	347826792		Similar to zinc transporter	G2XNN3	BofuT4_P075720.1	FQ790246;CCD42489	395	42.8563	5.73193	2.53	1	1	1	11	5.24806e+06	1.36781e+07	1.54694e+07	2.39249e+07	0	0	0	0	164.68	2.53	1	5	83.8607	2.53	1	2	103.3	2.53	1	3	64.3	2.53	1	1
	Sequence										# PSMs	# Proteins	# Protein Groups	Protein Group Accessions	Modifications	MH+ [Da]	A2: Area	B2: Area	C2: Area	D2: Area	E2: Area	F2: Area	G2: Area	H2: Area	phosphoRS Site Probabilities	A4	G4	IonScore A4	IonScore G4	Exp Value A4	Exp Value G4	B4	H4	IonScore B4	IonScore H4	Exp Value B4	Exp Value H4	C4	IonScore C4	Exp Value C4	D4	IonScore D4	Exp Value D4	E4	IonScore E4	Exp Value E4	F4	IonScore F4	Exp Value F4
	VPTSGEGPSR										11	1	1	347826792	T3(Phospho)	1066.46	5.24806e+06	1.36781e+07	1.54694e+07	2.39249e+07	0	0	0	0	T(3): 99.7; S(4): 0.3; S(9): 0.0	High		61.62		7.54074e-06		High		54.83		3.60093e-05		High	45.31	0.000347442	High	64.3	4.38412e-06
154303309	hypothetical protein BC1G_09403 [Botrytis cinerea B05.10]	347841663	0	Uncharacterized protein	G2YWZ7	BofuT4_P148450.1	FQ790359;CCD56235	1908	213.445	5.19873	2.52	3	4	4	9	1.16137e+06	2.84982e+06	6.49838e+06	3.28461e+06	0	0	0	0	83.62	1.57	2	2	49.42	0.52	1	2	50.59	0.52	1	2	56.6796	1.47	3	3
	Sequence										# PSMs	# Proteins	# Protein Groups	Protein Group Accessions	Modifications	MH+ [Da]	A2: Area	B2: Area	C2: Area	D2: Area	E2: Area	F2: Area	G2: Area	H2: Area	phosphoRS Site Probabilities	A4	G4	IonScore A4	IonScore G4	Exp Value A4	Exp Value G4	B4	H4	IonScore B4	IonScore H4	Exp Value B4	Exp Value H4	C4	IonScore C4	Exp Value C4	D4	IonScore D4	Exp Value D4	E4	IonScore E4	Exp Value E4	F4	IonScore F4	Exp Value F4
	SIVSSGDMESEDETALINVK										1	3	1	154303309		2124	543630	0	0	0	0	0	0	0		High		69.47		4.87507e-06
	AQSTSFNFSR										6	3	1	154303309	S3(Phospho)	1224.5	1.77911e+06	2.84982e+06	6.49838e+06	4.16026e+06	0	0	0	0	S(3): 99.8; T(4): 0.2; S(5): 0.0; S(9): 0.0	High		27.15		0.0270817		High		38		0.00222677		High	33.07	0.00692909	High	26.02	0.0351299
	TSTLSIR										1	3	1	154303309	S5(Phospho)	857.412	0	0	0	3.53913e+06	0	0	0	0	T(1): 0.0; S(2): 0.0; T(3): 0.0; S(5): 100.0																High	31.74	0.00807211
	TVASQARSPSK										1	3	1	154303309	S8(Phospho)	1211.58	0	0	0	2.15444e+06	0	0	0	0	T(1): 0.0; S(4): 0.1; S(8): 98.8; S(10): 1.1																High	29.08	0.0355335
154297112	hypothetical protein BC1G_12215 [Botrytis cinerea B05.10]	347840436	0	Uncharacterized protein	G2YTA4	BofuT4_P162970.1	FQ790352;CCD55008	1114	124.522	5.99854	2.33	3	2	2	7	468987	0	5.10778e+06	7.96227e+06	0	0	0	0	28.94	1.35	1	1					73.0834	2.33	2	4	63.8898	1.35	1	2
	Sequence										# PSMs	# Proteins	# Protein Groups	Protein Group Accessions	Modifications	MH+ [Da]	A2: Area	B2: Area	C2: Area	D2: Area	E2: Area	F2: Area	G2: Area	H2: Area	phosphoRS Site Probabilities	A4	G4	IonScore A4	IonScore G4	Exp Value A4	Exp Value G4	B4	H4	IonScore B4	IonScore H4	Exp Value B4	Exp Value H4	C4	IonScore C4	Exp Value C4	D4	IonScore D4	Exp Value D4	E4	IonScore E4	Exp Value E4	F4	IonScore F4	Exp Value F4
	RPQIHGSVSSPTLHR										5	3	1	154297112	S10(Phospho)	1751.87	468987	0	9.66565e+06	7.96227e+06	0	0	0	0	S(7): 0.0; S(9): 0.4; S(10): 99.6; T(12): 0.0	High		28.94		0.0432075								High	41.6	0.00234185	High	48.06	0.000525999
	HNQIASSPHQK										2	3	1	154297112	S7(Phospho)	1326.6	0	0	549909	0	0	0	0	0	S(6): 7.6; S(7): 92.4													High	28.41	0.0268233
14456048	BcatrD protein [Botrytis cinerea]	14456048		BcatrD protein	Q96VL9	BcatrD	AJ272521;CAC41639	1501	167.452	6.84424	2.27	2	3	3	20	9.79607e+06	1.3171e+07	3.71626e+06	1.57002e+07	0	0	0	0	42.81	1.6	2	4	71.8376	1.6	2	5	101.953	1.53	2	5	73.7093	1.6	2	6
	Sequence										# PSMs	# Proteins	# Protein Groups	Protein Group Accessions	Modifications	MH+ [Da]	A2: Area	B2: Area	C2: Area	D2: Area	E2: Area	F2: Area	G2: Area	H2: Area	phosphoRS Site Probabilities	A4	G4	IonScore A4	IonScore G4	Exp Value A4	Exp Value G4	B4	H4	IonScore B4	IonScore H4	Exp Value B4	Exp Value H4	C4	IonScore C4	Exp Value C4	D4	IonScore D4	Exp Value D4	E4	IonScore E4	Exp Value E4	F4	IonScore F4	Exp Value F4
	DSDSESSTLDSTR										15	2	1	14456048	S7(Phospho)	1479.55	1305067	3.78955e+06	6.3562e+06	7.32757e+06	0	0	0	0	S(2): 0.0; S(4): 0.0; S(6): 0.2; S(7): 95.8; T(8): 4.0; S(11): 0.0; T(12): 0.0	High		30.17		0.010722		High		37.71		0.00188919		High	50.25	0.000102431	High	40.27	0.0010337
	TVPDAPPSIQK										4	2	1	14456048	T1(Phospho)	1232.59	1.82871e+07	2.25524e+07	0	2.40728e+07	0	0	0	0	T(1): 100.0; S(8): 0.0	High		25.64		0.0523964		High		34.06		0.007794					High	33.03	0.00970587
	MTAATVTRTK										1	2	1	14456048	T9(Phospho)	1159.55	0	0	1.07633e+06	0	0	0	0	0	T(2): 0.0; T(5): 1.0; T(7): 8.8; T(9): 90.2													High	32.57	0.00948995
347828952	similar to amidophosphoribosyltransferase [Botrytis cinerea T4]	347828952		Amidophosphoribosyltransferase	G2XVX9	BofuT4_P055500.1	FQ790271;CCD44649	589	64.4485	6.63916	2.04	2	1	1	3	0	1.04673e+06	2.70346e+06	3.69177e+06	0	0	0	0					25.07	2.04	1	1	33.69	2.04	1	1	48.31	2.04	1	1
	Sequence										# PSMs	# Proteins	# Protein Groups	Protein Group Accessions	Modifications	MH+ [Da]	A2: Area	B2: Area	C2: Area	D2: Area	E2: Area	F2: Area	G2: Area	H2: Area	phosphoRS Site Probabilities	A4	G4	IonScore A4	IonScore G4	Exp Value A4	Exp Value G4	B4	H4	IonScore B4	IonScore H4	Exp Value B4	Exp Value H4	C4	IonScore C4	Exp Value C4	D4	IonScore D4	Exp Value D4	E4	IonScore E4	Exp Value E4	F4	IonScore F4	Exp Value F4
	LEATESSTPSVR										3	2	1	347828952	S6(Phospho)	1356.61	0	1.04673e+06	2.70346e+06	3.69177e+06	0	0	0	0	T(4): 0.0; S(6): 48.5; S(7): 48.5; T(8): 2.9; S(10): 0.0							High		25.07		0.0746812		High	33.69	0.00940638	High	48.31	0.00035417
154289220	hypothetical protein BC1G_16210 [Botrytis cinerea B05.10]	472244963	0	Uncharacterized protein	M7U783	BcDW1_1822	KB707747;EMR89564	447	48.3453	4.58936	2.01	2	1	1	4	3.33921e+06	0	1.08614e+07	5.52632e+06	0	0	0	0	25.55	2.01	1	1		0			43.95	2.01	1	1	26.18	2.01	1	2
	Sequence										# PSMs	# Proteins	# Protein Groups	Protein Group Accessions	Modifications	MH+ [Da]	A2: Area	B2: Area	C2: Area	D2: Area	E2: Area	F2: Area	G2: Area	H2: Area	phosphoRS Site Probabilities	A4	G4	IonScore A4	IonScore G4	Exp Value A4	Exp Value G4	B4	H4	IonScore B4	IonScore H4	Exp Value B4	Exp Value H4	C4	IonScore C4	Exp Value C4	D4	IonScore D4	Exp Value D4	E4	IonScore E4	Exp Value E4	F4	IonScore F4	Exp Value F4
	RISSSQALR										4	2	1	154289220	S4(Phospho)	1097.55	3.33921e+06	0	1.08614e+07	5.52632e+06	0	0	0	0	S(3): 0.4; S(4): 99.2; S(5): 0.4	High		25.55		0.056001								High	43.95	0.000753081	High	26.18	0.0484391
472241542	putative sam and ph domain-containing protein [Botrytis cinerea BcDW1]	472241542		Putative sam and ph domain-containing protein	M7UHN8	BcDW1_5069	KB707862;EMR86258	858	95.8231	7.92822	1.98	2	1	1	5	3.3283e+06	799871	3.13528e+07	51042936	0	0	0	0	38.65	1.98	1	1	93.36	1.98	1	2	59.22	1.98	1	1	48.62	1.98	1	1
	Sequence										# PSMs	# Proteins	# Protein Groups	Protein Group Accessions	Modifications	MH+ [Da]	A2: Area	B2: Area	C2: Area	D2: Area	E2: Area	F2: Area	G2: Area	H2: Area	phosphoRS Site Probabilities	A4	G4	IonScore A4	IonScore G4	Exp Value A4	Exp Value G4	B4	H4	IonScore B4	IonScore H4	Exp Value B4	Exp Value H4	C4	IonScore C4	Exp Value C4	D4	IonScore D4	Exp Value D4	E4	IonScore E4	Exp Value E4	F4	IonScore F4	Exp Value F4
	HQITPPTPISPDSPTRR										5	2	1	472241542	S13(Phospho)	1979.97	3.3283e+06	799871	3.13528e+07	51042936	0	0	0	0	T(4): 0.0; T(7): 0.0; S(10): 0.0; S(13): 99.6; T(15): 0.4	High		38.65		0.00483062		High		54.59		0.000117641		High	59.22	4.04498e-05	High	48.62	0.000481602
154316660	hypothetical protein BC1G_04261 [Botrytis cinerea B05.10]	347835123	0	hypothetical protein BofuT4_P094030.1 [Botrytis cinerea T4]	G2YD47	BofuT4_P094030.1	FQ790321;CCD49695	4066	449.657	4.97021	1.97	3	6	6	13	843546	7.1668e+06	1.3798e+07	6.34569e+06	0	0	0	0	24.86	0.27	1	1	41.66	0.3	1	1	77.9424	0.84	3	4	143.689	1.97	6	7
	Sequence										# PSMs	# Proteins	# Protein Groups	Protein Group Accessions	Modifications	MH+ [Da]	A2: Area	B2: Area	C2: Area	D2: Area	E2: Area	F2: Area	G2: Area	H2: Area	phosphoRS Site Probabilities	A4	G4	IonScore A4	IonScore G4	Exp Value A4	Exp Value G4	B4	H4	IonScore B4	IonScore H4	Exp Value B4	Exp Value H4	C4	IonScore C4	Exp Value C4	D4	IonScore D4	Exp Value D4	E4	IonScore E4	Exp Value E4	F4	IonScore F4	Exp Value F4
	TPTMPADDAQR										2	1	1	154316660	T3(Phospho); M4(Oxidation)	1298.51	843546	0	0	1.30553e+06	0	0	0	0	T(1): 0.4; T(3): 99.6	High		24.86		0.0391905											High	26.48	0.0272136
	EMVLTSPVPESR										3	3	1	154316660	M2(Oxidation); S6(Phospho)	1440.65	0	7.1668e+06	0	0	0	0	0	0	T(5): 5.5; S(6): 94.5; S(11): 0.0							High		41.66		0.00150797		High	28.04	0.0364324	High	29.27	0.0254354
	RSSNLGPNAQR										2	3	1	154316660	S3(Phospho)	1279.59	0	0	1.8297e+07	1.47325e+07	0	0	0	0	S(2): 0.3; S(3): 99.7													High	37.33	0.00447523	High	31.13	0.0189257
	EMVLTSPVPESR										1	3	1	154316660	S6(Phospho)	1424.65	0	0	9.29913e+06	0	0	0	0	0	T(5): 0.8; S(6): 91.3; S(11): 7.9													High	27.39	0.0434087
	TPTMPADDAQR										1	1	1	154316660	T3(Phospho)	1282.51	0	0	0	0	0	0	0	0	T(1): 0.4; T(3): 99.6													High	27.17	0.0293556
	KDDAASEAEVSSEIVEK										1	3	1	154316660	S6(Phospho)	1886.83	0	0	0	2.7747e+06	0	0	0	0	S(6): 100.0; S(11): 0.0; S(12): 0.0																High	79.44	3.87931e-07
	TTTSSPGSGHPTTPNPTTPGAK										2	3	1	154316660	T12(Phospho)	2173.98	0	0	0	1.49809e+06	0	0	0	0	T(1): 0.0; T(2): 0.0; T(3): 0.0; S(4): 0.0; S(5): 0.0; S(8): 0.3; T(12): 49.8; T(13): 49.8; T(17): 0.1; T(18): 0.1																High	30.52	0.0424948
	AVSPEYK										1	3	1	154316660	S3(Phospho)	873.374	0	0	0	1.52984e+06	0	0	0	0	S(3): 99.3; Y(6): 0.7																High	24.44	0.0357951
154300328	hypothetical protein BC1G_11353 [Botrytis cinerea B05.10]	347841242	0	Similar to microtubule associated protein	G2YW16	BofuT4_P153760.1	FQ790357;CCD55814	1476	169.084	5.92236	1.96	3	2	2	6	1.01393e+06	0	2.72843e+06	4.40467e+06	0	0	0	0	31.96	1.08	1	2					53.27	1.96	2	3	28.12	1.08	1	1						0
	Sequence										# PSMs	# Proteins	# Protein Groups	Protein Group Accessions	Modifications	MH+ [Da]	A2: Area	B2: Area	C2: Area	D2: Area	E2: Area	F2: Area	G2: Area	H2: Area	phosphoRS Site Probabilities	A4	G4	IonScore A4	IonScore G4	Exp Value A4	Exp Value G4	B4	H4	IonScore B4	IonScore H4	Exp Value B4	Exp Value H4	C4	IonScore C4	Exp Value C4	D4	IonScore D4	Exp Value D4	E4	IonScore E4	Exp Value E4	F4	IonScore F4	Exp Value F4
	FNVASSPASVGGSTHK										5	3	1	154300328	S6(Phospho)	1625.73	1.01393e+06	0	3.98723e+06	4.40467e+06	0	0	0	0	S(5): 7.2; S(6): 92.8; S(9): 0.0; S(13): 0.0; T(14): 0.0	High		31.96		0.0187536								High	32.9	0.0158218	High	28.12	0.0473302
	ANSGENHTIALER										1	3	1	154300328	T8(Phospho)	1491.66	0	0	1.46963e+06	0	0	0	0	0	S(3): 0.0; T(8): 100.0													High	33.37	0.0114834
347841788	hypothetical protein BofuT4_P149700.1 [Botrytis cinerea T4]	347841788		Uncharacterized protein	G2YXC2	BofuT4_P149700.1	FQ790359;CCD56360	430	47.5708	5.16064	1.86	1	1	1	3	0	719483	3.39615e+06	2.54383e+06	0	0	0	0					32.01	1.86	1	1	39.91	1.86	1	1	47.05	1.86	1	1
	Sequence										# PSMs	# Proteins	# Protein Groups	Protein Group Accessions	Modifications	MH+ [Da]	A2: Area	B2: Area	C2: Area	D2: Area	E2: Area	F2: Area	G2: Area	H2: Area	phosphoRS Site Probabilities	A4	G4	IonScore A4	IonScore G4	Exp Value A4	Exp Value G4	B4	H4	IonScore B4	IonScore H4	Exp Value B4	Exp Value H4	C4	IonScore C4	Exp Value C4	D4	IonScore D4	Exp Value D4	E4	IonScore E4	Exp Value E4	F4	IonScore F4	Exp Value F4
	AASVGLEK										3	1	1	347841788	S3(Phospho)	854.402	0	719483	3.39615e+06	2.54383e+06	0	0	0	0	S(3): 100.0							High		32.01		0.0105442		High	39.91	0.00192958	High	47.05	0.000313615
154305337	hypothetical protein BC1G_08963 [Botrytis cinerea B05.10]	347826709	0	Similar to prolyl oligopeptidase	G2XNF0	BofuT4_P074890.1	FQ790246;CCD42406	498	54.6723	5.60498	1.81	3	1	1	3	2333665	0	4.98333e+06	5.47224e+06	0	0	0	0	28.53	1.81	1	1					26.34	1.81	1	1	39.56	1.81	1	1										0
	Sequence										# PSMs	# Proteins	# Protein Groups	Protein Group Accessions	Modifications	MH+ [Da]	A2: Area	B2: Area	C2: Area	D2: Area	E2: Area	F2: Area	G2: Area	H2: Area	phosphoRS Site Probabilities	A4	G4	IonScore A4	IonScore G4	Exp Value A4	Exp Value G4	B4	H4	IonScore B4	IonScore H4	Exp Value B4	Exp Value H4	C4	IonScore C4	Exp Value C4	D4	IonScore D4	Exp Value D4	E4	IonScore E4	Exp Value E4	F4	IonScore F4	Exp Value F4
	NQSTTSIAK										3	3	1	154305337	S6(Phospho)	1029.46	2333665	0	4.98333e+06	5.47224e+06	0	0	0	0	S(3): 0.0; T(4): 0.3; T(5): 49.8; S(6): 49.8	High		28.53		0.0152205								High	26.34	0.0299633	High	39.56	0.00147734
154323548	hypothetical protein BC1G_00173 [Botrytis cinerea B05.10]	347830134	0	hypothetical protein BofuT4_P048490.1 [Botrytis cinerea T4]	G2XZE4	BofuT4_P048490.1	FQ790278;CCD45831	557	62.1779	5.37646	1.8	2	1	1	3	338413	0	3.10936e+06	3.06363e+06	0	0	0	0	23.67	1.8	1	1		0			41.24	1.8	1	1	38.42	1.8	1	1
	Sequence										# PSMs	# Proteins	# Protein Groups	Protein Group Accessions	Modifications	MH+ [Da]	A2: Area	B2: Area	C2: Area	D2: Area	E2: Area	F2: Area	G2: Area	H2: Area	phosphoRS Site Probabilities	A4	G4	IonScore A4	IonScore G4	Exp Value A4	Exp Value G4	B4	H4	IonScore B4	IonScore H4	Exp Value B4	Exp Value H4	C4	IonScore C4	Exp Value C4	D4	IonScore D4	Exp Value D4	E4	IonScore E4	Exp Value E4	F4	IonScore F4	Exp Value F4
	VDTSPQSSNR										3	2	1	154323548	S4(Phospho)	1170.48	338413	0	3.10936e+06	3.06363e+06	0	0	0	0	T(3): 0.3; S(4): 99.7; S(7): 0.0; S(8): 0.0	High		23.67		0.0483228								High	41.24	0.000845576	High	38.42	0.00161865
154309441	hypothetical protein BC1G_07191 [Botrytis cinerea B05.10]	347838251	0	Uncharacterized protein	G2YMH5	BofuT4_P137470.1	FQ790345;CCD52823	1337	149.998	7.45947	1.65	3	2	2	7	333298	5.79832e+06	1.3227e+07	911396	0	0	0	0	40.88	0.82	1	1	48.5	1.65	2	2	51.44	1.65	2	3	37.71	0.82	1	1
	Sequence										# PSMs	# Proteins	# Protein Groups	Protein Group Accessions	Modifications	MH+ [Da]	A2: Area	B2: Area	C2: Area	D2: Area	E2: Area	F2: Area	G2: Area	H2: Area	phosphoRS Site Probabilities	A4	G4	IonScore A4	IonScore G4	Exp Value A4	Exp Value G4	B4	H4	IonScore B4	IonScore H4	Exp Value B4	Exp Value H4	C4	IonScore C4	Exp Value C4	D4	IonScore D4	Exp Value D4	E4	IonScore E4	Exp Value E4	F4	IonScore F4	Exp Value F4
	NNSQQSFSSGR										4	3	1	154309441	S3(Phospho)	1291.5	333298	487189	1.35095e+06	911396	0	0	0	0	S(3): 99.9; S(6): 0.1; S(8): 0.0; S(9): 0.0	High		40.88		0.000943153		High		33		0.00518729		High	34.45	0.00396609	High	37.71	0.00188919
	AHSPTTSVSSR										3	3	1	154309441	S3(Phospho)	1209.53	0	1.11095e+07	2.51031e+07	0	0	0	0	0	S(3): 89.2; T(5): 1.0; T(6): 1.0; S(7): 8.8; S(9): 0.0; S(10): 0.0							High		28.5		0.0204112		High	29.66	0.0139505
154303182	hypothetical protein BC1G_09611 [Botrytis cinerea B05.10]	347839373	0	Similar to FAD dependent oxidoreductase superfamily	G2YQP7	BofuT4_P131250.1	FQ790349;CCD53945	423	45.9641	5.5542	1.65	2	1	1	3	0	1.60943e+06	2.53449e+06	3.00006e+06	0	0	0	0		0			31.24	1.65	1	1	27.49	1.65	1	1	29.28	1.65	1	1
	Sequence										# PSMs	# Proteins	# Protein Groups	Protein Group Accessions	Modifications	MH+ [Da]	A2: Area	B2: Area	C2: Area	D2: Area	E2: Area	F2: Area	G2: Area	H2: Area	phosphoRS Site Probabilities	A4	G4	IonScore A4	IonScore G4	Exp Value A4	Exp Value G4	B4	H4	IonScore B4	IonScore H4	Exp Value B4	Exp Value H4	C4	IonScore C4	Exp Value C4	D4	IonScore D4	Exp Value D4	E4	IonScore E4	Exp Value E4	F4	IonScore F4	Exp Value F4
	GTPILAK										3	2	1	154303182	T2(Phospho)	779.406	0	1.60943e+06	2.53449e+06	3.00006e+06	0	0	0	0	T(2): 100.0							High		31.24		0.0141305		High	27.49	0.0352911	High	29.28	0.0228982
154312509	hypothetical protein BC1G_05857 [Botrytis cinerea B05.10]	347841868	0	Uncharacterized protein	G2YXU2	BofuT4_P146090.1	FQ790360;CCD56440	1183	128.773	7.34229	1.61	6	2	2	4	429589	0	2.32241e+06	1.00203e+06	0	0	0	0	22.05	0.51	1	1					23.24	0.51	1	1	48.0956	1.61	2	2
	Sequence										# PSMs	# Proteins	# Protein Groups	Protein Group Accessions	Modifications	MH+ [Da]	A2: Area	B2: Area	C2: Area	D2: Area	E2: Area	F2: Area	G2: Area	H2: Area	phosphoRS Site Probabilities	A4	G4	IonScore A4	IonScore G4	Exp Value A4	Exp Value G4	B4	H4	IonScore B4	IonScore H4	Exp Value B4	Exp Value H4	C4	IonScore C4	Exp Value C4	D4	IonScore D4	Exp Value D4	E4	IonScore E4	Exp Value E4	F4	IonScore F4	Exp Value F4
	SASWSR										3	6	1	154312509	S3(Phospho)	773.297	429589	0	2.32241e+06	1.36619e+06	0	0	0	0	S(1): 0.0; S(3): 99.8; S(5): 0.2	High		22.05		0.0511463								High	23.24	0.0458641	High	27.48	0.0146492
	DGRSPGRDDSDVK										1	3	1	154312509	S4(Phospho)	1483.62	0	0	0	637865	0	0	0	0	S(4): 99.2; S(10): 0.8																High	34	0.00806167
472243924	putative nad-dependent deacetylase sirtuin-2 protein [Botrytis cinerea BcDW1]	472243924		Putative nad-dependent deacetylase sirtuin-2 protein	M7UNR4	BcDW1_2901	KB707785;EMR88563	446	48.2894	4.84326	1.57	1	1	1	3	0	2.25199e+06	2.76661e+06	2.4967e+06	0	0	0	0					32.74	1.57	1	1	27.43	1.57	1	1	30.67	1.57	1	1
	Sequence										# PSMs	# Proteins	# Protein Groups	Protein Group Accessions	Modifications	MH+ [Da]	A2: Area	B2: Area	C2: Area	D2: Area	E2: Area	F2: Area	G2: Area	H2: Area	phosphoRS Site Probabilities	A4	G4	IonScore A4	IonScore G4	Exp Value A4	Exp Value G4	B4	H4	IonScore B4	IonScore H4	Exp Value B4	Exp Value H4	C4	IonScore C4	Exp Value C4	D4	IonScore D4	Exp Value D4	E4	IonScore E4	Exp Value E4	F4	IonScore F4	Exp Value F4
	VNTDLQK										3	1	1	472243924	T3(Phospho)	897.407	0	2.25199e+06	2.76661e+06	2.4967e+06	0	0	0	0	T(3): 100.0							High		32.74		0.00976419		High	27.43	0.0328906	High	30.67	0.0137126
347441006	similar to spindle assembly checkpoint component mad1 [Botrytis cinerea T4]	347441006		Similar to spindle assembly checkpoint component mad1	G2XWU0	BofuT4_P051170.1	FQ790273;CCD33927	767	87.4134	5.31299	1.56	1	1	1	7	989788	2.09746e+06	9.16718e+06	6.13778e+06	0	0	0	0	36.44	1.56	1	1	50.94	1.56	1	2	55.4325	1.56	1	2	57.9398	1.56	1	2										0
	Sequence										# PSMs	# Proteins	# Protein Groups	Protein Group Accessions	Modifications	MH+ [Da]	A2: Area	B2: Area	C2: Area	D2: Area	E2: Area	F2: Area	G2: Area	H2: Area	phosphoRS Site Probabilities	A4	G4	IonScore A4	IonScore G4	Exp Value A4	Exp Value G4	B4	H4	IonScore B4	IonScore H4	Exp Value B4	Exp Value H4	C4	IonScore C4	Exp Value C4	D4	IonScore D4	Exp Value D4	E4	IonScore E4	Exp Value E4	F4	IonScore F4	Exp Value F4
	AHTPQGLGDSQR										7	1	1	347441006	T3(Phospho)	1346.58	989788	2.09746e+06	9.16718e+06	6.13778e+06	0	0	0	0	T(3): 100.0; S(10): 0.0	High		36.44		0.00469862		High		34.11		0.00850049		High	37.42	0.00373136	High	42.7	0.00119221
347835918	similar to LIM domain-containing protein [Botrytis cinerea T4]	347835918		Similar to LIM domain-containing protein	G2YFE2	BofuT4_P088890.1	FQ790326;CCD50490	704	77.2247	9.48096	1.56	1	1	1	4	769256	819650	1.88176e+06	0	0	0	0	0	49.5637	1.56	1	2	30.16	1.56	1	1	31.42	1.56	1	1		0								0
	Sequence										# PSMs	# Proteins	# Protein Groups	Protein Group Accessions	Modifications	MH+ [Da]	A2: Area	B2: Area	C2: Area	D2: Area	E2: Area	F2: Area	G2: Area	H2: Area	phosphoRS Site Probabilities	A4	G4	IonScore A4	IonScore G4	Exp Value A4	Exp Value G4	B4	H4	IonScore B4	IonScore H4	Exp Value B4	Exp Value H4	C4	IonScore C4	Exp Value C4	D4	IonScore D4	Exp Value D4	E4	IonScore E4	Exp Value E4	F4	IonScore F4	Exp Value F4
	KTSLSGPDTSR										4	1	1	347835918	S3(Phospho)	1228.56	769256	819650	1.88176e+06	0	0	0	0	0	T(2): 0.7; S(3): 98.6; S(5): 0.7; T(9): 0.0; S(10): 0.0	High		38.39		0.00286857		High		30.16		0.0186501		High	31.42	0.0142779
472238692	hypothetical protein BcDW1_7810 [Botrytis cinerea BcDW1]	472238692		Uncharacterized protein	M7TQX3	BcDW1_7810	KB707998;EMR83544	706	77.3706	7.32764	1.56	1	1	1	5	0	1.79866e+06	5.38905e+06	6.417e+06	0	0	0	0					30.59	1.56	1	1	83.68	1.56	1	2	62.95	1.56	1	2
	Sequence										# PSMs	# Proteins	# Protein Groups	Protein Group Accessions	Modifications	MH+ [Da]	A2: Area	B2: Area	C2: Area	D2: Area	E2: Area	F2: Area	G2: Area	H2: Area	phosphoRS Site Probabilities	A4	G4	IonScore A4	IonScore G4	Exp Value A4	Exp Value G4	B4	H4	IonScore B4	IonScore H4	Exp Value B4	Exp Value H4	C4	IonScore C4	Exp Value C4	D4	IonScore D4	Exp Value D4	E4	IonScore E4	Exp Value E4	F4	IonScore F4	Exp Value F4
	AGLGSVGGYSR										5	1	1	472238692	S5(Phospho)	1103.49	0	1.79866e+06	5.38905e+06	6.417e+06	0	0	0	0	S(5): 100.0; Y(9): 0.0; S(10): 0.0							High		30.59		0.0142731		High	50.28	0.000156104	High	39.61	0.0017558
347835147	hypothetical protein BofuT4_P094270.1 [Botrytis cinerea T4]	347835147		Uncharacterized protein	G2YD71	BofuT4_P094270.1	FQ790321;CCD49719	964	106.002	8.32373	1.45	1	2	2	9	0	3.04584e+06	5.49521e+06	5.19011e+06	0	0	0	0		0			55.2907	0.62	1	2	47.4725	1.45	2	2	61.0672	1.45	2	3					25.45	0.62	1	1	32.47	0.62
	Sequence										# PSMs	# Proteins	# Protein Groups	Protein Group Accessions	Modifications	MH+ [Da]	A2: Area	B2: Area	C2: Area	D2: Area	E2: Area	F2: Area	G2: Area	H2: Area	phosphoRS Site Probabilities	A4	G4	IonScore A4	IonScore G4	Exp Value A4	Exp Value G4	B4	H4	IonScore B4	IonScore H4	Exp Value B4	Exp Value H4	C4	IonScore C4	Exp Value C4	D4	IonScore D4	Exp Value D4	E4	IonScore E4	Exp Value E4	F4	IonScore F4	Exp Value F4
	IPQSPR										7	1	1	347835147	S4(Phospho)	777.365	0	3.04584e+06	8.35494e+06	7.69306e+06	0	0	0	0	S(4): 100.0		High		32.47		0.00656838	High		40.05		0.00114672		High	28.72	0.0174559	High	32.86	0.00600424				High	25.45	0.0330718
	RLDSPELR										2	1	1	347835147	S4(Phospho)	1065.51	0	0	2.63547e+06	2.68716e+06	0	0	0	0	S(4): 100.0													High	31.82	0.00947027	High	27.85	0.0235425
154310323	hypothetical protein BC1G_07081 [Botrytis cinerea B05.10]	347828827	0	Similar to WD repeat protein	G2XVK4	BofuT4_P054250.1	FQ790271;CCD44524	1052	113.377	6.80029	1.43	2	1	1	7	0	9732546	1.8184e+07	2.04454e+07	0	0	0	0		0			77.3507	1.43	1	2	54.77	1.43	1	1	55.9098	1.43	1	4
	Sequence										# PSMs	# Proteins	# Protein Groups	Protein Group Accessions	Modifications	MH+ [Da]	A2: Area	B2: Area	C2: Area	D2: Area	E2: Area	F2: Area	G2: Area	H2: Area	phosphoRS Site Probabilities	A4	G4	IonScore A4	IonScore G4	Exp Value A4	Exp Value G4	B4	H4	IonScore B4	IonScore H4	Exp Value B4	Exp Value H4	C4	IonScore C4	Exp Value C4	D4	IonScore D4	Exp Value D4	E4	IonScore E4	Exp Value E4	F4	IonScore F4	Exp Value F4
	ASPTATPPGSSSPPR										7	2	1	154310323	S12(Phospho)	1489.67	0	9732546	1.8184e+07	2.04454e+07	0	0	0	0	S(2): 0.0; T(4): 0.0; T(6): 0.0; S(10): 0.1; S(11): 0.7; S(12): 99.2							High		47.96		0.000381495		High	54.77	8.33566e-05	High	34.57	0.00851902
154305832	hypothetical protein BC1G_08147 [Botrytis cinerea B05.10]	347832999	0	Uncharacterized protein	G2Y7W8	BofuT4_P033380.1	FQ790296;CCD48696	997	110.73	5.24951	1.4	3	1	1	3	766834	1.86748e+06	0	3.58842e+06	0	0	0	0	30.32	1.4	1	1	32.72	1.4	1	1		0			27.12	1.4	1	1
	Sequence										# PSMs	# Proteins	# Protein Groups	Protein Group Accessions	Modifications	MH+ [Da]	A2: Area	B2: Area	C2: Area	D2: Area	E2: Area	F2: Area	G2: Area	H2: Area	phosphoRS Site Probabilities	A4	G4	IonScore A4	IonScore G4	Exp Value A4	Exp Value G4	B4	H4	IonScore B4	IonScore H4	Exp Value B4	Exp Value H4	C4	IonScore C4	Exp Value C4	D4	IonScore D4	Exp Value D4	E4	IonScore E4	Exp Value E4	F4	IonScore F4	Exp Value F4
	STSGSHGFSTPTNR										3	3	1	154305832	S3(Phospho)	1515.63	766834	1.86748e+06	0	3.58842e+06	0	0	0	0	S(1): 33.2; T(2): 33.2; S(3): 33.2; S(5): 0.3; S(9): 0.0; T(10): 0.0; T(12): 0.0	High		30.32		0.0179291		High		32.72		0.0110922					High	27.12	0.0414379
347829949	similar to serine/threonine-protein kinase chk2 [Botrytis cinerea T4]	347829949		Similar to serine/threonine-protein kinase chk2	G2XYV9	BofuT4_P046640.1	FQ790278;CCD45646	712	80.2529	6.90283	1.4	2	1	1	6	3640020	6.1367e+06	2.20602e+07	0	0	0	0	0	34.64	1.4	1	2	34.39	1.4	1	2	31.38	1.4	1	2						0
	Sequence										# PSMs	# Proteins	# Protein Groups	Protein Group Accessions	Modifications	MH+ [Da]	A2: Area	B2: Area	C2: Area	D2: Area	E2: Area	F2: Area	G2: Area	H2: Area	phosphoRS Site Probabilities	A4	G4	IonScore A4	IonScore G4	Exp Value A4	Exp Value G4	B4	H4	IonScore B4	IonScore H4	Exp Value B4	Exp Value H4	C4	IonScore C4	Exp Value C4	D4	IonScore D4	Exp Value D4	E4	IonScore E4	Exp Value E4	F4	IonScore F4	Exp Value F4
	DSQALSSPVR										6	2	1	347829949	S7(Phospho)	1139.51	3640020	6.1367e+06	2.20602e+07	0	0	0	0	0	S(2): 0.0; S(6): 0.2; S(7): 99.8	High		34.64		0.0065276		High		34.39		0.00746026		High	31.35	0.0137405
347842512	hypothetical protein BofuT4P101000059001 [Botrytis cinerea T4]	347842512		Uncharacterized protein	G2YZN6	BofuT4P101000059001	FQ790362;CCD57084	1714	187.733	8.57275	1.34	1	2	2	6	2.78882e+06	3.43541e+06	6.34839e+06	6.56834e+06	0	0	0	0	26.21	0.47	1	1	24.7	0.47	1	1	46.7525	1.34	2	2	52.6911	1.34	2	2
	Sequence										# PSMs	# Proteins	# Protein Groups	Protein Group Accessions	Modifications	MH+ [Da]	A2: Area	B2: Area	C2: Area	D2: Area	E2: Area	F2: Area	G2: Area	H2: Area	phosphoRS Site Probabilities	A4	G4	IonScore A4	IonScore G4	Exp Value A4	Exp Value G4	B4	H4	IonScore B4	IonScore H4	Exp Value B4	Exp Value H4	C4	IonScore C4	Exp Value C4	D4	IonScore D4	Exp Value D4	E4	IonScore E4	Exp Value E4	F4	IonScore F4	Exp Value F4
	RASLALVK										4	1	1	347842512	S3(Phospho)	937.523	2.78882e+06	3.43541e+06	6.92968e+06	8.31236e+06	0	0	0	0	S(3): 100.0	High		26.21		0.0327884		High		24.7		0.0464216		High	28.62	0.0188244	High	35.51	0.0038523
	RTSTGAPISTPTTNR										2	1	1	347842512	S3(Phospho)	1639.78	0	0	5.76709e+06	4.82432e+06	0	0	0	0	T(2): 0.9; S(3): 90.3; T(4): 8.7; S(9): 0.0; T(10): 0.0; T(12): 0.0; T(13): 0.0													High	31.7	0.0177472	High	31.68	0.0174895
154292788	hypothetical protein BC1G_14301 [Botrytis cinerea B05.10]	347835348	0	hypothetical protein BofuT4_P096280.1 [Botrytis cinerea T4]	G2YDS2	BofuT4_P096280.1	FQ790321;CCD49920	856	93.3544	7.18115	1.29	3	1	1	7	455271	689915	4.03207e+06	4.01055e+06	0	0	0	0	33.64	1.29	1	1	49.1307	1.29	1	2	36.7676	1.29	1	3	31.2	1.29	1	1
	Sequence										# PSMs	# Proteins	# Protein Groups	Protein Group Accessions	Modifications	MH+ [Da]	A2: Area	B2: Area	C2: Area	D2: Area	E2: Area	F2: Area	G2: Area	H2: Area	phosphoRS Site Probabilities	A4	G4	IonScore A4	IonScore G4	Exp Value A4	Exp Value G4	B4	H4	IonScore B4	IonScore H4	Exp Value B4	Exp Value H4	C4	IonScore C4	Exp Value C4	D4	IonScore D4	Exp Value D4	E4	IonScore E4	Exp Value E4	F4	IonScore F4	Exp Value F4
	NTARPTSSLSK										7	3	1	154292788	S10(Phospho)	1241.59	455271	689915	4.03207e+06	4.01055e+06	0	0	0	0	T(2): 0.0; T(6): 0.0; S(7): 0.0; S(8): 0.0; S(10): 100.0	High		33.64		0.00921254		High		32.65		0.0116527		High	27.44	0.0389452	High	31.2	0.0162715
347840193	glycosyltransferase family 39 protein [Botrytis cinerea T4]	347840193		Glycosyltransferase family 39 protein	G2YTK5	BofuT4P246000003001	FQ790352;CCD54765	953	106.38	6.53662	1.26	2	1	1	4	8.49905e+06	1.23755e+07	1.5533e+07	1.99969e+07	0	0	0	0	35.69	1.26	1	1	35.76	1.26	1	1	32	1.26	1	1	28.69	1.26	1	1						0				0
	Sequence										# PSMs	# Proteins	# Protein Groups	Protein Group Accessions	Modifications	MH+ [Da]	A2: Area	B2: Area	C2: Area	D2: Area	E2: Area	F2: Area	G2: Area	H2: Area	phosphoRS Site Probabilities	A4	G4	IonScore A4	IonScore G4	Exp Value A4	Exp Value G4	B4	H4	IonScore B4	IonScore H4	Exp Value B4	Exp Value H4	C4	IonScore C4	Exp Value C4	D4	IonScore D4	Exp Value D4	E4	IonScore E4	Exp Value E4	F4	IonScore F4	Exp Value F4
	GSRSPSRQPVTK										4	2	1	347840193	S4(Phospho)	1379.68	8.49905e+06	1.23755e+07	1.5533e+07	1.99969e+07	0	0	0	0	S(2): 8.5; S(4): 91.4; S(6): 0.1; T(11): 0.0	High		35.69		0.00648806		High		35.76		0.00627814		High	32	0.0150799	High	28.69	0.0324497
154289940	hypothetical protein BC1G_15911 [Botrytis cinerea B05.10]	347441869	0	similar to ubiquitin-protein ligase E3 [Botrytis cinerea T4]	G2YCG1	BofuT4_P098490.1	FQ790317;CCD34790	1214	135.167	8.22119	1.24	3	1	1	4	624786	561302	0	2.67667e+06	0	0	0	0	43.74	1.24	1	1	53.54	1.24	1	1					65.09	1.24	1	2
	Sequence										# PSMs	# Proteins	# Protein Groups	Protein Group Accessions	Modifications	MH+ [Da]	A2: Area	B2: Area	C2: Area	D2: Area	E2: Area	F2: Area	G2: Area	H2: Area	phosphoRS Site Probabilities	A4	G4	IonScore A4	IonScore G4	Exp Value A4	Exp Value G4	B4	H4	IonScore B4	IonScore H4	Exp Value B4	Exp Value H4	C4	IonScore C4	Exp Value C4	D4	IonScore D4	Exp Value D4	E4	IonScore E4	Exp Value E4	F4	IonScore F4	Exp Value F4
	HEEADASNTLSSSPK										4	3	1	154289940	S13(Phospho)	1652.68	624786	561302	0	2.67667e+06	0	0	0	0	S(7): 0.0; T(9): 0.0; S(11): 0.0; S(12): 4.5; S(13): 95.5	High		43.74		0.000881264		High		53.54		9.20584e-05					High	65.09	5.8851e-06
154293891	hypothetical protein BC1G_14017 [Botrytis cinerea B05.10]	347441606	0	Similar to vacuolar assembly protein	G2YBD6	BofuT4_P102280.1	FQ790311;CCD34527	1116	123.571	5.90967	1.16	2	2	2	5	2.53139e+06	4.1153e+06	5.43949e+06	1.03685e+07	0	0	0	0	31.38	0.99	1	1	42.91	0.99	1	1	29.72	1.16	1	1	49.61	1.16	2	2										0
	Sequence										# PSMs	# Proteins	# Protein Groups	Protein Group Accessions	Modifications	MH+ [Da]	A2: Area	B2: Area	C2: Area	D2: Area	E2: Area	F2: Area	G2: Area	H2: Area	phosphoRS Site Probabilities	A4	G4	IonScore A4	IonScore G4	Exp Value A4	Exp Value G4	B4	H4	IonScore B4	IonScore H4	Exp Value B4	Exp Value H4	C4	IonScore C4	Exp Value C4	D4	IonScore D4	Exp Value D4	E4	IonScore E4	Exp Value E4	F4	IonScore F4	Exp Value F4
	LSEIGPATPDR										3	2	1	154293891	T8(Phospho)	1235.57	2.53139e+06	4.1153e+06	0	1.3078e+07	0	0	0	0	S(2): 0.0; T(8): 100.0	High		31.38		0.0114261		High		42.91		0.000805899					High	35.55	0.00437421
	LSEIGPATPDRTR										2	2	1	154293891	T8(Phospho)	1492.72	0	0	5.43949e+06	7.65911e+06	0	0	0	0	S(2): 0.0; T(8): 100.0; T(12): 0.0													High	29.72	0.0260249	High	27.06	0.0457534
347836031	similar to serine threonine protein kinase [Botrytis cinerea T4]	347836031		Non-specific serine/threonine protein kinase	G2YFQ5	BofuT4P13000013001	FQ790327;CCD50603	1973	215.348	6.11279	1.12	2	2	2	5	1.10794e+06	0	3.22272e+06	1.34671e+06	0	0	0	0	32.73	0.56	1	1					71.63	0.56	1	2	59.7398	1.12	2	2										0
	Sequence										# PSMs	# Proteins	# Protein Groups	Protein Group Accessions	Modifications	MH+ [Da]	A2: Area	B2: Area	C2: Area	D2: Area	E2: Area	F2: Area	G2: Area	H2: Area	phosphoRS Site Probabilities	A4	G4	IonScore A4	IonScore G4	Exp Value A4	Exp Value G4	B4	H4	IonScore B4	IonScore H4	Exp Value B4	Exp Value H4	C4	IonScore C4	Exp Value C4	D4	IonScore D4	Exp Value D4	E4	IonScore E4	Exp Value E4	F4	IonScore F4	Exp Value F4
	SRSTSGLGHVR										4	2	1	347836031	S3(Phospho)	1236.58	1.10794e+06	0	3.22272e+06	1.91572e+06	0	0	0	0	S(1): 0.1; S(3): 99.7; T(4): 0.1; S(5): 0.1	High		32.73		0.0098667								High	59.21	2.34502e-05	High	39.01	0.00245554
	STSSAASSPIK										1	2	1	347836031	S4(Phospho)	1115.5	0	0	0	777704	0	0	0	0	S(1): 0.1; T(2): 0.1; S(3): 8.5; S(4): 91.0; S(7): 0.1; S(8): 0.1																High	35.04	0.00609424
154317049	hypothetical protein BC1G_03942 [Botrytis cinerea B05.10]	347829486	0	Similar to Ras guanine-nucleotide exchange protein	G2XXA5	BofuT4_P009000.1	FQ790275;CCD45183	1114	122.15	6.78564	1.08	2	1	1	6	0	1.78728e+06	4.61137e+06	9028604	0	0	0	0					61.28	1.08	1	3	40.48	1.08	1	1	75	1.08	1	2
	Sequence										# PSMs	# Proteins	# Protein Groups	Protein Group Accessions	Modifications	MH+ [Da]	A2: Area	B2: Area	C2: Area	D2: Area	E2: Area	F2: Area	G2: Area	H2: Area	phosphoRS Site Probabilities	A4	G4	IonScore A4	IonScore G4	Exp Value A4	Exp Value G4	B4	H4	IonScore B4	IonScore H4	Exp Value B4	Exp Value H4	C4	IonScore C4	Exp Value C4	D4	IonScore D4	Exp Value D4	E4	IonScore E4	Exp Value E4	F4	IonScore F4	Exp Value F4
	ATTPDLTSYHPR										6	2	1	154317049	T3(Phospho)	1438.64	0	1.78728e+06	4.61137e+06	9028604	0	0	0	0	T(2): 0.3; T(3): 99.7; T(7): 0.0; S(8): 0.0; Y(9): 0.0							High		40.95		0.00172356		High	40.48	0.00183102	High	43.59	0.000964736
154316652	hypothetical protein BC1G_04257 [Botrytis cinerea B05.10]	347835125	0	Similar to dynactin	G2YD49	BofuT4P153000022001	FQ790321;CCD49697	1169	130.292	5.05908	1.03	3	1	1	3	0	2.5822e+06	1.1411e+07	1.01449e+07	0	0	0	0					26.58	1.03	1	1	60.83	1.03	1	1	57.76	1.03	1	1
	Sequence										# PSMs	# Proteins	# Protein Groups	Protein Group Accessions	Modifications	MH+ [Da]	A2: Area	B2: Area	C2: Area	D2: Area	E2: Area	F2: Area	G2: Area	H2: Area	phosphoRS Site Probabilities	A4	G4	IonScore A4	IonScore G4	Exp Value A4	Exp Value G4	B4	H4	IonScore B4	IonScore H4	Exp Value B4	Exp Value H4	C4	IonScore C4	Exp Value C4	D4	IonScore D4	Exp Value D4	E4	IonScore E4	Exp Value E4	F4	IonScore F4	Exp Value F4
	EASPAGSPAGQR										3	3	1	154316652	S3(Phospho)	1207.51	0	2.5822e+06	1.1411e+07	1.01449e+07	0	0	0	0	S(3): 100.0; S(7): 0.0							High		26.58		0.0398912		High	60.83	1.50339e-05	High	57.76	3.0484e-05
154298449	hypothetical protein BC1G_11409 [Botrytis cinerea B05.10]	347440675	0	similar to NADPH--cytochrome P450 reductase [Botrytis cinerea T4]	G2XPQ2	BofuT4_P072750.1	FQ790249;CCD33596	905	100.296	5.56689	0.99	3	1	1	3	2.03983e+07	0	5.35448e+07	4.88388e+07	0	0	0	0	27.46	0.99	1	1					27.42	0.99	1	1	27.02	0.99	1	1		0				0				0
	Sequence										# PSMs	# Proteins	# Protein Groups	Protein Group Accessions	Modifications	MH+ [Da]	A2: Area	B2: Area	C2: Area	D2: Area	E2: Area	F2: Area	G2: Area	H2: Area	phosphoRS Site Probabilities	A4	G4	IonScore A4	IonScore G4	Exp Value A4	Exp Value G4	B4	H4	IonScore B4	IonScore H4	Exp Value B4	Exp Value H4	C4	IonScore C4	Exp Value C4	D4	IonScore D4	Exp Value D4	E4	IonScore E4	Exp Value E4	F4	IonScore F4	Exp Value F4
	VLSNPGKPK										3	3	1	154298449	S3(Phospho)	1019.53	2.03983e+07	0	5.35448e+07	4.88388e+07	0	0	0	0	S(3): 100.0	High		27.46		0.0338307								High	27.42	0.0341438	High	27.02	0.0373386
154297812	hypothetical protein BC1G_11880 [Botrytis cinerea B05.10]	347441412	0	Similar to phosphatidylinositol 3-kinase tor2	G2YAU2	BofuT4_P027170.1	FQ790307;CCD34333	2372	267.994	6.93213	0.97	2	2	2	8	2.18684e+06	2.51055e+06	7.57393e+06	9.07676e+06	0	0	0	0	35.84	0.42	1	1	64.11	0.97	2	2	53.38	0.42	1	2	85.72	0.97	2	3
	Sequence										# PSMs	# Proteins	# Protein Groups	Protein Group Accessions	Modifications	MH+ [Da]	A2: Area	B2: Area	C2: Area	D2: Area	E2: Area	F2: Area	G2: Area	H2: Area	phosphoRS Site Probabilities	A4	G4	IonScore A4	IonScore G4	Exp Value A4	Exp Value G4	B4	H4	IonScore B4	IonScore H4	Exp Value B4	Exp Value H4	C4	IonScore C4	Exp Value C4	D4	IonScore D4	Exp Value D4	E4	IonScore E4	Exp Value E4	F4	IonScore F4	Exp Value F4
	RESIIAAQNR										6	2	1	154297812	S3(Phospho)	1237.6	2.18684e+06	3.4822e+06	7.57393e+06	1.17451e+07	0	0	0	0	S(3): 100.0	High		35.84		0.00557717		High		42.77		0.00111502		High	42.05	0.00130361	High	44.86	0.000682569
	LNGEASPVGPNFR										2	2	1	154297812	S6(Phospho)	1437.65	0	1.5389e+06	0	6.40846e+06	0	0	0	0	S(6): 100.0							High		34.34		0.00872466					High	37.23	0.00469301
172052491	RecName: Full=Stress response protein nst1	172052491		Stress response protein nst1	A6RW62	nst1(BC1G_04849)	CH476861;EDN23580	1168	129.572	6.22705	0.94	3	1	1	3	211364	397348	0	3.01241e+06	0	0	0	0	41.28	0.94	1	1	38.78	0.94	1	1					37.54	0.94	1	1
	Sequence										# PSMs	# Proteins	# Protein Groups	Protein Group Accessions	Modifications	MH+ [Da]	A2: Area	B2: Area	C2: Area	D2: Area	E2: Area	F2: Area	G2: Area	H2: Area	phosphoRS Site Probabilities	A4	G4	IonScore A4	IonScore G4	Exp Value A4	Exp Value G4	B4	H4	IonScore B4	IonScore H4	Exp Value B4	Exp Value H4	C4	IonScore C4	Exp Value C4	D4	IonScore D4	Exp Value D4	E4	IonScore E4	Exp Value E4	F4	IonScore F4	Exp Value F4
	RSSAAPGNPGR										3	3	1	172052491	S3(Phospho)	1149.52	211364	397348	0	3.01241e+06	0	0	0	0	S(2): 0.9; S(3): 99.1	High		41.28		0.00127722		High		38.78		0.00232422					High	37.54	0.00309227
154313424	hypothetical protein BC1G_05409 [Botrytis cinerea B05.10]	347827026	0	hypothetical protein BofuT4_P073350.1 [Botrytis cinerea T4]	G2XPB7	BofuT4_P073350.1	FQ790248;CCD42723	2541	279.63	4.94482	0.83	3	2	2	5	1.41409e+06	1.86641e+06	6.10745e+06	7.13505e+06	0	0	0	0	29.16	0.35	1	1	24.95	0.35	1	1	59.68	0.83	2	2	28.33	0.35	1	1
	Sequence										# PSMs	# Proteins	# Protein Groups	Protein Group Accessions	Modifications	MH+ [Da]	A2: Area	B2: Area	C2: Area	D2: Area	E2: Area	F2: Area	G2: Area	H2: Area	phosphoRS Site Probabilities	A4	G4	IonScore A4	IonScore G4	Exp Value A4	Exp Value G4	B4	H4	IonScore B4	IonScore H4	Exp Value B4	Exp Value H4	C4	IonScore C4	Exp Value C4	D4	IonScore D4	Exp Value D4	E4	IonScore E4	Exp Value E4	F4	IonScore F4	Exp Value F4
	RLTEPSPER										4	3	1	154313424	S6(Phospho)	1164.54	1.41409e+06	1.86641e+06	9.33774e+06	7.13505e+06	0	0	0	0	T(3): 0.0; S(6): 100.0	High		29.16		0.0224477		High		24.95		0.0591796		High	24.39	0.0673243	High	28.33	0.027322
	GRKYSFEEDSPR										1	3	1	154313424	S5(Phospho)	1550.66	0	0	2.87716e+06	0	0	0	0	0	Y(4): 92.8; S(5): 7.2; S(10): 0.0													High	48.29	0.000323189
154311367	hypothetical protein BC1G_06536 [Botrytis cinerea B05.10]	347829153	0	Similar to ABC transporter	G2XWI0	BofuT4_P051990.1	FQ790272;CCD44850	1684	187.195	8.03076	0.83	3	1	1	3	750199	1.29172e+06	0	2.70038e+06	0	0	0	0	37.36	0.83	1	1	38.57	0.83	1	1					43.37	0.83	1	1						0
	Sequence										# PSMs	# Proteins	# Protein Groups	Protein Group Accessions	Modifications	MH+ [Da]	A2: Area	B2: Area	C2: Area	D2: Area	E2: Area	F2: Area	G2: Area	H2: Area	phosphoRS Site Probabilities	A4	G4	IonScore A4	IonScore G4	Exp Value A4	Exp Value G4	B4	H4	IonScore B4	IonScore H4	Exp Value B4	Exp Value H4	C4	IonScore C4	Exp Value C4	D4	IonScore D4	Exp Value D4	E4	IonScore E4	Exp Value E4	F4	IonScore F4	Exp Value F4
	TTTQGSVAAIDSPR										3	3	1	154311367	S6(Phospho)	1483.68	750199	1.29172e+06	0	2.70038e+06	0	0	0	0	T(1): 0.0; T(2): 0.0; T(3): 0.0; S(6): 100.0; S(12): 0.0	High		37.36		0.00494029		High		38.57		0.00375287					High	43.37	0.00129562
347841488	hypothetical protein BofuT4_P151920.1 [Botrytis cinerea T4]	347841488		Uncharacterized protein	G2YWR2	BofuT4_P151920.1	FQ790358;CCD56060	1435	158.431	6.16357	0.42	3	1	1	3	0	0	2.98605e+06	4.59638e+06	0	0	0	0					23.69	0.42	1	1	25.86	0.42	1	1	21.54	0.42	1	1
	Sequence										# PSMs	# Proteins	# Protein Groups	Protein Group Accessions	Modifications	MH+ [Da]	A2: Area	B2: Area	C2: Area	D2: Area	E2: Area	F2: Area	G2: Area	H2: Area	phosphoRS Site Probabilities	A4	G4	IonScore A4	IonScore G4	Exp Value A4	Exp Value G4	B4	H4	IonScore B4	IonScore H4	Exp Value B4	Exp Value H4	C4	IonScore C4	Exp Value C4	D4	IonScore D4	Exp Value D4	E4	IonScore E4	Exp Value E4	F4	IonScore F4	Exp Value F4
	SSFFSR										3	3	1	347841488	S2(Phospho)	810.317	0	0	2.98605e+06	4.59638e+06	0	0	0	0	S(1): 0.5; S(2): 6.2; S(5): 93.3							High		23.69		0.031923		High	25.86	0.0250884	High	21.54	0.0481878
347840794	similar to thiazole biosynthetic enzyme [Botrytis cinerea T4]	347840794		Similar to thiazole biosynthetic enzyme	G2YUR8	BofuT4_P157620.1	FQ790354;CCD55366	328	34.9467	5.30029	48.17	1	14	14	302	6.45869e+06	2.96799e+06	8.23809e+06	8.45096e+06	957058	0	0	0	1709.23	48.17	13	47	1328.3	19.82	4	43	2616.44	35.37	8	84	4145.11	35.67	8	125	35.9	2.13	1	1	41.13	2.13	1	1		0
	Sequence										# PSMs	# Proteins	# Protein Groups	Protein Group Accessions	Modifications	MH+ [Da]	A2: Area	B2: Area	C2: Area	D2: Area	E2: Area	F2: Area	G2: Area	H2: Area	phosphoRS Site Probabilities	A4	G4	IonScore A4	IonScore G4	Exp Value A4	Exp Value G4	B4	H4	IonScore B4	IonScore H4	Exp Value B4	Exp Value H4	C4	IonScore C4	Exp Value C4	D4	IonScore D4	Exp Value D4	E4	IonScore E4	Exp Value E4	F4	IonScore F4	Exp Value F4
	APPSALFTGETSPVDGVQLK										247	1	1	347840794	S12(Phospho)	2094.01	240096	4.32592e+06	10108045	4.4272e+06	0	0	0	0	S(4): 0.0; T(8): 0.0; T(11): 0.3; S(12): 99.7	High		91.48		3.14712e-08		High		92.49		2.44901e-08		High	91.36	3.28281e-08	High	94.12	1.71362e-08
	EIVPGLIVGGMELSEVDGANR										9	1	1	347840794	M11(Oxidation)	2171.1	1.82824e+06	1.66335e+06	0	7.74742e+06	0	0	0	0		High		81.11		2.62543e-07		High		64.52		1.12842e-05					High	67.27	6.12186e-06
	LFNATAVEDLITR										2	1	1	347840794		1462.79	9.46363e+06	0	0	8.10791e+06	0	0	0	0		High		74.26		5.5121e-07											High	73.04	7.69718e-07
	EIVPGLIVGGMELSEVDGANR										9	1	1	347840794		2155.11	2.35675e+06	863787	4.55821e+06	1.17179e+07	0	0	0	0		High		68.21		4.55289e-06		High		50.06		0.000313637		High	81.47	2.20628e-07	High	112.21	1.82757e-10
	VGSSQAATQGK										6	1	1	347840794	S4(Phospho)	1113.49	1.11222e+06	1.51689e+06	6.82894e+06	5.52709e+06	0	0	0	0	S(3): 0.4; S(4): 99.6; T(8): 0.0	High		53.3		7.03941e-05		High		35.94		0.00383298		High	66.33	3.46886e-06	High	67.02	2.98907e-06
	GLDMNVAEDAIVK										1	1	1	347840794		1374.69	1.57913e+06	0	0	0	0	0	0	0		High		50.73		0.000210897
	GLDMNVAEDAIVK										2	1	1	347840794	M4(Oxidation)	1390.69	625430	2.9147e+06	0	0	0	0	0	0		High		46.79		0.000575881		High		78.86		3.62097e-07
	LFNATAVEDLITRQTPDGSIR										3	1	1	347840794		2317.22	1.80809e+06	0	6.69512e+06	0	0	0	0	0		High		38.99		0.00326182								High	29.13	0.0320112
	AAEEALR										4	1	1	347840794		759.399	2.51648e+06	0	0	1.99366e+06	957058	0	0	0		High		38.42		0.00189202											High	38.07	0.00205081	High	35.9	0.00338007	High	41.13	0.00101374
	KPADAFLTDLGVPFEDEGDFVVVK										7	1	1	347840794		2608.32	4.64811e+06	0	4.51746e+06	3.74455e+06	0	0	0	0		High		35.66		0.00958903								High	35.2	0.0107057	High	40.69	0.00302424
	VLAFPNIK										2	1	1	347840794		901.551	5.26433e+06	0	7.77728e+06	0	0	0	0	0		High		35.49		0.00391246								High	32.06	0.00883666
	HAALFTSTLLSK										1	1	1	347840794		1288.73	1.39084e+06	0	0	0	0	0	0	0		High		29.16		0.0172908
	RLVSMNQIEK										1	1	1	347840794		1217.67	1.08656e+06	0	0	0	0	0	0	0		High		28.76		0.0224847
	LVSMNQIEK										1	1	1	347840794		1061.57	972286	0	0	0	0	0	0	0		High		28.4		0.0242111
	WDQGFTFAPIR										3	1	1	347840794		1337.66	1.21698e+06	0	1.38262e+06	2.06648e+06	0	0	0	0		High		26.25		0.0588101								High	41.29	0.00184269	High	43.51	0.00106289
	VGSSQAATQGK										2	1	1	347840794		1033.53	0	0	1.67497e+06	1.53379e+06	0	0	0	0														High	72.78	8.17206e-07	High	78.06	2.42288e-07
	QTPDGSIR										1	1	1	347840794		873.443	0	0	2.38078e+06	0	0	0	0	0														High	21.69	0.0731853
347838075	similar to 10 kDa heat shock protein [Botrytis cinerea T4]	347838075		Similar to 10 kDa heat shock protein	G2YLZ9	BofuT4_P000940.1	FQ790344;CCD52647	104	11.158	8.11865	61.54	2	6	6	13	855715	518214	0	722850	1.83212e+06	0	0	1.74805e+06	104.856	41.35	4	5	69.55	10.58	1	2					49.1298	21.15	2	2	84.4274	30.77	3	3
	Sequence										# PSMs	# Proteins	# Protein Groups	Protein Group Accessions	Modifications	MH+ [Da]	A2: Area	B2: Area	C2: Area	D2: Area	E2: Area	F2: Area	G2: Area	H2: Area	phosphoRS Site Probabilities	A4	G4	IonScore A4	IonScore G4	Exp Value A4	Exp Value G4	B4	H4	IonScore B4	IonScore H4	Exp Value B4	Exp Value H4	C4	IonScore C4	Exp Value C4	D4	IonScore D4	Exp Value D4	E4	IonScore E4	Exp Value E4	F4	IonScore F4	Exp Value F4
	RVSCSVQAGDK										4	2	1	347838075	S3(Phospho); C4(Carbamidomethyl)	1286.56	490898	518214	0	705435	0	0	0	0	S(3): 100.0; S(5): 0.0	High		47.23		0.000305613		High		41.74		0.00109861					High	36.86	0.00332792
	TASGIFLPESSVK										1	2	1	347838075		1335.72	857313	0	0	0	0	0	0	0		High		31.09		0.011087
	VLIPQYGGSPVK										2	2	1	347838075		1257.72	1.13336e+06	0	0	0	0	0	0	0		High		30.88		0.0110239
	DHDILAK										1	2	1	347838075		811.431	576476	0	0	0	0	0	0	0		High		23.88		0.0503391
	VLAVGPGGLDK										3	2	1	347838075		1025.6	0	0	0	740265	3.12666e+06	0	0	1.74805e+06									High		34.47		0.00135764				High	25.58	0.019008	High	34.1	0.00147837
	VGEDEYSLFR										1	2	1	347838075		1214.57	0	0	0	0	1.33179e+06	0	0	0																				High	55.72	5.05023e-05
	RVSCSVQAGDK										1	2	1	347838075	C4(Carbamidomethyl)	1206.59	0	0	0	0	1.03792e+06	0	0	0																				High	29.74	0.0193759
	RLVSMNQIEK										1	1	1	347840794	S4(Phospho); M5(Oxidation)	1313.63	0	0	0	1.97963e+06	0	0	0	0	S(4): 100.0																High	30.95	0.0187222
472245181	hypothetical protein BcDW1_1597 [Botrytis cinerea BcDW1]	347829531	0	hypothetical protein BofuT4_P009450.1 [Botrytis cinerea T4]	G2XXF0	BofuT4_P009450.1	FQ790275;CCD45228	1329	144.408	5.23682	17.61	3	16	16	128	1.0185e+08	1.71964e+08	2.84746e+08	3.70395e+08	1.05978e+07	2.63e+07	4.09972e+06	1.53504e+07	939.08	13.02	11	28	790.567	10.53	8	28	931.27	12.72	10	26	1128.87	11.66	10	31	198.125	4.14	4	5	33.38	1.88	1	1	221.86	1.88
	Sequence										# PSMs	# Proteins	# Protein Groups	Protein Group Accessions	Modifications	MH+ [Da]	A2: Area	B2: Area	C2: Area	D2: Area	E2: Area	F2: Area	G2: Area	H2: Area	phosphoRS Site Probabilities	A4	G4	IonScore A4	IonScore G4	Exp Value A4	Exp Value G4	B4	H4	IonScore B4	IonScore H4	Exp Value B4	Exp Value H4	C4	IonScore C4	Exp Value C4	D4	IonScore D4	Exp Value D4	E4	IonScore E4	Exp Value E4	F4	IonScore F4	Exp Value F4
	SALVASINDVATELESEMK										9	2	1	472245181		2006.99	1.10904e+06	0	4.31699e+06	3.28376e+06	0	0	0	0		High		88.77		4.59278e-08								High	71.09	2.68812e-06	High	58.03	5.32793e-05
	DSEESVTTAIQNLHSAIGTNLNDNK										47	2	1	472245181		2671.28	2.42619e+08	4.36383e+08	7.68955e+08	9.47992e+08	2.59754e+07	2.63e+07	4.09972e+06	1.53504e+07		High	High	79.77	54.62	7.26473e-07	0.000223998	High	High	58.12	55.64	9.99793e-05	0.000177384	High	75.27	1.96724e-06	High	82.31	3.83337e-07	High	58.61	8.95186e-05	High	33.38	0.029802
	NLDTSSSTAGSGSQEGEVLK										11	2	1	472245181	S7(Phospho)	2046.89	1.46488e+06	2.73476e+06	3.8924e+06	6.9111e+06	0	0	0	0	T(4): 0.0; S(5): 0.0; S(6): 5.9; S(7): 93.7; T(8): 0.4; S(11): 0.0; S(13): 0.0	High		79.29		4.09218e-07		High		62.02		2.27043e-05		High	87.45	6.42197e-08	High	97.1	7.11693e-09
	NLDTSSSTAGSGSQEGEVLK										5	2	1	472245181		1966.92	5.35112e+06	3.46177e+06	0	1.10927e+07	696827	0	0	0		High		78.98		4.98938e-07		High		81.31		2.94733e-07					High	87.54	6.81885e-08	High	63.33	1.728e-05
	IKDSEESVTTAIQNLHSAIGTNLNDNK										13	2	1	472245181		2912.46	5.75807e+07	7.60481e+07	6.92349e+07	1.52101e+08	3.88411e+06	0	0	0		High		56.25		9.50921e-05		High		43.27		0.00186272		High	58.59	5.8179e-05	High	69.83	4.32607e-06	High	61.19	3.19717e-05
	VSSMEFDSSSSNSSK										4	2	1	472245181	S3(Phospho)	1658.62	939003	1.55378e+06	5.1661e+06	6.10099e+06	0	0	0	0	S(2): 50.0; S(3): 50.0; S(8): 0.0; S(9): 0.0; S(10): 0.0; S(11): 0.0; S(13): 0.0; S(14): 0.0	High		48.24		0.000266194		High		40.21		0.00170551		High	54.58	6.18299e-05	High	52.14	0.000110581
	LDTISHDLSAFHSGTETTLK										5	2	1	472245181		2173.08	3.32273e+06	1.32851e+06	9.36512e+06	1.94281e+06	0	0	0	0		High		47.23		0.000666105		High		28.58		0.0486751		High	41.78	0.00238948	High	35.7	0.00977027
	ITSLDGEIVNADLR										1	2	1	472245181		1515.8	281475	0	0	0	0	0	0	0		High		44.09		0.000840325
	SALVASINDVATELESEMK										5	2	1	472245181	M18(Oxidation)	2022.99	415608	0	0	599711	0	0	0	0		High		40.8		0.00315238		High		29.22		0.0449376					High	40.09	0.00356045
	VADSNSQSIGAVHSDVLEIK										4	2	1	472245181		2069.05	2.29403e+06	2.89404e+06	9.2651e+06	3.17095e+06	0	0	0	0		High		40.44		0.00293686		High		46.97		0.00066501		High	41.51	0.00232378	High	39.67	0.00354434
	LETQSNSLEDIHR										2	2	1	472245181	S5(Phospho)	1621.72	2.60678e+06	0	1.26292e+07	0	0	0	0	0	T(3): 0.0; S(5): 100.0; S(7): 0.0	High		32.97		0.0149127								High	37.65	0.00508501
	ADNRKSEMIQDIATLK										3	2	1	472245181	S6(Phospho)	1912.92	0	0	1.60471e+07	0	0	0	0	0	S(6): 100.0; T(14): 0.0	High		28.33		0.0531751								High	44.42	0.00134806
	LTSTTSELK										1	2	1	472245181		979.531	398877	0	0	0	0	0	0	0		High		25.58		0.0397056
	VSSMEFDSSSSNSSK										9	2	1	472245181	S3(Phospho); M4(Oxidation)	1674.62	0	1.28374e+06	977756	0	0	0	0	0	S(2): 50.0; S(3): 50.0; S(8): 0.0; S(9): 0.0; S(10): 0.0; S(11): 0.0; S(13): 0.0; S(14): 0.0							High		55.62		3.87933e-05		High	56.89	2.94688e-05
	SHVSSENVSMNMSIDSISK										2	2	1	472245181	M10(Oxidation); M12(Oxidation)	2083.93	0	1.04299e+06	1.35207e+06	0	0	0	0	0								High		47.59		0.000739397		High	36.31	0.00983481
	VSSMEFDSSSSNSSK										1	2	1	472245181	M4(Oxidation)	1594.66	0	518307	0	0	0	0	0	0								High		38.61		0.0031607
	SHVSSENVSMNMSIDSISK										1	2	1	472245181		2051.94	0	0	5.02955e+06	0	0	0	0	0														High	32.72	0.021436
	NIDLGPTNTSIDALSR										2	2	1	472245181		1686.87	0	0	0	2.53013e+06	0	0	0	0																	High	63.89	1.05755e-05
	FGELSNELQDR										1	2	1	472245181		1307.62	0	0	0	8.5132e+06	0	0	0	0																	High	55.89	5.86113e-05
	FDEFEEK										1	2	1	472245181		943.404	0	0	0	2.32371e+06	0	0	0	0																	High	28.04	0.0171955
	SSMEQDKR										1	2	1	472245181	M3(Oxidation)	996.436	0	0	0	0	1.93397e+06	0	0	0																				High	33.11	0.00762298
	SSGYVESLPTPVRR										2	1	1	347836890	T10(Phospho)	1627.78	0	0	2.7533e+06	0	0	0	0	0	S(1): 0.0; S(2): 0.0; Y(4): 0.0; S(7): 0.0; T(10): 100.0													High	28.62	0.0367556
154290636	translation elongation factor eEF-3 [Botrytis cinerea B05.10]	347838122	0	Similar to elongation factor 3	G2YM46	BofuT4P0000042001	FQ790344;CCD52694	946	105.447	6.66846	21.46	2	16	16	100	4.23483e+06	2.5548e+06	1.7076e+07	2.32707e+07	2.20342e+06	1.45517e+06	1.33148e+06	1.71647e+06	206.468	13.32	8	9	105.39	6.87	4	4	1142.57	11.52	7	38	1330.64	9.2	6	42	86.9826	3.38	3	3	63.2709	2.54	2	2	52.93	1.37
	Sequence										# PSMs	# Proteins	# Protein Groups	Protein Group Accessions	Modifications	MH+ [Da]	A2: Area	B2: Area	C2: Area	D2: Area	E2: Area	F2: Area	G2: Area	H2: Area	phosphoRS Site Probabilities	A4	G4	IonScore A4	IonScore G4	Exp Value A4	Exp Value G4	B4	H4	IonScore B4	IonScore H4	Exp Value B4	Exp Value H4	C4	IonScore C4	Exp Value C4	D4	IonScore D4	Exp Value D4	E4	IonScore E4	Exp Value E4	F4	IonScore F4	Exp Value F4
	RASPGAEAEDAEEADDEEGEDLCNCTFNLAYGAK										5	2	1	154290636	C23(Carbamidomethyl); C25(Carbamidomethyl)	3704.52	3.91275e+06	0	2.97882e+07	1.88662e+07	0	0	0	0		High		51.56		0.00044233								High	37.98	0.00995927	High	67.15	1.19988e-05
	EVGVETSQDEVEK										8	2	1	154290636		1448.67	4.85691e+06	2.10905e+06	1.06114e+07	3.66535e+07	5.05735e+06	1.97477e+06	1.33148e+06	1.71647e+06		High	High	43.82	52.93	0.00114112	0.000141085	High	High	34.37	60.07	0.010127	2.73555e-05	High	53.84	0.000118132	High	66.88	5.68172e-06	High	51.1	0.000219678	High	38.26	0.00406786
	MVASGHNWVQGQGSGPR										2	1	1	154290636		1767.83	1.50354e+06	0	2.20585e+06	0	0	0	0	0		High		42.83		0.00184242								High	51.96	0.000229883
	MLGLSGGQR										2	2	1	154290636		918.482	579251	0	1.27966e+06	0	0	0	0	0		High		38.36		0.00203505								High	37.49	0.00257554
	TVFVEHDLDSADTEQTTIAWTMK										1	2	1	154290636		2638.24	3.93484e+06	0	0	0	0	0	0	0		High		31.61		0.0408277
	DSLGALSK										1	2	1	154290636		790.431	348187	0	0	0	0	0	0	0		High		30.8		0.0286959
	FPEPGFLEGVK										1	2	1	154290636		1219.64	0	0	0	0	0	0	0	0		High		30.35		0.0178979
	RGEEVFTDEDE										68	2	1	154290636	T7(Phospho)	1405.52	282539	0	300179	1.42923e+07	0	0	0	0	T(7): 100.0	High		24.48		0.0358233								High	64.35	3.69119e-06	High	57.13	2.15911e-05
	NAAQAAALAIVK										1	2	1	154290636		1140.67	0	1.12624e+06	0	0	0	0	0	0								High		52.46		4.23744e-05
	TVFVEHDLDSADTEQTTIAWTMK										1	2	1	154290636	M22(Oxidation)	2654.23	0	3.01987e+06	0	0	0	0	0	0								High		31.45		0.034733
	SFEGGVIIITHSAEFTK										3	2	1	154290636		1835.95	0	2.53547e+06	1.08284e+07	0	0	0	0	0								High		26.11		0.0615939		High	51.64	0.00017617
	LSSAELRK										1	2	1	154290636	S3(Phospho)	983.492	0	0	922706	0	0	0	0	0	S(2): 6.0; S(3): 94.0													High	24.02	0.0863886
	NYENLADPEAR										1	2	1	154290636		1291.59	0	0	0	5.58695e+06	0	0	0	0																	High	48.21	0.000340523
	AKLSSAELRK										1	2	1	154290636	S4(Phospho)	1182.62	0	0	0	1.59998e+06	0	0	0	0	S(4): 7.0; S(5): 93.0																High	28.45	0.022005
	IVTDEDEK										1	2	1	154290636		948.452	0	0	0	1.0369e+07	0	0	0	0																	High	25.88	0.0375719
	RVGAVGADGK										1	2	1	154290636		929.516	0	0	0	0	940625	0	0	0																				High	40.89	0.000969498
	TEILASHQK										1	2	1	154290636		1026.56	0	0	0	0	612281	0	0	0																				High	28.44	0.0116007
	RGEEVFTDEDE										1	2	1	154290636		1325.55	0	0	0	0	0	935579	0	0																							High	39.96	0.00184693
	NNPQTAPTPQNTPMNNAPISSHAQQPGVGTIKEEEFDR										1	1	1	347836890	M14(Oxidation)	4131.93	0	0	0	1.74985e+07	0	0	0	0																	High	33.03	0.0405158
347440836	similar to short-chain dehydrogenase/reductase SDR [Botrytis cinerea T4]	347440836		Similar to short-chain dehydrogenase/reductase SDR	G2XS11	BofuT4_P065690.1	FQ790259;CCD33757	317	34.071	5.85889	69.4	2	15	15	125	5.89806e+07	5.75416e+07	5.51138e+07	1.7836e+07	2.333e+06	1.89275e+06	2.88582e+06	962163	1359.24	59.94	14	41	1269.33	68.77	13	39	903.14	43.85	9	24	624.752	21.14	4	13	98.922	7.89	2	3	86.61	15.46	3	3	41.1	3.79
	Sequence										# PSMs	# Proteins	# Protein Groups	Protein Group Accessions	Modifications	MH+ [Da]	A2: Area	B2: Area	C2: Area	D2: Area	E2: Area	F2: Area	G2: Area	H2: Area	phosphoRS Site Probabilities	A4	G4	IonScore A4	IonScore G4	Exp Value A4	Exp Value G4	B4	H4	IonScore B4	IonScore H4	Exp Value B4	Exp Value H4	C4	IonScore C4	Exp Value C4	D4	IonScore D4	Exp Value D4	E4	IonScore E4	Exp Value E4	F4	IonScore F4	Exp Value F4
	FPTGAPAWTVIQAECDEVNK										20	2	1	347440836	C15(Carbamidomethyl)	2233.06	1.33597e+07	6.46281e+06	1.21512e+07	7.73676e+06	0	0	0	0		High		93.68		1.98204e-08		High		74.5		1.68714e-06		High	99.18	5.52575e-09	High	99.64	4.9704e-09
	IDVVVNNAGYGLMGDTESFVTNAEELDK										22	1	1	347440836	M13(Oxidation)	3016.41	9.23259e+07	8.05313e+07	6.62768e+07	2.71002e+07	0	1.82068e+06	0	0		High		89.71		6.58538e-08		High		82.89		3.13567e-07		High	51.95	0.000401468	High	48.94	0.000788201				High	32.44	0.0359489
	VHLTALDVNSAESIK										5	1	1	347440836		1596.86	1.03944e+07	1.86448e+07	4.60834e+06	0	0	0	0	0		High		77.6		2.31996e-07		High		83.53		5.63383e-08		High	37.64	0.00229869
	IDVVVNNAGYGLMGDTESFVTNAEELDK										11	1	1	347440836		3000.41	7.21305e+06	0	1.44588e+08	3.96462e+06	0	0	0	0		High		65.03		1.79166e-05								High	63.31	2.68562e-05	High	77.84	9.59491e-07
	IDVVVNNAGYGLMGDTESFVTNAEELDKAR										2	1	1	347440836	M13(Oxidation)	3243.55	4.9529e+06	0	725956	0	0	0	0	0		High		61.55		4.72043e-05								High	43.73	0.00290831
	FAGQFPADNPR										4	1	1	347440836		1219.58	4.96722e+07	9.49636e+06	0	0	0	0	0	0		High		52.6		0.000117602		High		47.72		0.000385421
	SPDMQATWAPSEHIGAAMYEVVAR										5	2	1	347440836	M4(Oxidation)	2633.21	2.46643e+06	8.70978e+06	0	0	0	0	0	0		High		50.49		0.000546256		High		48.81		0.000780586
	DLSFSVDDGLINK										8	2	1	347440836		1422.71	1.63581e+07	9.29124e+06	1.48694e+06	18671065	0	0	0	0		High		49.62		0.000269586		High		66.86		5.01763e-06		High	43.51	0.00107849	High	28.25	0.0372563	High	49.54	0.000271263
	TNFAGDSMVWFSPHPAYTAPDTPTR										2	2	1	347440836	M8(Oxidation)	2782.26	8.94901e+06	0	0	0	0	0	0	0		High		47.39		0.00108066
	AAFDSAIAK										4	1	1	347440836		893.473	3.49438e+07	1.14337e+07	0	0	0	1.83872e+06	0	962163		High		46.45		0.000319315		High	High	42.27	39.15	0.000836025	0.00171482										High	40.08	0.00148244
	TNFAGDSMVWFSPHPAYTAPDTPTR										4	2	1	347440836		2766.27	4.12278e+06	4.04277e+06	2.8038e+06	0	0	0	0	0		High		45.3		0.00174712		High		56.78		0.000124047		High	48.44	0.000869338
	FAVEGYTESLSK										8	2	1	347440836		1330.65	3.47346e+07	7.34488e+07	8.17247e+06	0	2.333e+06	2.01886e+06	2.88582e+06	0		High	High	39	41.1	0.0026941	0.00171162	High		38.61		0.00307806		High	46.54	0.000495767				High	42.52	0.00124826	High	40.09	0.00218426
	SPDMQATWAPSEHIGAAMYEVVAR										3	2	1	347440836		2617.22	2.40788e+06	6.41669e+06	0	0	0	0	0	0		High		37.98		0.00803269		High		42.5		0.00286794
	VHLTALDVNSAESIKAAFDSAIAK										1	1	1	347440836		2471.32	1.3069e+06	0	0	0	0	0	0	0		High		37.42		0.00336909
	IVETNFWGSAQVSAHAVR										10	2	1	347440836		1972	561159	2.87852e+06	1.33937e+06	0	0	0	0	0		High		35.86		0.00818464		High		44.87		0.00106874		High	30.87	0.0251678
	LLEGYVK										2	2	1	347440836		821.477	8.02953e+06	1.94916e+06	0	0	0	0	0	0		High		29.82		0.00729622		High		22.57		0.0413146
	SGEFLK										6	2	1	347440836	S1(Phospho)	760.327	5.6517e+06	7.07407e+06	8.60256e+06	4.11971e+06	0	0	0	0	S(1): 100.0	High		28.17		0.0163836		High		32.8		0.00564168		High	33.68	0.0046069	High	35.04	0.00336828
	SGQIGGVVLNVTSIGGFAGFPGSAFYHASK										5	2	1	347440836		2925.5	0	1.44438e+06	0	0	0	0	0	0								High		57.75		5.23787e-05
	SPDMQATWAPSEHIGAAMYEVVAR										1	2	1	347440836	M4(Oxidation); M18(Oxidation)	2649.21	0	1.13319e+07	0	0	0	0	0	0								High		34.3		0.0216791
	IDVVVNNAGYGLMGDTESFVTNAEELDKAR										2	1	1	347440836		3227.56	0	0	5.5079e+06	0	0	0	0	0														High	73.42	2.7868e-06
347830246	similar to peroxiredoxin PRX1 [Botrytis cinerea T4]	347830246		Similar to peroxiredoxin PRX1	G2XZQ6	BofuT4_P049610.1	FQ790278;CCD45943	229	25.5624	6.55127	47.16	1	8	8	21	2.30238e+06	1.00432e+06	3.95697e+06	1.38211e+07	6.72035e+06	0	1.29941e+06	1.89364e+06	92.778	20.96	4	5	48.7432	8.3	2	2	135.31	27.95	5	5	84.9457	15.28	3	4	88.8316	11.35	3	3					31.08	3.93
	Sequence										# PSMs	# Proteins	# Protein Groups	Protein Group Accessions	Modifications	MH+ [Da]	A2: Area	B2: Area	C2: Area	D2: Area	E2: Area	F2: Area	G2: Area	H2: Area	phosphoRS Site Probabilities	A4	G4	IonScore A4	IonScore G4	Exp Value A4	Exp Value G4	B4	H4	IonScore B4	IonScore H4	Exp Value B4	Exp Value H4	C4	IonScore C4	Exp Value C4	D4	IonScore D4	Exp Value D4	E4	IonScore E4	Exp Value E4	F4	IonScore F4	Exp Value F4
	VVDSLQTGDK										4	1	1	347830246		1061.55	2.28495e+06	735570	2.32068e+06	0	8.44101e+06	0	0	0		High		37.3		0.00372417		High		35.27		0.00585418		High	52.57	0.00010901				High	62.4	1.15376e-05
	DIDEISGSK										7	1	1	347830246		963.463	3.73782e+06	1.27308e+06	7.41248e+06	3.01215e+07	9.47183e+06	0	1.29941e+06	1.89364e+06		High	High	32.13	31.08	0.0128287	0.0163374	High	High	28.58	37.33	0.0222574	0.00387422	High	35.6	0.00417266	High	42.5	0.000902558	High	33.71	0.00891629
	ITTPINWVPGDDVIVHPGVK										1	1	1	347830246		2157.17	884356	0	0	0	0	0	0	0		High		32		0.00832864
	LGSIAPNFK										2	1	1	347830246		946.536	626138	0	0	764745	0	0	0	0		High		28.25		0.0294758											High	30.63	0.0170399
	LGSIAPNFK										3	1	1	347830246	S3(Phospho)	1026.5	839365	0	2.13774e+06	3.32396e+06	0	0	0	0	S(3): 100.0	High		27.25		0.0462436								High	26.73	0.0449066	High	28.59	0.0292624
	VAYAYDMLDHQDITNVDSK										1	1	1	347830246		2198.01	0	0	1.18263e+06	0	0	0	0	0														High	49.65	0.00053817
	LIGLSANTIESHGGWIK										1	1	1	347830246		1795.97	0	0	1.88876e+06	0	0	0	0	0														High	27.74	0.0269228
	AETTTGPIDFHEFIGDK										1	1	1	347830246		1877.89	0	0	0	8.0179e+06	0	0	0	0																	High	29.32	0.0465461
	NTAEVLR										1	1	1	347830246		802.441	0	0	0	0	2.2482e+06	0	0	0																				High	31.28	0.0175384
347831604	similar to cell division control protein 12 [Botrytis cinerea T4]	347831604		Similar to cell division control protein 12	G2Y3R1	BofuT4_P004600.1	FQ790286;CCD47301	386	44.327	8.52881	29.27	2	8	8	26	2.24704e+06	0	9.68837e+06	9.65e+06	3.13775e+06	2.36697e+06	1.41844e+06	1.57679e+06	133.945	6.74	2	3	27.28	5.18	1	1	358.114	14.25	3	7	398.855	13.47	3	7	134.342	12.44	4	4	59.2	4.15	1	1	80.2261	4.15
	Sequence										# PSMs	# Proteins	# Protein Groups	Protein Group Accessions	Modifications	MH+ [Da]	A2: Area	B2: Area	C2: Area	D2: Area	E2: Area	F2: Area	G2: Area	H2: Area	phosphoRS Site Probabilities	A4	G4	IonScore A4	IonScore G4	Exp Value A4	Exp Value G4	B4	H4	IonScore B4	IonScore H4	Exp Value B4	Exp Value H4	C4	IonScore C4	Exp Value C4	D4	IonScore D4	Exp Value D4	E4	IonScore E4	Exp Value E4	F4	IonScore F4	Exp Value F4
	LTVIDTPGFGDYVNNR										9	2	1	347831604		1780.89	3.30405e+06	0	1.02347e+07	1.58e+07	6.71636e+06	2.36697e+06	1.41844e+06	1.57679e+06		High	High	70.84	55.75	2.79795e-06	8.8203e-05		High		54.44		0.000125732	High	56.12	8.0511e-05	High	64.31	1.23437e-05	High	69.24	4.13361e-06	High	59.2	4.00354e-05
	FKEEEESLRK										1	2	1	347831604		1294.66	1.19003e+06	0	0	0	0	0	0	0		High		30.14		0.0169933
	APPTAESASPIGIANLPNQR										7	2	1	347831604	S9(Phospho)	2084.02	0	0	1.66626e+07	11344740	0	0	0	0	T(4): 0.0; S(7): 0.0; S(9): 100.0							High		27.28		0.0707118		High	82.92	1.97821e-07	High	90.81	3.17833e-08
	THMLDLIHTTEEAHYEAYR										1	2	1	347831604		2330.09	0	0	2.16783e+06	0	0	0	0	0														High	28.75	0.0631422
	SLEQELEQMQGGAATR										4	2	1	347831604		1747.83	0	0	0	1.80525e+06	0	0	0	0																	High	90.86	2.67024e-08
	SLEQELEQMQGGAATR										1	2	1	347831604	M9(Oxidation)	1763.82	0	0	0	887343	0	0	0	0																	High	36.02	0.00758855
	IQAVIEAQGIK										1	2	1	347831604		1169.69	0	0	0	0	647855	0	0	0																				High	42.47	0.000382212
	DLESTHAAIK										1	2	1	347831604		1084.56	0	0	0	0	1.5063e+06	0	0	0																				High	40.98	0.00124886
	ADTLSPADLAR										1	1	1	347831604		1129.58	0	0	0	0	1.19061e+06	0	0	0																				High	33.47	0.00708403
347836229	similar to vacuolar protease A (secreted protein) [Botrytis cinerea T4]	347836229		Similar to vacuolar protease A (Secreted protein)	G2YGA3	BofuT4P139000004001	FQ790328;CCD50801	398	42.8963	5.08447	27.89	2	10	10	38	1.0045e+07	3.47776e+06	8.69337e+06	7.07575e+06	6.86012e+06	1.23855e+06	1.15286e+06	0	329.996	27.64	9	11	147.95	7.79	3	5	194.7	14.82	5	6	265.437	12.31	5	8	78.8847	7.04	3	3	105.527	7.04	3	3	36.99	4.02
	Sequence										# PSMs	# Proteins	# Protein Groups	Protein Group Accessions	Modifications	MH+ [Da]	A2: Area	B2: Area	C2: Area	D2: Area	E2: Area	F2: Area	G2: Area	H2: Area	phosphoRS Site Probabilities	A4	G4	IonScore A4	IonScore G4	Exp Value A4	Exp Value G4	B4	H4	IonScore B4	IonScore H4	Exp Value B4	Exp Value H4	C4	IonScore C4	Exp Value C4	D4	IonScore D4	Exp Value D4	E4	IonScore E4	Exp Value E4	F4	IonScore F4	Exp Value F4
	DQVFAEATEEPGLAFAFGR										3	2	1	347836229		2054.98	2.80739e+06	0	0	4.31615e+06	0	0	0	0		High		71.25		2.84585e-06											High	59.51	4.08595e-05
	YGSGSLSGFTSK										6	2	1	347836229		1190.57	1.53533e+07	7.85505e+06	8.26479e+06	1.09511e+07	1.10495e+07	2.1448e+06	0	0		High		64.86		6.80936e-06		High		67.82		3.41956e-06		High	64.39	7.53304e-06	High	67.54	3.68253e-06	High	48.98	0.000263065	High	78.34	3.03368e-07
	VVLDTGSSNLWVPSSQCGSIACYLHTK										2	2	1	347836229	C17(Carbamidomethyl); C22(Carbamidomethyl)	2979.44	3.1564e+06	0	3.70457e+06	0	0	0	0	0		High		50.97		0.000457105								High	52.45	0.000324246
	YGSGSLSGFTSK										5	2	1	347836229	S5(Phospho)	1270.53	584968	856866	1.87369e+06	2.25622e+06	0	0	0	0	Y(1): 0.0; S(3): 0.1; S(5): 92.4; S(7): 7.6; T(10): 0.0; S(11): 0.0	High		46.61		0.000390709		High		47.7		0.000303986		High	37.53	0.00316121	High	50.58	0.00015356
	IKDQVFAEATEEPGLAFAFGR										2	2	1	347836229		2296.16	2.23659e+06	0	0	2.67977e+06	0	0	0	0		High		44.15		0.00134607											High	30.85	0.0286552
	DVMTIGDLK										4	2	1	347836229		991.514	2.00826e+06	0	0	0	2.74159e+06	444353	243088	0		High	High	38.93	27.87	0.0020662	0.0312729													High	31.71	0.0107924	High	28.13	0.0244567
	YYSIYDLGK										5	2	1	347836229		1121.55	6.76842e+06	1.308e+06	7.46641e+06	2.31441e+06	0	0	0	0		High		36.25		0.00467161		High		31.98		0.0132479		High	34.92	0.00655487	High	36.09	0.00495764
	DVMTIGDLK										1	2	1	347836229	M3(Oxidation)	1007.51	2.10164e+06	0	0	0	0	0	0	0		High		32.34		0.00796403
	RDSLPELTFTLSGHK										1	2	1	347836229		1700.9	2.08784e+06	0	0	0	0	0	0	0		High		28.27		0.0308298
	YDSSSSSTYK										3	2	1	347836229		1124.47	4.57144e+06	1.27022e+06	3.44485e+06	0	0	0	0	0		High		25.8		0.0348511		High		27.58		0.0216482		High	32.01	0.00834096
	ITEIPLR										5	2	1	347836229		841.514	8.01327e+06	0	0	5.96001e+06	6.78929e+06	1.12651e+06	2.06262e+06	0		High	High	22.66	22.12	0.0359901	0.0326728										High	27.14	0.013272	High	26.22	0.0120584	High	27.69	0.0085959
	RYYSIYDLGK										1	2	1	347836229		1277.65	0	0	1.03489e+07	0	0	0	0	0														High	38.4	0.00324501
154291159	hypothetical protein BC1G_15351 [Botrytis cinerea B05.10]	347441889	0	Uncharacterized protein	G2YCI1	BofuT4_P098690.1	FQ790317;CCD34810	326	34.7087	5.32568	4.91	2	1	1	18	2.40627e+06	2.6936e+06	6.6846e+06	7.90038e+06	0	2.14967e+06	0	817055	90.3	4.91	1	1	89.23	4.91	1	4	331.208	4.91	1	6	155.21	4.91	1	2					91.6809	4.91	1	2	54.3222	4.91
	Sequence										# PSMs	# Proteins	# Protein Groups	Protein Group Accessions	Modifications	MH+ [Da]	A2: Area	B2: Area	C2: Area	D2: Area	E2: Area	F2: Area	G2: Area	H2: Area	phosphoRS Site Probabilities	A4	G4	IonScore A4	IonScore G4	Exp Value A4	Exp Value G4	B4	H4	IonScore B4	IonScore H4	Exp Value B4	Exp Value H4	C4	IonScore C4	Exp Value C4	D4	IonScore D4	Exp Value D4	E4	IonScore E4	Exp Value E4	F4	IonScore F4	Exp Value F4
	TQSGQQQQQLNDDQLR										10	2	1	154291159	S3(Phospho)	1966.86	2.40627e+06	2.6936e+06	6.6846e+06	7.90038e+06	0	0	0	0	T(1): 0.2; S(3): 99.8	High		90.3		3.30372e-08		High		74.3		1.32452e-06		High	95.59	9.57921e-09	High	69.88	3.64432e-06
	TQSGQQQQQLNDDQLR										8	2	1	154291159		1886.9	0	0	3731677	2.29766e+06	0	2.14967e+06	0	817055			High		35.58		0.0105559		High		73.47		1.72041e-06	High	124.84	1.28613e-11	High	101.14	3.03807e-09				High	71.22	2.95996e-06
154319247	hypothetical protein BC1G_02575 [Botrytis cinerea B05.10]	347832816	0	similar to Biotin biosynthesis protein BioC [Botrytis cinerea T4]	G2Y7B1	BofuT4_P108970.1	FQ790293;CCD48513	273	30.2092	5.56689	65.93	3	15	15	153	2.14468e+07	2.39889e+07	2.33052e+07	1.04401e+07	0	4.73384e+06	465099	0	1274.44	38.1	10	53	1022.06	33.7	7	39	1121.22	50.18	10	41	432.125	26.37	6	16					71.6977	11.36	2	2	58.45	5.86
	Sequence										# PSMs	# Proteins	# Protein Groups	Protein Group Accessions	Modifications	MH+ [Da]	A2: Area	B2: Area	C2: Area	D2: Area	E2: Area	F2: Area	G2: Area	H2: Area	phosphoRS Site Probabilities	A4	G4	IonScore A4	IonScore G4	Exp Value A4	Exp Value G4	B4	H4	IonScore B4	IonScore H4	Exp Value B4	Exp Value H4	C4	IonScore C4	Exp Value C4	D4	IonScore D4	Exp Value D4	E4	IonScore E4	Exp Value E4	F4	IonScore F4	Exp Value F4
	RMEMEEMLGNAGFESWDVGVNK										18	2	1	154319247	M2(Oxidation); M4(Oxidation); M7(Oxidation)	2577.11	17898371	48035126	6.33054e+06	6.14048e+06	0	4.73384e+06	0	0		High		66.14		1.26475e-05		High		65.55		1.4655e-05		High	60.28	4.96439e-05	High	59.97	5.29143e-05				High	48.71	0.000694464
	RMEMEEMLGNAGFESWDVGVNK										39	2	1	154319247	M2(Oxidation); M7(Oxidation)	2561.11	3.18248e+07	2.58783e+07	3.55875e+07	1.28779e+07	0	0	0	0		High		62.16		3.33866e-05		High		70.03		5.39759e-06		High	60.31	4.83711e-05	High	60.68	4.62591e-05
	RMEMEEMLGNAGFESWDVGVNK										44	2	1	154319247	M2(Oxidation)	2545.12	1.28158e+07	6.38119e+06	4.58084e+07	8.24579e+06	0	0	0	0		High		60.71		4.07182e-05		High		70.46		4.59643e-06		High	75.49	1.45905e-06	High	53.37	0.00023243
	GGKLGVSGGSGDFEAVHER										2	3	1	154319247		1858.9	903302	0	1.18959e+06	0	0	0	0	0		High		58.58		5.00619e-05								High	35.39	0.0104643
	RMEMEEMLGNAGFESWDVGVNK										8	2	1	154319247		2529.12	1.88249e+06	0	4.82796e+07	0	0	0	0	0		High		57.63		8.43935e-05								High	59.44	5.63126e-05
	GYTLVNDTQFK										3	3	1	154319247		1285.64	3.01694e+06	1.75558e+06	0	0	0	0	0	0		High		56.81		3.81462e-05		High		52.96		0.000110523
	EWEGVTGVHGIR										2	3	1	154319247		1339.68	2.75901e+06	0	2.2457e+06	0	0	0	0	0		High		51.35		0.000201893								High	25.84	0.0691934
	IGLALSTYK										6	3	1	154319247		965.565	4.27499e+06	1.54357e+06	2.3956e+06	1.46335e+06	0	0	647074	0		High	High	50.69	45.12	5.66478e-05	0.000163752	High		48.09		0.000115905		High	50.14	9.36425e-05	High	54.55	2.40956e-05				High	36.84	0.00123173
	DGEEMLR										4	3	1	154319247		849.377	2.58326e+06	521181	2.26173e+06	3.58729e+06	0	0	0	0		High		48.11		0.000111258		High		26.54		0.0170801		High	52.85	5.01733e-05	High	50.72	6.10004e-05
	IGLALSTYK										3	3	1	154319247	S6(Phospho)	1045.53	3.46015e+06	0	0	4.23223e+06	0	0	0	0	S(6): 95.7; T(7): 4.1; Y(8): 0.2	High		43.47		0.000868075											High	39.12	0.00236351
	TYGGIPEEMR										1	3	1	154319247		1152.54	2.77688e+06	0	0	0	0	0	0	0		High		40.79		0.00147145
	LGVSGGSGDFEAVHER										4	3	1	154319247		1616.77	2.21562e+07	2.10702e+07	1.02933e+07	1.42102e+07	0	0	0	0		High		34.16		0.01107		High		33.64		0.012478		High	39.4	0.00330094	High	41.99	0.00179289
	VIGIDPSSSR										2	3	1	154319247		1030.55	1.03594e+07	2.86139e+06	0	0	0	0	0	0		High		33.4		0.00914176		High		26.34		0.0464547
	TYGGIPEEMRESAR										1	3	1	154319247		1595.75	1.36853e+06	0	0	0	0	0	0	0		High		29.64		0.0310175
	VIGIDPSSSR										7	3	1	154319247	S7(Phospho)	1110.52	3.58877e+06	0	1.13426e+07	0	0	0	0	0	S(7): 94.7; S(8): 5.0; S(9): 0.3	High		27.11		0.0291804		High		24.94		0.048575		High	33.86	0.00661951
	DGEEMLR										3	3	1	154319247	M5(Oxidation)	865.372	1.45398e+06	0	0	0	0	0	283124	0		High	High	26.18	26.33	0.0160023	0.0123933
	NHPSLSFYEGIAEDLAR										2	2	1	154319247		1918.93	0	230686	2154446	0	0	0	0	0								High		32.2		0.0253075		High	52.1	0.000251262
	LALTNTPNTQILDIGCGPGNLTAHISSLLPSAK										1	3	1	154319247	C16(Carbamidomethyl)	3387.79	0	0	2.02156e+06	0	0	0	0	0														High	65.07	6.23899e-06
	AGLYLLQK										1	2	1	154319247		905.545	0	0	1.45484e+06	0	0	0	0	0														High	30.44	0.00873923
	AETSELAK										1	3	1	154319247	N-Term(Acetyl)	890.446	0	0	0	1.79197e+06	0	0	0	0																	High	37.9	0.00275708
	FVGERESAPR										1	3	1	154319247	S7(Phospho)	1227.55	0	0	0	1.85959e+06	0	0	0	0	S(7): 100.0																High	26.16	0.0452732
347441053	similar to ribosome associated DnaJ chaperone Zuotin [Botrytis cinerea T4]	347441053		Similar to ribosome associated DnaJ chaperone Zuotin	G2Y029	BofuT4_P043700.1	FQ790280;CCD33974	446	50.4909	8.86572	14.8	1	8	8	37	2.73219e+06	4.51886e+07	6.42793e+07	4.49289e+08	2.84585e+06	5.50153e+06	1.33509e+07	5.18914e+06	156.925	7.17	3	7	133.908	7.17	3	4	262.496	10.31	5	8	212.106	10.31	5	5	167.814	8.74	3	4	132.97	6.05	2	2	116.15	4.26
	Sequence										# PSMs	# Proteins	# Protein Groups	Protein Group Accessions	Modifications	MH+ [Da]	A2: Area	B2: Area	C2: Area	D2: Area	E2: Area	F2: Area	G2: Area	H2: Area	phosphoRS Site Probabilities	A4	G4	IonScore A4	IonScore G4	Exp Value A4	Exp Value G4	B4	H4	IonScore B4	IonScore H4	Exp Value B4	Exp Value H4	C4	IonScore C4	Exp Value C4	D4	IonScore D4	Exp Value D4	E4	IonScore E4	Exp Value E4	F4	IonScore F4	Exp Value F4
	SFEYQDEDVPDDNENR										8	1	1	347441053		1971.78	7.35102e+06	6.2309e+06	2.27878e+07	39936006	2.57e+06	9.65702e+06	5.26428e+06	0		High	High	84.05	71.66	9.60262e-08	1.6035e-06	High		75.89		6.32487e-07		High	61.21	1.78613e-05	High	84.03	9.98301e-08	High	67.19	4.50725e-06	High	76.33	5.95991e-07
	RTFSEDDR										9	1	1	347441053	S4(Phospho)	1105.43	335145	1.54864e+07	2.47079e+07	2.44923e+07	0	0	0	0	T(2): 0.2; S(4): 99.8	High		35.19		0.00258801		High		39.36		0.000990755		High	36.29	0.00227234	High	29.12	0.00955201
	FGDINSSK										1	1	1	347441053		867.421	510404	0	0	0	0	0	0	0		High		25.51		0.0434439
	RTFSEDDRLEAQNNVK										2	1	1	347441053	S4(Phospho)	2001.9	0	113848464	0	1.17539e+09	0	0	0	0	T(2): 0.8; S(4): 99.2							High		30.05		0.0366259					High	30.31	0.0341251
	LLDDASAADER										6	1	1	347441053		1175.55	0	0	2.32554e+06	1.91863e+07	4.48697e+06	1.34604e+06	0	1.01229e+06									High		62.92		1.25329e-05	High	65.32	6.05156e-06	High	77.69	3.40432e-07	High	63.14	1.19138e-05	High	69.64	2.58569e-06
	SFEYQDEDVPDDNENRDQK										9	1	1	347441053		2342.96	0	0	1.45342e+08	1.32538e+08	0	0	2.14376e+07	9.36599e+06			High		37.77		0.00569006		High		36.56		0.00778322	High	59.8	3.72778e-05	High	47.59	0.00058786
	LEAQNNVK										1	1	1	347441053		915.489	0	0	3.28947e+06	0	0	0	0	0														High	30.7	0.0110648
	IDPDECAALAGK										1	1	1	347441053	C6(Carbamidomethyl)	1259.59	0	0	0	0	1.48059e+06	0	0	0																				High	41.2	0.00157784
347828614	hypothetical protein BofuT4P51000014001 [Botrytis cinerea T4]	347828614		Uncharacterized protein	G2XUZ1	BofuT4P51000014001	FQ790270;CCD44311	621	68.9371	5.05908	14.65	1	7	8	65	6.43502e+06	1.27729e+07	7.18021e+07	6.35208e+07	972943	0	0	0	293.616	7.09	3	15	353.897	9.98	4	14	532.155	13.53	7	18	483.814	10.14	5	17	32.56	1.13	1	1						0
	Sequence										# PSMs	# Proteins	# Protein Groups	Protein Group Accessions	Modifications	MH+ [Da]	A2: Area	B2: Area	C2: Area	D2: Area	E2: Area	F2: Area	G2: Area	H2: Area	phosphoRS Site Probabilities	A4	G4	IonScore A4	IonScore G4	Exp Value A4	Exp Value G4	B4	H4	IonScore B4	IonScore H4	Exp Value B4	Exp Value H4	C4	IonScore C4	Exp Value C4	D4	IonScore D4	Exp Value D4	E4	IonScore E4	Exp Value E4	F4	IonScore F4	Exp Value F4
	HVSSPSTSVPAPSELEAELR										30	1	1	347828614	S4(Phospho)	2173.02	5.66721e+06	14937079	1.29744e+08	1.20599e+08	0	0	0	0	S(3): 3.1; S(4): 46.9; S(6): 46.9; T(7): 3.1; S(8): 0.0; S(13): 0.0	High		61.83		2.62786e-05		High		39.23		0.00487744		High	66.55	9.19541e-06	High	66.25	9.66335e-06
	FTDVDLGGSGSPHAR										16	1	1	347828614	S11(Phospho)	1595.69	1.06579e+07	1.0952e+07	3.16728e+07	3.90117e+07	0	0	0	0	T(2): 0.0; S(9): 0.0; S(11): 100.0	High		55.5		6.72184e-05		High		59.77		2.58325e-05		High	41.39	0.00173539	High	54.17	9.39835e-05
	SPSLSVQSK										6	1	1	347828614	S3(Phospho)	1012.47	2.97992e+06	1.24296e+07	5.39899e+07	30951742	0	0	0	0	S(1): 0.0; S(3): 100.0; S(5): 0.0; S(8): 0.0	High		28.6		0.0271936		High		29.34		0.0223512		High	31.27	0.0144438	High	27.5	0.0350321
	DAQGIDDDGVDELENEER										5	1	1	347828614		2018.84	0	1.25711e+06	1.02971e+07	9.04444e+06	0	0	0	0								High		110.1		3.10273e-10		High	102.67	1.70067e-09	High	112.41	1.81134e-10
	RIELQGEGDDGLTSPGAR										2	1	1	347828614	S14(Phospho)	1950.89	0	0	3.75765e+06	0	0	0	0	0	T(13): 0.3; S(14): 99.7													High	55.83	9.76948e-05
	FTDVDLGGSGSPHARK										3	1	1	347828614	S11(Phospho)	1723.78	0	0	2.93592e+06	2.19311e+07	0	0	0	0	T(2): 0.0; S(9): 50.0; S(11): 50.0													High	54.08	0.000121161	High	36.06	0.00779149
	HGRSPSLSVQSK										2	1	1	347828614	S6(Phospho)	1362.65	0	0	6.33612e+06	0	0	0	0	0	S(4): 1.1; S(6): 97.9; S(8): 1.1; S(11): 0.0													High	34.74	0.00914885
	LDLVENR										1	3	2	154323444;347828614		858.467	0	0	0	0	972943	0	0	0																				High	32.56	0.0100387
472245207	putative glycogenin protein [Botrytis cinerea BcDW1]	472245207		Putative glycogenin protein	M7US12	BcDW1_1572	KB707722;EMR89783	586	65.35	4.95752	11.6	3	4	4	21	3.75123e+06	1.21629e+07	2.76698e+07	5.69416e+07	1.73876e+06	0	932388	0	59.2239	5.97	2	3	114.123	5.97	2	4	191.049	11.6	4	8	113.305	4.44	1	4	39.23	1.71	1	1					36.67	1.71
	Sequence										# PSMs	# Proteins	# Protein Groups	Protein Group Accessions	Modifications	MH+ [Da]	A2: Area	B2: Area	C2: Area	D2: Area	E2: Area	F2: Area	G2: Area	H2: Area	phosphoRS Site Probabilities	A4	G4	IonScore A4	IonScore G4	Exp Value A4	Exp Value G4	B4	H4	IonScore B4	IonScore H4	Exp Value B4	Exp Value H4	C4	IonScore C4	Exp Value C4	D4	IonScore D4	Exp Value D4	E4	IonScore E4	Exp Value E4	F4	IonScore F4	Exp Value F4
	GNIQVLQGYGTELERPSLPVTPAPVR										12	1	1	472245207	T21(Phospho)	2871.48	4.08549e+06	1.28397e+07	4.83988e+07	5.69416e+07	0	0	0	0	Y(9): 0.0; T(11): 0.0; S(17): 0.0; T(21): 100.0	High		37.79		0.00563897		High		49.53		0.000360474		High	51.22	0.000272588	High	46.81	0.000685798
	RQSDVLANK										4	2	1	472245207	S3(Phospho)	1110.53	3.41698e+06	1.14861e+07	3.19067e+07	0	0	0	0	0	S(3): 100.0	High		26.53		0.0419094		High		30.16		0.0181682		High	40.98	0.00142442
	SMPATPTTPTMSSVNDPWQAYAR										2	2	1	472245207	T10(Phospho)	2589.11	0	0	0	0	0	0	0	0	S(1): 0.0; T(5): 0.0; T(7): 0.5; T(8): 6.5; T(10): 86.4; S(12): 6.5; S(13): 0.0; Y(21): 0.0													High	38.34	0.00737171
	NFDYVIPVDR										3	1	1	472245207		1237.62	0	0	2703863	0	1.73876e+06	0	932388	0			High		36.67		0.00532813							High	29.38	0.0248569				High	39.23	0.00297303
472238874	putative ubiquitin specific peptidase 11 protein [Botrytis cinerea BcDW1]	347840834	0	similar to ubiquitin carboxyl-terminal hydrolase [Botrytis cinerea T4]	G2YUV8	BofuT4_P158020.1	FQ790354;CCD55406	1646	182.211	5.23682	4.8	4	4	4	22	3.44398e+06	3.55858e+06	9.91398e+06	5.96142e+06	0	0	2.59939e+06	0	125.44	1.09	1	2	84.6907	2.43	2	3	228.392	4.8	4	11	93.4764	3.71	3	5									72.1	1.09
	Sequence										# PSMs	# Proteins	# Protein Groups	Protein Group Accessions	Modifications	MH+ [Da]	A2: Area	B2: Area	C2: Area	D2: Area	E2: Area	F2: Area	G2: Area	H2: Area	phosphoRS Site Probabilities	A4	G4	IonScore A4	IonScore G4	Exp Value A4	Exp Value G4	B4	H4	IonScore B4	IonScore H4	Exp Value B4	Exp Value H4	C4	IonScore C4	Exp Value C4	D4	IonScore D4	Exp Value D4	E4	IonScore E4	Exp Value E4	F4	IonScore F4	Exp Value F4
	NNSTDNENLPWDSPEAEK										5	2	1	472238874		2059.88	3.44398e+06	6.0088e+06	1.68045e+07	0	0	0	2.59939e+06	0		High	High	81.11	72.1	2.26143e-07	1.8467e-06	High		69.27		3.7325e-06		High	102.73	1.6e-09
	LGENSSQHGSPSALTGVGAALR										6	4	1	472238874	S5(Phospho)	2189.03	0	1.10837e+06	3.71985e+06	4.1932e+06	0	0	0	0	S(5): 49.8; S(6): 49.8; S(10): 0.4; S(12): 0.0; T(15): 0.0							High		30.05		0.0476977		High	49.18	0.000576127	High	42.03	0.00302654
	NNSSIIVSSQNNSGRNSPAPSSSYNLR										9	2	1	472238874	S23(Phospho)	2930.34	0	0	4.83753e+06	6.23215e+06	0	0	0	0	S(3): 0.0; S(4): 0.0; S(8): 0.0; S(9): 0.0; S(13): 0.0; S(17): 99.8; S(21): 0.1; S(22): 0.0; S(23): 0.1; Y(24): 0.0													High	48.55	0.000902752	High	41.35	0.00480733
	RPELGSEDGGAR										2	4	1	472238874	S6(Phospho)	1323.57	0	0	8.0999e+06	7.45891e+06	0	0	0	0	S(6): 100.0													High	33.07	0.00914837	High	38.51	0.00276221
347842037	hypothetical protein BofuT4P106000019001 [Botrytis cinerea T4]	347842037		Uncharacterized protein	G2YYB1	BofuT4P106000019001	FQ790361;CCD56609	391	43.2892	5.94775	10.23	1	5	5	18	3.70965e+06	5.33232e+06	1.36198e+07	9.57238e+06	0	0	0	0	56.7961	4.6	2	2	80.466	4.86	3	4	123.525	10.23	5	7	93.6548	7.93	3	4									27.29	2.56
	Sequence										# PSMs	# Proteins	# Protein Groups	Protein Group Accessions	Modifications	MH+ [Da]	A2: Area	B2: Area	C2: Area	D2: Area	E2: Area	F2: Area	G2: Area	H2: Area	phosphoRS Site Probabilities	A4	G4	IonScore A4	IonScore G4	Exp Value A4	Exp Value G4	B4	H4	IonScore B4	IonScore H4	Exp Value B4	Exp Value H4	C4	IonScore C4	Exp Value C4	D4	IonScore D4	Exp Value D4	E4	IonScore E4	Exp Value E4	F4	IonScore F4	Exp Value F4
	AALITPMK										4	1	1	347842037	T5(Phospho)	924.462	1.03128e+06	1.38141e+06	1.06231e+07	8.52146e+06	0	0	0	0	T(5): 100.0	High		38.28		0.0025781		High		27.57		0.0306223		High	40.86	0.00142331	High	41.01	0.0013948
	SLSFGPATNR										5	1	1	347842037	S3(Phospho)	1129.5	6.38802e+06	1.15649e+07	2.09729e+07	11399687	0	0	0	0	S(1): 0.5; S(3): 99.5; T(8): 0.0	High		31.9		0.0132036		High		28.58		0.0283592		High	36.52	0.00450144	High	31.62	0.0140829
	AALITPMK										2	1	1	347842037	T5(Phospho); M7(Oxidation)	940.457	0	2.63714e+06	0	7.98944e+06	0	0	0	0	T(5): 100.0							High		33.1		0.0105302					High	34.83	0.00707031
	RSLSFGPATNR										2	1	1	347842037	S4(Phospho)	1285.61	0	1.79492e+06	4.42814e+06	0	0	0	0	0	S(2): 0.9; S(4): 99.1; T(9): 0.0							High		31.16		0.0168048		High	30.44	0.0198351
	SSIHLAPAPLTPR										4	1	1	347842037	T11(Phospho)	1439.74	0	0	9.26345e+06	8.79599e+06	0	0	0	0	S(1): 0.0; S(2): 0.0; T(11): 100.0													High	34.56	0.0089061	High	27.91	0.0410183
	SSSRVSVR										1	1	1	347842037	S3(Phospho)	957.451	0	0	3.88845e+06	0	0	0	0	0	S(1): 0.0; S(2): 0.5; S(3): 99.5; S(6): 0.0													High	23.49	0.0711864
154294276	hypothetical protein BC1G_13824 [Botrytis cinerea B05.10]	472246628	0	Putative saga complex subunit sgf29 protein	M7UBV8	BcDW1_263	KB707678;EMR91160	265	28.5434	6.07471	15.09	2	2	2	11	0	0	1.94663e+06	1.92548e+06	0	0	0	0		0			26.28	2.64	1	1	79.6379	15.09	2	5	106.864	15.09	2	5										0
	Sequence										# PSMs	# Proteins	# Protein Groups	Protein Group Accessions	Modifications	MH+ [Da]	A2: Area	B2: Area	C2: Area	D2: Area	E2: Area	F2: Area	G2: Area	H2: Area	phosphoRS Site Probabilities	A4	G4	IonScore A4	IonScore G4	Exp Value A4	Exp Value G4	B4	H4	IonScore B4	IonScore H4	Exp Value B4	Exp Value H4	C4	IonScore C4	Exp Value C4	D4	IonScore D4	Exp Value D4	E4	IonScore E4	Exp Value E4	F4	IonScore F4	Exp Value F4
	TSSLPPK										9	2	1	154294276	S3(Phospho)	809.381	0	0	0	0	0	0	0	0	T(1): 0.0; S(2): 0.4; S(3): 99.6							High		26.28		0.022844		High	31.51	0.00738102	High	35.68	0.00282564
	SENEESSTSTNTGIAAGANTSNTSTTSGTSGTK										2	2	1	154294276		3150.38	0	0	1.94663e+06	1.92548e+06	0	0	0	0														High	31.3	0.0458871	High	33.91	0.0246711
154305512	predicted protein [Botrytis cinerea B05.10]	154305512						200	22.4615	6.43018	4.5	3	1	1	6	0	0	4.28568e+06	0	0	0	0	0	24.83	4.5	1	1	28.84	4.5	1	1	42.9667	4.5	1	3	25.25	4.5	1	1
	Sequence										# PSMs	# Proteins	# Protein Groups	Protein Group Accessions	Modifications	MH+ [Da]	A2: Area	B2: Area	C2: Area	D2: Area	E2: Area	F2: Area	G2: Area	H2: Area	phosphoRS Site Probabilities	A4	G4	IonScore A4	IonScore G4	Exp Value A4	Exp Value G4	B4	H4	IonScore B4	IonScore H4	Exp Value B4	Exp Value H4	C4	IonScore C4	Exp Value C4	D4	IonScore D4	Exp Value D4	E4	IonScore E4	Exp Value E4	F4	IonScore F4	Exp Value F4
	STSPPPISR										6	3	1	154305512	S3(Phospho)	1021.47	0	0	4.28568e+06	0	0	0	0	0	S(1): 4.6; T(2): 0.3; S(3): 95.2; S(8): 0.0	High		24.83		0.0463681		High		28.84		0.0183517		High	32.85	0.0072632	High	25.25	0.0435866
154315507	predicted protein [Botrytis cinerea B05.10]	347839985	7e-84	similar to ubiquitin-protein ligase Ufd4 [Botrytis cinerea T4]	G2YSF9	BofuT4_P126050.1	FQ790351;CCD54557	164	17.0018	11.4878	9.76	3	1	1	5	0	6.87151e+06	1.67618e+07	0	0	0	0	0	63.6	9.76	1	2	47.98	9.76	1	2	32.76	9.76	1	1		0								0				0
	Sequence										# PSMs	# Proteins	# Protein Groups	Protein Group Accessions	Modifications	MH+ [Da]	A2: Area	B2: Area	C2: Area	D2: Area	E2: Area	F2: Area	G2: Area	H2: Area	phosphoRS Site Probabilities	A4	G4	IonScore A4	IonScore G4	Exp Value A4	Exp Value G4	B4	H4	IonScore B4	IonScore H4	Exp Value B4	Exp Value H4	C4	IonScore C4	Exp Value C4	D4	IonScore D4	Exp Value D4	E4	IonScore E4	Exp Value E4	F4	IonScore F4	Exp Value F4
	ATVREPSPALDPEPTK										5	3	1	154315507	S7(Phospho)	1787.86	0	6.87151e+06	1.67618e+07	0	0	0	0	0	T(2): 0.0; S(7): 100.0; T(15): 0.0	High		45.59		0.000967583		High		32.78		0.0185058		High	32.76	0.0185647
347837831	hypothetical protein BofuT4_P076960.1 [Botrytis cinerea T4]	347837831		Uncharacterized protein	G2YLA5	BofuT4_P076960.1	FQ790343;CCD52403	607	67.6474	5.23682	1.48	2	1	1	3	0	366740	0	963187	0	0	0	0					24.84	1.48	1	1	30.69	1.48	1	1	27.08	1.48	1	1
	Sequence										# PSMs	# Proteins	# Protein Groups	Protein Group Accessions	Modifications	MH+ [Da]	A2: Area	B2: Area	C2: Area	D2: Area	E2: Area	F2: Area	G2: Area	H2: Area	phosphoRS Site Probabilities	A4	G4	IonScore A4	IonScore G4	Exp Value A4	Exp Value G4	B4	H4	IonScore B4	IonScore H4	Exp Value B4	Exp Value H4	C4	IonScore C4	Exp Value C4	D4	IonScore D4	Exp Value D4	E4	IonScore E4	Exp Value E4	F4	IonScore F4	Exp Value F4
	VVSSEEKPR										3	2	1	347837831	S3(Phospho)	1110.52	0	366740	0	963187	0	0	0	0	S(3): 91.8; S(4): 8.2							High		24.84		0.0497064		High	30.69	0.0129671	High	27.08	0.0296765
472239669	hypothetical protein BcDW1_6985 [Botrytis cinerea BcDW1]	347830153	0	hypothetical protein BofuT4_P048680.1 [Botrytis cinerea T4]	G2XZG3	BofuT4_P048680.1	FQ790278;CCD45850	337	35.674	10.1987	13.35	2	3	3	21	2.4115e+06	4.9792e+06	2.51972e+07	1.76604e+07	0	0	0	0	175.825	13.35	3	5	108.2	9.5	2	4	136.554	7.12	2	5	241.251	13.35	3	7
	Sequence										# PSMs	# Proteins	# Protein Groups	Protein Group Accessions	Modifications	MH+ [Da]	A2: Area	B2: Area	C2: Area	D2: Area	E2: Area	F2: Area	G2: Area	H2: Area	phosphoRS Site Probabilities	A4	G4	IonScore A4	IonScore G4	Exp Value A4	Exp Value G4	B4	H4	IonScore B4	IonScore H4	Exp Value B4	Exp Value H4	C4	IonScore C4	Exp Value C4	D4	IonScore D4	Exp Value D4	E4	IonScore E4	Exp Value E4	F4	IonScore F4	Exp Value F4
	SVTATAGSISTASGIAAPAAR										10	2	1	472239669	S1(Phospho)	1939.95	2.3846e+06	5013613	0	1.36254e+07	0	0	0	0	S(1): 50.0; T(3): 50.0; T(5): 0.0; S(8): 0.0; S(10): 0.0; T(11): 0.0; S(13): 0.0	High		78.96		4.33901e-07		High		62.61		1.87237e-05					High	86.41	8.2053e-08
	RVDSLPQAISLSR										7	2	1	472239669	S12(Phospho)	1521.78	1.2544e+06	0	9.99069e+06	8.51949e+06	0	0	0	0	S(4): 0.0; S(10): 0.0; S(12): 100.0	High		40.21		0.00249156								High	40.51	0.00226302	High	35.01	0.00813991
	RQSDASLNRPR										4	2	1	472239669	S3(Phospho)	1379.65	3.59551e+06	4944786	4.04037e+07	3.08364e+07	0	0	0	0	S(3): 100.0; S(6): 0.0	High		37.04		0.00462611		High		26.1		0.0575629		High	46.76	0.000494473	High	27.55	0.0412233
154291087	hypothetical protein BC1G_15431 [Botrytis cinerea B05.10]	347826673	0	similar to PH domain-containing protein [Botrytis cinerea T4]	G2XNB4	BofuT4_P014980.1	FQ790245;CCD42370	1415	156.87	9.5542	2.47	3	3	3	5	0	666088	1.47443e+06	2.46359e+06	0	0	0	0					34.9907	1.34	2	2	52.93	1.13	1	1	83.01	1.84	2	2		0				0
	Sequence										# PSMs	# Proteins	# Protein Groups	Protein Group Accessions	Modifications	MH+ [Da]	A2: Area	B2: Area	C2: Area	D2: Area	E2: Area	F2: Area	G2: Area	H2: Area	phosphoRS Site Probabilities	A4	G4	IonScore A4	IonScore G4	Exp Value A4	Exp Value G4	B4	H4	IonScore B4	IonScore H4	Exp Value B4	Exp Value H4	C4	IonScore C4	Exp Value C4	D4	IonScore D4	Exp Value D4	E4	IonScore E4	Exp Value E4	F4	IonScore F4	Exp Value F4
	TQESVEKPR										1	3	1	154291087	S4(Phospho)	1153.52	0	673849	0	0	0	0	0	0	T(1): 0.8; S(4): 99.2							High		24.28		0.0587869
	SISESQPPSR										2	3	1	154291087	S3(Phospho)	1167.5	0	658327	0	3.45903e+06	0	0	0	0	S(1): 0.6; S(3): 99.4; S(5): 0.1; S(9): 0.0							High		23.84		0.0512179					High	28.39	0.0221662
	SRTESYTQAGSQDTGK										2	3	1	154291087	T3(Phospho)	1795.75	0	0	1.47443e+06	1.46815e+06	0	0	0	0	S(1): 0.3; T(3): 99.7; S(5): 0.0; Y(6): 0.0; T(7): 0.0; S(11): 0.0; T(14): 0.0													High	52.93	0.00012555	High	67.62	4.33319e-06
154318692	hypothetical protein BC1G_02735 [Botrytis cinerea B05.10]	347830624	0	hypothetical protein BofuT4_P118710.1 [Botrytis cinerea T4]	G2Y106	BofuT4_P118710.1	FQ790281;CCD46321	328	37.8081	5.96045	5.18	3	2	2	5	937751	1.43428e+06	4.92542e+06	4.1204e+06	0	0	0	0	32.73	3.35	1	1	69.3326	3.35	1	2	29.44	1.83	1	1	36.24	1.83	1	1										0
	Sequence										# PSMs	# Proteins	# Protein Groups	Protein Group Accessions	Modifications	MH+ [Da]	A2: Area	B2: Area	C2: Area	D2: Area	E2: Area	F2: Area	G2: Area	H2: Area	phosphoRS Site Probabilities	A4	G4	IonScore A4	IonScore G4	Exp Value A4	Exp Value G4	B4	H4	IonScore B4	IonScore H4	Exp Value B4	Exp Value H4	C4	IonScore C4	Exp Value C4	D4	IonScore D4	Exp Value D4	E4	IonScore E4	Exp Value E4	F4	IonScore F4	Exp Value F4
	RNSTSDDATPR										3	3	1	154318692	S3(Phospho)	1299.53	937751	1.43428e+06	0	0	0	0	0	0	S(3): 47.5; T(4): 4.9; S(5): 47.5; T(9): 0.1	High		32.73		0.00877336		High		45.49		0.00046328
	IASPTR										2	3	1	154318692	S3(Phospho)	724.339	0	0	4.92542e+06	4.1204e+06	0	0	0	0	S(3): 99.6; T(5): 0.4													High	29.44	0.011002	High	36.24	0.00226988
210076473	Ste11 [Botrytis cinerea]	210076473		Ste11	B6VCT9	ste11	FJ374679;ACJ06645	957	105.41	8.36768	4.39	3	2	2	6	0	5.01062e+06	4.57712e+06	6.68456e+06	0	0	0	0						0			88.5588	4.39	2	5	42.67	1.57	1	1
	Sequence										# PSMs	# Proteins	# Protein Groups	Protein Group Accessions	Modifications	MH+ [Da]	A2: Area	B2: Area	C2: Area	D2: Area	E2: Area	F2: Area	G2: Area	H2: Area	phosphoRS Site Probabilities	A4	G4	IonScore A4	IonScore G4	Exp Value A4	Exp Value G4	B4	H4	IonScore B4	IonScore H4	Exp Value B4	Exp Value H4	C4	IonScore C4	Exp Value C4	D4	IonScore D4	Exp Value D4	E4	IonScore E4	Exp Value E4	F4	IonScore F4	Exp Value F4
	RPTTPSDPTQPQIAR										3	2	1	210076473	T4(Phospho)	1744.84	0	5.01062e+06	4.38097e+06	6.68456e+06	0	0	0	0	T(3): 6.1; T(4): 93.9; S(6): 0.0; T(9): 0.0							High		29.44		0.0257104		High	33.69	0.0146013	High	42.67	0.00188183
	DSFATLDTFAHTPSSSGSPRPTNSASR										3	2	1	210076473	S16(Phospho)	2874.27	0	0	4.77326e+06	0	0	0	0	0	S(2): 0.0; T(5): 0.0; T(8): 0.0; T(12): 0.0; S(14): 8.5; S(15): 8.5; S(16): 82.0; S(18): 0.9; T(22): 0.0; S(24): 0.0; S(26): 0.0													High	32.85	0.0301942
347440909	similar to acetylserotonin methytransferase-like protein (ASMTL) [Botrytis cinerea T4]	347440909		Similar to acetylserotonin methytransferase-like protein (ASMTL)	G2XSW2	BofuT4_P064320.1	FQ790262;CCD33830	286	31.2132	5.30029	17.13	1	3	3	8	0	8.18351e+06	2.49161e+07	1.75834e+07	0	0	0	0		0			45.3707	6.99	2	2	77.69	13.64	2	4	47.2998	17.13	2	2										0
	Sequence										# PSMs	# Proteins	# Protein Groups	Protein Group Accessions	Modifications	MH+ [Da]	A2: Area	B2: Area	C2: Area	D2: Area	E2: Area	F2: Area	G2: Area	H2: Area	phosphoRS Site Probabilities	A4	G4	IonScore A4	IonScore G4	Exp Value A4	Exp Value G4	B4	H4	IonScore B4	IonScore H4	Exp Value B4	Exp Value H4	C4	IonScore C4	Exp Value C4	D4	IonScore D4	Exp Value D4	E4	IonScore E4	Exp Value E4	F4	IonScore F4	Exp Value F4
	RIVLASASPR										2	1	1	347440909	S8(Phospho)	1149.61	0	1.41278e+06	0	6.03714e+06	0	0	0	0	S(6): 7.0; S(8): 93.0							High		31.48		0.011735					High	28.29	0.0244615
	YTPLATSAPK										2	1	1	347440909	S7(Phospho)	1128.53	0	1.49542e+07	2.3285e+07	0	0	0	0	0	Y(1): 0.0; T(2): 0.0; T(6): 5.0; S(7): 95.0							High		28.02		0.0338398		High	37.13	0.0040568
	YTPLATSAPKSPPPTYESAGTQHGALPTRPLSQSISAGK										4	1	1	347440909	S7(Phospho)	4045.01	0	0	2.65471e+07	2.91296e+07	0	0	0	0	Y(1): 0.5; T(2): 0.5; T(6): 12.9; S(7): 72.8; S(11): 12.9; T(15): 0.5; Y(16): 0.1; S(18): 0.0; T(21): 0.0; T(28): 0.0; S(32): 0.0; S(34): 0.0; S(36): 0.0													High	33.89	0.019681	High	32.82	0.0255713
347828289	similar to transmembrane GTPase fzo1 [Botrytis cinerea T4]	347828289		Similar to transmembrane GTPase fzo1	G2XU16	BofuT4P58000007001	FQ790267;CCD43986	925	100.842	6.06201	2.38	1	2	2	7	1.06322e+06	2.34166e+06	2.98541e+06	1.40003e+06	0	0	0	0	60.06	2.38	1	3	54.25	2.38	1	1	114.75	2.38	2	2	88.58	2.27	1	1						0
	Sequence										# PSMs	# Proteins	# Protein Groups	Protein Group Accessions	Modifications	MH+ [Da]	A2: Area	B2: Area	C2: Area	D2: Area	E2: Area	F2: Area	G2: Area	H2: Area	phosphoRS Site Probabilities	A4	G4	IonScore A4	IonScore G4	Exp Value A4	Exp Value G4	B4	H4	IonScore B4	IonScore H4	Exp Value B4	Exp Value H4	C4	IonScore C4	Exp Value C4	D4	IonScore D4	Exp Value D4	E4	IonScore E4	Exp Value E4	F4	IonScore F4	Exp Value F4
	RAMTSIGEGSSNAESSQAAESK										2	1	1	347828289	M3(Oxidation); T4(Phospho)	2293.96	1.0423e+06	2.34166e+06	0	0	0	0	0	0	T(4): 92.6; S(5): 7.4; S(10): 0.0; S(11): 0.0; S(15): 0.0; S(16): 0.0; S(21): 0.0	High		43.26		0.00184105		High		54.25		0.000148832
	RAMTSIGEGSSNAESSQAAESK										3	1	1	347828289	T4(Phospho)	2277.97	1.06322e+06	0	4.45193e+06	0	0	0	0	0	T(4): 6.8; S(5): 93.2; S(10): 0.0; S(11): 0.0; S(15): 0.0; S(16): 0.0; S(21): 0.0	High		29.8		0.0527229								High	46.05	0.0012366
	AMTSIGEGSSNAESSQAAESK										2	1	1	347828289	T3(Phospho)	2121.87	0	0	1.51889e+06	1.40003e+06	0	0	0	0	T(3): 100.0; S(4): 0.0; S(9): 0.0; S(10): 0.0; S(14): 0.0; S(15): 0.0; S(20): 0.0													High	81.7	1.68007e-07	High	88.58	3.21034e-08
347829285	similar to phosphatase [Botrytis cinerea T4]	347829285		Similar to phosphatase	G2XWZ5	BofuT4_P050910.1	FQ790274;CCD44982	819	89.7845	6.69775	3.42	2	2	2	4	0	584676	6.89561e+06	3.95593e+06	0	0	0	0					27.98	1.22	1	1	54.19	2.2	1	1	92.6498	3.42	2	2
	Sequence										# PSMs	# Proteins	# Protein Groups	Protein Group Accessions	Modifications	MH+ [Da]	A2: Area	B2: Area	C2: Area	D2: Area	E2: Area	F2: Area	G2: Area	H2: Area	phosphoRS Site Probabilities	A4	G4	IonScore A4	IonScore G4	Exp Value A4	Exp Value G4	B4	H4	IonScore B4	IonScore H4	Exp Value B4	Exp Value H4	C4	IonScore C4	Exp Value C4	D4	IonScore D4	Exp Value D4	E4	IonScore E4	Exp Value E4	F4	IonScore F4	Exp Value F4
	RVSYTTAASR										2	2	1	347829285	S3(Phospho)	1191.55	0	584676	0	2.24268e+06	0	0	0	0	S(3): 89.6; Y(4): 8.5; T(5): 0.9; T(6): 0.9; S(9): 0.0							High		27.98		0.0344713					High	28.45	0.0309356
	HRQSLSANDLDTASSPGR										2	2	1	347829285	S4(Phospho)	1991.89	0	0	6.89561e+06	5.66918e+06	0	0	0	0	S(4): 99.4; S(6): 0.6; T(12): 0.0; S(14): 0.0; S(15): 0.0													High	54.19	0.000138517	High	78.01	5.85852e-07
347832026	similar to transcription factor Homeo [Botrytis cinerea T4]	347832026		Similar to transcription factor Homeo	G2Y4Y3	BofuT4_P037030.1	FQ790287;CCD47723	656	72.2224	6.22705	5.49	1	3	3	4	0	3.50779e+06	2.16154e+07	8.07169e+06	0	0	0	0					49.02	1.83	1	1	33.22	3.51	1	1	78.3198	1.98	2	2
	Sequence										# PSMs	# Proteins	# Protein Groups	Protein Group Accessions	Modifications	MH+ [Da]	A2: Area	B2: Area	C2: Area	D2: Area	E2: Area	F2: Area	G2: Area	H2: Area	phosphoRS Site Probabilities	A4	G4	IonScore A4	IonScore G4	Exp Value A4	Exp Value G4	B4	H4	IonScore B4	IonScore H4	Exp Value B4	Exp Value H4	C4	IonScore C4	Exp Value C4	D4	IonScore D4	Exp Value D4	E4	IonScore E4	Exp Value E4	F4	IonScore F4	Exp Value F4
	IVSAGGNVLTGR										2	1	1	347832026	S3(Phospho)	1223.61	0	3.50779e+06	0	1.38436e+07	0	0	0	0	S(3): 100.0; T(10): 0.0							High		49.02		0.000290102					High	59.4	2.61779e-05
	VPSVDDTTDEATHQFSSPPPSSR										1	1	1	347832026	T8(Phospho)	2537.08	0	0	2.16154e+07	0	0	0	0	0	S(3): 0.0; T(7): 0.7; T(8): 5.5; T(12): 0.7; S(16): 46.4; S(17): 46.4; S(21): 0.1; S(22): 0.1													High	33.22	0.0203198
	RIVSAGGNVLTGR										1	1	1	347832026	S4(Phospho)	1379.72	0	0	0	2.29977e+06	0	0	0	0	S(4): 100.0; T(11): 0.0																High	34.23	0.00726826
347832734	hypothetical protein BofuT4_P108150.1 [Botrytis cinerea T4]	347832734		Uncharacterized protein	G2Y729	BofuT4_P108150.1	FQ790293;CCD48431	381	40.303	10.1841	6.3	1	2	2	4	0	451850	3.73512e+06	662516	0	0	0	0					53.5207	2.62	1	2	67.2	3.67	1	1	39.06	2.62	1	1
	Sequence										# PSMs	# Proteins	# Protein Groups	Protein Group Accessions	Modifications	MH+ [Da]	A2: Area	B2: Area	C2: Area	D2: Area	E2: Area	F2: Area	G2: Area	H2: Area	phosphoRS Site Probabilities	A4	G4	IonScore A4	IonScore G4	Exp Value A4	Exp Value G4	B4	H4	IonScore B4	IonScore H4	Exp Value B4	Exp Value H4	C4	IonScore C4	Exp Value C4	D4	IonScore D4	Exp Value D4	E4	IonScore E4	Exp Value E4	F4	IonScore F4	Exp Value F4
	TTTMTLGAGR										2	1	1	347832734	T3(Phospho); M4(Oxidation)	1104.48	0	451850	0	0	0	0	0	0	T(1): 0.7; T(2): 0.7; T(3): 97.9; T(5): 0.7							High		36.1		0.00326476
	ISTGGTNSLVGSNR										1	1	1	347832734	S8(Phospho)	1442.66	0	0	3.73512e+06	0	0	0	0	0	S(2): 0.0; T(3): 0.0; T(6): 7.2; S(8): 92.8; S(12): 0.0													High	67.2	4.18249e-06
	TTTMTLGAGR										1	1	1	347832734	T3(Phospho)	1088.48	0	0	0	662516	0	0	0	0	T(1): 0.9; T(2): 0.9; T(3): 98.2; T(5): 0.1																High	39.06	0.00256401
347833487	hypothetical protein BofuT4_P030600.1 [Botrytis cinerea T4]	347833487		Uncharacterized protein	G2Y9A8	BofuT4_P030600.1	FQ790300;CCD49184	883	97.2264	6.44287	2.38	3	3	3	6	0	954795	2.40707e+06	2.75052e+06	0	0	0	0					32.51	1.13	1	1	48.5625	2.38	2	3	47.4198	1.36	2	2
	Sequence										# PSMs	# Proteins	# Protein Groups	Protein Group Accessions	Modifications	MH+ [Da]	A2: Area	B2: Area	C2: Area	D2: Area	E2: Area	F2: Area	G2: Area	H2: Area	phosphoRS Site Probabilities	A4	G4	IonScore A4	IonScore G4	Exp Value A4	Exp Value G4	B4	H4	IonScore B4	IonScore H4	Exp Value B4	Exp Value H4	C4	IonScore C4	Exp Value C4	D4	IonScore D4	Exp Value D4	E4	IonScore E4	Exp Value E4	F4	IonScore F4	Exp Value F4
	DGSVGVVGNK										2	3	1	347833487	S3(Phospho)	1011.45	0	954795	0	2.7956e+06	0	0	0	0	S(3): 100.0							High		32.51		0.00903287					High	31.78	0.0106863
	ERDGSVGVVGNK										2	3	1	347833487	S5(Phospho)	1296.6	0	0	3.07991e+06	2.70544e+06	0	0	0	0	S(5): 100.0													High	37.12	0.0039497	High	28.95	0.0281444
	SLTPASTGR										2	3	1	347833487	T3(Phospho)	969.439	0	0	1.73424e+06	0	0	0	0	0	S(1): 0.1; T(3): 99.9; S(6): 0.0; T(7): 0.0													High	24.57	0.0631944
347835302	similar to mitochondrial fusion protein (Ugo1) [Botrytis cinerea T4]	347835302		Similar to mitochondrial fusion protein (Ugo1)	G2YDM6	BofuT4_P095820.1	FQ790321;CCD49874	484	52.3849	7.43018	10.33	2	3	3	7	0	947781	3.07436e+06	3.58326e+06	0	0	0	0					76.41	3.31	1	2	58.2	7.02	2	2	102.83	5.79	2	3
	Sequence										# PSMs	# Proteins	# Protein Groups	Protein Group Accessions	Modifications	MH+ [Da]	A2: Area	B2: Area	C2: Area	D2: Area	E2: Area	F2: Area	G2: Area	H2: Area	phosphoRS Site Probabilities	A4	G4	IonScore A4	IonScore G4	Exp Value A4	Exp Value G4	B4	H4	IonScore B4	IonScore H4	Exp Value B4	Exp Value H4	C4	IonScore C4	Exp Value C4	D4	IonScore D4	Exp Value D4	E4	IonScore E4	Exp Value E4	F4	IonScore F4	Exp Value F4
	SQDVEEGTTPAATVEK										4	2	1	347835302	T9(Phospho)	1741.75	0	947781	0	4.52319e+06	0	0	0	0	S(1): 0.0; T(8): 5.5; T(9): 94.5; T(13): 0.0							High		76.41		7.21106e-07					High	65.66	8.24439e-06
	RYSSEGSGWEDK										2	2	1	347835302	S3(Phospho)	1480.57	0	0	2.1909e+06	2.64334e+06	0	0	0	0	Y(2): 0.6; S(3): 98.8; S(4): 0.6; S(7): 0.0													High	37.43	0.00229511	High	51.48	9.3169e-05
	EEGESSSPEPVASVGAVTPLRK										1	2	1	347835302	T18(Phospho)	2306.09	0	0	3.95782e+06	0	0	0	0	0	S(5): 0.0; S(6): 0.0; S(7): 0.0; S(13): 0.0; T(18): 100.0													High	33.77	0.019078
347837280	BcSTE50, mitogen-activated protein kinase [Botrytis cinerea T4]	347837280		BcSTE50, mitogen-activated protein kinase	G2YJQ6	BofuT4_P083760.1	FQ790338;CCD51852	501	54.8418	5.33838	2.79	1	1	1	2	1.962e+07	0	1.82801e+07	2.11448e+07	0	0	0	0									50.71	2.79	1	1	44.57	2.79	1	1
	Sequence										# PSMs	# Proteins	# Protein Groups	Protein Group Accessions	Modifications	MH+ [Da]	A2: Area	B2: Area	C2: Area	D2: Area	E2: Area	F2: Area	G2: Area	H2: Area	phosphoRS Site Probabilities	A4	G4	IonScore A4	IonScore G4	Exp Value A4	Exp Value G4	B4	H4	IonScore B4	IonScore H4	Exp Value B4	Exp Value H4	C4	IonScore C4	Exp Value C4	D4	IonScore D4	Exp Value D4	E4	IonScore E4	Exp Value E4	F4	IonScore F4	Exp Value F4
	NASPTFNLQSSQDR										2	1	1	347837280	S3(Phospho)	1644.7	1.962e+07	0	1.82801e+07	2.11448e+07	0	0	0	0	S(3): 99.9; T(5): 0.1; S(10): 0.0; S(11): 0.0	High		32.99		0.0165271								High	50.71	0.000215692	High	44.57	0.000876342
347837421	hypothetical protein BofuT4_P081520.1 [Botrytis cinerea T4]	347837421		Uncharacterized protein	G2YK45	BofuT4_P081520.1	FQ790340;CCD51993	362	40.0182	7.57666	3.59	2	1	1	4	648859	332568	4.51947e+06	0	0	0	0	0	28.76	3.59	1	1	41.66	3.59	1	1	57.52	3.59	1	2
	Sequence										# PSMs	# Proteins	# Protein Groups	Protein Group Accessions	Modifications	MH+ [Da]	A2: Area	B2: Area	C2: Area	D2: Area	E2: Area	F2: Area	G2: Area	H2: Area	phosphoRS Site Probabilities	A4	G4	IonScore A4	IonScore G4	Exp Value A4	Exp Value G4	B4	H4	IonScore B4	IonScore H4	Exp Value B4	Exp Value H4	C4	IonScore C4	Exp Value C4	D4	IonScore D4	Exp Value D4	E4	IonScore E4	Exp Value E4	F4	IonScore F4	Exp Value F4
	SMSVGQTPTSSSK										2	2	1	347837421	S3(Phospho)	1376.58	648859	0	4.51947e+06	0	0	0	0	0	S(1): 0.5; S(3): 99.5; T(7): 0.0; T(9): 0.0; S(10): 0.0; S(11): 0.0; S(12): 0.0	High		28.76		0.0254117								High	31.91	0.0120138
	SMSVGQTPTSSSK										2	2	1	347837421	M2(Oxidation); S3(Phospho)	1392.57	0	332568	525411	0	0	0	0	0	S(1): 7.0; S(3): 93.0; T(7): 0.1; T(9): 0.0; S(10): 0.0; S(11): 0.0; S(12): 0.0							High		41.66		0.00112586		High	38.61	0.0022724
347837700	similar to formin binding protein (FNB3) [Botrytis cinerea T4]	347837700		Similar to formin binding protein (FNB3)	G2YKX4	BofuT4_P080670.1	FQ790341;CCD52272	790	92.9471	9.27588	6.84	2	5	5	7	0	1.25725e+07	2.59933e+07	5.85721e+06	0	0	0	0		0			34.36	1.65	1	1	99.5317	3.54	3	3	77.4719	4.56	3	3										0
	Sequence										# PSMs	# Proteins	# Protein Groups	Protein Group Accessions	Modifications	MH+ [Da]	A2: Area	B2: Area	C2: Area	D2: Area	E2: Area	F2: Area	G2: Area	H2: Area	phosphoRS Site Probabilities	A4	G4	IonScore A4	IonScore G4	Exp Value A4	Exp Value G4	B4	H4	IonScore B4	IonScore H4	Exp Value B4	Exp Value H4	C4	IonScore C4	Exp Value C4	D4	IonScore D4	Exp Value D4	E4	IonScore E4	Exp Value E4	F4	IonScore F4	Exp Value F4
	GGMADTLLSPNRR										1	2	1	347837700	M3(Oxidation); S9(Phospho)	1483.67	0	1.25725e+07	0	0	0	0	0	0	T(6): 0.0; S(9): 100.0							High		34.36		0.00910597
	NDVLDVLDDK										2	1	1	347837700		1145.57	0	0	1.21971e+06	830709	0	0	0	0														High	63.63	1.01442e-05	High	50.28	0.000184231
	RDDSMSHYER										1	2	1	347837700	S4(Phospho)	1375.51	0	0	2.47432e+06	0	0	0	0	0	S(4): 6.0; S(6): 94.0; Y(8): 0.0													High	42.05	0.000603216
	ERSPVPPR										1	2	1	347837700	S3(Phospho)	1017.49	0	0	74285920	0	0	0	0	0	S(3): 100.0													High	22.41	0.0726257
	GGMADTLLSPNRR										1	2	1	347837700	S9(Phospho)	1467.68	0	0	0	1.55606e+07	0	0	0	0	T(6): 0.0; S(9): 100.0																High	30.18	0.0221622
	SRSPEPDAYEADR										1	2	1	347837700	S3(Phospho)	1572.63	0	0	0	1.18036e+06	0	0	0	0	S(1): 4.9; S(3): 95.1; Y(9): 0.0																High	28.27	0.0294149
347839335	similar to microtubule associated protein (Ase1) [Botrytis cinerea T4]	347839335		Similar to microtubule associated protein (Ase1)	G2YQK9	BofuT4_P130870.1	FQ790349;CCD53907	777	87.8303	6.18896	7.46	1	6	6	8	0	2.96797e+06	5.03034e+06	7.67863e+06	0	0	0	0		0			27.69	1.16	1	1	54.5996	4.5	3	3	81.12	4.12	3	3									29.08	1.54
	Sequence										# PSMs	# Proteins	# Protein Groups	Protein Group Accessions	Modifications	MH+ [Da]	A2: Area	B2: Area	C2: Area	D2: Area	E2: Area	F2: Area	G2: Area	H2: Area	phosphoRS Site Probabilities	A4	G4	IonScore A4	IonScore G4	Exp Value A4	Exp Value G4	B4	H4	IonScore B4	IonScore H4	Exp Value B4	Exp Value H4	C4	IonScore C4	Exp Value C4	D4	IonScore D4	Exp Value D4	E4	IonScore E4	Exp Value E4	F4	IonScore F4	Exp Value F4
	TPTAGGTIK										2	1	1	347839335	T1(Phospho)	925.439	0	2.96797e+06	0	9.40965e+06	0	0	0	0	T(1): 99.9; T(3): 0.1; T(7): 0.0							High		27.69		0.0301282					High	27.54	0.031187
	SGAKTPTAGGTIK										1	1	1	347839335	T5(Phospho)	1268.62	0	0	3.08426e+06	0	0	0	0	0	S(1): 0.0; T(5): 82.6; T(7): 8.7; T(11): 8.7													High	29.91	0.0235837
	RHQSSASVSAASGMK										1	1	1	347839335	S7(Phospho); M14(Oxidation)	1599.69	0	0	770213	0	0	0	0	0	S(4): 0.0; S(5): 0.0; S(7): 99.9; S(9): 0.0; S(12): 0.0													High	26.75	0.0618196
	LPSSPER										1	1	1	347839335	S4(Phospho)	865.382	0	0	1.12365e+07	0	0	0	0	0	S(3): 50.0; S(4): 50.0													High	24.15	0.0399975
	SNSAPRPAPPNR										2	1	1	347839335	S3(Phospho)	1343.62	0	0	0	5.94762e+06	0	0	0	0	S(1): 0.4; S(3): 99.6		High		29.08		0.0265111										High	47.99	0.000347892
	GPAGQVLSNDR										1	1	1	347839335	S8(Phospho)	1193.53	0	0	0	0	0	0	0	0	S(8): 100.0																High	31.59	0.0114069
347840266	similar to transcription factor Zn, C2H2 [Botrytis cinerea T4]	347840266		Similar to transcription factor Zn, C2H2	G2YTS8	BofuT4_P161270.1	FQ790352;CCD54838	711	75.6327	8.6167	5.34	1	3	3	5	0	646973	7.65495e+06	2.90176e+06	0	0	0	0					26.69	1.13	1	1	57.4022	2.67	2	2	92.2298	2.67	1	2
	Sequence										# PSMs	# Proteins	# Protein Groups	Protein Group Accessions	Modifications	MH+ [Da]	A2: Area	B2: Area	C2: Area	D2: Area	E2: Area	F2: Area	G2: Area	H2: Area	phosphoRS Site Probabilities	A4	G4	IonScore A4	IonScore G4	Exp Value A4	Exp Value G4	B4	H4	IonScore B4	IonScore H4	Exp Value B4	Exp Value H4	C4	IonScore C4	Exp Value C4	D4	IonScore D4	Exp Value D4	E4	IonScore E4	Exp Value E4	F4	IonScore F4	Exp Value F4
	RFSLPSIK										2	1	1	347840266	S3(Phospho)	1027.53	0	646973	7.65495e+06	0	0	0	0	0	S(3): 92.9; S(6): 7.1							High		26.69		0.0228218		High	46.04	0.000258841
	TPSTYPPAGPR										1	1	1	347840266	T4(Phospho)	1223.55	0	0	0	0	0	0	0	0	T(1): 0.1; S(3): 7.5; T(4): 84.9; Y(5): 7.5													High	24.52	0.0600411
	AQHVAGNSGSQDSYGSHSR										2	1	1	347840266	S10(Phospho)	2024.82	0	0	0	2.90176e+06	0	0	0	0	S(8): 50.0; S(10): 50.0; S(13): 0.0; Y(14): 0.0; S(16): 0.0; S(18): 0.0																High	53.72	0.00012866
347840307	hypothetical protein BofuT4_P161680.1 [Botrytis cinerea T4]	347840307		Uncharacterized protein	G2YTW9	BofuT4_P161680.1	FQ790352;CCD54879	1028	112.673	8.60205	2.63	3	3	3	5	0	587790	1.62136e+07	3.98741e+06	0	0	0	0					30	0.68	1	1	33.66	0.97	1	1	64.3051	2.63	3	3
	Sequence										# PSMs	# Proteins	# Protein Groups	Protein Group Accessions	Modifications	MH+ [Da]	A2: Area	B2: Area	C2: Area	D2: Area	E2: Area	F2: Area	G2: Area	H2: Area	phosphoRS Site Probabilities	A4	G4	IonScore A4	IonScore G4	Exp Value A4	Exp Value G4	B4	H4	IonScore B4	IonScore H4	Exp Value B4	Exp Value H4	C4	IonScore C4	Exp Value C4	D4	IonScore D4	Exp Value D4	E4	IonScore E4	Exp Value E4	F4	IonScore F4	Exp Value F4
	ASSPVVR										2	2	1	347840307	S3(Phospho)	795.376	0	587790	0	1.65502e+06	0	0	0	0	S(2): 0.0; S(3): 100.0							High		30		0.01335					High	35.87	0.00324821
	RPASSLATSR										2	2	1	347840307	S4(Phospho)	1125.54	0	0	1.62136e+07	9.0942e+06	0	0	0	0	S(4): 93.8; S(5): 5.8; T(8): 0.4; S(9): 0.0													High	33.66	0.010225	High	32.71	0.0117607
	ANSTSSHIHR										1	2	1	347840307	S3(Phospho)	1189.51	0	0	0	1.213e+06	0	0	0	0	S(3): 99.4; T(4): 0.5; S(5): 0.0; S(6): 0.0																High	29.29	0.0189006
347841637	HHK2, histidine kinase-group V protein [Botrytis cinerea T4]	347841637		HHK2, histidine kinase-group V protein	G2YWX1	BofuT4_P148190.1	FQ790359;CCD56209	2129	232.403	6.65381	1.27	2	2	2	10	923107	0	6.98383e+06	687419	0	0	0	0	90.13	1.27	2	5		0			50.56	0.75	1	4	43	0.52	1	1										0
	Sequence										# PSMs	# Proteins	# Protein Groups	Protein Group Accessions	Modifications	MH+ [Da]	A2: Area	B2: Area	C2: Area	D2: Area	E2: Area	F2: Area	G2: Area	H2: Area	phosphoRS Site Probabilities	A4	G4	IonScore A4	IonScore G4	Exp Value A4	Exp Value G4	B4	H4	IonScore B4	IonScore H4	Exp Value B4	Exp Value H4	C4	IonScore C4	Exp Value C4	D4	IonScore D4	Exp Value D4	E4	IonScore E4	Exp Value E4	F4	IonScore F4	Exp Value F4
	PPSVAPLDKPSSPTSK										7	2	1	347841637	S11(Phospho)	1687.83	1.241e+06	0	6.98383e+06	0	0	0	0	0	S(3): 0.0; S(11): 49.7; S(12): 49.7; T(14): 0.3; S(15): 0.3	High		42.76		0.00170022								High	35.7	0.00837067
	GGETPAALHAR										3	2	1	347841637	T4(Phospho)	1159.53	605211	0	0	687419	0	0	0	0	T(4): 100.0	High		28.39		0.0255708											High	43	0.000899631
472245181	hypothetical protein BcDW1_1597 [Botrytis cinerea BcDW1]	347829531	0	hypothetical protein BofuT4_P009450.1 [Botrytis cinerea T4]	G2XXF0	BofuT4_P009450.1	FQ790275;CCD45228	1329	144.408	5.23682	17.61	3	16	16	128	1.0185e+08	1.71964e+08	2.84746e+08	3.70395e+08	1.05978e+07	2.63e+07	4.09972e+06	1.53504e+07	939.08	13.02	11	28	790.567	10.53	8	28	931.27	12.72	10	26	1128.87	11.66	10	31	198.125	4.14	4	5	33.38	1.88	1	1	221.86	1.88
	Sequence										# PSMs	# Proteins	# Protein Groups	Protein Group Accessions	Modifications	MH+ [Da]	A2: Area	B2: Area	C2: Area	D2: Area	E2: Area	F2: Area	G2: Area	H2: Area	phosphoRS Site Probabilities	A4	G4	IonScore A4	IonScore G4	Exp Value A4	Exp Value G4	B4	H4	IonScore B4	IonScore H4	Exp Value B4	Exp Value H4	C4	IonScore C4	Exp Value C4	D4	IonScore D4	Exp Value D4	E4	IonScore E4	Exp Value E4	F4	IonScore F4	Exp Value F4
	SALVASINDVATELESEMK										9	2	1	472245181		2006.99	1.10904e+06	0	4.31699e+06	3.28376e+06	0	0	0	0		High		88.77		4.59278e-08								High	71.09	2.68812e-06	High	58.03	5.32793e-05
	DSEESVTTAIQNLHSAIGTNLNDNK										47	2	1	472245181		2671.28	2.42619e+08	4.36383e+08	7.68955e+08	9.47992e+08	2.59754e+07	2.63e+07	4.09972e+06	1.53504e+07		High	High	79.77	54.62	7.26473e-07	0.000223998	High	High	58.12	55.64	9.99793e-05	0.000177384	High	75.27	1.96724e-06	High	82.31	3.83337e-07	High	58.61	8.95186e-05	High	33.38	0.029802
	NLDTSSSTAGSGSQEGEVLK										11	2	1	472245181	S7(Phospho)	2046.89	1.46488e+06	2.73476e+06	3.8924e+06	6.9111e+06	0	0	0	0	T(4): 0.0; S(5): 0.0; S(6): 5.9; S(7): 93.7; T(8): 0.4; S(11): 0.0; S(13): 0.0	High		79.29		4.09218e-07		High		62.02		2.27043e-05		High	87.45	6.42197e-08	High	97.1	7.11693e-09
	NLDTSSSTAGSGSQEGEVLK										5	2	1	472245181		1966.92	5.35112e+06	3.46177e+06	0	1.10927e+07	696827	0	0	0		High		78.98		4.98938e-07		High		81.31		2.94733e-07					High	87.54	6.81885e-08	High	63.33	1.728e-05
	IKDSEESVTTAIQNLHSAIGTNLNDNK										13	2	1	472245181		2912.46	5.75807e+07	7.60481e+07	6.92349e+07	1.52101e+08	3.88411e+06	0	0	0		High		56.25		9.50921e-05		High		43.27		0.00186272		High	58.59	5.8179e-05	High	69.83	4.32607e-06	High	61.19	3.19717e-05
	VSSMEFDSSSSNSSK										4	2	1	472245181	S3(Phospho)	1658.62	939003	1.55378e+06	5.1661e+06	6.10099e+06	0	0	0	0	S(2): 50.0; S(3): 50.0; S(8): 0.0; S(9): 0.0; S(10): 0.0; S(11): 0.0; S(13): 0.0; S(14): 0.0	High		48.24		0.000266194		High		40.21		0.00170551		High	54.58	6.18299e-05	High	52.14	0.000110581
	LDTISHDLSAFHSGTETTLK										5	2	1	472245181		2173.08	3.32273e+06	1.32851e+06	9.36512e+06	1.94281e+06	0	0	0	0		High		47.23		0.000666105		High		28.58		0.0486751		High	41.78	0.00238948	High	35.7	0.00977027
	ITSLDGEIVNADLR										1	2	1	472245181		1515.8	281475	0	0	0	0	0	0	0		High		44.09		0.000840325
	SALVASINDVATELESEMK										5	2	1	472245181	M18(Oxidation)	2022.99	415608	0	0	599711	0	0	0	0		High		40.8		0.00315238		High		29.22		0.0449376					High	40.09	0.00356045
	VADSNSQSIGAVHSDVLEIK										4	2	1	472245181		2069.05	2.29403e+06	2.89404e+06	9.2651e+06	3.17095e+06	0	0	0	0		High		40.44		0.00293686		High		46.97		0.00066501		High	41.51	0.00232378	High	39.67	0.00354434
	LETQSNSLEDIHR										2	2	1	472245181	S5(Phospho)	1621.72	2.60678e+06	0	1.26292e+07	0	0	0	0	0	T(3): 0.0; S(5): 100.0; S(7): 0.0	High		32.97		0.0149127								High	37.65	0.00508501
	ADNRKSEMIQDIATLK										3	2	1	472245181	S6(Phospho)	1912.92	0	0	1.60471e+07	0	0	0	0	0	S(6): 100.0; T(14): 0.0	High		28.33		0.0531751								High	44.42	0.00134806
	LTSTTSELK										1	2	1	472245181		979.531	398877	0	0	0	0	0	0	0		High		25.58		0.0397056
	VSSMEFDSSSSNSSK										9	2	1	472245181	S3(Phospho); M4(Oxidation)	1674.62	0	1.28374e+06	977756	0	0	0	0	0	S(2): 50.0; S(3): 50.0; S(8): 0.0; S(9): 0.0; S(10): 0.0; S(11): 0.0; S(13): 0.0; S(14): 0.0							High		55.62		3.87933e-05		High	56.89	2.94688e-05
	SHVSSENVSMNMSIDSISK										2	2	1	472245181	M10(Oxidation); M12(Oxidation)	2083.93	0	1.04299e+06	1.35207e+06	0	0	0	0	0								High		47.59		0.000739397		High	36.31	0.00983481
	VSSMEFDSSSSNSSK										1	2	1	472245181	M4(Oxidation)	1594.66	0	518307	0	0	0	0	0	0								High		38.61		0.0031607
	SHVSSENVSMNMSIDSISK										1	2	1	472245181		2051.94	0	0	5.02955e+06	0	0	0	0	0														High	32.72	0.021436
	NIDLGPTNTSIDALSR										2	2	1	472245181		1686.87	0	0	0	2.53013e+06	0	0	0	0																	High	63.89	1.05755e-05
	FGELSNELQDR										1	2	1	472245181		1307.62	0	0	0	8.5132e+06	0	0	0	0																	High	55.89	5.86113e-05
	FDEFEEK										1	2	1	472245181		943.404	0	0	0	2.32371e+06	0	0	0	0																	High	28.04	0.0171955
	SSMEQDKR										1	2	1	472245181	M3(Oxidation)	996.436	0	0	0	0	1.93397e+06	0	0	0																				High	33.11	0.00762298
154288757	hypothetical protein BC1G_16371 [Botrytis cinerea B05.10]	472244964		Putative homeobox domain-containing protein	M7U7F4	BcDW1_1823	KB707747;EMR89565	244	27.9354	8.38232	9.84	2	2	2	4	0	2.10665e+06	9.88101e+06	7.30343e+06	0	0	0	0					34.41	4.92	1	1	38.68	9.84	2	2	32.51	4.92	1	1
	Sequence										# PSMs	# Proteins	# Protein Groups	Protein Group Accessions	Modifications	MH+ [Da]	A2: Area	B2: Area	C2: Area	D2: Area	E2: Area	F2: Area	G2: Area	H2: Area	phosphoRS Site Probabilities	A4	G4	IonScore A4	IonScore G4	Exp Value A4	Exp Value G4	B4	H4	IonScore B4	IonScore H4	Exp Value B4	Exp Value H4	C4	IonScore C4	Exp Value C4	D4	IonScore D4	Exp Value D4	E4	IonScore E4	Exp Value E4	F4	IonScore F4	Exp Value F4
	HATSFSPITTER										2	2	1	154288757	S6(Phospho)	1426.64	0	2.10665e+06	7.83273e+06	0	0	0	0	0	T(3): 0.0; S(4): 0.0; S(6): 99.7; T(9): 0.2; T(10): 0.0							High		34.41		0.00805991		High	24.99	0.069572
	VHSSHGSPYISR										2	2	1	154288757	S3(Phospho)	1406.62	0	0	1.19293e+07	7.30343e+06	0	0	0	0	S(3): 99.6; S(4): 0.4; S(7): 0.0; Y(9): 0.0; S(11): 0.0													High	26.69	0.0564652	High	32.51	0.0140262
154309356	hypothetical protein BC1G_07572 [Botrytis cinerea B05.10]	347837357	0	Similar to gi|11359636|pir||T49761 related to ferric reductase	G2YJL2	BofuT4_P084530.1	FQ790338;CCD51929	550	60.8193	8.82178	5.09	3	2	2	4	2.06738e+06	846740	7.18026e+06	0	0	0	0	0	66.94	5.09	2	2	47.11	2.73	1	1	40.7	2.36	1	1						0
	Sequence										# PSMs	# Proteins	# Protein Groups	Protein Group Accessions		Modifications	MH+ [Da]	A2: Area	B2: Area	C2: Area	D2: Area	E2: Area	F2: Area	G2: Area	H2: Area	phosphoRS Site Probabilities	A4	G4	IonScore A4	IonScore G4	Exp Value A4	Exp Value G4	B4	H4	IonScore B4	IonScore H4	Exp Value B4	Exp Value H4	C4	IonScore C4	Exp Value C4	D4	IonScore D4	Exp Value D4	E4	IonScore E4	Exp Value E4	F4	IonScore F4
	SSGTANDDEISIR										2	3	1	154309356		S11(Phospho)	1444.6	3.60079e+06	0	7.18026e+06	0	0	0	0	0	S(1): 0.0; S(2): 0.0; T(4): 0.0; S(11): 100.0	High		52.52		9.51588e-05								High	40.7	0.00146396
	IAVTGNDGASMTSSK										2	3	1	154309356		S10(Phospho); M11(Oxidation)	1534.65	533963	846740	0	0	0	0	0	0	T(4): 0.0; S(10): 47.7; T(12): 47.7; S(13): 4.2; S(14): 0.4	High		27.42		0.0420231		High		47.11		0.000430897
347838959	similar to vesicular-fusion protein sec18 [Botrytis cinerea T4]	347838959		similar to vesicular-fusion protein sec18 [Botrytis cinerea T4]	G2YPI3	BofuT4_P135760.1	FQ790347;CCD53531	825	90.1016	6.88818	3.03	5	2	2	8	1.17856e+06	460550	2.2693e+06	1.91572e+06	938140	683894	0	0	75.17	3.03	2	2	21.12	0.73	1	1	42.24	2.3	1	1	48.76	2.3	1	1	139.131	2.3	1	2	75.95	2.3	1	1
	Sequence										# PSMs	# Proteins	# Protein Groups	Protein Group Accessions	Modifications	MH+ [Da]	A2: Area	B2: Area	C2: Area	D2: Area	E2: Area	F2: Area	G2: Area	H2: Area	phosphoRS Site Probabilities	A4	G4	IonScore A4	IonScore G4	Exp Value A4	Exp Value G4	B4	H4	IonScore B4	IonScore H4	Exp Value B4	Exp Value H4	C4	IonScore C4	Exp Value C4	D4	IonScore D4	Exp Value D4	E4	IonScore E4	Exp Value E4	F4	IonScore F4	Exp Value F4
	EVQAFDNEGDLQESLNQLK										6	2	1	347838959		2177.04	1.17856e+06	0	2.2693e+06	1.91572e+06	938140	683894	0	0		High		72.43		2.36592e-06								High	42.24	0.00241202	High	48.76	0.000555465	High	98.15	5.78751e-09	High	75.95	1.02655e-06
	GPMSPR										2	4	1	347838959	S4(Phospho)	724.284	0	460550	0	0	0	0	0	0	S(4): 100.0	High		15.74		0.177086		High		21.12		0.0576904
[truncated: 6 more columns]

## Sheet: P-proteins Common
Accession	Description	Accession (Blast)	E-value	Protein_Name (Blast)	Uniprot Accesion	Protein_Gene_Name	Embl_DDBJ_GenBank	# AAs	MW [kDa]	calc. pI	ΣCoverage	Σ# Proteins	Σ# Unique Peptides	Σ# Peptides	Σ# PSMs	A2: Area	B2: Area	C2: Area	D2: Area	E2: Area	F2: Area	G2: Area	H2: Area	Score A4	Coverage A4	# Peptides A4	# PSM A4	Score B4	Coverage B4	# Peptides B4	# PSM B4	Score C4	Coverage C4	# Peptides C4	# PSM C4	Score D4	Coverage D4	# Peptides D4	# PSM D4	Score E4	Coverage E4	# Peptides E4	# PSM E4	Score F4	Coverage F4	# Peptides F4	# PSM F4	Score G4	Coverage G4
472238852	putative glyceraldehyde 3-phosphate dehydrogenase protein [Botrytis cinerea BcDW1]	347831678	0	Glyceraldehyde-3-phosphate dehydrogenase	G2Y3Y5	BofuT4_P005340.1	FQ790286;CCD47375	338	36.5766	6.32861	72.78	20	10	21	513	2.30405e+07	2.0564e+07	8.29879e+07	3.19829e+07	5.41106e+07	2.63926e+06	1.37322e+07	9.76961e+06	1468.75	53.25	14	48	1114.84	55.62	11	42	9180.31	67.46	18	303	1113	54.14	11	35	917.707	35.5	7	27	358.884	21.6	5	14	1022.66	28.4
	Sequence										# PSMs	# Proteins	# Protein Groups	Protein Group Accessions	Modifications	MH+ [Da]	A2: Area	B2: Area	C2: Area	D2: Area	E2: Area	F2: Area	G2: Area	H2: Area	phosphoRS Site Probabilities	A4	G4	IonScore A4	IonScore G4	Exp Value A4	Exp Value G4	B4	H4	IonScore B4	IonScore H4	Exp Value B4	Exp Value H4	C4	IonScore C4	Exp Value C4	D4	IonScore D4	Exp Value D4	E4	IonScore E4	Exp Value E4	F4	IonScore F4	Exp Value F4
	VINDEFTIIEGLMTTIHSYTATQK										71	19	1	472238852		2725.38	282128	7.20829e+06	133536332	7.42142e+06	163868	0	289094	0		High	High	70.98	52.24	3.11617e-06	0.000231948	High		44.73		0.00130903		High	84.05	1.54468e-07	High	64.9	1.22642e-05	High	63.16	1.87668e-05
	VINDEFTIIEGLMTTIHSYTATQK										185	19	1	472238852	M13(Oxidation)	2741.37	20551216	0	2.04693e+07	1.92391e+07	8.54314e+07	2939407	3.05902e+07	671057		High	High	68.95	61.05	5.20863e-06	3.19984e-05	High	High	73.92	53.57	1.693e-06	0.000184607	High	67.79	7.03624e-06	High	63.96	1.64332e-05	High	76.94	8.43599e-07	High	58.21	6.30458e-05
	VPTANVSVVDLTVR										15	21	2	472238852;374922999		1469.83	2.21157e+07	4.29234e+07	1.68108e+07	2.49808e+07	8.0435e+06	2.82707e+06	5.73314e+06	1.11296e+07		High	High	67.97	65.85	1.97091e-06	3.2242e-06	High	High	73.47	65.47	5.64474e-07	3.53321e-06	High	71.47	8.73245e-07	High	69.01	1.56376e-06	High	73.16	5.91747e-07	High	63.09	5.44908e-06
	RVLDLLHYISK										2	2	1	472238852		1356.8	715383	0	1.67427e+06	0	0	0	0	0		High		65.3		2.16914e-06								High	45.07	0.000300935
	VLDLLHYISK										5	2	1	472238852		1200.7	3.41451e+06	1.21507e+06	5.01517e+06	2.37357e+06	0	0	0	0		High		59.76		1.60636e-05		High		59.5		1.70547e-05		High	60.22	1.44492e-05	High	60.59	1.33128e-05
	NAIEHDDIDIVAVNDPFIETEYAAYMLK										21	2	1	472238852	M26(Oxidation)	3225.53	2.81185e+06	1.00497e+06	625925	4.90453e+06	0	0	0	576369		High		57.31		0.000122894		High	High	72.64	50.1	3.58283e-06	0.000628364	High	53.25	0.000309677	High	79.95	6.6916e-07
	LVSWYDNEWGYSR										7	2	1	472238852		1674.76	1.06701e+07	1.15604e+07	2.47504e+07	5.37434e+06	1.25098e+06	0	0	0		High		51.01		0.000262714		High		65.49		9.26561e-06		High	62.07	2.04887e-05	High	64.45	1.17726e-05	High	63.44	1.50136e-05
	TAAQNIIPSSTGAAK										5	20	1	472238852		1429.76	2.64547e+07	0	0	4.28324e+07	6.88569e+07	0	0	1.72702e+07		High		50.13		0.000191676			High		46.25		0.000470718				High	29.39	0.0225557	High	40.07	0.0021107
	GILAYTEDDVVSTDMNGDNHSSIFDAK										4	13	2	472238852;374922999	M15(Oxidation)	2930.3	1.70968e+07	0	2.69971e+07	28135606	0	0	0	0		High		45.89		0.00162695								High	48.54	0.000884539	High	39.99	0.00649494
	AGISLNANFVK										7	3	1	472238852		1133.63	1.16114e+07	3.22713e+06	7.75093e+06	0	8.04072e+06	1.06652e+06	1.77895e+06	0		High	High	40.47	39.13	0.00122499	0.00167997	High		40.92		0.00109632		High	44.9	0.000506424				High	54.53	4.80986e-05	High	45.43	0.00039096
	VLDLLHYISKVDNKQ										5	2	1	472238852		1784.99	7.14017e+06	1.83055e+06	1.64044e+07	2.93442e+06	0	0	0	0		High		34.69		0.0046189		High		38.53		0.00190081		High	38.04	0.00201792	High	35.86	0.00345026
	YDSTHGQFK										4	21	2	472238852;374922999		1082.49	1.49484e+07	2.62557e+06	5.57964e+06	0	0	2.1513e+06	0	0		High		31.57		0.0126089		High		34.55		0.00634861		High	28.47	0.0257442							High	33.49	0.00810361
	KAADGPLK										4	20	2	472238852;374922999		799.467	3.08213e+06	0	9.77587e+06	0	0	0	0	0		High		30.99		0.00831987								High	41.98	0.000662394
	GASYDEIKAVIKK										1	20	2	472238852;374922999		1421.8	1.32177e+06	0	0	0	0	0	0	0		High		28.85		0.018114
	IEKGASYDEIKAVIKK										1	20	2	472238852;374922999		1792.02	807917	0	0	0	0	0	0	0		High		24.11		0.0372624
	FYTERDPANIPWAESEAYYVVESTGVFTTTEK										134	20	2	472238852;374922999		3700.74	0	134169	6.82381e+07	867994	1.36459e+06	0	4.87333e+06	909067			High		53.72		0.000299144	High	High	51.39	62.27	0.000511179	4.13565e-05	High	90.98	5.17101e-08	High	55.79	0.000208534	High	70.13	6.78386e-06
	GILAYTEDDVVSTDMNGDNHSSIFDAK										4	13	2	472238852;374922999		2914.31	0	3.07766e+06	4.71894e+07	2.78966e+07	0	0	0	0								High		46.81		0.0013841		High	38.98	0.00850535	High	45.24	0.00198238
	TAAQNIIPSSTGAAK										24	20	1	472238852	S10(Phospho)	1509.73	0	6.99647e+06	13207146	3.16467e+07	0	0	0	0	T(1): 0.0; S(9): 6.3; S(10): 87.4; T(11): 6.3		High		30.99		0.0225313	High		41.93		0.00192683		High	45.55	0.000838622	High	31.95	0.0180629				High	45.97	0.000760054
	NAIEHDDIDIVAVNDPFIETEYAAYMLK										4	2	1	472238852		3209.53	0	0	2.93684e+06	276503	0	0	0	0														High	76.11	1.7523e-06	High	44.84	0.00230651
	VGINGFGR										1	2	1	472238852		819.447	0	0	842794	0	0	0	0	0														High	46.3	0.00033288
	GASYDEIK										2	21	2	472238852;374922999		882.42	0	0	9.11951e+06	1.6734e+07	0	0	0	0														High	33.25	0.00939205	High	31.66	0.0135444
	DPANIPWAESEAYYVVESTGVFTTTEK										1	21	2	472238852;374922999		3004.41	0	0	0	0	0	0	0	0														High	31.51	0.0434385
	TVDGPSAK										1	21	2	472238852;374922999		774.399	0	0	1.7016e+07	0	0	0	0	0														High	31.37	0.0122549
	LTGMSMR										2	21	2	472238852;374922999		795.385	0	0	1.12179e+07	5.02651e+06	0	0	0	0														High	24.43	0.0477767	High	25.85	0.0345821
	VLADGLEVNGK										1	19	1	472238852		1114.61	0	0	0	0	1.90152e+06	0	0	0																				High	49.92	0.000126305
	VPTANVSVVDLTVR										2	21	2	472238852;374922999	S7(Phospho)	1549.8	0	0	0	0	0	594462	0	0	T(3): 0.0; S(7): 100.0; T(12): 0.0																						High	77.36	4.95865e-07
347836760	similar to 40S ribosomal protein S14 [Botrytis cinerea T4]	347836760		Similar to 40S ribosomal protein S14	G2YHZ5	BofuT4P10000009001	FQ790337;CCD51332	150	16.0034	10.6675	68	1	9	9	35	2.63733e+06	1.83619e+06	6.10224e+06	5.45903e+06	2.36744e+07	2.09573e+07	1.89304e+07	4.11431e+06	129.294	36.67	4	4	68.91	18.67	2	2	221.58	50.67	6	9	120.95	31.33	3	3	242.311	68	8	9	64.63	7.33	1	2	113.023	14
	Sequence										# PSMs	# Proteins	# Protein Groups	Protein Group Accessions	Modifications	MH+ [Da]	A2: Area	B2: Area	C2: Area	D2: Area	E2: Area	F2: Area	G2: Area	H2: Area	phosphoRS Site Probabilities	A4	G4	IonScore A4	IonScore G4	Exp Value A4	Exp Value G4	B4	H4	IonScore B4	IonScore H4	Exp Value B4	Exp Value H4	C4	IonScore C4	Exp Value C4	D4	IonScore D4	Exp Value D4	E4	IonScore E4	Exp Value E4	F4	IonScore F4	Exp Value F4
	EGELVFGVAR										6	1	1	347836760		1076.57	3.16418e+06	1.01643e+06	9.04407e+06	1.7519e+06	4.46944e+06	0	0	0		High	High	56.96	57.15	3.70525e-05	3.65266e-05	High		47.63		0.000327046		High	60.35	1.74827e-05	High	68.09	2.78653e-06	High	44.24	0.000676183
	TPGPGAQSALR										4	1	1	347836760		1054.56	1.68584e+06	0	1.37224e+06	0	1.38034e+07	0	0	7.39691e+06		High		49.39		0.000179525			High		69.92		1.43112e-06	High	49.08	0.000173651				High	61.79	9.8008e-06
	IFASFNDTFVHVTDLSGR										4	1	1	347836760		2026	1.57987e+06	2.65594e+06	4.38514e+06	0	1.75464e+07	0	0	0		High		33		0.0168399		High		34.28		0.0120187		High	29.18	0.0416696				High	40.26	0.00303288
	AARPAQENINLGPSIR										4	1	1	347836760		1706.93	3.06196e+06	0	2.81103e+06	0	7.82684e+06	0	0	4.53301e+06		High		31.02		0.0135997			High		41.86		0.00108822	High	30.1	0.0168085				High	40.89	0.00140129
	AARPAQENINLGPSIR										3	1	1	347836760	S14(Phospho)	1786.9	0	0	4.87751e+06	4.12171e+06	0	0	0	0	S(14): 100.0													High	39.32	0.00383596	High	34.39	0.0120092
	ADRDESSPYAAMLAAQDVATR										3	1	1	347836760		2238.05	0	0	1.80085e+06	1.05035e+07	6.68784e+06	0	0	0														High	33.37	0.0222074	High	44.47	0.00176136	High	35.15	0.015076
	AARPAQENINLGPSIREGELVFGVAR										2	1	1	347836760		2764.49	0	0	0	0	0	0	0	0														High	28.79	0.0184981
	TPGPGAQSALR										5	1	1	347836760	T1(Phospho)	1134.53	0	0	0	0	1.27968e+07	2.09573e+07	1.89304e+07	0	T(1): 100.0; S(8): 0.0		High		44.42		0.0006921													High	47.66	0.000342791	High	41.02	0.00137973
	IGRIEDVTPTPSDSTR										1	1	1	347836760		1743.88	0	0	0	0	1.22728e+06	0	0	0																				High	33.06	0.0161145
	IEDVTPTPSDSTR										1	1	1	347836760		1417.68	0	0	0	0	3.96734e+07	0	0	0																				High	31.89	0.0165021
	ELGITALHVK										2	1	1	347836760		1080.64	0	0	0	0	1.02443e+06	0	0	413000									High		31.44		0.00269173							High	30.24	0.00354839
332183108	hex, partial [Botrytis cinerea]	332183108		Hex	F5CAQ7		JF502255;AEE25909	166	18.1342	7.03467	66.27	1	1	10	282	7.4639e+07	8.67762e+07	1.59276e+08	9.10491e+07	1.18813e+08	2.60831e+07	2.23612e+07	2.82242e+07	1428.74	66.27	9	49	1108.52	52.41	7	38	2497.93	51.2	7	111	821.564	51.2	7	25	764.859	56.63	8	20	627.029	42.77	6	17	514.989	37.35
	Sequence										# PSMs	# Proteins	# Protein Groups	Protein Group Accessions	Modifications	MH+ [Da]	A2: Area	B2: Area	C2: Area	D2: Area	E2: Area	F2: Area	G2: Area	H2: Area	phosphoRS Site Probabilities	A4	G4	IonScore A4	IonScore G4	Exp Value A4	Exp Value G4	B4	H4	IonScore B4	IonScore H4	Exp Value B4	Exp Value H4	C4	IonScore C4	Exp Value C4	D4	IonScore D4	Exp Value D4	E4	IonScore E4	Exp Value E4	F4	IonScore F4	Exp Value F4
	VLDLQDHSVVAMTETGDVK										136	3	2	332183108;472236605		2057.02	104113371	1.00415e+08	2.96191e+08	1.10149e+08	8.10541e+07	2.04629e+07	0	1.36911e+06		High	High	107.96	35.57	6.23828e-10	0.0107605	High	High	68.87	36.28	5.059e-06	0.00901984	High	90.83	3.2009e-08	High	65.73	1.04247e-05	High	83.43	1.77491e-07	High	60.22	3.49823e-05
	ITTSAATGQHR										9	3	2	332183108;472236605		1142.59	6.30818e+07	1.46465e+07	8.82713e+07	1.10144e+07	3.62152e+07	2.62195e+06	2.57967e+06	1.20134e+07		High	High	90.42	57.16	1.3118e-08	2.77887e-05	High	High	56.75	59.92	3.28648e-05	1.48714e-05	High	76.26	3.41875e-07	High	62.8	8.21324e-06	High	53.77	6.92602e-05	High	71.85	1.01562e-06
	VLDLQDHSVVAMTETGDVK										22	3	2	332183108;472236605	M12(Oxidation)	2073.02	7.78185e+07	2.02374e+08	9.97728e+07	107650173	1.32544e+08	4.00843e+07	4.34913e+07	0		High	High	82.47	48.35	2.23665e-07	0.000546854	High		63.24		1.93016e-05		High	65.72	1.06631e-05	High	85.08	1.26356e-07	High	45.07	0.00117156	High	30.51	0.0363239
	GYYDDEAGAPAVAAPK										12	1	1	332183108		1594.74	4.98329e+07	2.22516e+07	35047827	1.31907e+08	1.79437e+08	3.09539e+07	2.10128e+07	5.8769e+07		High	High	75.27	78.66	7.72633e-07	3.50572e-07	High	High	87.37	62.81	5.07551e-08	1.3378e-05	High	78.2	4.20013e-07	High	88.61	3.58074e-08	High	70.14	2.503e-06	High	84.82	8.48745e-08
	GYYDDEAGAPAVAAPK										28	1	1	332183108	Y2(Phospho)	1674.7	0	4.33082e+07	47374905	6.06428e+07	5.39823e+06	1.70203e+07	1.07429e+07	7.25112e+06	Y(2): 100.0; Y(3): 0.0	High	High	74.58	96.89	7.36733e-07	4.32823e-09	High	High	75.8	69.1	5.74714e-07	2.70659e-06	High	95.82	5.472e-09	High	82.24	1.26273e-07	High	101.3	1.56046e-09	High	83.95	8.77923e-08
	MGDLLMLQGRPCQVIR										7	3	2	332183108;472236605	M6(Oxidation); C12(Carbamidomethyl)	1902.97	1.99185e+07	9.5606e+06	5.15758e+07	3.92772e+06	0	0	0	0		High		55.39		8.74431e-05		High		47.35		0.000563276		High	47.34	0.000576567	High	35.14	0.00926244
	MGDLLMLQGRPCQVIR										6	3	2	332183108;472236605	C12(Carbamidomethyl)	1886.98	4.22517e+06	1.69881e+06	9.33643e+07	0	0	0	0	0		High		54.5		9.61544e-05		High		40.57		0.00228459		High	42.28	0.00164158
	MGDLLMLQGRPCQVIR										5	3	2	332183108;472236605	M1(Oxidation); M6(Oxidation); C12(Carbamidomethyl)	1918.97	5.67219e+07	0	4.34878e+07	6.19937e+06	3.85867e+06	0	0	0		High		46.43		0.000741682								High	41.69	0.00215151	High	36.4	0.00759423	High	41.33	0.00244421
	YLGVDLFTR										4	3	2	332183108;472236605		1083.58	2.71844e+07	6.96746e+06	0	0	5.7432e+06	1.17552e+06	0	0		High		45.68		0.000363682		High		41.25		0.000727397								High	46.6	0.000294254	High	42.51	0.000740583
	LKEAFEGGR										1	3	2	332183108;472236605		1006.53	1.01141e+07	0	0	0	0	0	0	0		High		43.18		0.000750109
	IMVVADGGR										7	3	2	332183108;472236605		917.488	2.15888e+07	3.67981e+06	1.527e+07	2.26749e+07	2.6647e+07	3.48621e+06	1.88907e+06	0		High	High	38.65	42.52	0.0024426	0.000764069	High		36.31		0.00418652		High	42.51	0.00100147	High	32.83	0.00930333	High	43.4	0.000623925	High	37.56	0.00242036
	IMVVADGGR										13	3	2	332183108;472236605	M2(Oxidation)	933.482	1.15708e+07	4.40587e+06	0	5.56119e+06	2.99349e+07	2.81559e+06	2.44972e+06	1.38902e+07		High	High	38.09	32.09	0.00268563	0.0106917	High	High	33.16	35.95	0.00835692	0.00439588				High	32.87	0.008934	High	39.67	0.00228197	High	33.31	0.00807321
	EIAVDMK										6	3	2	332183108;472236605		805.413	9.54178e+06	1.83006e+06	5.02851e+06	1.06197e+07	1.99858e+07	1817921	0	0		High		37.3		0.00263485		High		26.37		0.0326405		High	23.08	0.0696236	High	26.49	0.0317509	High	40.63	0.00122393	High	26.41	0.0323412
	ITTSAATGQHR										20	3	2	332183108;472236605	T3(Phospho)	1222.56	2.31837e+06	1.84364e+06	3.99588e+06	4.46526e+06	1.05152e+06	7211045	1.98348e+06	514545	T(2): 0.0; T(3): 100.0; S(4): 0.0; T(7): 0.0	High	High	36.96	35.48	0.00328237	0.00461517	High	High	39.61	37.42	0.00178315	0.00294343	High	38.87	0.00210792	High	50.05	0.000159651	High	39.89	0.00166668	High	45.46	0.000463647
	QAIPVLDQSNLWTR										1	3	2	332183108;472236605		1640.88	1.00793e+06	0	0	0	0	0	0	0		High		31.52		0.0130016
	EIAVDMK										2	3	2	332183108;472236605	M6(Oxidation)	821.407	0	2.28556e+06	0	0	0	0	1.65173e+06	0			High		26.45		0.0261566	High		37.53		0.00207509
	EAFEGGR										3	3	2	332183108;472236605		765.353	0	0	2.44845e+07	3.10913e+07	4.44572e+07	0	0	0														High	36.38	0.00300338	High	26.21	0.0312328	High	41.17	0.000996806
347827805	similar to 40s ribosomal protein s5 [Botrytis cinerea T4]	347827805		Similar to 40s ribosomal protein s5	G2XS65	BofuT4P6000004001	FQ790260;CCD43502	213	23.7314	9.01221	55.87	1	12	12	94	1.26101e+07	2.87832e+06	1.52661e+07	9.99712e+06	7.66414e+06	2.19233e+06	2.26209e+06	3.87229e+06	469.28	49.3	10	13	294.795	25.35	4	11	759.469	36.15	8	33	549.47	37.09	7	20	143.134	24.88	5	5	76.7012	9.86	2	3	83.6912	13.62
	Sequence										# PSMs	# Proteins	# Protein Groups	Protein Group Accessions	Modifications	MH+ [Da]	A2: Area	B2: Area	C2: Area	D2: Area	E2: Area	F2: Area	G2: Area	H2: Area	phosphoRS Site Probabilities	A4	G4	IonScore A4	IonScore G4	Exp Value A4	Exp Value G4	B4	H4	IonScore B4	IonScore H4	Exp Value B4	Exp Value H4	C4	IonScore C4	Exp Value C4	D4	IonScore D4	Exp Value D4	E4	IonScore E4	Exp Value E4	F4	IonScore F4	Exp Value F4
	SIAECLAEELINAAK										8	1	1	347827805	C5(Carbamidomethyl)	1631.83	1.04685e+06	759778	869255	2.88138e+06	646059	0	0	0		High		85.53		7.4173e-08		High		44.26		0.00102743		High	61.26	2.0425e-05	High	84	1.01517e-07	High	52.2	0.000157871
	VNQAIALLTIGAR										1	1	1	347827805		1339.81	607382	0	0	0	0	0	0	0		High		76.34		1.54235e-07
	APVYISHSAGR										13	1	1	347827805		1157.61	1.96212e+07	4.08735e+06	1.8095e+07	1.28496e+07	4.81364e+06	2.15347e+06	3.08833e+06	4.40126e+06		High	High	50.86	44.31	0.000142331	0.000657958	High	High	58.91	46.95	2.28781e-05	0.000359269	High	43.36	0.000691976	High	54.81	5.86406e-05	High	46.4	0.000406629	High	36.11	0.00367359
	DISLTDYIQIR										1	1	1	347827805		1336.71	379120	0	0	0	0	0	0	0		High		46.8		0.000412636
	WSYEDVEIR										3	1	1	347827805		1196.56	1.28046e+06	0	0	4.93498e+06	1.32626e+06	0	0	0		High		43.72		0.000853485											High	55.34	5.95065e-05	High	39.62	0.00271769
	KANCPIIER										2	1	1	347827805	C4(Carbamidomethyl)	1100.59	2.35582e+06	0	6.72334e+06	0	0	0	0	0		High		42.62		0.000979159								High	47.29	0.000376076
	APVYISHSAGR										2	1	1	347827805	S8(Phospho)	1237.57	596242	0	2.35903e+06	0	0	0	0	0	Y(4): 0.0; S(6): 0.0; S(8): 100.0	High		41.09		0.00140436								High	34.41	0.00733542
	SEGEIEVEAVSGYQVLPK										46	1	1	347827805	N-Term(Acetyl); S1(Phospho)	2055.95	0	0	1.00364e+06	0	0	0	0	0	S(1): 100.0; S(11): 0.0; Y(13): 0.0	High		35.04		0.0148518		High	High	44.96	41.35	0.0015846	0.00288	High	65.7	1.28386e-05	High	41.7	0.00335675
	ANCPIIER										3	1	1	347827805	C3(Carbamidomethyl)	972.493	4.00408e+06	0	3.51498e+06	2.45326e+06	0	0	0	0		High		33.74		0.00705857								High	28.17	0.0256041	High	35.39	0.00482744
	EVTEEIGSIK										8	1	1	347827805		1104.58	1.4205e+07	3.78785e+06	5.81749e+06	1.22067e+07	1.13651e+07	2.23118e+06	2.6284e+06	3.34331e+06		High	High	33.02	34.36	0.0108507	0.00797002	High	High	29.99	35	0.0218001	0.00687795	High	30.47	0.0195191	High	33.24	0.0103859	High	35.45	0.00620096	High	34.45	0.00780655
	GSSNSYAIK										2	1	1	347827805		926.457	916928	0	0	0	0	0	0	0		High		30.73		0.0138203			High		34.57		0.00506253
	KLMAVR										1	1	1	347827805		717.444	0	0	2.098e+07	0	0	0	0	0														High	38.56	0.00134733
	IGSAGTVR										4	1	1	347827805		760.431	0	0	4.91749e+06	2.63859e+06	6.81365e+06	0	1.06953e+06	0			High		38.57		0.00425326							High	30.5	0.0272723	High	29.77	0.0322642	High	43.91	0.00124372
347832409	hypothetical protein BofuT4_P111190.1 [Botrytis cinerea T4]	347832409		Uncharacterized protein	G2Y654	BofuT4_P111190.1	FQ790291;CCD48106	200	19.2886	5.65576	52	2	7	7	88	8.3967e+07	2.47235e+08	2.85805e+08	6.37698e+08	9.67765e+07	9.15121e+07	1.63963e+08	7.01297e+07	585.944	28.5	4	12	685.651	43.5	5	14	820.409	52	6	16	868.629	52	6	18	366.429	34.5	5	8	427.393	36.5	4	10	168.428	15
	Sequence										# PSMs	# Proteins	# Protein Groups	Protein Group Accessions	Modifications	MH+ [Da]	A2: Area	B2: Area	C2: Area	D2: Area	E2: Area	F2: Area	G2: Area	H2: Area	phosphoRS Site Probabilities	A4	G4	IonScore A4	IonScore G4	Exp Value A4	Exp Value G4	B4	H4	IonScore B4	IonScore H4	Exp Value B4	Exp Value H4	C4	IonScore C4	Exp Value C4	D4	IonScore D4	Exp Value D4	E4	IonScore E4	Exp Value E4	F4	IonScore F4	Exp Value F4
	AIQEMNSVEFDGR										4	2	1	347832409		1495.68	2.20293e+06	2.68269e+06	4.89878e+06	2.4767e+07	0	0	0	0		High		83.64		8.93141e-08		High		66.83		4.05646e-06		High	83.19	9.76258e-08	High	84.26	7.6307e-08
	FSEFGTVEEAVVVK										21	2	1	347832409		1540.79	5.86731e+06	7.59997e+06	6281186	3.50852e+06	4168454	0	0	0		High		82.48		1.31913e-07		High		80.73		2.04135e-07		High	88.56	3.38537e-08	High	71.62	1.64932e-06	High	68.69	3.26526e-06
	AIQEMNSVEFDGR										9	2	1	347832409	M5(Oxidation)	1511.68	1.39419e+06	2.87651e+06	0	9.38456e+06	3.07049e+06	1.25862e+06	0	724639		High		75.13		7.48841e-07		High	High	55.36	40.47	7.14581e-05	0.00218524				High	78.82	3.26082e-07	High	63.39	1.11787e-05	High	75.55	6.83993e-07
	YGQGNPDSSPEADAEK										11	2	1	347832409		1664.7	22236592	9.46546e+06	5.40354e+07	1.49763e+08	3.44824e+07	1.46118e+07	5.21363e+06	8.3871e+06		High	High	73.17	52.7	1.32536e-06	0.000149026	High	High	69.54	46.22	3.04614e-06	0.000662618	High	75.79	6.78855e-07	High	66.21	6.55769e-06	High	61.18	2.0881e-05	High	60.15	2.5697e-05
	NQSGGNAGSWGGNQ										25	2	1	347832409		1333.55	2.23797e+08	7.24641e+08	797098206	1.73856e+09	2.51679e+08	2.58666e+08	3.22713e+08	2.01277e+08		High	High	61.64	81.82	1.12077e-05	1.07198e-07	High	High	69.62	69.16	1.77905e-06	1.96569e-06	High	82.68	8.79402e-08	High	76.78	3.40028e-07	High	89.4	1.89445e-08	High	75.52	4.67105e-07
	YGQGNPDSSPEADAEK										7	2	1	347832409	S8(Phospho)	1744.67	1.89662e+06	4.58024e+06	2.57514e+07	26765971	0	2.65527e+06	0	853189	Y(1): 0.0; S(8): 94.0; S(9): 6.0	High		40.93		0.0016508		High	High	60.07	66.99	1.91882e-05	4.06972e-06	High	63.1	9.967e-06	High	74.2	7.77487e-07				High	51.16	0.000156565
	GYDNNNSGGGYSGGGGYSGGGGYSGGGGDK										4	1	1	347832409		2632.02	0	3.39277e+06	5.44403e+06	6.03439e+06	0	744216	0	0								High		51.83		0.000204061		High	40.69	0.00277684	High	55.27	9.52419e-05				High	36.43	0.0070983
	NQSGGNAGSWGGNQ										4	2	1	347832409	S9(Phospho)	1413.52	0	786329	7.02361e+06	4.02805e+06	0	0	0	0	S(3): 0.0; S(9): 100.0							High		43.59		0.000376269		High	72.58	5.33916e-07	High	63.04	4.22103e-06
	AGNDRSGGGGGGFGGGR										2	2	1	347832409	S6(Phospho)	1515.61	0	0	2.0738e+06	1.22426e+06	0	0	0	0	S(6): 100.0													High	49.64	0.00021131	High	29.38	0.025203
	SGGGGGGFGGGR										1	2	1	347832409		922.415	0	0	0	0	625297	0	0	0																				High	49.94	0.000112544
347827283	similar to actin lateral binding protein [Botrytis cinerea T4]	347827283		Similar to actin lateral binding protein	G2XQ92	BofuT4_P070560.1	FQ790251;CCD42980	161	18.6945	4.85596	50.93	1	9	9	39	5.5644e+06	6.13486e+06	7.20205e+07	6.10969e+07	0	0	578115	787949	315.519	45.34	7	9	138.92	26.71	3	5	468.153	39.13	7	13	351.024	26.09	4	9									76.9122	18.63
	Sequence										# PSMs	# Proteins	# Protein Groups	Protein Group Accessions	Modifications	MH+ [Da]	A2: Area	B2: Area	C2: Area	D2: Area	E2: Area	F2: Area	G2: Area	H2: Area	phosphoRS Site Probabilities	A4	G4	IonScore A4	IonScore G4	Exp Value A4	Exp Value G4	B4	H4	IonScore B4	IonScore H4	Exp Value B4	Exp Value H4	C4	IonScore C4	Exp Value C4	D4	IonScore D4	Exp Value D4	E4	IonScore E4	Exp Value E4	F4	IonScore F4	Exp Value F4
	AVAEEGSQHGTQNETLQR										6	1	1	347827283		1954.92	8.18432e+06	9.9401e+06	2.26975e+07	3.96937e+06	0	0	0	0		High		90.53		3.6157e-08		High		32.34		0.0227835		High	87.2	7.89813e-08	High	97.93	6.21709e-09
	LQLLEEEAEEADK										6	1	1	347827283		1516.74	4.70422e+06	3.4475e+06	3.16008e+07	3.49206e+07	0	0	0	0		High		57.46		4.74707e-05		High		49.4		0.000305409		High	51.25	0.000207721	High	59.53	2.96402e-05
	AVAEEGSQHGTQNETLQR										8	1	1	347827283	S7(Phospho)	2034.89	7.59032e+06	1.12145e+07	1.68405e+08	1.19818e+08	0	0	438123	0	S(7): 99.9; T(11): 0.1; T(15): 0.0	High	High	56.27	56.3	8.72197e-05	9.00184e-05	High		39.68		0.00404213		High	66.89	7.7151e-06	High	66.21	9.04673e-06
	ELEDFQAEIGNI										5	1	1	347827283		1377.65	3.77031e+06	3.7426e+06	1.60554e+07	0	0	0	718106	0		High	High	44.15	35.84	0.000973017	0.00642417	High		36.91		0.00520464		High	49.72	0.000262916
	RLQLLEEEAEEADK										6	1	1	347827283		1672.84	1.14138e+06	0	7.17626e+06	8.73842e+06	0	0	0	0		High		40.54		0.00222978								High	54.28	9.77915e-05	High	42.57	0.00140551
	ALEQENLQK										1	1	1	347827283		1072.56	3.44441e+06	0	0	0	0	0	0	0		High		35.43		0.00303603
	NNLLETEVEK										4	1	1	347827283		1188.61	3.80467e+06	0	6.53676e+06	2.8552e+07	0	0	0	787949		High		30.46		0.0187995			High		39		0.00263115	High	44.93	0.000824304	High	40.97	0.00175164
	EQEITSLTHK										1	1	1	347827283		1185.61	1.46151e+06	0	0	0	0	0	0	0		High		26.11		0.0513079
	IEADEATAK										1	1	1	347827283		947.468	0	0	2.86475e+06	0	0	0	0	0														High	37.02	0.00361469
	AVAEEGSQHGTQNETLQRR										1	1	1	347827283	S7(Phospho)	2190.99	0	0	7.59217e+06	0	0	0	0	0	S(7): 0.2; T(11): 99.8; T(15): 0.0													High	30.32	0.0438937
347836808	similar to heat shock protein 70 [Botrytis cinerea T4]	347836808		Similar to heat shock protein 70	G2YI43	BofuT4_P016860.1	FQ790337;CCD51380	630	68.6283	5.17334	50.32	2	25	27	158	3.34231e+07	2.95932e+07	5.09696e+07	1.14452e+08	1.34221e+07	7.19116e+06	9.14905e+06	6.82016e+06	1382.08	38.89	21	40	770.093	34.29	15	22	1208.29	38.89	19	31	1196.09	41.43	21	32	381.892	19.37	9	11	146.145	5.4	3	4	207.768	10.48
	Sequence										# PSMs	# Proteins	# Protein Groups	Protein Group Accessions	Modifications	MH+ [Da]	A2: Area	B2: Area	C2: Area	D2: Area	E2: Area	F2: Area	G2: Area	H2: Area	phosphoRS Site Probabilities	A4	G4	IonScore A4	IonScore G4	Exp Value A4	Exp Value G4	B4	H4	IonScore B4	IonScore H4	Exp Value B4	Exp Value H4	C4	IonScore C4	Exp Value C4	D4	IonScore D4	Exp Value D4	E4	IonScore E4	Exp Value E4	F4	IonScore F4	Exp Value F4
	SINPDEAVAYGAAVQAAILSGDTSSK										16	2	1	347836808		2535.26	8.01433e+06	1.18361e+07	8.09663e+06	5.40675e+06	3.8782e+06	0	0	0		High		97.38		6.80053e-09		High		97		7.32261e-09		High	114.01	1.5411e-10	High	114.99	1.16165e-10	High	52	0.000225883
	IINEPTAAAIAYGLDK										10	2	1	347836808		1659.9	7.14686e+06	0	4.33228e+06	8.59792e+06	4.56931e+06	0	952118	5.38792e+06		High	High	76.5	66.11	3.70508e-07	3.74707e-06		High		62.05		1.00733e-05	High	50.54	0.000144384	High	72.59	8.3172e-07	High	72.13	1.01344e-06
	FADSEVQADMK										7	2	1	347836808	M10(Oxidation)	1256.55	4.02653e+06	2.05247e+06	1.54769e+06	1.65629e+07	4.69151e+06	1.88515e+06	0	1.95335e+06		High		67.5		3.26314e-06		High	High	68.64	67.74	2.50978e-06	3.01199e-06	High	65.95	4.29424e-06	High	77.43	3.31616e-07	High	74.42	6.63187e-07	High	80.22	1.74436e-07
	FADSEVQADMK										5	2	1	347836808		1240.55	3.77153e+06	0	3.47454e+06	2.57395e+07	4493844	0	0	1.70977e+06		High		64.09		6.45354e-06			High		62.07		1.1424e-05	High	61.73	1.24214e-05	High	65.49	4.6328e-06	High	81.55	1.22472e-07
	EEYSQQEADLEAAIK										8	2	1	347836808		1723.8	3.6796e+06	3.60441e+06	3.62883e+06	1.56433e+07	0	0	0	0		High		61.65		2.12013e-05		High		74.32		1.13907e-06		High	71.18	2.3472e-06	High	69.32	3.53774e-06	High	32.39	0.0178798
	SSLSEADHELSK										11	2	1	347836808	S4(Phospho)	1382.58	1.07972e+07	1.54412e+07	39261798	5.26292e+07	0	0	8.286e+06	0	S(1): 1.2; S(2): 1.2; S(4): 97.7; S(11): 0.0	High	High	59.62	33.79	2.09011e-05	0.00685242	High		43.74		0.000773484		High	50.65	0.000166172	High	48.81	0.000240029
	TTPSFVAFTDTER										8	2	1	347836808		1471.71	7.30657e+06	0	4.77949e+06	1.0175e+07	3.7483e+06	0	1.60263e+06	3.09286e+06		High	High	56.23	39.69	5.46742e-05	0.00270108		High		70.77		2.22783e-06	High	52.88	0.000133187	High	67.82	4.27032e-06	High	51.21	0.000173693
	NQVAMNPINTVFDAK										3	2	1	347836808	M5(Oxidation)	1677.83	1.696e+06	0	0	0	0	0	0	1.37106e+06		High		50.96		0.000250124			High		37.63		0.00532421
	AELQASVDK										6	2	1	347836808		960.499	5.22474e+06	1.5861e+06	3.12229e+06	1.24092e+07	0	875236	0	1.62015e+06		High		49.77		0.000192953		High	High	38.82	44.54	0.00240133	0.000643356	High	48.1	0.000283433	High	48.42	0.0002633				High	35.98	0.00461797
	DAGLIAGLNVLR										4	2	2	347836808;347840049		1211.71	1.18634e+06	733066	0	983331	0	0	0	0		High		47.87		0.000108438		High		42.98		0.000375927					High	57	1.37068e-05
	IVAWVDENQQATK										5	2	1	347836808		1501.76	3.38937e+06	7.3684e+06	2173773	5.00958e+06	0	0	0	0		High		47.49		0.000513325		High		50.62		0.000263123		High	50.82	0.000247969	High	47.08	0.000597448
	DDRIEIIANDQGNR										15	2	1	347836808		1628.8	7.93014e+07	6.10707e+07	6.78462e+07	1.34512e+08	2.22989e+07	1.88131e+07	1.50919e+07	1.19797e+07		High	High	46.81	33.69	0.000694135	0.0144516	High	High	37.86	36.26	0.00555699	0.00797315	High	43.25	0.00159452	High	42.84	0.00175499	High	36.92	0.00693034	High	39.75	0.00343728
	STAGDTHLGGEDFDNR										4	2	1	347836808		1691.73	4.61947e+06	1.22676e+07	7.49372e+06	0	1.3276e+07	0	0	0		High		46.2		0.000621298		High		41.44		0.00188062		High	58.07	4.07043e-05				High	40.26	0.00250543
	IVAWVDENQQATKEEYSQQEADLEAAIK										3	2	1	347836808		3206.57	1.99348e+06	0	9.18554e+06	0	0	0	0	0		High		41.98		0.00349896								High	38.79	0.00810615
	IEIIANDQGNR										7	2	1	347836808		1242.64	1.01708e+07	1.08155e+07	1.53975e+07	2.56842e+07	4.02818e+06	0	4.06927e+06	2.03191e+06		High	High	40.98	43.79	0.0014723	0.000770897	High	High	38.9	34.31	0.0023897	0.00683906	High	36.8	0.00389654	High	49.42	0.000212575	High	35.77	0.00488648
	FEELCQDLFR										2	2	1	347836808	C5(Carbamidomethyl)	1356.63	871011	0	0	969798	0	0	0	0		High		40.89		0.00194714											High	44.46	0.000857641
	ARFEELCQDLFR										6	2	1	347836808	C7(Carbamidomethyl)	1583.76	2.3895e+06	672289	3.85083e+06	0	0	0	0	0		High		40.2		0.00269308		High		36.22		0.00672169		High	46.08	0.000696656
	KSEVFSTFSDNQPGVLIQVFEGER										4	2	1	347836808		2713.35	708678	0	5.76552e+06	2.40106e+06	0	0	0	0		High		34.89		0.0146926								High	35.91	0.0115786	High	36.19	0.0107595
	AEDEAEAER										3	2	1	347836808		1019.43	252221	0	2.88942e+06	5.03356e+06	0	0	0	0		High		34.58		0.00482447								High	33.75	0.0058405	High	53.14	6.72125e-05
	YKAEDEAEAER										10	2	1	347836808		1310.59	4.01753e+06	907352	7.91213e+06	3.11593e+07	1.6254e+06	0	791540	0		High	High	29.43	35.68	0.0240593	0.005462	High		39.18		0.00256057		High	34.25	0.00793017	High	31.46	0.0131825	High	30.69	0.0180004
	AGKPVIEVEFKGENK										2	2	1	347836808		1644.9	955691	0	0	1.27898e+06	0	0	0	0		High		28.59		0.0219295											High	33.1	0.00817931
	FELTGIPPAPR										1	4	2	347836808;347840049		1197.66	0	0	0	0	0	0	0	0		High		24.22		0.0404934
	KATAGGAGGAGGEPAQDAEIEEVD										7	2	1	347836808		2200	0	6.68743e+06	4.58007e+07	6.37626e+07	0	0	0	1.6336e+06								High	High	103.1	109.29	2.39992e-09	5.71139e-10	High	113.77	2.11139e-10	High	116.39	1.11478e-10
	VHEIVLVGGSTR										1	2	1	347836808		1266.72	0	884171	0	0	0	0	0	0								High		50.29		7.90418e-05
	MRETAEAYLGGTVNNAVVTVPAYFTDSQR										4	2	1	347836808	M1(Oxidation)	3176.54	0	1.05766e+06	1.48377e+07	1.48738e+07	0	0	0	0								High		33.35		0.0257777		High	30.14	0.0545625	High	40.42	0.00514734
	MRETAEAYLGGTVNNAVVTVPAYFTDSQR										1	2	1	347836808		3160.53	0	0	1.18573e+07	0	0	0	0	0														High	35.35	0.0155353
	ATAGGAGGAGGEPAQDAEIEEVD										2	2	1	347836808		2071.91	0	0	1.09334e+07	1.45081e+08	0	0	0	0														High	29.31	0.0404993	High	38.12	0.00535741
	SEVFSTFSDNQPGVLIQVFEGER										2	2	1	347836808		2585.26	0	0	0	2.45164e+06	0	0	0	0																	High	36.3	0.0114867
	MLAEAEK										1	2	1	347836808	M1(Oxidation)	807.392	0	0	0	661503	0	0	0	0																	High	25.97	0.0193491
347829545	hypothetical protein BofuT4_P009590.1 [Botrytis cinerea T4]	347829545		Uncharacterized protein	G2XXG4	BofuT4_P009590.1	FQ790275;CCD45242	207	23.4624	5.12256	49.76	1	5	5	59	9.32302e+06	3.08083e+07	3.41604e+07	1.00617e+08	6.45837e+06	4.97766e+07	0	0	360.816	20.77	2	8	328.021	34.3	3	9	957.102	49.76	5	22	288.528	44.93	4	8	269.958	20.77	2	6	260.51	44.93	4	6		0
	Sequence										# PSMs	# Proteins	# Protein Groups	Protein Group Accessions	Modifications	MH+ [Da]	A2: Area	B2: Area	C2: Area	D2: Area	E2: Area	F2: Area	G2: Area	H2: Area	phosphoRS Site Probabilities	A4	G4	IonScore A4	IonScore G4	Exp Value A4	Exp Value G4	B4	H4	IonScore B4	IonScore H4	Exp Value B4	Exp Value H4	C4	IonScore C4	Exp Value C4	D4	IonScore D4	Exp Value D4	E4	IonScore E4	Exp Value E4	F4	IonScore F4	Exp Value F4
	VSVGDTSSGSAIEWAVDVLK										24	1	1	347829545		2020.02	1.32257e+07	6.59811e+06	4.67212e+07	1.12089e+07	1.02308e+07	2.2235e+06	0	0		High		97.97		5.2265e-09		High		93.87		1.24702e-08		High	113.68	1.40992e-10	High	107.4	5.93222e-10	High	85.87	8.08817e-08	High	105.26	9.75464e-10
	ENVLWIGCSDSLVSETDALTNVK										12	1	1	347829545	C8(Carbamidomethyl)	2550.24	5.42034e+06	2.16474e+06	1.61215e+07	2.13248e+06	2.6859e+06	831543	0	0		High		78.39		7.33079e-07		High		39.19		0.0058866		High	75.86	1.34897e-06	High	33.61	0.0219062	High	54.65	0.000176011	High	37.98	0.00787347
	YSVQSVPANLLQFNNPSTSSPPSPPPSR										16	1	1	347829545	S23(Phospho)	3048.45	0	8.36621e+07	1.06152e+07	2.88509e+08	0	146274615	0	0	Y(1): 0.0; S(2): 0.0; S(5): 0.0; S(17): 0.0; T(18): 0.0; S(19): 0.0; S(20): 0.0; S(23): 99.0; S(27): 1.0							High		37.64		0.00962525		High	33.59	0.0242606	High	41.52	0.00395685				High	46.68	0.00120279
	YSVQSVPANLLQFNNPSTSSPPSPPPSRDSTTNTQEPK										3	1	1	347829545	S23(Phospho)	4149.94	0	0	2.58044e+07	0	0	0	0	0	Y(1): 0.0; S(2): 0.0; S(5): 0.0; S(17): 0.0; T(18): 0.0; S(19): 0.0; S(20): 0.0; S(23): 3.2; S(27): 89.7; S(30): 3.2; T(31): 3.2; T(32): 0.6; T(34): 0.1													High	61.45	5.45343e-05
	DIIQLHQESDALEPAAQSPQSR										4	1	1	347829545	S18(Phospho)	2513.17	0	0	2.99555e+07	0	0	0	0	0	S(9): 0.0; S(18): 50.0; S(21): 50.0													High	32.68	0.0316423	High	32.6	0.0318734				High	32.47	0.0338328
347831872	hypothetical protein BofuT4_P035490.1 [Botrytis cinerea T4]	347831872		Uncharacterized protein	G2Y4H9	BofuT4_P035490.1	FQ790287;CCD47569	194	21.4952	8.74854	48.97	2	9	9	481	4.90545e+07	9.30247e+07	2.45894e+08	1.9428e+08	3.17934e+08	6.41307e+08	5.83227e+08	2.47999e+08	604.514	17.53	4	27	940.066	17.53	4	39	920.705	17.53	4	38	911.546	26.8	5	36	1728.73	30.93	6	67	2001.7	31.96	6	90	2831.81	21.65
	Sequence										# PSMs	# Proteins	# Protein Groups	Protein Group Accessions	Modifications	MH+ [Da]	A2: Area	B2: Area	C2: Area	D2: Area	E2: Area	F2: Area	G2: Area	H2: Area	phosphoRS Site Probabilities	A4	G4	IonScore A4	IonScore G4	Exp Value A4	Exp Value G4	B4	H4	IonScore B4	IonScore H4	Exp Value B4	Exp Value H4	C4	IonScore C4	Exp Value C4	D4	IonScore D4	Exp Value D4	E4	IonScore E4	Exp Value E4	F4	IonScore F4	Exp Value F4
	RTSSSAPGVWNINDLEK										259	1	1	347831872	S3(Phospho)	1953.91	2.76035e+07	5.05646e+07	2.25633e+08	1.26379e+08	10821104	1.38446e+08	1.56575e+06	0	T(2): 4.5; S(3): 86.5; S(4): 4.5; S(5): 4.5	High	High	62.23	63.33	2.35475e-05	1.88361e-05	High		78.47		5.86711e-07		High	63.63	1.67335e-05	High	73.34	1.80976e-06	High	69.1	4.86571e-06	High	78.99	5.25551e-07
	VDSAVQGLSSSPTEEK										115	1	1	347831872	S11(Phospho)	1713.76	1.01073e+08	1.98261e+08	4.21614e+08	4.31534e+08	7.69693e+08	1.51686e+09	1.49175e+09	6.35815e+08	S(3): 0.0; S(9): 0.0; S(10): 0.2; S(11): 99.8; T(13): 0.0	High	High	60.79	70.3	2.51772e-05	2.75777e-06	High	High	70.08	73.72	2.93052e-06	1.26537e-06	High	77.12	5.83236e-07	High	65.16	9.25036e-06	High	80.97	2.4035e-07	High	75.36	8.64483e-07
	VDSAVQGLSSSPTEEKK										53	1	1	347831872	S11(Phospho)	1841.85	1.84872e+07	3.02481e+07	9.04335e+07	2.49292e+07	1.73288e+08	2.68614e+08	2.55657e+08	1.05202e+08	S(3): 0.0; S(9): 0.0; S(10): 0.0; S(11): 99.5; T(13): 0.5	High	High	56.9	85.56	8.17716e-05	1.11467e-07	High	High	61.4	50.17	2.7275e-05	0.000382722	High	63.84	1.6336e-05	High	52.14	0.000236435	High	67.58	6.75633e-06	High	68.05	6.31401e-06
	TSSSAPGVWNINDLEK										39	1	1	347831872	T1(Phospho)	1797.81	1.71316e+06	0	1.23521e+07	6.58221e+06	4.81005e+06	2.27013e+07	2273918	0	T(1): 99.5; S(2): 0.4; S(3): 0.0; S(4): 0.0	High	High	37.43	52.42	0.00623475	0.000201911	High		30.28		0.0318771		High	34.15	0.0129992	High	48.37	0.000491217	High	38.17	0.00515892	High	70.43	3.20176e-06
	KADDELETPVLAGFEWDK										3	2	1	347831872		2063	0	0	0	2.59092e+06	0	1.14242e+06	0	0																	High	32.89	0.0180943				High	45.19	0.00101402
	VDSAVQGLSSSPTEEK										3	1	1	347831872		1633.79	0	0	0	0	8.34797e+06	0	2.223e+06	3.46883e+06			High		49.53		0.000334846		High		53.38		0.000138907							High	69.22	3.65604e-06
	SAETATQPINTANAGK										3	1	1	347831872	N-Term(Acetyl)	1615.79	0	0	0	0	5.77458e+06	0	0	2.12973e+06									High		63.83		1.25235e-05							High	56.06	7.3084e-05
	SPMTLEDPEK										2	1	1	347831872		1146.53	0	0	0	0	8.22586e+06	0	0	2.13592e+06									High		42.12		0.00117842							High	37.37	0.00351804
	SPMTLEDPEK										2	1	1	347831872	M3(Oxidation)	1162.53	0	0	0	0	0	2.35522e+06	0	2.98102e+06									High		38.61		0.00252718										High	39.11	0.00260831
	SLTTPPVK										1	1	1	347831872	T3(Phospho)	922.464	0	0	0	0	0	0	321806	0	S(1): 0.6; T(3): 92.6; T(4): 6.8		High		26.5		0.0377225
	DADPIPLTK										1	1	1	347831872		969.525	0	0	0	0	0	0	0	1.48576e+06									High		28.17		0.0111256
472236605	putative woronin body major protein [Botrytis cinerea BcDW1]	472236605		Putative woronin body major protein	M7U4I7	BcDW1_9866	KB708074;EMR81533	514	59.5436	6.85889	48.64	2	15	24	615	1.21114e+08	1.626e+08	6.38483e+08	7.50514e+08	7.10721e+07	6.08491e+07	3.07142e+07	9.22304e+06	2155.65	44.36	19	91	2002.64	33.66	15	83	4096.87	43.77	21	217	2567.05	39.3	17	119	642.86	24.12	12	23	817.676	30.93	13	39	947.686	20.23
	Sequence										# PSMs	# Proteins	# Protein Groups	Protein Group Accessions	Modifications	MH+ [Da]	A2: Area	B2: Area	C2: Area	D2: Area	E2: Area	F2: Area	G2: Area	H2: Area	phosphoRS Site Probabilities	A4	G4	IonScore A4	IonScore G4	Exp Value A4	Exp Value G4	B4	H4	IonScore B4	IonScore H4	Exp Value B4	Exp Value H4	C4	IonScore C4	Exp Value C4	D4	IonScore D4	Exp Value D4	E4	IonScore E4	Exp Value E4	F4	IonScore F4	Exp Value F4
	VLDLQDHSVVAMTETGDVK										136	3	2	332183108;472236605		2057.02	104113371	1.00415e+08	2.96191e+08	1.10149e+08	8.10541e+07	2.04629e+07	0	1.36911e+06		High	High	107.96	35.57	6.23828e-10	0.0107605	High	High	68.87	36.28	5.059e-06	0.00901984	High	90.83	3.2009e-08	High	65.73	1.04247e-05	High	83.43	1.77491e-07	High	60.22	3.49823e-05
	ITTSAATGQHR										9	3	2	332183108;472236605		1142.59	6.30818e+07	1.46465e+07	8.82713e+07	1.10144e+07	3.62152e+07	2.62195e+06	2.57967e+06	1.20134e+07		High	High	90.42	57.16	1.3118e-08	2.77887e-05	High	High	56.75	59.92	3.28648e-05	1.48714e-05	High	76.26	3.41875e-07	High	62.8	8.21324e-06	High	53.77	6.92602e-05	High	71.85	1.01562e-06
	VLDLQDHSVVAMTETGDVK										22	3	2	332183108;472236605	M12(Oxidation)	2073.02	7.78185e+07	2.02374e+08	9.97728e+07	107650173	1.32544e+08	4.00843e+07	4.34913e+07	0		High	High	82.47	48.35	2.23665e-07	0.000546854	High		63.24		1.93016e-05		High	65.72	1.06631e-05	High	85.08	1.26356e-07	High	45.07	0.00117156	High	30.51	0.0363239
	SPTETNIDFVER										90	2	1	472236605	T3(Phospho)	1487.64	6.30503e+07	65381321	3.17297e+08	3.26154e+08	1.1433e+06	4.34652e+06	1.1159e+07	1.76546e+06	S(1): 0.0; T(3): 100.0; T(5): 0.0	High	High	70.88	61.72	2.08229e-06	1.65216e-05	High	High	68.61	57.16	3.54631e-06	4.87504e-05	High	74.82	7.87767e-07	High	74.23	8.98622e-07	High	33.14	0.0119138	High	60.23	2.40424e-05
	MGDLLMLQGRPCQVIR										7	3	2	332183108;472236605	M6(Oxidation); C12(Carbamidomethyl)	1902.97	1.99185e+07	9.5606e+06	5.15758e+07	3.92772e+06	0	0	0	0		High		55.39		8.74431e-05		High		47.35		0.000563276		High	47.34	0.000576567	High	35.14	0.00926244
	MGDLLMLQGRPCQVIR										6	3	2	332183108;472236605	C12(Carbamidomethyl)	1886.98	4.22517e+06	1.69881e+06	9.33643e+07	0	0	0	0	0		High		54.5		9.61544e-05		High		40.57		0.00228459		High	42.28	0.00164158
	HYEPSEVDSQFSAPQK										27	2	1	472236605	S9(Phospho)	1928.81	7363022	0	73098969	5.98429e+07	0	925473	0	0	Y(2): 0.0; S(5): 0.0; S(9): 100.0; S(12): 0.0	High		52.85		0.000178986								High	67.05	6.34134e-06	High	78.47	4.90703e-07				High	49.16	0.000410732
	VTETTIVPAPR										9	2	1	472236605	T5(Phospho)	1263.63	2.23566e+07	3.76831e+07	95378525	1.39594e+08	0	0	3.74922e+07	0	T(2): 0.0; T(4): 0.2; T(5): 99.8	High	High	52.16	30.58	0.000113113	0.0164059	High		42.79		0.000957351		High	58.58	2.53083e-05	High	56.13	4.87562e-05
	STFHEEQFEEVHVK										69	2	1	472236605	S1(Phospho)	1825.78	6.06296e+07	23223735	2.82448e+08	2.36276e+08	0	0	0	0	S(1): 94.2; T(2): 5.8	High		50.37		0.000255296		High		32.27		0.0166316		High	40.34	0.00273711	High	40.73	0.00237101				High	36.69	0.00589295
	RPSSEADFQLER										48	2	1	472236605	S4(Phospho)	1514.66	1.96146e+08	2.20046e+08	1.30196e+09	1689113400	0	1.22581e+08	880002	0	S(3): 50.0; S(4): 50.0	High	High	47.93	40.16	0.000362395	0.0021638	High		49.92		0.000239369		High	46.41	0.000494832	High	57.14	4.34693e-05				High	40.67	0.00198833
	MGDLLMLQGRPCQVIR										5	3	2	332183108;472236605	M1(Oxidation); M6(Oxidation); C12(Carbamidomethyl)	1918.97	5.67219e+07	0	4.34878e+07	6.19937e+06	3.85867e+06	0	0	0		High		46.43		0.000741682								High	41.69	0.00215151	High	36.4	0.00759423	High	41.33	0.00244421
	YLGVDLFTR										4	3	2	332183108;472236605		1083.58	2.71844e+07	6.96746e+06	0	0	5.7432e+06	1.17552e+06	0	0		High		45.68		0.000363682		High		41.25		0.000727397								High	46.6	0.000294254	High	42.51	0.000740583
	LKEAFEGGR										1	3	2	332183108;472236605		1006.53	1.01141e+07	0	0	0	0	0	0	0		High		43.18		0.000750109
	STTSSFKPVNLEMGYYDDEAGAPAVAAPK										45	1	1	472236605	T2(Phospho); M13(Oxidation)	3112.39	1.35671e+07	9.0677e+06	3.36489e+07	0	0	19881979	0	0	S(1): 32.1; T(2): 32.1; T(3): 32.1; S(4): 3.3; S(5): 0.3; Y(15): 0.0; Y(16): 0.0	High		43.04		0.00321295		High		46.84		0.00136629		High	40.27	0.00607531	High	55.85	0.00016875				High	33.33	0.0305187
	STTSSFKPVNLEMGYYDDEAGAPAVAAPK										34	1	1	472236605	S1(Phospho)	3096.39	8.11696e+06	0	0	6.03233e+06	0	2.46074e+06	0	0	S(1): 33.2; T(2): 33.2; T(3): 33.2; S(4): 0.3; S(5): 0.0; Y(15): 0.0; Y(16): 0.0	High		42.17		0.00411064								High	32.9	0.0344386	High	39.52	0.00763934				High	38.92	0.00844415
	IMVVADGGR										7	3	2	332183108;472236605		917.488	2.15888e+07	3.67981e+06	1.527e+07	2.26749e+07	2.6647e+07	3.48621e+06	1.88907e+06	0		High	High	38.65	42.52	0.0024426	0.000764069	High		36.31		0.00418652		High	42.51	0.00100147	High	32.83	0.00930333	High	43.4	0.000623925	High	37.56	0.00242036
	IMVVADGGR										13	3	2	332183108;472236605	M2(Oxidation)	933.482	1.15708e+07	4.40587e+06	0	5.56119e+06	2.99349e+07	2.81559e+06	2.44972e+06	1.38902e+07		High	High	38.09	32.09	0.00268563	0.0106917	High	High	33.16	35.95	0.00835692	0.00439588				High	32.87	0.008934	High	39.67	0.00228197	High	33.31	0.00807321
	EIAVDMK										6	3	2	332183108;472236605		805.413	9.54178e+06	1.83006e+06	5.02851e+06	1.06197e+07	1.99858e+07	1817921	0	0		High		37.3		0.00263485		High		26.37		0.0326405		High	23.08	0.0696236	High	26.49	0.0317509	High	40.63	0.00122393	High	26.41	0.0323412
	HTEVNIELPR										5	2	1	472236605	T2(Phospho)	1287.61	0	0	23425616	0	0	0	0	0	T(2): 100.0	High		37.18		0.00435493		High		51.87		0.000148555		High	50.41	0.000207005
	ITTSAATGQHR										20	3	2	332183108;472236605	T3(Phospho)	1222.56	2.31837e+06	1.84364e+06	3.99588e+06	4.46526e+06	1.05152e+06	7211045	1.98348e+06	514545	T(2): 0.0; T(3): 100.0; S(4): 0.0; T(7): 0.0	High	High	36.96	35.48	0.00328237	0.00461517	High	High	39.61	37.42	0.00178315	0.00294343	High	38.87	0.00210792	High	50.05	0.000159651	High	39.89	0.00166668	High	45.46	0.000463647
	TPARSTFTEEVR										10	2	1	472236605	S5(Phospho)	1473.67	9.39209e+06	1.19702e+07	3.75121e+07	4.05519e+07	3.19223e+06	0	5.36157e+06	0	T(1): 0.0; S(5): 99.7; T(6): 0.3; T(8): 0.0	High	High	36.4	38.96	0.00533772	0.00296044	High		41.95		0.00148396		High	36.36	0.00529463	High	45.41	0.000658924	High	31.82	0.0150604
	QAIPVLDQSNLWTR										1	3	2	332183108;472236605		1640.88	1.00793e+06	0	0	0	0	0	0	0		High		31.52		0.0130016
	STFTEEVR										8	2	1	472236605	T4(Phospho)	1048.44	743440	4.9467e+06	1.48424e+07	2.19951e+07	0	2.22146e+06	4.79441e+06	0	S(1): 0.0; T(2): 0.0; T(4): 100.0	High	High	29.64	29.65	0.0168396	0.0158795	High		33.76		0.00605846		High	45.64	0.000422992	High	28.97	0.0196486				High	52.25	9.23276e-05
	TQPTFKEDTVIVDPPK										6	2	1	472236605	T9(Phospho)	1894.92	0	0	44105298	0	0	0	0	0	T(1): 0.0; T(4): 0.0; T(9): 100.0	High		28.56		0.0518254								High	31.06	0.0286735	High	38.54	0.00510849
	STFTEEVRER										4	2	1	472236605	T4(Phospho)	1333.58	2.73414e+07	3.58815e+07	1.46187e+08	0	0	1.92235e+07	0	0	S(1): 0.0; T(2): 0.0; T(4): 100.0	High		25.12		0.0536779		High		31.55		0.0114424		High	43.43	0.00077624							High	41.65	0.00116949
	EIAVDMK										2	3	2	332183108;472236605	M6(Oxidation)	821.407	0	2.28556e+06	0	0	0	0	1.65173e+06	0			High		26.45		0.0261566	High		37.53		0.00207509
	STFHEEQFEEVHVK										1	2	1	472236605		1745.81	0	602097	0	0	0	0	0	0								High		37.37		0.00625735
	ELVKYTPPAPK										9	2	1	472236605	T6(Phospho)	1322.68	0	0	2.02891e+07	1.90605e+07	5.25083e+06	6.2766e+06	7.13442e+06	0	Y(5): 50.0; T(6): 50.0		High		31.14		0.0196128							High	36.4	0.00557826	High	36.95	0.00514683	High	56.46	5.76156e-05	High	40.77	0.0021357
	EAFEGGR										3	3	2	332183108;472236605		765.353	0	0	2.44845e+07	3.10913e+07	4.44572e+07	0	0	0														High	36.38	0.00300338	High	26.21	0.0312328	High	41.17	0.000996806
	KEEEVYIREER										1	1	1	472236605	Y6(Phospho)	1559.71	0	0	7.07614e+07	0	0	0	0	0	Y(6): 100.0													High	25.72	0.0724715
	EDTVIVDPPK										2	2	1	472236605	T3(Phospho)	1192.55	0	0	6.57001e+06	0	0	0	0	0	T(3): 100.0													High	25.08	0.0597628	High	33.1	0.0103588
	KEEEVYIR										1	1	1	472236605		1065.56	0	0	4.13461e+06	0	0	0	0	0														High	24.55	0.0582248
	SPTETNIDFVER										1	2	1	472236605		1407.68	0	0	0	0	2.65011e+06	0	0	0																				High	54.86	9.19345e-05
	VTETTIVPAPR										2	2	1	472236605		1183.67	0	0	0	0	1.31077e+06	0	0	0																				High	50	5.8e-05
	STFTEEVR										1	2	1	472236605		968.469	0	0	0	0	1.23067e+06	0	0	0																				High	37.98	0.00290578
347835577	hypothetical protein BofuT4_P025480.1 [Botrytis cinerea T4]	347835577		Uncharacterized protein	G2YEF1	BofuT4_P025480.1	FQ790323;CCD50149	1024	106.74	4.67822	44.73	2	31	32	204	5.94608e+07	1.20127e+08	2.83398e+08	2.16103e+08	189120	687726	5.34175e+06	3.61452e+06	1932.07	40.23	28	52	1743.95	36.04	22	46	1335.91	26.66	14	46	1660.24	28.71	18	43	76.71	1.66	1	1	170.452	5.08	2	4	334.671	5.57
	Sequence										# PSMs	# Proteins	# Protein Groups	Protein Group Accessions	Modifications	MH+ [Da]	A2: Area	B2: Area	C2: Area	D2: Area	E2: Area	F2: Area	G2: Area	H2: Area	phosphoRS Site Probabilities	A4	G4	IonScore A4	IonScore G4	Exp Value A4	Exp Value G4	B4	H4	IonScore B4	IonScore H4	Exp Value B4	Exp Value H4	C4	IonScore C4	Exp Value C4	D4	IonScore D4	Exp Value D4	E4	IonScore E4	Exp Value E4	F4	IonScore F4	Exp Value F4
	TTTTTSGGEDSTTSAER										27	2	1	347835577	S6(Phospho)	1781.71	3.16902e+07	5.78314e+07	4.70749e+07	6.81202e+07	0	1.03939e+06	1.22568e+07	3.61452e+06	T(1): 0.0; T(2): 0.0; T(3): 0.0; T(4): 0.0; T(5): 5.2; S(6): 94.7; S(11): 0.0; T(12): 0.0; T(13): 0.0; S(14): 0.0	High	High	119.62	83.39	2.22108e-11	8.91086e-08	High	High	89.63	81.2	2.22686e-08	1.55508e-07	High	92.66	1.10568e-08	High	99.99	2.0447e-09				High	88.98	2.57374e-08
	EIITSISAQDGVLTEIK										9	2	1	347835577		1816.99	8.74287e+06	3.91381e+06	1.01384e+07	3.88263e+06	0	0	1.05827e+06	0		High	High	111.03	66.4	1.39234e-10	3.88302e-06	High		84.39		6.16836e-08		High	79.93	1.79368e-07	High	78.9	2.26732e-07
	VDLSNVESSIESVR										2	2	1	347835577		1533.78	1.7461e+06	1788109	0	0	0	0	0	0		High		93.5		1.08097e-08		High		64.71		8.01214e-06
	AAAAAAAAAAASGNATPENK										22	2	1	347835577	T16(Phospho)	1778.81	9.0517e+06	1.06707e+07	2.48663e+07	3.49332e+07	0	0	1.52015e+06	0	S(12): 0.0; T(16): 100.0	High	High	79.12	40.13	4.42086e-07	0.00347443	High		87.09		6.94768e-08		High	77.54	6.29906e-07	High	79.81	3.71398e-07
	VDLSQIESSIESVK										5	2	1	347835577		1533.8	6.38549e+06	6.89968e+06	4.37608e+06	1.31373e+07	0	0	0	0		High		78.68		2.96109e-07		High		59.57		2.40137e-05		High	88.33	3.39322e-08	High	78.42	3.14377e-07
	SSTNEEAFNAITSDLAIIK										9	2	1	347835577		2024.02	6.05792e+06	2.46439e+06	2.20611e+07	2.04199e+06	0	0	0	0		High		70.73		2.83591e-06		High		76.61		6.98474e-07		High	83.77	1.3873e-07	High	46.77	0.000687936
	AVDLSNIESSIAAVK										4	2	1	347835577		1516.82	1.53956e+06	2.95908e+06	1.2595e+06	0	0	0	0	0		High		67.46		3.80484e-06		High		57.12		4.47374e-05		High	85.57	6.4757e-08
	VDLSVIEASIASVK										2	2	1	347835577		1430.81	1.04051e+06	1.94918e+06	0	0	0	0	0	0		High		66.58		2.56051e-06		High		70.28		1.12976e-06
	LSQQIDASNAETASK										2	2	1	347835577		1562.77	2.37586e+06	0	0	7.30631e+06	0	0	0	0		High		64.6		8.99782e-06											High	71.27	1.89225e-06
	VDLSNVESSIESIK										4	2	1	347835577		1519.79	1.59741e+06	1.99234e+06	0	5.34972e+06	0	0	0	0		High		64.06		9.48238e-06		High		83.52		1.07823e-07					High	85.15	7.37763e-08
	EIVEAAIEEAVK										3	2	1	347835577		1300.7	936813	2.93122e+06	0	2.45144e+06	0	0	0	0		High		59.74		1.8792e-05		High		60.51		1.57833e-05					High	52.76	9.37504e-05
	IDLSAIEASIASVK										3	2	1	347835577		1416.79	820774	1.23539e+06	0	0	0	0	0	0		High		59.2		1.5389e-05		High		70.54		1.3776e-06
	TIELKSPATPTSPTTPTSPTSPGSPSSSTSPSK										14	2	1	347835577	S6(Phospho)	3293.57	2.06798e+06	2.7608e+06	8.38807e+06	7.34009e+06	0	0	0	0	T(1): 0.0; S(6): 99.5; T(9): 0.5; T(11): 0.0; S(12): 0.0; T(14): 0.0; T(15): 0.0; T(17): 0.0; S(18): 0.0; T(20): 0.0; S(21): 0.0; S(24): 0.0; S(26): 0.0; S(27): 0.0; S(28): 0.0; T(29): 0.0; S(30): 0.0; S(32): 0.0	High		57.55		0.000119627		High		65.41		1.98397e-05		High	45.37	0.00199506	High	71.24	4.67885e-06
	TDLSTIESSVNEIK										5	2	1	347835577		1535.78	1.21314e+06	1.2821e+06	0	3.05079e+06	0	0	0	0		High		52.9		0.000127446		High		51.15		0.000197212					High	61.79	1.7317e-05
	IDLSNIESSIASVK										3	2	1	347835577		1475.8	974784	798063	0	0	0	0	0	0		High		51.91		0.000115628		High		74.4		5.91817e-07
	IDLSSIESSISEIK										3	2	1	347835577		1520.81	2.0076e+06	2.54136e+06	0	3.18674e+06	0	0	0	0		High		48.37		0.000307102		High		67.28		4.01261e-06					High	87.32	3.99436e-08
	ALGAPLSR										6	2	1	347835577	S7(Phospho)	864.434	1.06209e+08	1.83562e+08	274697848	359521438	0	0	0	0	S(7): 100.0	High		43.39		0.000893377		High		40.51		0.00173394		High	42.95	0.000988632	High	44.81	0.000644221
	ATPAPTHEATDLSNIESSIAAVK										6	2	1	347835577		2323.17	3.33282e+06	3.28973e+06	6.76138e+06	3.40427e+06	0	0	0	0		High		38.24		0.00434159		High		47.99		0.00046465		High	41.38	0.00208873	High	36.09	0.00757793
	SPATPTSPTTPTSPTSPGSPSSSTSPSK										29	2	1	347835577	T9(Phospho)	2709.22	6.56535e+06	3.96186e+07	3.38177e+07	7.87569e+07	0	0	0	0	S(1): 0.0; T(4): 0.0; T(6): 0.0; S(7): 0.0; T(9): 50.0; T(10): 50.0; T(12): 0.0; S(13): 0.0; T(15): 0.0; S(16): 0.0; S(19): 0.0; S(21): 0.0; S(22): 0.0; S(23): 0.0; T(24): 0.0; S(25): 0.0; S(27): 0.0	High		36.11		0.014474		High		51.81		0.000387924		High	64.14	2.26854e-05	High	81.8	3.88818e-07
	ASIEEIK										4	2	1	347835577		789.436	3.60694e+06	652947	1.2322e+06	0	0	336058	0	0		High		35.24		0.00471282		High		40.15		0.00152636		High	36.72	0.00288363							High	30.24	0.014714
	AAIEEVK										2	2	1	347835577		759.424	625420	0	0	383402	0	0	0	0		High		34.51		0.00592946											High	26.47	0.0377585
	LAAVEEAVAK										2	2	1	347835577		1000.57	1.76975e+06	1.34552e+06	0	0	0	0	0	0		High		34.42		0.00350568		High		44.66		0.000355659
	ALGAPLSRTTTTTSGGEDSTTSAER										2	2	1	347835577	T11(Phospho)	2547.16	811833	0	0	0	0	0	0	0	S(7): 0.0; T(9): 0.0; T(10): 0.9; T(11): 8.8; T(12): 89.3; T(13): 0.9; S(14): 0.0; S(19): 0.0; T(20): 0.0; T(21): 0.0; S(22): 0.0	High		33.65		0.0250713
	VSVEEIK										1	2	1	347835577		803.451	758418	0	0	0	0	0	0	0		High		29.23		0.0225067
	TASPPRALGAPLSR										3	2	1	347835577	S3(Phospho)	1473.76	1.00494e+06	5.12943e+06	0	0	0	0	0	0	T(1): 0.6; S(3): 99.4; S(13): 0.0	High		27.51		0.0406289		High		34.84		0.00787429		High	30.72	0.0203335
	AIVEEIK										1	3	2	347835577;347833722		801.472	697098	0	0	0	0	0	0	0		High		26.03		0.0425328
	TASPPR										14	2	1	347835577	S3(Phospho)	708.308	4.04834e+07	1.18987e+08	5.2842e+08	210031591	0	0	0	0	T(1): 0.0; S(3): 100.0	High		25.58		0.0197836		High		29.36		0.00865175		High	32.86	0.00500579	High	30.26	0.00673451
	ATVDEIK										1	2	1	347835577		775.42	1.11772e+06	0	0	0	0	0	0	0		High		24.38		0.0592725
	TTTTTSGGEDSTTSAER										4	2	1	347835577		1701.74	0	829983	1.76853e+06	2.3302e+06	189120	0	0	0								High		91.76		1.69702e-08		High	98.26	3.76931e-09	High	97.35	4.66636e-09	High	76.71	5.36461e-07
	AAAAAAAAAAASGNATPENK										3	2	1	347835577	S12(Phospho); T16(Phospho)	1858.77	0	0	2.58534e+06	2.45671e+06	0	0	0	0	S(12): 100.0; T(16): 100.0													High	67.34	5.67342e-06	High	53.46	0.000144261
	TTTTTSGGEDSTTSAER										4	2	1	347835577	T4(Phospho); T5(Phospho)	1861.68	0	0	2.90212e+06	1.81099e+06	0	0	0	0	T(1): 25.0; T(2): 25.0; T(3): 25.0; T(4): 25.0; T(5): 6.5; S(6): 93.6; S(11): 0.0; T(12): 0.0; T(13): 0.0; S(14): 0.0													High	51.39	9.25785e-05	High	36.97	0.00286296
	DILSAVNSSNESHASHAAALNEIK										2	2	1	347835577		2478.22	0	0	3.57706e+06	0	0	0	0	0														High	37.4	0.00918039
	ESPAPESVDLSK										1	2	1	347835577		1258.62	0	0	0	9.2219e+06	0	0	0	0																	High	34.8	0.0101988
	SSVDEIK										1	2	1	347835577		777.399	0	0	0	439460	0	0	0	0																	High	31.31	0.0101696
	TTTTTSGGEDSTTSAERDAR										1	2	1	347835577	S14(Phospho)	2123.87	0	0	0	0	0	0	2.24827e+06	0	T(1): 0.0; T(2): 0.0; T(3): 0.0; T(4): 0.0; T(5): 0.0; S(6): 0.0; S(11): 0.0; T(12): 0.2; T(13): 1.4; S(14): 98.4		High		28.18		0.0413589
347836381	similar to 60S ribosomal protein L17 [Botrytis cinerea T4]	347836381		Similar to 60S ribosomal protein L17	G2YGR9	BofuT4_P022210.1	FQ790332;CCD50953	173	19.2812	10.6675	41.62	3	6	6	38	3.26322e+06	4.14037e+06	3.46284e+06	6.76235e+06	9.35281e+06	4.80462e+06	4.70463e+06	3.54246e+06	168.297	41.62	6	7	81.29	19.65	2	3	177.874	25.43	3	7	175.308	30.64	4	6	168.037	36.42	5	6	61.39	5.78	1	3	128.648	11.56
	Sequence										# PSMs	# Proteins	# Protein Groups	Protein Group Accessions	Modifications	MH+ [Da]	A2: Area	B2: Area	C2: Area	D2: Area	E2: Area	F2: Area	G2: Area	H2: Area	phosphoRS Site Probabilities	A4	G4	IonScore A4	IonScore G4	Exp Value A4	Exp Value G4	B4	H4	IonScore B4	IonScore H4	Exp Value B4	Exp Value H4	C4	IonScore C4	Exp Value C4	D4	IonScore D4	Exp Value D4	E4	IonScore E4	Exp Value E4	F4	IonScore F4	Exp Value F4
	SAEFLLGLLK										2	3	1	347836381		1090.65	235989	0	0	0	219010	0	0	0		High		47.63		0.0001146														High	29.04	0.00548849
	YAATEIESAK										8	2	1	347836381		1082.54	1.96072e+06	750349	1.38084e+06	4.23812e+06	1.47592e+07	1.31116e+06	894077	4.53377e+06		High	High	45.05	48.91	0.000651788	0.000267982	High	High	40.7	39.35	0.00177462	0.00239258	High	43.46	0.000935445	High	49.04	0.000258832	High	53.71	8.76733e-05	High	31.84	0.013911
	INPYMSNPCHIELILTEGEEVVQK										7	3	1	347836381	M5(Oxidation); C9(Carbamidomethyl)	2829.38	4.8343e+06	7.5304e+06	4.53395e+06	6.94279e+06	5.69645e+06	0	0	0		High		40.56		0.00477749		High		33.84		0.0216437		High	36.88	0.0111276	High	35.59	0.0142446	High	35.33	0.0154751
	GLDTGNLIVK										6	3	1	347836381		1029.59	1.27581e+06	0	640057	1.00577e+06	5.84712e+06	0	357464	2.55115e+06		High	High	39.75	44.73	0.00168951	0.000524958		High		66.58		3.15393e-06	High	41.77	0.00103783	High	49.77	0.000168175	High	63.49	6.98433e-06
	YAATEIESAK										8	2	1	347836381	T4(Phospho)	1162.5	0	0	2752598	1.16674e+07	0	4.80462e+06	9.0518e+06	0	Y(1): 0.0; T(4): 100.0; S(8): 0.0	High	High	27.54	46.18	0.0298655	0.00037956							High	24.61	0.0529287	High	41.16	0.00129769	High	29.47	0.0170034	High	28.9	0.0201611
	HIQVNQAPK										3	3	1	347836381		1034.57	2.99464e+06	0	0	1.67682e+06	7.45214e+06	0	0	0		High		27.42		0.0181134											High	36.1	0.00245471	High	31.21	0.0119958
	FLENVQEHK										1	3	1	347836381		1143.58	726267	0	0	0	0	0	0	0		High		26		0.0454651
	INPYMSNPCHIELILTEGEEVVQK										3	3	1	347836381	C9(Carbamidomethyl)	2813.39	0	0	6.99586e+06	0	0	0	0	0														High	43.53	0.00204504
347839840	CND6, similar to ATP-citrate synthase subunit [Botrytis cinerea T4]	347839840		CND6, similar to ATP-citrate synthase subunit	G2YS14	BofuT4_P124600.1	FQ790351;CCD54412	656	71.3997	8.25049	41.16	2	22	22	177	7.20527e+08	8.34175e+08	1.11847e+09	1.06278e+09	3.68986e+08	8.21866e+08	2.97093e+08	1.50468e+08	1522.78	33.99	17	46	1169.84	25.76	11	32	1007.29	20.58	10	28	721.329	15.55	6	14	376.941	12.8	7	13	691.026	9.91	6	23	327.976	7.62
	Sequence										# PSMs	# Proteins	# Protein Groups	Protein Group Accessions	Modifications	MH+ [Da]	A2: Area	B2: Area	C2: Area	D2: Area	E2: Area	F2: Area	G2: Area	H2: Area	phosphoRS Site Probabilities	A4	G4	IonScore A4	IonScore G4	Exp Value A4	Exp Value G4	B4	H4	IonScore B4	IonScore H4	Exp Value B4	Exp Value H4	C4	IonScore C4	Exp Value C4	D4	IonScore D4	Exp Value D4	E4	IonScore E4	Exp Value E4	F4	IonScore F4	Exp Value F4
	PSATASGAQGNANDNIR										33	2	1	347839840		1643.77	221155657	2.31924e+08	5.70015e+08	3.78605e+08	1.26883e+08	3.62648e+08	1.81212e+08	2.62823e+08		High	High	116.48	106.33	7.16324e-11	7.26364e-10	High	High	110.17	92.58	3.01946e-10	1.73076e-08	High	119.18	3.76838e-11	High	120.05	3.32648e-11	High	102.82	1.63249e-09	High	106.86	6.47038e-10
	NCGAFSAEEAEDYMK										5	1	1	347839840	C2(Carbamidomethyl)	1721.68	3.62208e+06	0	4.26849e+06	2.93323e+06	0	0	0	0		High		75.63		5.22436e-07								High	69.95	1.99787e-06	High	63.43	8.98804e-06
	MLDYALAVESVTTSK										2	2	1	347839840	M1(Oxidation)	1643.82	1.96685e+06	2.27459e+06	0	0	0	0	0	0		High		72.65		1.6216e-06		High		61.46		1.95057e-05
	FGGALDGAAEEFTK										6	2	1	347839840		1412.67	2.27841e+06	941764	0	4.23148e+06	0	933490	0	0		High		68.58		3.52929e-06		High		63.14		1.36609e-05					High	77.67	4.70254e-07				High	52.82	0.00013739
	HEDVDTVVNFASSR										3	2	1	347839840		1575.74	6.00261e+06	0	6.46778e+06	0	0	0	0	0		High		65.91		7.21902e-06								High	67.92	4.93994e-06
	NCGAFSAEEAEDYMK										3	1	1	347839840	C2(Carbamidomethyl); M14(Oxidation)	1737.67	3.0991e+06	1.26072e+06	0	0	0	0	0	0		High		63.89		6.22687e-06		High		62.16		9.15243e-06
	AMAKHEDVDTVVNFASSR										3	2	1	347839840	M2(Oxidation)	1992.95	6.93848e+06	2.20594e+06	9.55767e+06	0	0	0	0	0		High		62.21		2.92471e-05		High		36.51		0.0106541		High	65.37	1.39393e-05
	TPSVAGIIYTFGGQFVSK										8	2	1	347839840		1871.99	534957	856470	0	0	0	0	0	0		High		61.43		1.90654e-05		High		84.85		9.14917e-08
	TEVQFGHAGSFANSQLETAATK										12	2	1	347839840		2294.11	2.74043e+07	2.92722e+07	7.48056e+07	2.6564e+07	9.28678e+06	5.11923e+06	1.55773e+06	4.81408e+06		High	High	58.36	45.01	6.22184e-05	0.00134088	High	High	56.32	43.07	9.88219e-05	0.00201215	High	56.4	9.82782e-05	High	42.68	0.00232529	High	53.84	0.000176165	High	54.25	0.000161986
	FAAPSRPLSPR	Comun									51	2	1	347839840	S9(Phospho)	1278.64	1.91302e+09	2.24133e+09	2710596632	2783175230	9.706e+08	1.92617e+09	7.0851e+08	1.83766e+08	S(5): 0.0; S(9): 100.0	High	High	54.82	42.37	6.74052e-05	0.00116465	High	High	46.93	41.88	0.000407564	0.00133294	High	40.85	0.00178016	High	37.87	0.00333959	High	48.14	0.000308458	High	39.9	0.00221543
	SVYQSTMELLQYPQIK										4	2	1	347839840		1927.98	4.41242e+06	0	1.03334e+07	0	0	0	0	0		High		53.48		0.000131931								High	49.93	0.000276928
	SVYQSTMELLQYPQIK										5	2	1	347839840	M7(Oxidation)	1943.98	2.84711e+06	1.26663e+06	0	0	0	0	0	0		High		50.83		0.000237486		High		37.38		0.00525579
	MYWGTSETLLPVYQDVEK										2	2	1	347839840	M1(Oxidation)	2175.03	2.8595e+06	0	0	0	0	0	0	0		High		48.5		0.000600328
	AMAKHEDVDTVVNFASSR										3	2	1	347839840		1976.95	785582	0	1.00646e+07	0	0	0	0	0		High		41.19		0.00305271								High	60.94	3.31816e-05
	YQADPECK										1	2	1	347839840	C7(Carbamidomethyl)	1010.42	4.75e+06	0	0	0	0	0	0	0		High		38.91		0.0011182
	SIGLIAHYLDQK										2	1	1	347839840		1357.75	750540	0	0	0	0	0	0	0		High		35.2		0.00548121
	MLDYALAVESVTTSKK										1	2	1	347839840	M1(Oxidation)	1771.91	651373	0	0	0	0	0	0	0		High		33.45		0.0117031
	LVAAGTIVPQPEPIVPK										5	2	1	347839840		1729.03	2.29187e+06	0	929674	0	1.26826e+06	0	0	1.22442e+06		High		33.27		0.0031274			High		27.6		0.00590852	High	17.05	0.190754				High	31.78	0.00225673
	GSVGYVSK										4	2	1	347839840		796.42	2.45032e+06	399778	0	0	1.97045e+06	0	0	669059		High		30.19		0.0154108		High	High	24.95	34.31	0.0515022	0.00596796							High	33.12	0.00784921
	SIAIIAEGVPERR										2	2	1	347839840		1410.81	2.76567e+06	0	0	0	0	0	0	0		High		25.74		0.0177086
	ILVLLGEVGGVEEYR										2	2	1	347839840		1645.92	0	1.20466e+06	0	0	0	0	0	0								High		68.33		2.1226e-06
	PSATASGAQGNANDNIR										1	2	1	347839840	S2(Phospho)	1723.74	0	245540	0	0	0	0	0	0	S(2): 91.3; T(4): 7.9; S(6): 0.7							High		36.13		0.00666741
	FAAPSRPLSPR										8	2	1	347839840	S5(Phospho); S9(Phospho)	1358.6	0	0	1.71091e+08	0	0	0	0	0	S(5): 100.0; S(9): 100.0							High		25.35		0.0590779		High	27.35	0.0347906	High	27.51	0.0335322
	MYWGTSETLLPVYQDVEK										2	2	1	347839840		2159.04	0	0	3.53062e+06	0	0	0	0	0														High	56.41	8.68528e-05
	PSATASGAQGNANDNIRR										4	2	1	347839840		1799.88	0	0	1.4059e+07	0	9.47475e+06	2.86553e+07	0	0														High	44.2	0.00135538				High	42.67	0.0019359	High	43.3	0.00166748
	DAGFHVPDTFEDMPAVLASVYEK										2	2	1	347839840		2538.18	0	0	0	2.17702e+06	0	0	0	0																	High	39.67	0.00626329
	DAGFHVPDTFEDMPAVLASVYEK										1	2	1	347839840	M13(Oxidation)	2554.18	0	0	0	7.32401e+06	0	0	0	0																	High	38.63	0.00767008
	RLPDYASK										1	1	1	347839840		949.51	0	0	0	0	1.31824e+06	0	0	0																				High	43.59	0.000689097
	RFAAPSRPLSPR										1	2	1	347839840	S10(Phospho)	1434.74	0	0	0	0	0	1.7678e+08	0	0	S(6): 0.0; S(10): 100.0																						High	31.63	0.0151155
347840376	similar to UTP-glucose-1-phosphate uridylyltransferase [Botrytis cinerea T4]	347840376		Similar to UTP-glucose-1-phosphate uridylyltransferase	G2YT44	BofuT4_P162370.1	FQ790352;CCD54948	525	58.5734	7.04932	39.24	1	17	17	180	3.07216e+07	1.01393e+08	1.61021e+08	1.06168e+08	1.26742e+07	5.41088e+07	5.42432e+06	5.77668e+06	691.786	29.14	12	21	512.408	23.24	7	19	1032.25	25.33	9	40	895.673	20.95	7	33	455.6	33.52	14	19	592.925	17.14	6	25	420.092	18.29
	Sequence										# PSMs	# Proteins	# Protein Groups	Protein Group Accessions	Modifications	MH+ [Da]	A2: Area	B2: Area	C2: Area	D2: Area	E2: Area	F2: Area	G2: Area	H2: Area	phosphoRS Site Probabilities	A4	G4	IonScore A4	IonScore G4	Exp Value A4	Exp Value G4	B4	H4	IonScore B4	IonScore H4	Exp Value B4	Exp Value H4	C4	IonScore C4	Exp Value C4	D4	IonScore D4	Exp Value D4	E4	IonScore E4	Exp Value E4	F4	IonScore F4	Exp Value F4
	NALNNLADTVEDPEEK										11	1	1	347840376		1771.83	4.62734e+06	4.79808e+06	2.89165e+07	4.12713e+07	1.37952e+07	2.21435e+07	7.82973e+06	1.12813e+07		High	High	93.06	101.17	1.55214e-08	2.50538e-09	High	High	75.85	85.66	9.08756e-07	8.52962e-08	High	43.88	0.0014099	High	73.44	1.44701e-06	High	74.53	1.12582e-06	High	74.14	1.34146e-06
	TQSHMAFENTSTSVAASQMR										21	1	1	347840376	S3(Phospho)	2263.95	3.2742e+06	1.5661e+07	4.41074e+08	2.24872e+08	0	0	0	0	T(1): 7.1; S(3): 92.9; T(10): 0.0; S(11): 0.0; T(12): 0.0; S(13): 0.0; S(17): 0.0	High		77.87		6.80983e-07		High		33.9		0.0169878		High	73.13	2.10858e-06	High	81.26	3.11239e-07
	TQSHMAFENTSTSVAASQMR										42	1	1	347840376	S3(Phospho); M5(Oxidation); M19(Oxidation)	2295.94	8.36007e+07	2.92278e+08	1.95167e+08	2.68084e+08	1.62687e+07	1.23475e+08	0	1.92611e+06	T(1): 50.0; S(3): 50.0; T(10): 0.0; S(11): 0.0; T(12): 0.0; S(13): 0.0; S(17): 0.0	High		69.21		3.94635e-06		High	High	39.75	52.28	0.00350083	0.000187525	High	76.21	7.65861e-07	High	66.56	7.09874e-06	High	43.28	0.001553	High	56.12	8.22214e-05
	TQSHMAFENTSTSVAASQMR										41	1	1	347840376	T1(Phospho); M19(Oxidation)	2279.94	3.82881e+06	8.82116e+07	2.72411e+08	2.04619e+08	6.36429e+06	3.13609e+07	4.08396e+06	0	T(1): 50.0; S(3): 50.0; T(10): 0.0; S(11): 0.0; T(12): 0.0; S(13): 0.0; S(17): 0.0	High	High	64.01	35.88	1.36038e-05	0.00877968	High		88.12		5.30345e-08		High	70.85	2.85729e-06	High	82.15	2.06633e-07	High	43.44	0.00157835	High	89.67	3.74934e-08
	GGTIIDYEGSVR										4	1	1	347840376		1266.63	2.66186e+06	2.86229e+06	0	0	5.18452e+06	0	0	2.00989e+06		High		59.74		2.61708e-05		High	High	58.42	49.94	3.4675e-05	0.000219512							High	50.13	0.000239231
	IAPPAQNQVVDYNALANSESVGFLNK										11	1	1	347840376		2759.4	3.93682e+06	3.93714e+06	1.25138e+07	6.85735e+06	7.95861e+06	0	3.05259e+06	3.7423e+06		High	High	49.13	38.67	0.000451455	0.00501897	High	High	41.63	50.78	0.00254559	0.000309591	High	44.55	0.001282	High	73.39	1.66764e-06	High	37.62	0.00642627
	LLEIAQVPK										5	1	1	347840376		1010.62	1.12353e+06	0	1.25017e+06	0	4.96177e+06	0	519868	2.30648e+06		High	High	45.43	46.84	0.000190188	0.000110201		High		41.18		0.000205761	High	44.86	0.000315844				High	49.16	3.27615e-05
	FGPAPLIK										4	1	1	347840376		842.513	662853	0	887216	0	3.70705e+06	0	1.5198e+06	0		High	High	41.3	39.08	0.000733897	0.00122359							High	26.48	0.0222656				High	27.04	0.019572
	DGMSFLDLSVR										4	1	1	347840376	M3(Oxidation)	1255.6	1.03342e+06	857684	0	652344	1.05894e+06	0	0	0		High		39.86		0.00254576		High		45.02		0.00077592					High	41.53	0.00190181	High	43.77	0.00103471
	KGESDVSIVQLETAVGAAIR										8	1	1	347840376		2043.11	1.5061e+06	1.70304e+06	3.53422e+06	1.50496e+06	3.77901e+06	887701	0	0		High		39.11		0.00231986		High		33.98		0.00761895		High	45.95	0.000489137	High	28.33	0.0278362	High	48.29	0.000280196	High	37.69	0.00327666
	SVIEVR										1	1	1	347840376		702.414	1.08419e+06	0	0	0	0	0	0	0		High		30.12		0.0258751
	SEYIMELTDK										6	1	1	347840376	M5(Oxidation)	1244.57	1.46348e+06	0	1.38059e+06	9.1469e+06	4.7799e+06	2.65159e+06	0	1.0376e+06		High		29.97		0.0220518			High		45.97		0.000553916	High	41.33	0.00158653	High	42.28	0.00120087	High	44.22	0.000787161	High	33.06	0.0119623
	RISSIPR										4	1	1	347840376		828.505	1.70575e+06	0	2.68517e+06	919998	0	0	0	1.14838e+06		High		29.16		0.0109812			High		36.65		0.00195726	High	32.76	0.00512239	High	30.24	0.00856345
	GNQLDWDR										2	1	1	347840376		1003.46	515097	0	0	0	2.03479e+06	0	0	0		High		28.25		0.0213214														High	35.93	0.00357378
	RIVENNELEMEIIPNNK										5	1	1	347840376	M10(Oxidation)	2071.05	0	7.10344e+06	4.74801e+06	0	0	1.67082e+07	4.35927e+06	0			High		39.31		0.00355761	High		29.28		0.0362358		High	26.57	0.0667487							High	38.07	0.00472544
	TQSHMAFENTSTSVAASQMR										1	1	1	347840376		2183.98	0	0	1.2404e+06	0	0	0	0	0														High	74.62	1.70328e-06
	SEYIMELTDK										3	1	1	347840376		1228.58	0	0	1.41238e+06	6.39897e+06	3.62257e+06	0	0	0														High	53.92	9.28615e-05	High	41.64	0.00158005	High	34.64	0.00791901
	TQSHMAFENTSTSVAASQMR										1	1	1	347840376	M19(Oxidation)	2199.98	0	0	5.00207e+06	0	0	0	0	0														High	31.35	0.031255
	RIVENNELEMEIIPNNK										1	1	1	347840376		2055.05	0	0	1.30732e+07	0	0	0	0	0														High	30.67	0.0274252
	TCSDLMLVK										1	1	1	347840376	C2(Carbamidomethyl)	1066.53	0	0	0	0	838593	0	0	0																				High	42.2	0.0010123
	HGQLQIDPSR										1	1	1	347840376		1150.6	0	0	0	0	5.74836e+06	0	0	0																				High	37.22	0.00399257
	ILQHMVETK										1	1	1	347840376		1098.6	0	0	0	0	905030	0	0	0																				High	30.51	0.00955891
	DSLLPAPK										1	1	1	347840376		840.483	0	0	0	0	842635	0	0	0																				High	28.08	0.00529028
	RISSIPR										1	1	1	347840376	S3(Phospho)	908.471	0	0	0	0	0	2620203	0	0	S(3): 99.6; S(4): 0.4																						High	26.74	0.0301866
347833400	similar to Grp1p [Botrytis cinerea T4]	347833400		Similar to Grp1p	G2Y921	BofuT4_P029730.1	FQ790300;CCD49097	358	38.1654	6.02393	39.11	1	11	11	89	1.30173e+07	2.99601e+07	1.32087e+08	5.16524e+07	2.8975e+06	9.58946e+06	1.61955e+07	1.72668e+07	225.537	22.35	5	6	459.604	15.08	3	8	716.359	20.67	6	20	771.805	19.55	5	15	271.112	19.27	4	6	251.826	7.26	3	7	580.856	15.08
	Sequence										# PSMs	# Proteins	# Protein Groups	Protein Group Accessions	Modifications	MH+ [Da]	A2: Area	B2: Area	C2: Area	D2: Area	E2: Area	F2: Area	G2: Area	H2: Area	phosphoRS Site Probabilities	A4	G4	IonScore A4	IonScore G4	Exp Value A4	Exp Value G4	B4	H4	IonScore B4	IonScore H4	Exp Value B4	Exp Value H4	C4	IonScore C4	Exp Value C4	D4	IonScore D4	Exp Value D4	E4	IonScore E4	Exp Value E4	F4	IonScore F4	Exp Value F4
	VSDAVTDVTAALGNTSISDKPAETTTGEK										11	1	1	347833400		2878.42	3.65252e+06	4.64993e+06	0	1.53537e+07	6.94702e+06	0	4.24059e+06	4.48762e+06		High	High	78.6	65.47	7.48168e-07	1.53248e-05	High	High	52.11	67.07	0.000332811	1.0504e-05				High	72.49	2.99573e-06	High	96.28	1.2364e-08
	TETAASGGEGQSGGEGGR										24	1	1	347833400	S12(Phospho)	1687.66	3.43363e+07	8.22922e+07	2.78403e+08	1.26887e+08	0	2.35764e+07	3.75855e+07	4.57309e+07	T(1): 0.0; T(3): 0.0; S(6): 0.0; S(12): 100.0	High	High	73.8	89.18	8.50414e-07	2.48206e-08	High	High	100.12	117.9	2.10113e-09	3.33282e-11	High	118.12	3.16049e-11	High	115.17	6.24902e-11				High	81.34	1.50575e-07
	VSVQLAR										2	1	1	347833400		772.467	439205	0	0	0	0	0	0	0		High		46.75		0.000504067			High		44.81		0.000787931
	EAVLASAAEGR										2	1	1	347833400		1073.56	642348	0	0	0	993505	0	0	0		High		40.57		0.00123219														High	52.04	9.37759e-05
	GFGFVTLSSEEQQQK										2	1	1	347833400		1684.82	1.06299e+06	0	0	1.6053e+06	0	0	0	0		High		28.25		0.0459344											High	36.5	0.00705197
	TETAASGGEGQSGGEGGR										8	1	1	347833400		1607.69	0	823339	3.12204e+06	3.30357e+06	751957	244543	569291	657595			High		68.14		4.31227e-06	High	High	85.26	64.79	8.32495e-08	9.07731e-06	High	73.48	1.21834e-06	High	81.39	1.9859e-07	High	60.12	2.67505e-05	High	51.92	0.000180274
	KPETNDKTETAASGGEGQSGGEGGR										17	1	1	347833400	S19(Phospho)	2500.06	0	2.9382e+06	5.69664e+07	1.27162e+07	0	1.43825e+06	6.7605e+06	1.58174e+06	T(4): 0.0; T(8): 0.0; T(10): 0.0; S(13): 0.0; S(19): 100.0		High		73		2.50092e-06	High	High	66.16	68.68	1.19599e-05	6.69464e-06	High	66.31	1.13317e-05	High	91.84	3.26663e-08				High	63.61	2.07304e-05
	TETAASGGEGQSGGEGGR										7	1	1	347833400	S6(Phospho); S12(Phospho)	1767.62	0	0	1.04079e+07	3.16085e+06	0	0	975903	0	T(1): 0.0; T(3): 0.0; S(6): 100.0; S(12): 100.0		High		38.39		0.00189065							High	62.13	7.83809e-06	High	49.64	0.000139062
	KPETNDKTETAASGGEGQSGGEGGR										5	1	1	347833400	S13(Phospho); S19(Phospho)	2580.03	0	0	1.06272e+08	0	0	0	0	0	T(4): 0.0; T(8): 0.0; T(10): 0.2; S(13): 99.7; S(19): 100.0													High	42.9	0.00187707
	TETAASGGEGQSGGEGGRR										6	1	1	347833400	S6(Phospho)	1843.76	0	0	1.03895e+07	4274541	0	3.75369e+06	0	0	T(1): 0.0; T(3): 0.0; S(6): 98.8; S(12): 1.2													High	38	0.00465166	High	35.43	0.00850661				High	29.68	0.0320248
	TEEGATETPATTEVLPLTETTNQATTESNEAKPQSTRPPR										1	1	1	347833400	S35(Phospho)	4364.04	0	0	0	0	0	0	0	0	T(1): 0.0; T(6): 0.0; T(8): 0.0; T(11): 0.0; T(12): 0.0; T(18): 0.0; T(20): 0.0; T(21): 0.0; T(25): 0.0; T(26): 0.1; S(28): 1.2; S(35): 97.6; T(36): 1.2													High	32.42	0.0453368
	KPETNDKTETAASGGEGQSGGEGGRR										1	1	1	347833400	S13(Phospho); S19(Phospho)	2736.13	0	0	5.9827e+06	0	0	0	0	0	T(4): 0.1; T(8): 2.9; T(10): 15.0; S(13): 82.0; S(19): 100.0													High	32.03	0.0251585
	KVSVQLAR										1	1	1	347833400	S3(Phospho)	980.529	0	0	1.15861e+07	0	0	0	0	0	S(3): 100.0													High	30.77	0.0124792
	GYLIESTSIPK										2	1	1	347833400		1207.66	0	0	0	0	612810	0	0	511419									High		44.97		0.000370959							High	38.94	0.00184445
347831952	hypothetical protein BofuT4P29000007001 [Botrytis cinerea T4]	347831952		Uncharacterized protein	G2Y4Q9	BofuT4P29000007001	FQ790287;CCD47649	428	46.6806	8.99756	38.32	3	13	13	173	2.98225e+07	4.97322e+07	1.27352e+08	9.81851e+07	5.53514e+06	4.44379e+06	8.45996e+06	2.7547e+06	928.353	26.87	8	43	779.442	23.36	6	30	1167.19	38.32	12	39	1275.64	21.96	7	34	30.19	2.57	1	1	54.8809	2.57	2	2	379.343	14.95
	Sequence										# PSMs	# Proteins	# Protein Groups	Protein Group Accessions	Modifications	MH+ [Da]	A2: Area	B2: Area	C2: Area	D2: Area	E2: Area	F2: Area	G2: Area	H2: Area	phosphoRS Site Probabilities	A4	G4	IonScore A4	IonScore G4	Exp Value A4	Exp Value G4	B4	H4	IonScore B4	IonScore H4	Exp Value B4	Exp Value H4	C4	IonScore C4	Exp Value C4	D4	IonScore D4	Exp Value D4	E4	IonScore E4	Exp Value E4	F4	IonScore F4	Exp Value F4
	VVVPAENFSESEVTGTQWQGYGDDDERVK										10	2	1	347831952		3241.49	2.85562e+07	9.58037e+06	5.57536e+07	2.46494e+07	0	0	0	0		High		90.03		7.4583e-08		High		46.2		0.00183751		High	52.75	0.000379582	High	81.42	5.36504e-07
	GASPVASGIADMLEPAAPGPSVLK										21	2	1	347831952	S3(Phospho)	2315.14	6.47542e+06	5.41536e+06	44148556	34634243	0	0	0	0	S(3): 100.0; S(7): 0.0; S(21): 0.0	High		71.87		2.85732e-06		High		55.82		0.000115724		High	74.19	1.69193e-06	High	95.8	1.15995e-08
	GASPVASGIADMLEPAAPGPSVLK										22	2	1	347831952	S3(Phospho); M12(Oxidation)	2331.13	8.26086e+06	2.68884e+07	2.72221e+07	3.16196e+07	0	0	1.06933e+06	0	S(3): 100.0; S(7): 0.0; S(21): 0.0	High		69.65		4.70966e-06		High		65.34		1.23692e-05		High	69.01	5.40093e-06	High	63.33	1.99974e-05
	EIIGAEGAGTTSSTDEK										72	2	1	347831952	S13(Phospho)	1745.75	0	1.04234e+07	7.50814e+07	9.65047e+07	0	0	1.10492e+07	2653797	T(10): 0.0; T(11): 0.0; S(12): 49.9; S(13): 49.9; T(14): 0.1	High	High	67.73	77.44	4.48623e-06	4.56163e-07	High	High	80.73	66.84	2.07516e-07	5.56868e-06	High	95.02	7.94806e-09	High	90.21	2.40105e-08
	DALSSGEQDKK										11	3	1	347831952	S4(Phospho)	1257.53	4.84934e+07	9.38788e+07	2.46811e+08	1.57958e+08	5.53514e+06	7.16855e+06	0	0	S(4): 100.0; S(5): 0.0	High		48.02		0.000267405		High		44.06		0.000665533		High	35.81	0.0047892	High	36.25	0.00401948	High	30.19	0.0161287	High	34.4	0.00624494
	TIIEDSREWEQVSSK										2	2	1	347831952		1806.88	1.43055e+06	0	3.7931e+06	0	0	0	0	0		High		43.61		0.00131089								High	66.78	6.40177e-06
	VVVPAENFSESEVTGTQWQGYGDDDER										1	2	1	347831952		3014.33	8.01453e+06	0	0	0	0	0	0	0		High		36.53		0.0145738
	DALSSGEQDK										10	3	1	347831952	S4(Phospho)	1129.44	1.2418e+07	2.84294e+07	6.01621e+07	0	0	1.71903e+06	9.80453e+06	2.85561e+06	S(4): 95.7; S(5): 4.3	High	High	36.13	31.13	0.00335199	0.00905812	High	High	35.48	35.94	0.00329857	0.00360376	High	42.48	0.000658152							High	35.93	0.00299942
	WTSDLTYVDSDYNVHDVQK										3	2	1	347831952		2285.04	4.64783e+06	4.38389e+06	1.78239e+07	0	0	0	0	0		High		31.04		0.0351809		High		37.93		0.00716737		High	40.97	0.00349528
	KDALSSGEQDKK										5	3	1	347831952	S5(Phospho)	1385.63	0	0	5.29149e+06	2.64222e+06	0	0	0	0	S(5): 94.5; S(6): 5.5													High	45.62	0.000649753	High	33.45	0.0106864
	SLTDSPEVGPTK										7	3	1	347831952	S5(Phospho)	1310.59	0	0	2.42459e+07	4.00931e+07	0	0	4.52613e+06	0	S(1): 0.0; T(3): 0.0; S(5): 100.0; T(11): 0.0		High		43.48		0.00083691							High	45.2	0.000526982	High	51.35	0.000140702
	QETVKPVANDSDDDNDAENNRK										1	3	1	347831952	S11(Phospho)	2554.07	0	0	6.01245e+06	0	0	0	0	0	T(3): 0.0; S(11): 100.0													High	42.12	0.00279569
	DSGNMTAGDADDDR										1	3	1	347831952		1439.53	0	0	1.57518e+06	0	0	0	0	0														High	40.18	0.00125681
	KDALSSGEQDK										4	3	1	347831952	S5(Phospho)	1257.54	0	0	4.17177e+06	0	0	0	448785	0	S(5): 94.1; S(6): 5.9		High		27.87		0.0293949							High	27.48	0.0326034
	EIIGAEGAGTTSSTDEK										1	2	1	347831952		1665.78	0	0	0	3.33518e+06	0	0	0	0																	High	83.07	1.40555e-07
	DALSSGEQDK										1	3	1	347831952		1049.48	0	0	0	1.26418e+06	0	0	0	0																	High	39.58	0.00206539
	DALSSGEQDKK										1	3	1	347831952		1177.57	0	0	0	411875	0	0	0	0																	High	37.58	0.00393683
154310282	hypothetical protein BC1G_07061 [Botrytis cinerea B05.10]	472244618	3e-101	Putative dynein light chain protein	M7UZ75	BcDW1_2098	KB707755;EMR89227	149	16.0819	5.79541	37.58	3	6	6	29	0	1.41016e+06	3.21567e+06	4.17525e+06	545634	5.65499e+06	1.75047e+06	0					173	18.79	2	4	237.134	37.58	4	8	149.28	25.5	4	6	65.22	11.41	1	1	168.566	22.82	2	3	220.02	30.2
	Sequence										# PSMs	# Proteins	# Protein Groups	Protein Group Accessions	Modifications	MH+ [Da]	A2: Area	B2: Area	C2: Area	D2: Area	E2: Area	F2: Area	G2: Area	H2: Area	phosphoRS Site Probabilities	A4	G4	IonScore A4	IonScore G4	Exp Value A4	Exp Value G4	B4	H4	IonScore B4	IonScore H4	Exp Value B4	Exp Value H4	C4	IonScore C4	Exp Value C4	D4	IonScore D4	Exp Value D4	E4	IonScore E4	Exp Value E4	F4	IonScore F4	Exp Value F4
	SLISESTPSTGSSPSFK										9	3	1	154310282	T7(Phospho)	1791.81	0	2.2093e+06	7.50395e+06	0	0	8.26562e+06	2.91451e+06	0	S(1): 0.0; S(4): 0.0; S(6): 0.4; T(7): 99.2; S(9): 0.4; T(10): 0.0; S(12): 0.0; S(13): 0.0; S(15): 0.0		High		59.3		3.80079e-05	High		78.74		3.89618e-07		High	62	1.99698e-05							High	72.25	1.90314e-06
	VTTSDAQGDAK										6	3	1	154310282	S4(Phospho)	1172.48	0	611013	0	2.22283e+06	0	0	323034	0	T(2): 0.1; T(3): 6.8; S(4): 93.1		High		36.8		0.00295635	High		34.43		0.00510219		High	32.39	0.00816125	High	37.69	0.00242558
	SKASPPTTTEETTDDAK										11	3	1	154310282	S4(Phospho)	1858.79	0	0	970294	475594	545634	3.04437e+06	2.01387e+06	0	S(1): 0.7; S(4): 99.3; T(7): 0.0; T(8): 0.0; T(9): 0.0; T(12): 0.0; T(13): 0.0		High		59.3		3.14285e-05							High	57.59	4.45903e-05	High	56.45	6.05792e-05	High	65.22	7.84586e-06	High	63.4	1.22957e-05
	VTTSDAQGDAKSTDGKPHVGRR										1	3	1	154310282	S12(Phospho)	2363.11	0	0	1.17277e+06	0	0	0	0	0	T(2): 0.2; T(3): 1.6; S(4): 1.6; S(12): 85.5; T(13): 11.1													High	38.26	0.00688925
	VTTSDAQGDAKSTDGKPHVGR										1	3	1	154310282	S12(Phospho)	2207.01	0	0	0	4.82875e+06	0	0	0	0	T(2): 0.0; T(3): 0.0; S(4): 0.1; S(12): 99.7; T(13): 0.1																High	33.58	0.0210275
	ASPPTTTEETTDDAK										1	3	1	154310282		1563.7	0	0	0	5.47418e+06	0	0	0	0																	High	29.21	0.0354452
347830613	similar to 6-phosphogluconate dehydrogenase [Botrytis cinerea T4]	347830613		6-phosphogluconate dehydrogenase, decarboxylating	G2Y0Z5	BofuT4_P118600.1	FQ790281;CCD46310	494	54.6755	6.27783	37.45	2	15	15	78	8.39561e+06	5.69997e+06	1.54327e+07	1.91583e+07	2.23468e+07	1.02121e+07	2.17462e+06	7.14909e+06	401.934	25.51	10	14	250.698	15.59	5	8	388.414	29.55	11	13	405.151	17	6	13	476.943	29.15	11	16	233.435	12.96	5	8	57.8731	4.25
	Sequence										# PSMs	# Proteins	# Protein Groups	Protein Group Accessions	Modifications	MH+ [Da]	A2: Area	B2: Area	C2: Area	D2: Area	E2: Area	F2: Area	G2: Area	H2: Area	phosphoRS Site Probabilities	A4	G4	IonScore A4	IonScore G4	Exp Value A4	Exp Value G4	B4	H4	IonScore B4	IonScore H4	Exp Value B4	Exp Value H4	C4	IonScore C4	Exp Value C4	D4	IonScore D4	Exp Value D4	E4	IonScore E4	Exp Value E4	F4	IonScore F4	Exp Value F4
	IISYAQGFMLMQEAAK										6	2	1	347830613	M9(Oxidation)	1816.9	1.17894e+06	884766	0	0	0	0	0	0		High		77.53		6.084e-07		High		55.54		9.20143e-05
	FVGSGVSGGEEGAR										7	2	1	347830613		1308.62	1.40389e+07	4.45724e+06	7.54626e+06	0	4.9207e+07	7.65524e+06	3.2157e+06	1.68519e+07		High	High	52.47	49.09	0.000135048	0.000296562	High	High	49.38	67.91	0.000269908	3.86721e-06	High	52.08	0.000134109				High	58.65	3.19312e-05	High	48.7	0.000322402
	DIMYFNDDDGTPLLEK										9	2	1	347830613	M3(Oxidation)	1901.85	7.79076e+06	3.55511e+06	0	2.74451e+07	5.16417e+06	1.27025e+07	0	0		High		48.43		0.000486631		High		47.72		0.00057644					High	51.65	0.000232872	High	67.7	5.84196e-06	High	64.47	1.2183e-05
	EIGDVFAEWNK										6	2	1	347830613		1307.63	2.5494e+06	1.57173e+06	2.86048e+06	1.21118e+07	3.32207e+06	1.42376e+06	0	0		High		43.23		0.00101484		High		36.8		0.00447109		High	37.38	0.00358308	High	46.07	0.000485694	High	47.01	0.000390172	High	55.63	5.8945e-05
	DVFQSIAAK										2	2	1	347830613		978.526	3.06293e+06	0	0	0	0	0	0	2.55438e+06		High		41.66		0.000975744			High		33.07		0.00705239
	SIEGAHSIEEFCAK										5	2	1	347830613	C12(Carbamidomethyl)	1577.73	2.58874e+06	0	1.95474e+06	2.99439e+06	7.58619e+06	0	0	0		High		41.61		0.0020017								High	25.1	0.0828199	High	28.33	0.0417175	High	37.33	0.00524268
	DIMYFNDDDGTPLLEK										8	2	1	347830613		1885.85	1.03447e+06	0	1.03223e+07	1.79201e+07	0	2.43423e+06	0	0		High		38.57		0.00520537								High	57.57	6.43069e-05	High	63.78	1.53697e-05				High	41.47	0.00271597
	VLSYVGR										5	2	1	347830613	S3(Phospho)	873.422	3.3572e+06	0	1.63318e+07	1.68591e+07	2.79768e+06	1.02785e+07	0	0	S(3): 99.7; Y(4): 0.3	High		33.28		0.00693094								High	35.51	0.00402102	High	31.78	0.0107858	High	31.2	0.0123269	High	34.99	0.00515055
	ADDNLENLLFSDFFNK										7	2	1	347830613		1901.89	369120	0	1.7181e+06	4.30432e+06	2.05753e+06	148495	0	0		High		33.01		0.0174512								High	37.27	0.00648748	High	48.03	0.000544598	High	45	0.00109415	High	32.95	0.0177447
	SVFLKDITAAYR										3	2	1	347830613		1383.76	1.13897e+06	0	1.90085e+06	0	0	0	0	0		High		29.09		0.0114062								High	36.96	0.00204393
	DLPANLLQAQR										4	2	1	347830613		1238.69	0	0	0	0	8.17031e+06	0	0	0		High		26.06		0.0265084			High		38.19		0.00162324							High	56.87	2.15869e-05
	SDGEACCEWVGDEGAGHYVK										5	2	1	347830613	C6(Carbamidomethyl); C7(Carbamidomethyl)	2225.89	0	9.08756e+06	19643900	1.31706e+07	8.25133e+06	0	0	2.04101e+06								High	High	38.18	43.66	0.00421952	0.00117749	High	48.31	0.000429431	High	37.43	0.00501491	High	35.11	0.0084171
	IISYAQGFMLMQEAAK										3	2	1	347830613		1800.9	0	0	1.45618e+06	0	517605	0	0	0														High	66.65	6.12049e-06				High	45.94	0.000757682
	LNKPSIALMWR										1	2	1	347830613		1328.75	0	0	539310	0	0	0	0	0														High	37.45	0.00251842
	SNKFEGDKK										1	2	1	347830613		1052.54	0	0	101756	0	0	0	0	0														High	27.82	0.032874
	GGNVSASTYQA										1	2	1	347830613		1054.48	0	0	0	0	3.05766e+06	0	0	0																				High	41.7	0.00129808
	VLSYVGR										3	2	1	347830613		793.456	0	0	0	0	9.58199e+06	630233	1.13355e+06	0			High		24.45		0.0348154													High	37.36	0.00178144	High	26.41	0.0221703
	RGLGMQDK										1	2	1	347830613	M5(Oxidation)	920.462	0	0	0	0	1.80409e+06	0	0	0																				High	30.57	0.0134181
	FVGSGVSGGEEGAR										1	2	1	347830613	S7(Phospho)	1388.59	0	0	0	0	0	0	0	0	S(4): 0.0; S(7): 100.0																						High	35.62	0.0050582
347832071	similar to phosphoglucomutase [Botrytis cinerea T4]	347832071		Similar to phosphoglucomutase	G2Y528	BofuT4_P037480.1	FQ790287;CCD47768	554	59.9915	5.77002	36.64	2	15	15	79	6.44583e+07	1.19904e+08	2.51406e+08	2.79612e+08	3.70906e+07	5.55639e+07	2.45431e+07	1.10555e+07	481.176	22.2	8	12	259.317	12.64	5	7	587.58	16.97	6	18	641.838	24.01	9	17	303.757	12.45	5	8	187.164	8.48	3	6	215.545	6.68
	Sequence										# PSMs	# Proteins	# Protein Groups	Protein Group Accessions	Modifications	MH+ [Da]	A2: Area	B2: Area	C2: Area	D2: Area	E2: Area	F2: Area	G2: Area	H2: Area	phosphoRS Site Probabilities	A4	G4	IonScore A4	IonScore G4	Exp Value A4	Exp Value G4	B4	H4	IonScore B4	IonScore H4	Exp Value B4	Exp Value H4	C4	IonScore C4	Exp Value C4	D4	IonScore D4	Exp Value D4	E4	IonScore E4	Exp Value E4	F4	IonScore F4	Exp Value F4
	TVSDAGDFSYTDLDGSVSPNQGLYVK										4	2	1	347832071		2735.27	1.96787e+06	0	1.9583e+06	5.24148e+06	0	0	0	0		High		81.49		4.17587e-07								High	90.05	5.89178e-08	High	67	1.14329e-05
	LSGTGSSGATIR										8	1	1	347832071		1106.58	1.75962e+07	2.73781e+06	0	4.00594e+06	8.56505e+06	1.70694e+06	1.34677e+06	2.49464e+06		High	High	75.79	60.32	5.02221e-07	1.76968e-05	High	High	58.33	57.48	2.7983e-05	3.44792e-05				High	48.15	0.000291672	High	58.42	2.74091e-05	High	56.83	3.95271e-05
	VLFDALSGVTGPYGK										4	2	1	347832071		1523.81	966334	0	0	1.13818e+06	0	0	0	1.05104e+06		High		69.5		2.68162e-06			High		54.31		9.04461e-05				High	57.65	4.08003e-05
	STYGQDAQVFLK										3	1	1	347832071		1356.68	1.00613e+06	727931	0	0	2.54925e+06	0	0	0		High		64.1		8.11159e-06		High		57.29		3.8914e-05								High	64.29	6.94511e-06
	ATGGILLTASHNAGGPK										35	2	1	347832071	S10(Phospho)	1644.81	1.6091e+08	3.50007e+08	7.11102e+08	8.26387e+08	9.61325e+07	1.62555e+08	7.19912e+07	2.95145e+07	T(2): 0.0; T(8): 0.0; S(10): 100.0	High	High	63.24	65.67	1.32551e-05	7.57499e-06	High	High	81.09	61.92	2.0618e-07	1.76418e-05	High	67.87	4.32759e-06	High	81.33	1.94727e-07	High	73.43	1.26877e-06	High	58.41	4.03071e-05
	TFFTRYDYEDVSSEGAAK										10	2	1	347832071		2085.94	1.48693e+07	6.96597e+06	3.5237e+07	7.20649e+06	6.57443e+06	2.43034e+06	0	0		High		57.98		6.31311e-05		High		29.19		0.0474784		High	53.12	0.000191111	High	67.29	6.97093e-06	High	34.19	0.0153379	High	33.63	0.0174705
	IGAAYGVK										3	2	1	347832071		778.446	2.11836e+06	0	0	720749	0	0	291375	0		High	High	35.54	42.61	0.00365823	0.000718243										High	28.43	0.0188049
	IADIPEVDIATIGTK										1	2	1	347832071		1555.86	1.88826e+06	0	0	0	0	0	0	0		High		35.28		0.00382463
	DNVDFAVELLK										2	1	1	347832071		1262.66	0	423423	0	1.9508e+06	0	0	0	0								High		47.99		0.000308972					High	52.8	0.0001026
	TYGSLEVEIIDSCADYVEMLK										2	2	1	347832071	C13(Carbamidomethyl); M19(Oxidation)	2451.13	0	0	1.60747e+06	0	0	0	0	0														High	43.67	0.00196942
	KATGGILLTASHNAGGPK										1	2	1	347832071	S11(Phospho)	1772.9	0	0	7.8792e+06	0	0	0	0	0	T(3): 0.0; T(9): 0.0; S(11): 100.0													High	43.65	0.00118452
	IQHDFWTIYGR										1	2	1	347832071		1435.71	0	0	1.32076e+06	0	0	0	0	0														High	41.76	0.001587
	DSFLVIGGDGR										1	2	1	347832071		1135.57	0	0	0	1.13217e+06	0	0	0	0																	High	57.79	3.34346e-05
	GQIHFGAASDGDGDR										2	2	1	347832071		1502.66	0	0	0	1.91684e+06	0	0	0	0																	High	45.32	0.000741757
	IEDSSFIGSK										2	2	1	347832071		1082.54	0	0	0	0	5.27933e+06	0	0	1.15742e+06									High		37.37		0.00377457							High	35.57	0.00571304
472239670	putative rna recognition domain-containing protein [Botrytis cinerea BcDW1]	472239670		Putative rna recognition domain-containing protein	M7TLT7	BcDW1_6986	KB707952;EMR84476	342	36.0652	5.96045	36.55	4	9	9	24	1.86096e+06	1.64669e+06	2.27504e+06	2.18129e+06	5.87718e+06	1.55959e+06	4283255	1.48039e+06	32.09	6.14	1	1	65.82	5.56	1	2	48.04	9.06	2	2	80.72	9.65	2	2	405.721	22.51	5	9	33.35	6.14	1	1	27.13	2.92
	Sequence										# PSMs	# Proteins	# Protein Groups	Protein Group Accessions	Modifications	MH+ [Da]	A2: Area	B2: Area	C2: Area	D2: Area	E2: Area	F2: Area	G2: Area	H2: Area	phosphoRS Site Probabilities	A4	G4	IonScore A4	IonScore G4	Exp Value A4	Exp Value G4	B4	H4	IonScore B4	IonScore H4	Exp Value B4	Exp Value H4	C4	IonScore C4	Exp Value C4	D4	IonScore D4	Exp Value D4	E4	IonScore E4	Exp Value E4	F4	IonScore F4	Exp Value F4
	VTSASGSYEDDGSHYTSNEQR										2	3	1	472239670		2289.95	1.86096e+06	0	0	0	0	1.55959e+06	0	0		High		32.09		0.0245353																	High	33.35	0.0190039
	IIAEYLAHGYTIGDTAAQR										4	3	1	472239670		2063.06	0	1.64669e+06	2.80136e+06	0	3.74547e+06	0	0	0								High		39.5		0.00364095		High	31.03	0.0262296				High	39.34	0.00387072
	DSDDITQEEKPR										2	3	1	472239670	T6(Phospho)	1512.62	0	0	1.74871e+06	2.09704e+06	0	0	0	0	S(2): 0.0; T(6): 100.0													High	30.01	0.020802	High	29.22	0.0247725
	IISLEVGSVGETQNATVQFEK										6	2	1	472239670		2249.17	0	0	0	2.26554e+06	9.96129e+06	0	0	0																	High	64.5	9.77511e-06	High	96.44	7.02523e-09
	TALLLDNTQLGSTQVK										3	3	1	472239670		1701.94	0	0	0	0	985112	0	0	635388									High		54.16		6.54221e-05							High	86.96	3.32265e-08
	GVDQSYGVSQK										2	3	1	472239670		1167.56	0	0	0	0	1.5169e+06	0	0	683022									High		48.11		0.000366225							High	35.69	0.00635318
	VAPLDSQSEK										3	2	1	472239670	S8(Phospho)	1153.52	0	0	0	0	3.92479e+06	0	4283255	2.61392e+06	S(6): 0.4; S(8): 99.6		High		27.13		0.0267226		High		38.34		0.00183193							High	34.89	0.00364882
	AIDLDQK										1	3	1	472239670		802.431	0	0	0	0	0	0	0	643165									High		39.81		0.00179692
	SADTVHVK										1	2	1	472239670	N-Term(Acetyl)	898.463	0	0	0	0	0	0	0	1.14423e+06									High		29.14		0.00963002
347841600	similar to adenine phosphoribosyltransferase [Botrytis cinerea T4]	347841600		Similar to adenine phosphoribosyltransferase	G2YXK1	BofuT4_P147820.1	FQ790359;CCD56172	217	23.6124	6.12549	35.94	1	5	5	74	4.78476e+06	2.94606e+07	5.59028e+07	1.22891e+08	3.43566e+06	63488985	1.28839e+07	7.60102e+06	150.54	25.35	2	5	238.568	12.9	1	11	173.62	25.35	3	11	236.47	12.9	1	17	139.339	35.94	4	7	178.89	12.9	1	9	232.738	12.9
	Sequence										# PSMs	# Proteins	# Protein Groups	Protein Group Accessions	Modifications	MH+ [Da]	A2: Area	B2: Area	C2: Area	D2: Area	E2: Area	F2: Area	G2: Area	H2: Area	phosphoRS Site Probabilities	A4	G4	IonScore A4	IonScore G4	Exp Value A4	Exp Value G4	B4	H4	IonScore B4	IonScore H4	Exp Value B4	Exp Value H4	C4	IonScore C4	Exp Value C4	D4	IonScore D4	Exp Value D4	E4	IonScore E4	Exp Value E4	F4	IonScore F4	Exp Value F4
	STSPQSPESNQPLPTSHPTEEIQDAQRR										65	1	1	347841600	N-Term(Acetyl); S6(Phospho)	3239.46	5.01079e+06	2.94606e+07	1.48608e+08	1.22891e+08	6.65179e+06	63488985	1.28839e+07	7.60102e+06	S(1): 0.2; T(2): 0.2; S(3): 1.4; S(6): 98.0; S(9): 0.2; T(15): 0.0; S(16): 0.0; T(19): 0.0	High	High	59.4	74.7	7.51467e-05	2.23637e-06	High	High	65	57.24	2.13928e-05	0.000128006	High	42.9	0.00351054	High	51.91	0.000431271	High	56.52	0.000152759	High	64.39	2.46189e-05
	DAIKPGQSVLVVDDIIATGGSAQAAGK										3	1	1	347841600		2581.38	4.55873e+06	0	1.5163e+07	0	1.85542e+06	0	0	0		High		47.78		0.000275929								High	29.37	0.0191337				High	36.03	0.00385415
	STSPQSPESNQPLPTSHPTEEIQDAQRR										3	1	1	347841600	N-Term(Acetyl)	3159.49	0	0	3.04072e+06	4.6989e+06	0	0	0	0														High	37.33	0.0116966	High	45	0.00196061
	STSPQSPESNQPLPTSHPTEEIQDAQR										1	1	1	347841600	S3(Phospho)	3041.36	0	0	3.93701e+06	0	0	0	0	0	S(1): 33.3; T(2): 33.3; S(3): 33.3; S(6): 0.1; S(9): 0.0; T(15): 0.0; S(16): 0.0; T(19): 0.0													High	32.86	0.0347573
	EYGQDYFQIQK										1	1	1	347841600		1418.66	0	0	0	0	696522	0	0	0																				High	37.41	0.00595489
	LPGPTEEASFEK										1	1	1	347841600		1304.64	0	0	0	0	1.79976e+06	0	0	0																				High	32.63	0.0136985
347826643	hypothetical protein BofuT4P9000018001 [Botrytis cinerea T4]	347826643		Uncharacterized protein	G2XN84	BofuT4P9000018001	FQ790245;CCD42340	78	8.30907	10.6089	35.9	2	4	4	13	0	4.50606e+06	7.48642e+06	0	2.04786e+07	2.73836e+07	3.41378e+07	608228					30.51	15.38	1	1	123.94	33.33	2	4		0			53.53	15.38	2	2	100.948	35.9	3	4	30.57	12.82
	Sequence										# PSMs	# Proteins	# Protein Groups	Protein Group Accessions	Modifications	MH+ [Da]	A2: Area	B2: Area	C2: Area	D2: Area	E2: Area	F2: Area	G2: Area	H2: Area	phosphoRS Site Probabilities	A4	G4	IonScore A4	IonScore G4	Exp Value A4	Exp Value G4	B4	H4	IonScore B4	IonScore H4	Exp Value B4	Exp Value H4	C4	IonScore C4	Exp Value C4	D4	IonScore D4	Exp Value D4	E4	IonScore E4	Exp Value E4	F4	IonScore F4	Exp Value F4
	ARRESFAEQAPK										3	2	1	347826643	S5(Phospho)	1469.69	0	4.50606e+06	0	0	4.46085e+06	3.54561e+07	0	0	S(5): 100.0							High		30.51		0.0211185								High	34.22	0.00908262	High	28.01	0.03795
	RGSQEGTLFSGLQNQK										5	2	1	347826643	T7(Phospho)	1829.85	0	0	7.90024e+06	0	0	7.18628e+06	0	0	S(3): 93.9; T(7): 6.1; S(10): 0.0													High	55.54	0.000102347							High	44.62	0.00124769
	RESFAEQAPK										4	2	1	347826643	S3(Phospho)	1242.55	0	0	7.07259e+06	0	3.64963e+07	3.95083e+07	3.41378e+07	0	S(3): 100.0		High		30.57		0.0171892							High	25.1	0.0693771				High	32.31	0.0131304	High	31.24	0.0167988
	ESFAEQAPK										1	2	1	347826643		1006.49	0	0	0	0	0	0	0	608228									High		41.97		0.00099747
347832721	hypothetical protein BofuT4_P108020.1 [Botrytis cinerea T4]	347832721		hypothetical protein BofuT4_P108020.1 [Botrytis cinerea T4]	G2Y716	BofuT4_P108020.1	FQ790293;CCD48418	189	20.8086	7.53271	35.45	1	7	7	56	1.02024e+07	5.8253e+06	9.97212e+06	1.31684e+07	1.98917e+07	5.24924e+06	9.47878e+06	1.47641e+07	219.586	34.92	6	7	214.62	19.05	3	6	171.322	25.93	4	5	281.412	30.69	5	7	321.055	34.92	6	10	159.41	24.87	4	6	187.017	25.93
	Sequence										# PSMs	# Proteins	# Protein Groups	Protein Group Accessions	Modifications	MH+ [Da]	A2: Area	B2: Area	C2: Area	D2: Area	E2: Area	F2: Area	G2: Area	H2: Area	phosphoRS Site Probabilities	A4	G4	IonScore A4	IonScore G4	Exp Value A4	Exp Value G4	B4	H4	IonScore B4	IonScore H4	Exp Value B4	Exp Value H4	C4	IonScore C4	Exp Value C4	D4	IonScore D4	Exp Value D4	E4	IonScore E4	Exp Value E4	F4	IonScore F4	Exp Value F4
	TLLGATNPLASAPGTIR										6	1	1	347832721		1652.94	1.0821e+07	6.30935e+06	0	1.10592e+07	1.85983e+07	0	2.18717e+07	1.94176e+07		High	High	57.86	38.54	1.4895e-05	0.00139959	High	High	76.43	58.39	2.30922e-07	1.31838e-05				High	76.33	1.81591e-07	High	53.96	4.07818e-05
	TLLGATNPLASAPGTIR										15	1	1	347832721	T6(Phospho)	1732.9	8.2687e+06	1.18488e+07	2.15593e+07	1.95594e+07	5.04632e+06	10576860	0	0	T(1): 0.0; T(6): 100.0; S(11): 0.0; T(15): 0.0	High	High	50.86	59.76	0.000219034	2.77415e-05	High		57.85		4.38037e-05		High	64.54	9.42182e-06	High	65.19	8.39968e-06	High	64.05	1.06455e-05	High	46.1	0.000632088
	NVCHGSDSVENAK										7	1	1	347832721	C3(Carbamidomethyl)	1416.62	2.80494e+06	0	2.82941e+06	5.31589e+06	4.95217e+06	1.39603e+06	0	2.54932e+06		High		50.77		0.000223202			High		40.24		0.00235613	High	43.95	0.000986657	High	46.55	0.000542208	High	49.64	0.000269434	High	33.11	0.0130715
	GDYAIDVGR										8	1	1	347832721		965.468	1.04385e+07	4.08149e+06	4.57561e+06	1.32821e+07	2.99483e+07	3.75264e+06	2.35095e+06	1.47933e+07		High	High	46.91	37.07	0.00035139	0.0033868	High	High	46.26	46.88	0.000382096	0.000353825	High	51.9	0.000111375	High	49.62	0.000191548	High	51.53	0.00012128	High	48.44	0.000244904
	EGEVLSWK										4	1	1	347832721		947.483	5.4979e+06	0	0	0	4.7447e+06	1.41821e+06	0	6.94652e+06		High		34.03		0.0078678			High		36.22		0.00488307							High	41.06	0.00160211	High	33.97	0.00819772
	SAQHDWVYEK										9	1	1	347832721		1262.58	4.2841e+06	1.54556e+06	3.78146e+06	3.89108e+06	4.98493e+06	0	0	4.35008e+06		High		31.64		0.0152864		High	High	33.42	35.24	0.0101462	0.0066129	High	37.58	0.00385827	High	38.82	0.00298525	High	40.53	0.00195168
	GLVGPIISR										5	1	1	347832721		911.566	9.34762e+06	0	0	6.66373e+06	1.11284e+07	0	4.21372e+06	1.00813e+07		High	High	30.26	38.14	0.00625437	0.000816932		High		37.28		0.000925988				High	44.81	0.000226954	High	43.74	0.000209221
	NVCHGSDSVENAKK										2	1	1	347832721	C3(Carbamidomethyl)	1544.71	0	0	0	0	0	0	607372	3.52775e+06			High		45.6		0.000775315		High		34.75		0.00931204
347440894	similar to translocon beta subunit Sbh1 [Botrytis cinerea T4]	347440894		Similar to translocon beta subunit Sbh1	G2XSU7	BofuT4_P064170.1	FQ790262;CCD33815	110	11.3061	11.5171	35.45	1	2	2	39	639446	2.07641e+08	5.85855e+08	5.83038e+08	8.54013e+07	7.10835e+08	5.74593e+08	2.67494e+08	34.61	11.82	1	2	271.36	35.45	2	7	223.19	35.45	2	7	138.71	35.45	2	7	163.504	35.45	2	5	53.6	23.64	1	2	154.23	23.64
	Sequence										# PSMs	# Proteins	# Protein Groups	Protein Group Accessions	Modifications	MH+ [Da]	A2: Area	B2: Area	C2: Area	D2: Area	E2: Area	F2: Area	G2: Area	H2: Area	phosphoRS Site Probabilities	A4	G4	IonScore A4	IonScore G4	Exp Value A4	Exp Value G4	B4	H4	IonScore B4	IonScore H4	Exp Value B4	Exp Value H4	C4	IonScore C4	Exp Value C4	D4	IonScore D4	Exp Value D4	E4	IonScore E4	Exp Value E4	F4	IonScore F4	Exp Value F4
	AAGAGGSSSTMLR										6	1	1	347440894	S7(Phospho)	1245.53	639446	815099	1.88272e+06	2.00652e+06	0	0	0	0	S(7): 32.4; S(8): 32.4; S(9): 2.7; T(10): 32.4	High		34.61		0.00487775		High		36.13		0.00332761		High	41.61	0.000973238	High	38.46	0.00206713
	SASPVNSPVAAVSGRPSSPTPPGGPK										30	1	1	347440894	S3(Phospho)	2481.21	0	4.14466e+08	1169827635	1.16407e+09	1.70508e+08	7.10835e+08	5.74593e+08	2.67494e+08	S(1): 8.4; S(3): 91.6; S(7): 0.0; S(13): 0.0; S(17): 0.0; S(18): 0.0; T(20): 0.0		High		61.45		3.40168e-05	High	High	98.79	69.48	6.03171e-09	5.14002e-06	High	68.77	6.21884e-06	High	60.71	3.86802e-05	High	66.12	1.16674e-05	High	35.25	0.0142104
	AAGAGGSSSTMLR										1	1	1	347440894	S7(Phospho); M11(Oxidation)	1261.52	0	0	0	0	0	0	0	0	S(7): 91.8; S(8): 7.0; S(9): 0.6; T(10): 0.6							High		29.96		0.0160471
	SASPVNSPVAAVSGRPSSPTPPGGPK										1	1	1	347440894	S1(Phospho); T20(Phospho)	2561.18	0	0	1.98051e+08	0	0	0	0	0	S(1): 50.0; S(3): 50.0; S(7): 0.0; S(13): 0.0; S(17): 10.0; S(18): 10.0; T(20): 80.0													High	30.32	0.0504893
	AAGAGGSSSTMLR										1	1	1	347440894	M11(Oxidation)	1181.56	0	0	0	0	294250	0	0	0																				High	40.82	0.00152341
347835403	similar to coatomer subunit epsilon [Botrytis cinerea T4]	347835403		Similar to coatomer subunit epsilon	G2YDX7	BofuT4_P092470.1	FQ790322;CCD49975	295	31.6321	4.55127	34.92	3	6	6	25	1.54359e+06	2.47532e+06	7.70142e+06	2.93274e+06	1.46553e+06	496371	1.18132e+06	0	146.12	16.27	2	4	77.87	18.31	3	4	78.18	18.31	3	3	145.093	16.61	3	4	130.401	22.03	4	5	48.6409	2.71	1	2	49.09	10.85
	Sequence										# PSMs	# Proteins	# Protein Groups	Protein Group Accessions	Modifications	MH+ [Da]	A2: Area	B2: Area	C2: Area	D2: Area	E2: Area	F2: Area	G2: Area	H2: Area	phosphoRS Site Probabilities	A4	G4	IonScore A4	IonScore G4	Exp Value A4	Exp Value G4	B4	H4	IonScore B4	IonScore H4	Exp Value B4	Exp Value H4	C4	IonScore C4	Exp Value C4	D4	IonScore D4	Exp Value D4	E4	IonScore E4	Exp Value E4	F4	IonScore F4	Exp Value F4
	LAEDSSDNATVQVLGGTVLQAAGK										10	3	1	347835403		2344.2	1.97373e+06	1.88729e+06	2.95606e+06	3.34603e+06	2.22661e+06	0	1.41668e+06	0		High	High	73.89	33.99	1.30254e-06	0.0127089	High		31.98		0.0202838		High	34.77	0.010803	High	63.25	1.53064e-05	High	40.28	0.00309864
	AQIALGQAEDVLADVQGEDAVELK										1	3	1	347835403		2482.28	1.11345e+06	0	0	0	0	0	0	0		High		35.77		0.00880626
	AVGALAVFVSEDEDRGVQMISK										1	3	1	347835403	M19(Oxidation)	2337.17	0	4.24457e+06	0	0	0	0	0	0								High		29.03		0.0529485
	AATKYSPK										7	3	1	347835403	S6(Phospho)	945.444	0	1.2941e+06	8.12077e+06	0	1.27595e+06	496371	945952	0	T(3): 0.0; Y(5): 99.8; S(6): 0.2		High		28.1		0.0187407	High	High	28.82	36.25	0.0158776	0.00286936	High	38.35	0.00176923				High	34.05	0.00476196	High	38.61	0.00166642
	AVGALAVFVSEDEDRGVQMISK										3	3	1	347835403		2321.19	0	984045	1.20274e+07	0	861265	0	0	0								High		27.04		0.0621757		High	31.15	0.0244788				High	32.5	0.0171514
	LEEAEAALEQASSK										1	2	1	347835403		1475.72	0	0	0	1.23807e+06	0	0	0	0																	High	55.31	7.11078e-05
	DPENAEVLANK										2	2	1	347835403		1199.59	0	0	0	4.21411e+06	894042	0	0	0																	High	30.66	0.0201439	High	47.14	0.000352584
347839104	similar to dynein light chain 1 [Botrytis cinerea T4]	347839104		Similar to dynein light chain 1	G2YPX8	BofuT4_P137210.1	FQ790347;CCD53676	97	11.0954	6.78564	34.02	2	2	2	10	1.64203e+06	0	9.03776e+06	1.14589e+07	1.50804e+06	3.71625e+06	2.51647e+06	0	55.89	16.49	1	1					225.619	34.02	2	4	87.19	16.49	1	2	48.41	16.49	1	1	55.98	16.49	1	1	41.23	16.49
	Sequence										# PSMs	# Proteins	# Protein Groups	Protein Group Accessions	Modifications	MH+ [Da]	A2: Area	B2: Area	C2: Area	D2: Area	E2: Area	F2: Area	G2: Area	H2: Area	phosphoRS Site Probabilities	A4	G4	IonScore A4	IonScore G4	Exp Value A4	Exp Value G4	B4	H4	IonScore B4	IonScore H4	Exp Value B4	Exp Value H4	C4	IonScore C4	Exp Value C4	D4	IonScore D4	Exp Value D4	E4	IonScore E4	Exp Value E4	F4	IonScore F4	Exp Value F4
	ATPQQPAEEHLAAQIK										8	2	1	347839104	N-Term(Acetyl); T2(Phospho)	1853.88	1.64203e+06	0	1.19097e+07	1.14589e+07	1.50804e+06	3.71625e+06	2.51647e+06	0	T(2): 100.0	High	High	55.89	41.23	9.21035e-05	0.00277235							High	54.71	0.000119844	High	51	0.000266497	High	48.41	0.000516998	High	55.98	8.89527e-05
	SVDMSDDMSDEAVEVCR										2	1	1	347839104	C16(Carbamidomethyl)	1944.76	0	0	6.16586e+06	0	0	0	0	0														High	82.59	1.17047e-07
347841089	hypothetical protein BofuT4_P154730.1 [Botrytis cinerea T4]	347841089		Uncharacterized protein	G2YVL3	BofuT4_P154730.1	FQ790356;CCD55661	173	20.0257	7.91357	32.37	2	2	2	44	1.67765e+07	1.38176e+07	9.1806e+07	1.02076e+08	0	9.37344e+06	0	0	229.25	32.37	2	16	127.35	17.34	1	6	289.64	32.37	2	8	151.72	17.34	1	7		0			103.827	17.34	1	7
	Sequence										# PSMs	# Proteins	# Protein Groups	Protein Group Accessions	Modifications	MH+ [Da]	A2: Area	B2: Area	C2: Area	D2: Area	E2: Area	F2: Area	G2: Area	H2: Area	phosphoRS Site Probabilities	A4	G4	IonScore A4	IonScore G4	Exp Value A4	Exp Value G4	B4	H4	IonScore B4	IonScore H4	Exp Value B4	Exp Value H4	C4	IonScore C4	Exp Value C4	D4	IonScore D4	Exp Value D4	E4	IonScore E4	Exp Value E4	F4	IonScore F4	Exp Value F4
	SSHSQSHPFSPLSPLTPSGPSGTFPAPTQK										39	1	1	347841089	T16(Phospho)	3141.47	2.86752e+07	1.38176e+07	1.78184e+08	1.02076e+08	0	9.37344e+06	0	0	S(1): 0.0; S(2): 0.0; S(4): 0.0; S(6): 0.0; S(10): 0.0; S(13): 0.0; T(16): 100.0; S(18): 0.0; S(21): 0.0; T(23): 0.0; T(28): 0.0	High		50.72		0.000580774		High		66.37		1.51669e-05		High	58.17	0.000103255	High	52.55	0.000383574				High	49.82	0.00070617
	VREWWAMTDSYQESLVEGSTGSTDER										2	2	1	347841089	M7(Oxidation)	3035.33	4.87771e+06	0	5.42792e+06	0	0	0	0	0		High		41.09		0.00503779								High	47.51	0.00117097
	VREWWAMTDSYQESLVEGSTGSTDER										3	2	1	347841089		3019.34	0	0	4.61447e+06	0	0	0	0	0														High	60.24	6.27355e-05
347842034	similar to protein rho1 [Botrytis cinerea T4]	347842034		Similar to protein rho1	G2YYA8	BofuT4P106000016001	FQ790361;CCD56606	192	21.5411	6.29053	32.29	1	4	4	18	2.47428e+06	1.66152e+06	4.8737e+06	7.19206e+06	4.37697e+06	3.18305e+06	1.93309e+06	2.70706e+06	39.66	6.77	1	1	126.371	6.77	1	3	68.84	19.27	2	3	156.984	28.13	3	5	81.002	10.94	2	2	90.4809	6.77	1	2	56.78	6.77
	Sequence										# PSMs	# Proteins	# Protein Groups	Protein Group Accessions	Modifications	MH+ [Da]	A2: Area	B2: Area	C2: Area	D2: Area	E2: Area	F2: Area	G2: Area	H2: Area	phosphoRS Site Probabilities	A4	G4	IonScore A4	IonScore G4	Exp Value A4	Exp Value G4	B4	H4	IonScore B4	IonScore H4	Exp Value B4	Exp Value H4	C4	IonScore C4	Exp Value C4	D4	IonScore D4	Exp Value D4	E4	IonScore E4	Exp Value E4	F4	IonScore F4	Exp Value F4
	TNQTPVSEDQAQR										9	1	1	347842034		1473.69	2.47428e+06	1.66152e+06	5.87406e+06	1.52555e+07	7.81231e+06	3.18305e+06	1.93309e+06	2.70706e+06		High	High	39.66	56.78	0.00334704	6.64314e-05	High	High	50.98	52.98	0.000256954	0.000159358	High	26.55	0.0712616	High	56.82	6.56144e-05	High	62.66	1.66394e-05	High	61.96	2.01546e-05
	TNQTPVSEDQAQR										4	1	1	347842034	T4(Phospho)	1553.66	0	1.3698e+06	7.85163e+06	6.77262e+06	0	2.25473e+06	0	0	T(1): 0.0; T(4): 100.0; S(7): 0.0							High		52.69		0.000140219		High	30.33	0.0243756	High	47.33	0.000486358				High	42.97	0.00132221
	GTFPEVYVPTVFENYVADVEVDGK										3	1	1	347842034		2674.3	0	0	1.89577e+06	3.85141e+06	0	0	0	0														High	37.96	0.00815775	High	37.04	0.010389
	HVELALWDTAGQEDYDR										1	1	1	347842034		2017.92	0	0	0	2.46925e+06	0	0	0	0																	High	34.02	0.0158313
	EVFEHATR										1	1	1	347842034		988.484	0	0	0	0	941638	0	0	0																				High	33.38	0.00695685
347832954	similar to mitochondrial citrate synthase precursor [Botrytis cinerea T4]	347832954		Citrate synthase	G2Y7P9	BofuT4_P110350.1	FQ790293;CCD48651	472	51.8958	7.91357	31.78	2	14	14	67	1.60826e+07	9.08588e+06	5.31067e+07	4.24097e+07	1.1769e+07	4.10237e+06	5.94343e+06	2.91501e+06	343.961	18.43	8	10	354.34	15.47	6	8	481.587	24.36	11	13	409.614	20.76	9	11	290.659	24.79	10	10	119.791	8.47	4	4	133.233	8.9
	Sequence										# PSMs	# Proteins	# Protein Groups	Protein Group Accessions	Modifications	MH+ [Da]	A2: Area	B2: Area	C2: Area	D2: Area	E2: Area	F2: Area	G2: Area	H2: Area	phosphoRS Site Probabilities	A4	G4	IonScore A4	IonScore G4	Exp Value A4	Exp Value G4	B4	H4	IonScore B4	IonScore H4	Exp Value B4	Exp Value H4	C4	IonScore C4	Exp Value C4	D4	IonScore D4	Exp Value D4	E4	IonScore E4	Exp Value E4	F4	IonScore F4	Exp Value F4
	SLVWEGSVLDSEEGIR										10	1	1	347832954		1775.88	8.86985e+06	1.00906e+07	1.46754e+07	1.38439e+07	3.28066e+06	0	0	0		High		73.6		1.27463e-06		High		78.71		3.96356e-07		High	74.42	1.05351e-06	High	78.41	4.28308e-07	High	80.97	2.32352e-07
	VIGEVTLDQVYGGAR										7	1	1	347832954		1576.84	5.17331e+06	8.97538e+06	3.42529e+06	4.85797e+06	4.27952e+06	0	0	3.47086e+06		High		70.27		2.3681e-06		High	High	70.34	69.32	2.1453e-06	2.80095e-06	High	87.61	4.10045e-08	High	70.09	2.26262e-06	High	53.5	0.000105641
	DLSAEWAAR										6	1	1	347832954		1018.5	1.71825e+06	0	729662	1.70511e+06	1.06045e+06	0	0	759787		High		51.32		0.000108103			High		36.19		0.00352239	High	34.98	0.00470177	High	44.05	0.000582454	High	38.41	0.00213433
	AAIGDDLSDEAIK										8	2	1	347832954		1317.66	6.97261e+06	3.36473e+06	1.16158e+07	8.2483e+07	2.38841e+07	9.32991e+06	4.1341e+06	4.31133e+06		High	High	51.08	47.43	0.000164154	0.000359628	High	High	45.4	75.09	0.000641697	6.21033e-07	High	61.45	1.60416e-05	High	69.49	2.36729e-06	High	49.21	0.000252495	High	56.18	5.36204e-05
	AIGVLPQLIIDR										9	2	1	347832954		1307.8	3.24052e+07	4.38475e+06	1.15575e+08	5.87083e+06	3.76147e+06	2.21611e+06	1.27575e+06	962842		High	High	37.23	39.57	0.00125656	0.000587741	High	High	46.37	44.8	0.000172228	6.70604e-05	High	48.12	0.000149098	High	43.2	0.000328804	High	38.73	0.000332789	High	43.14	0.000195011
	FVEELIDR										6	1	1	347832954		1020.54	1.67788e+06	0	2.7328e+06	12050433	3.44772e+06	761102	0	0		High		34.62		0.00502184								High	39.14	0.00171268	High	47.8	0.000233172	High	36.25	0.00333178	High	41.54	0.000985545
	IYQNVFK										3	2	1	347832954		911.499	1.85711e+06	0	1.45075e+06	1.47227e+06	0	0	0	0		High		30.31		0.0082403								High	25.76	0.0325189	High	25.34	0.027487
	LVSQVYK										6	2	1	347832954		836.488	1.88982e+06	600949	2.24867e+06	0	7.14342e+06	657074	849839	0		High	High	25.07	31.41	0.0210041	0.0048787	High		31.69		0.00505946		High	24.76	0.0323201				High	32.13	0.00413337	High	23.47	0.0303601
	AVGSPIERPK										4	2	1	347832954	S4(Phospho)	1133.57	0	8.19163e+06	2.90692e+07	3.09023e+07	0	0	1.24204e+07	0	S(4): 100.0		High		29.13		0.0215648	High		34.02		0.00699431		High	38.95	0.00224773	High	29.59	0.0193975
	KNEYWGHTFEDSMDLIAK										1	2	1	347832954		2184	0	0	1.27453e+07	0	0	0	0	0														High	42.48	0.00281621
	NEYWGHTFEDSMDLIAK										1	2	1	347832954		2055.91	0	0	7.71561e+06	0	0	0	0	0														High	35.8	0.0103896
	FAEQLPEK										1	1	1	347832954		961.499	0	0	0	1.55716e+06	0	0	0	0																	High	27.11	0.0367673
	DYSFNFANQLGFGENK										1	2	1	347832954		1850.83	0	0	0	0	1.08932e+06	0	0	0																				High	36.7	0.00810288
	IAPGVLTEHGK										1	2	1	347832954		1121.63	0	0	0	0	1.88295e+06	0	0	0																				High	36.53	0.00285695
	AVGSPIERPK										3	2	1	347832954		1053.61	0	0	0	0	3.17496e+06	0	0	830707									High		39.5		0.000768583							High	30.48	0.00608848
472243851	putative mucin-7 precursor protein [Botrytis cinerea BcDW1]	472243851		Putative mucin-7 protein	M7U4I5	BcDW1_2828	KB707785;EMR88490	725	75.9702	9.42236	30.62	3	18	18	85	3.86005e+06	4.5585e+06	6.00614e+07	1.062e+08	2.92732e+06	6.08939e+06	1.26769e+07	4.18704e+06	83.55	7.03	4	5	170.116	13.93	8	10	662.927	29.24	17	31	419.176	25.66	13	19	106.591	9.66	4	5	131.118	6.62	3	5	174.803	9.52
	Sequence										# PSMs	# Proteins	# Protein Groups	Protein Group Accessions	Modifications	MH+ [Da]	A2: Area	B2: Area	C2: Area	D2: Area	E2: Area	F2: Area	G2: Area	H2: Area	phosphoRS Site Probabilities	A4	G4	IonScore A4	IonScore G4	Exp Value A4	Exp Value G4	B4	H4	IonScore B4	IonScore H4	Exp Value B4	Exp Value H4	C4	IonScore C4	Exp Value C4	D4	IonScore D4	Exp Value D4	E4	IonScore E4	Exp Value E4	F4	IonScore F4	Exp Value F4
	KTSSNSLAPSGGAR										9	3	1	472243851	S3(Phospho)	1412.65	4.52253e+06	4.00035e+06	3.36637e+07	2.48425e+07	2.31229e+06	5.81521e+06	1.35326e+07	3.40064e+06	T(2): 0.5; S(3): 99.5; S(4): 0.0; S(6): 0.0; S(10): 0.0	High	High	32.39	41.71	0.0148229	0.00170318	High	High	58.12	40.31	3.89279e-05	0.00239295	High	71.34	1.89505e-06	High	50.73	0.000219772	High	38.48	0.00368245	High	55.67	7.0465e-05
	RTSFSLDEQSHPK										5	3	1	472243851	S3(Phospho)	1611.72	2.55708e+06	3.03452e+06	1.09266e+07	1.25718e+07	0	0	0	0	T(2): 5.4; S(3): 94.2; S(5): 0.3; S(10): 0.0	High		30.62		0.0258355		High		33.08		0.0146628		High	31.7	0.019674	High	31.23	0.0223747
	ARSPTRPVQLPASLLAPTASSGSK										7	3	1	472243851	S3(Phospho)	2472.3	4.50055e+06	0	1.088e+08	1.69334e+08	2.79383e+06	0	0	0	S(3): 99.4; T(5): 0.6; S(13): 0.0; T(18): 0.0; S(20): 0.0; S(21): 0.0; S(23): 0.0	High		30.17		0.0201939								High	25.65	0.0603078	High	51.6	0.000143209	High	42.4	0.00119116	High	44.17	0.000794361
	TSFSLDEQSHPK										6	3	1	472243851	S2(Phospho)	1455.62	1.08196e+06	1.64811e+06	5.09076e+06	0	0	0	0	0	T(1): 50.0; S(2): 50.0; S(4): 0.0; S(9): 0.0	High		29.37		0.0265328		High		30.57		0.015786		High	25.58	0.0664066
	EAESPKVEATPMESDVPSAGDVTTEK										5	3	1	472243851	S4(Phospho); M12(Oxidation)	2800.21	0	4.21691e+06	0	33314957	0	0	1.1421e+07	4.44767e+06	S(4): 100.0; T(10): 0.0; S(14): 0.0; S(18): 0.0; T(23): 0.0; T(24): 0.0		High		48.75		0.000816115	High	High	33.29	51.33	0.0286211	0.000450927				High	39.85	0.00643858
	SSTTPKISPR										3	3	1	472243851	S8(Phospho)	1153.56	0	4.72723e+06	2.89714e+07	3.15604e+07	0	0	0	0	S(1): 0.0; S(2): 0.0; T(3): 0.0; T(4): 0.0; S(8): 100.0							High		32.98		0.0133428		High	48.35	0.000387477	High	51.36	0.000193752
	TPTTPTGPGK										6	3	1	472243851	T4(Phospho)	1036.47	0	4.73137e+06	0	1.45105e+07	3.67584e+06	6.36358e+06	1.30771e+07	4.71282e+06	T(1): 0.0; T(3): 7.1; T(4): 92.9; T(6): 0.1		High		38.26		0.00155251	High	High	30.05	38.95	0.010281	0.00132444				High	37.46	0.00186652	High	33.04	0.00516456	High	35.58	0.00287762
	RPSSSLGHSK										7	3	1	472243851	S4(Phospho)	1135.53	0	0	5.68738e+06	6.31724e+06	0	0	2.31964e+06	0	S(3): 0.5; S(4): 86.9; S(5): 6.3; S(9): 6.3		High		32.48		0.0112987	High		27.28		0.0360106		High	30.91	0.0162192	High	36.45	0.00439341
	RQDSNSEPSMASGGSMAR										5	3	1	472243851	S4(Phospho); M16(Oxidation)	1963.76	0	1820058	4.73464e+06	0	0	0	0	0	S(4): 100.0; S(6): 0.0; S(9): 0.0; S(12): 0.0; S(15): 0.0							High		25.19		0.0687109		High	39.85	0.0021945
	RQDSNSEPSMASGGSMAR										4	3	1	472243851	S6(Phospho)	1947.77	0	0	12082452	8.39324e+06	0	0	0	0	S(4): 8.1; S(6): 91.9; S(9): 0.0; S(12): 0.0; S(15): 0.0													High	76.13	6.54552e-07	High	56.27	6.27887e-05
	SSGEYTLFSPGSSTTPPRPLSK										4	3	1	472243851	S21(Phospho)	2376.11	0	0	5.72754e+06	0	1.93888e+06	0	0	0	S(1): 0.0; S(2): 0.0; Y(5): 0.0; T(6): 0.0; S(9): 0.0; S(12): 0.0; S(13): 0.0; T(14): 0.0; T(15): 0.0; S(21): 100.0													High	39.68	0.00476874				High	34.7	0.0159257
	KKSADLPK										1	3	1	472243851	S3(Phospho)	966.501	0	0	1.49733e+06	0	0	0	0	0	S(3): 100.0													High	39.61	0.00166281
	EAESPKVEATPMESDVPSAGDVTTEK										5	3	1	472243851	S4(Phospho)	2784.22	0	0	3.77202e+07	2.88261e+07	0	0	0	0	S(4): 99.0; T(10): 1.0; S(14): 0.0; S(18): 0.0; T(23): 0.0; T(24): 0.0													High	38.58	0.00840374	High	36.91	0.012375
	RQDSNSEPSMASGGSMAR										1	3	1	472243851	S4(Phospho); M10(Oxidation); M16(Oxidation)	1979.76	0	0	1.08687e+06	0	0	0	0	0	S(4): 98.8; S(6): 1.2; S(9): 0.0; S(12): 0.0; S(15): 0.0													High	37.45	0.00301311
	KTSAGSLPPASAPLAEDGFLSR										3	3	1	472243851	T2(Phospho)	2252.1	0	0	0	0	0	0	0	0	T(2): 83.2; S(3): 8.4; S(6): 8.4; S(11): 0.0; S(21): 0.0													High	36.81	0.00875486	High	31.45	0.0297558
	SATRPAPISTAK										3	3	1	472243851	S1(Phospho)	1279.64	0	0	4.65892e+06	1.1595e+08	0	0	0	0	S(1): 93.7; T(3): 6.3; S(9): 0.0; T(10): 0.0													High	35.13	0.00675185	High	27.84	0.0364228
	KSDEEPKPVNTSPPATK										2	3	1	472243851	S12(Phospho)	1904.9	0	0	0	2.79163e+06	0	0	0	0	S(2): 0.0; T(11): 6.7; S(12): 93.3; T(16): 0.0													High	33.46	0.0191823	High	31.66	0.0286923
	SISEEFEARK										2	3	1	472243851	S3(Phospho)	1275.56	0	0	1.62625e+07	1.50742e+07	0	0	0	0	S(1): 99.6; S(3): 0.4													High	31.32	0.0157174	High	36.66	0.00462836
	GRSSGEYTLFSPGSSTTPPRPLSK										2	3	1	472243851	S4(Phospho)	2589.23	0	0	0	0	0	0	0	0	S(3): 11.1; S(4): 85.9; Y(7): 1.5; T(8): 1.5; S(11): 0.0; S(14): 0.0; S(15): 0.0; T(16): 0.0; T(17): 0.0; S(23): 0.0													High	28.2	0.0816566
	SADLPKQEAK										1	3	1	472243851	S1(Phospho)	1166.55	0	0	1.57514e+06	0	0	0	0	0	S(1): 100.0													High	25.55	0.0452745
	SISEEFEAR										4	3	1	472243851	S1(Phospho)	1147.47	0	0	1.12433e+06	4.4384e+06	0	0	0	0	S(1): 99.9; S(3): 0.1		High		25.07		0.0381185							High	25.16	0.0408418	High	25.75	0.0325939
154308257	hypothetical protein BC1G_07874 [Botrytis cinerea B05.10]	347441084	0	Uncharacterized protein	G2Y060	BofuT4_P044010.1	FQ790280;CCD34005	410	43.7679	9.20264	29.76	2	10	10	146	1.46957e+07	3.88228e+07	1.26181e+08	1.25512e+08	1.06023e+07	2.17699e+07	8.95632e+06	1.16025e+07	383.039	20.24	6	17	461.196	23.41	8	33	708.405	29.76	9	36	542.534	29.51	8	30	199.089	15.61	4	7	257.508	20.49	5	9	215.538	11.95
	Sequence										# PSMs	# Proteins	# Protein Groups	Protein Group Accessions	Modifications	MH+ [Da]	A2: Area	B2: Area	C2: Area	D2: Area	E2: Area	F2: Area	G2: Area	H2: Area	phosphoRS Site Probabilities	A4	G4	IonScore A4	IonScore G4	Exp Value A4	Exp Value G4	B4	H4	IonScore B4	IonScore H4	Exp Value B4	Exp Value H4	C4	IonScore C4	Exp Value C4	D4	IonScore D4	Exp Value D4	E4	IonScore E4	Exp Value E4	F4	IonScore F4	Exp Value F4
	EDSTAFSTQIEEVDR										6	2	1	154308257		1726.77	1205786	0	2.85554e+06	2.53642e+06	999854	0	0	0		High		64.27		1.11672e-05								High	68.58	4.13253e-06	High	45.83	0.00080324	High	63.6	1.35102e-05
	RSTTPLPSPLSYGFAANDSTTESK										41	2	1	154308257	T4(Phospho)	2607.2	3.19719e+07	5.55146e+07	2.3365e+08	1.99921e+08	2.23457e+07	4.56341e+07	3.94164e+06	0	S(2): 0.4; T(3): 0.4; T(4): 93.6; S(8): 5.7; S(11): 0.0; Y(12): 0.0; S(19): 0.0; T(20): 0.0; T(21): 0.0; S(23): 0.0	High	High	47.75	58.51	0.00101316	8.5121e-05	High		59.63		6.55536e-05		High	67.3	1.09677e-05	High	56.18	0.000145799	High	35.95	0.015411	High	54.02	0.000238361
	IASPGSGMSEEER										7	2	1	154308257	S9(Phospho)	1429.57	2.40183e+06	0	2.23678e+07	2.16949e+07	2.26409e+06	1.46368e+06	2.17322e+06	0	S(3): 0.0; S(6): 0.0; S(9): 100.0	High	High	45.77	42.3	0.000415815	0.000889154							High	46.4	0.000350503	High	29.86	0.0141488	High	38.59	0.00204076	High	44.87	0.000511564
	SGASSVVPR										6	2	1	154308257	S5(Phospho)	939.429	0	4.56784e+07	6.04837e+07	1.09075e+08	0	1.795e+06	0	0	S(1): 0.0; S(4): 0.2; S(5): 99.8	High		44.51		0.000564626		High		42.53		0.00089076		High	31.53	0.0110734	High	44.59	0.00055432				High	36.51	0.00356255
	RDSMPMVGPSR										16	2	1	154308257	S3(Phospho); M6(Oxidation)	1328.55	9.7134e+06	1.29291e+07	2.41734e+07	2.77726e+07	0	0	0	0	S(3): 100.0; S(10): 0.0	High		35.17		0.00501746		High		37.72		0.00278923		High	33.52	0.0078922	High	34.59	0.00613401
	IASPGSGMSEEER										7	2	1	154308257	S3(Phospho); M8(Oxidation)	1445.56	0	4.1973e+06	0	9.19711e+06	0	0	841692	0	S(3): 100.0; S(6): 0.0; S(9): 0.0	High	High	27.83	32.09	0.0277715	0.00998096	High		34.78		0.00510632					High	28.92	0.0204532
	RDSMPMVGPSR										10	2	1	154308257	S3(Phospho); M4(Oxidation); M6(Oxidation)	1344.54	1.52573e+06	1.42412e+07	4.95367e+06	5.24879e+06	0	0	0	0	S(3): 100.0; S(10): 0.0	High		25.81		0.0425123		High		29.19		0.0205459		High	25.98	0.0430253	High	26.38	0.0372834
	HHSVSDFGDAR										7	2	1	154308257	S5(Phospho)	1307.52	867619	0	3.26473e+07	1.30534e+07	0	0	0	0	S(3): 0.0; S(5): 100.0	High		24.98		0.0416171								High	54	5.5735e-05	High	41.85	0.000914383
	TSTSSPGGSPPR										11	2	1	154308257	S9(Phospho)	1210.51	0	1.14135e+07	0	2.16251e+07	7.19728e+06	1.41093e+07	2.07541e+07	1.16025e+07	T(1): 0.0; S(2): 0.0; T(3): 0.0; S(4): 0.0; S(5): 0.0; S(9): 100.0		High		32.14		0.0100194	High	High	34.28	34.81	0.0061213	0.00508769	High	40.51	0.00147163	High	32.16	0.00936528	High	32.09	0.0101355	High	50.82	0.000138266
	ANSTSSPSSNPTSFSLFESAAQQSSR										17	2	1	154308257	S3(Phospho)	2755.19	0	7.46903e+06	1.84919e+07	1.36098e+07	0	5.56625e+06	0	0	S(3): 83.6; T(4): 8.1; S(5): 8.1; S(6): 0.1; S(8): 0.0; S(9): 0.0; T(12): 0.0; S(13): 0.0; S(15): 0.0; S(19): 0.0; S(24): 0.0; S(25): 0.0							High		29.78		0.0579631		High	52.47	0.000307751	High	39.42	0.00617726				High	41.78	0.00370037
	IASPGSGMSEEERR										3	2	1	154308257	S9(Phospho)	1585.67	0	5.43873e+06	7.59274e+07	0	0	0	0	0	S(3): 0.0; S(6): 0.7; S(9): 99.3							High		29.22		0.030098		High	26.75	0.0508294
	RDSMPMVGPSR										6	2	1	154308257	S3(Phospho)	1312.55	0	7.41919e+06	6.89646e+07	6.75403e+07	0	0	0	0	S(3): 100.0; S(10): 0.0							High		27.7		0.0217375		High	50.89	0.000108356	High	34.97	0.00423498
	IASPGSGMSEEERR										4	2	1	154308257	S3(Phospho); M8(Oxidation)	1601.66	0	1.52756e+07	2.38466e+07	0	0	0	0	0	S(3): 99.2; S(6): 0.1; S(9): 0.8							High		26.51		0.0512605		High	28.91	0.0293045
	DSMPMVGPSR										1	2	1	154308257	S2(Phospho); M3(Oxidation); M5(Oxidation)	1188.44	0	0	0	0	0	0	0	0	S(2): 100.0; S(9): 0.0							High		25.61		0.036547
	TSTSSPGGSPPR										4	2	1	154308257	S5(Phospho); S9(Phospho)	1290.48	0	0	4.44693e+06	0	0	0	0	0	T(1): 0.0; S(2): 0.0; T(3): 0.1; S(4): 0.7; S(5): 99.2; S(9): 100.0													High	23.02	0.0482473
347841917	hypothetical protein BofuT4P110000005001 [Botrytis cinerea T4]	347841917		Uncharacterized protein	G2YXZ1	BofuT4P110000005001	FQ790360;CCD56489	84	8.80373	10.4331	29.76	2	2	2	15	0	0	1.35905e+06	2.19926e+06	5.3597e+06	4.82525e+06	5.32728e+06	1.06232e+07						0			30.78	17.86	1	1	82.66	29.76	2	3	91.3947	29.76	2	3	136.31	29.76	2	4	63.7076	29.76
	Sequence										# PSMs	# Proteins	# Protein Groups	Protein Group Accessions	Modifications	MH+ [Da]	A2: Area	B2: Area	C2: Area	D2: Area	E2: Area	F2: Area	G2: Area	H2: Area	phosphoRS Site Probabilities	A4	G4	IonScore A4	IonScore G4	Exp Value A4	Exp Value G4	B4	H4	IonScore B4	IonScore H4	Exp Value B4	Exp Value H4	C4	IonScore C4	Exp Value C4	D4	IonScore D4	Exp Value D4	E4	IonScore E4	Exp Value E4	F4	IonScore F4	Exp Value F4
	RLSQPADQDQGEMAR										5	1	1	347841917	S3(Phospho); M13(Oxidation)	1797.76	0	0	1.35905e+06	1.22171e+06	0	7.65313e+06	7.11318e+06	0	S(3): 100.0		High		34.64		0.00944784							High	30.78	0.0212661	High	28.79	0.0371284				High	51.93	0.000175691
	TNSAGSITEK										7	2	1	347841917	S6(Phospho)	1087.47	0	0	0	3.17681e+06	9.06028e+06	1.99738e+06	3.54137e+06	1.06232e+07	T(1): 0.0; S(3): 0.0; S(6): 95.9; T(8): 4.1		High		44.43		0.000569714		High		42.27		0.000862706				High	43.16	0.000702851	High	49.28	0.000186491	High	39.27	0.00184554
	RLSQPADQDQGEMAR										3	1	1	347841917	S3(Phospho)	1781.76	0	0	0	0	1.65912e+06	3.92974e+06	0	0	S(3): 100.0																			High	36.61	0.00652636	High	47.65	0.000526539
347441690	similar to transcription factor HMG [Botrytis cinerea T4]	347441690		Similar to transcription factor HMG	G2YBM0	BofuT4_P102100.1	FQ790312;CCD34611	101	11.5999	9.23193	29.7	2	2	2	24	1.80093e+06	1.43612e+06	3.0123e+07	3.47763e+07	0	0	9.88548e+06	0	69.62	16.83	1	2	46.82	29.7	2	4	140.15	29.7	2	7	195.68	29.7	2	6									138.94	12.87
	Sequence										# PSMs	# Proteins	# Protein Groups	Protein Group Accessions	Modifications	MH+ [Da]	A2: Area	B2: Area	C2: Area	D2: Area	E2: Area	F2: Area	G2: Area	H2: Area	phosphoRS Site Probabilities	A4	G4	IonScore A4	IonScore G4	Exp Value A4	Exp Value G4	B4	H4	IonScore B4	IonScore H4	Exp Value B4	Exp Value H4	C4	IonScore C4	Exp Value C4	D4	IonScore D4	Exp Value D4	E4	IonScore E4	Exp Value E4	F4	IonScore F4	Exp Value F4
	DNVREENPGISFGQVGK										6	2	1	347441690		1845.91	1.80093e+06	1.43612e+06	1.64248e+06	5.84025e+06	0	0	0	0		High		41.95		0.00189564		High		26.09		0.0719658		High	34.1	0.0113796	High	53.81	0.000127893
	ANYNADAEEEESS										18	1	1	347441690	S12(Phospho)	1508.51	0	0	5.86035e+07	6.37124e+07	0	0	9.88548e+06	0	Y(3): 0.0; S(12): 50.0; S(13): 50.0		High		74.57		2.07738e-07	High		26.39		0.0171437		High	56.35	2.24116e-05	High	63	3.443e-06
347840185	hypothetical protein BofuT4_P160460.1 [Botrytis cinerea T4]	347840185		Uncharacterized protein	G2YTJ7	BofuT4_P160460.1	FQ790352;CCD54757	171	19.3927	6.80029	28.65	2	3	3	13	1.48747e+07	1.37019e+07	2.67104e+06	3.55948e+07	0	0	1.81657e+07	0	145.741	8.77	1	3	200.063	21.05	2	5	92.5	21.05	2	2	76.6697	16.37	2	2						0			36.05	8.77
	Sequence										# PSMs	# Proteins	# Protein Groups	Protein Group Accessions	Modifications	MH+ [Da]	A2: Area	B2: Area	C2: Area	D2: Area	E2: Area	F2: Area	G2: Area	H2: Area	phosphoRS Site Probabilities	A4	G4	IonScore A4	IonScore G4	Exp Value A4	Exp Value G4	B4	H4	IonScore B4	IonScore H4	Exp Value B4	Exp Value H4	C4	IonScore C4	Exp Value C4	D4	IonScore D4	Exp Value D4	E4	IonScore E4	Exp Value E4	F4	IonScore F4	Exp Value F4
	AESTQSPVAGQTSPK										9	2	1	347840185	N-Term(Acetyl); S6(Phospho)	1609.71	1.48747e+07	2.50966e+07	4.14225e+06	6.79146e+07	0	0	1.81657e+07	0	S(3): 0.0; T(4): 0.2; S(6): 99.8; T(12): 0.0; S(13): 0.0	High	High	60.98	36.05	1.81943e-05	0.00548772	High		77.12		4.61931e-07		High	77.67	3.99289e-07	High	39.85	0.00238083
	SPTSPGRSSIPSAMQAMPDSR										3	2	1	347840185	S9(Phospho); M17(Oxidation)	2255.98	0	2.30715e+06	1.19984e+06	0	0	0	0	0	S(1): 0.0; T(3): 0.0; S(4): 0.0; S(8): 7.9; S(9): 92.1; S(12): 0.0; S(20): 0.0							High		36.87		0.00926179		High	27.83	0.0747442
	VLAGFVQDPNWDR										1	1	1	347840185		1516.75	0	0	0	3.27508e+06	0	0	0	0																	High	51.94	0.000181685
347829388	similar to cell division control protein 10 [Botrytis cinerea T4]	347829388		Similar to cell division control protein 10	G2XXP6	BofuT4P3000013001	FQ790275;CCD45085	343	39.0082	7.59131	27.99	1	7	7	63	3.12952e+07	8.07251e+07	1.98524e+08	2.88758e+08	4.53015e+07	7.29182e+07	6.79303e+07	6.38621e+07	235.406	13.7	4	5	328.2	16.62	4	9	411.983	21.87	5	13	540.147	17.2	5	14	242.892	8.16	3	5	149.35	11.08	3	4	243.517	11.08
	Sequence										# PSMs	# Proteins	# Protein Groups	Protein Group Accessions	Modifications	MH+ [Da]	A2: Area	B2: Area	C2: Area	D2: Area	E2: Area	F2: Area	G2: Area	H2: Area	phosphoRS Site Probabilities	A4	G4	IonScore A4	IonScore G4	Exp Value A4	Exp Value G4	B4	H4	IonScore B4	IonScore H4	Exp Value B4	Exp Value H4	C4	IonScore C4	Exp Value C4	D4	IonScore D4	Exp Value D4	E4	IonScore E4	Exp Value E4	F4	IonScore F4	Exp Value F4
	LNIVDTPGYGDQVNNDR										20	1	1	347829388		1889.9	7.38683e+07	1.20117e+08	428256963	6.88514e+08	9.90741e+07	1.97824e+07	1.95318e+08	1.18549e+08		High	High	73.47	68.5	1.57648e-06	4.93682e-06	High	High	67.61	67.09	6.19835e-06	6.83042e-06	High	66.3	8.26341e-06	High	66.57	7.61111e-06	High	63.23	1.6613e-05	High	60.42	3.16375e-05
	LRLNIVDTPGYGDQVNNDR										25	1	1	347829388		2159.08	1.85781e+07	4.76981e+07	1.61075e+08	1.63224e+08	3.5148e+07	6.75955e+07	6.918e+06	9.17547e+06		High	High	72.1	54.26	1.89295e-06	0.000110242	High	High	68.06	57.7	4.71289e-06	5.35796e-05	High	53.72	0.000128023	High	69.36	3.56324e-06	High	65.03	9.06037e-06	High	54.4	0.000109468
	THLQDLIETTSQIHYETFR										4	1	1	347829388		2332.16	1.43935e+06	0	6.24108e+06	0	0	0	0	0		High		47.85		0.000739086		High		28.44		0.0651645		High	48.09	0.000688484
	SDSLTLEER										3	1	1	347829388		1049.51	568514	0	0	2.61337e+06	1.68243e+06	0	0	0		High		36.17		0.00384058											High	65.55	5.66976e-06	High	79.38	2.45109e-07
	ESSAAGHAGSRPISPSADR										9	1	1	347829388	S16(Phospho)	1932.86	0	7.43604e+07	6.23363e+06	14534352	0	1.31377e+08	1.55496e+06	0	S(2): 0.0; S(3): 0.0; S(10): 0.0; S(14): 50.0; S(16): 50.0		High		47.71		0.000666722	High		32.89		0.0206389		High	37.59	0.00685401	High	38.04	0.00617938				High	36.49	0.00916626
	WGVINVEDENHCEFVYLR										1	1	1	347829388	C12(Carbamidomethyl)	2279.06	0	0	1.50842e+06	0	0	0	0	0														High	34.24	0.0164243
	DIIPFAVVGSEK										1	1	1	347829388		1274.7	0	0	0	989096	0	0	0	0																	High	27.81	0.0273202
347831127	hypothetical protein BofuT4_P115300.1 [Botrytis cinerea T4]	347831127		Uncharacterized protein	G2Y2D4	BofuT4_P115300.1	FQ790283;CCD46824	205	23.7907	9.51025	27.32	2	8	8	112	6.67117e+06	2.99339e+07	1.66384e+08	1.71397e+08	0	0	1.97235e+07	5.92771e+06	325.805	20.49	3	15	439.033	20	4	18	721.559	26.83	6	33	773.748	12.68	3	33									344.4	8.29
	Sequence										# PSMs	# Proteins	# Protein Groups	Protein Group Accessions	Modifications	MH+ [Da]	A2: Area	B2: Area	C2: Area	D2: Area	E2: Area	F2: Area	G2: Area	H2: Area	phosphoRS Site Probabilities	A4	G4	IonScore A4	IonScore G4	Exp Value A4	Exp Value G4	B4	H4	IonScore B4	IonScore H4	Exp Value B4	Exp Value H4	C4	IonScore C4	Exp Value C4	D4	IonScore D4	Exp Value D4	E4	IonScore E4	Exp Value E4	F4	IonScore F4	Exp Value F4
	VTMDSPPPAHDELDTAE										46	1	1	347831127	S5(Phospho)	1904.76	0	3.14477e+07	3.91336e+08	476693352	0	0	4.04064e+06	0	T(2): 0.0; S(5): 100.0; T(15): 0.0	High	High	43.5	51.73	0.00104301	0.000161814	High		36.76		0.00492365		High	53.24	0.000102436	High	52.24	0.000139408
	VTMDSPPPAHDELDTAE										53	1	1	347831127	M3(Oxidation); S5(Phospho)	1920.76	1.77544e+07	7.31845e+07	1.71277e+08	4.87692e+08	0	0	1.97235e+07	5.92771e+06	T(2): 0.0; S(5): 100.0; T(15): 0.0	High	High	41.71	47.74	0.00154467	0.000385332	High	High	51.16	38.06	0.00017915	0.00365777	High	50.93	0.000177188	High	49.07	0.000283684
	SRGGTTLYVTGFGAGIR										2	2	1	347831127	N-Term(Acetyl); S1(Phospho)	1834.89	1.66984e+06	0	0	0	0	0	0	0	S(1): 81.2; T(5): 9.3; T(6): 9.3; Y(8): 0.2; T(10): 0.0	High		35.23		0.00926741								High	28.69	0.0434691
	GRGDYSPR										5	2	1	347831127	S6(Phospho)	987.405	589254	0	34811854	2.52755e+07	0	0	0	0	Y(5): 50.0; S(6): 50.0	High		33.05		0.00448382		High		26.59		0.0198449		High	29.64	0.0105069	High	31.64	0.00620367
	GGTTLYVTGFGAGIR										1	2	1	347831127		1469.78	0	529412	0	0	0	0	0	0								High		66.31		3.84739e-06
	GRGDYSPRK										2	2	1	347831127	S6(Phospho)	1115.5	0	1.60877e+07	7.30058e+07	0	0	0	0	0	Y(5): 4.6; S(6): 95.4							High		29.63		0.0217786		High	28.25	0.0233413
	DADDAYHEMHNK										1	2	1	347831127	M9(Oxidation)	1461.57	0	0	621512	0	0	0	0	0														High	28.07	0.0192605
	GDYSPR										1	2	1	347831127	S4(Phospho)	774.282	0	0	1.07333e+07	0	0	0	0	0	Y(3): 6.0; S(4): 94.0													High	22.12	0.0593571
	RGRGDYSPR										1	2	1	347831127	S7(Phospho)	1143.5	0	0	0	1.22358e+06	0	0	0	0	Y(6): 5.6; S(7): 94.4																High	26.94	0.0322672
472237031	putative calcium calmodulin-dependent protein kinase protein [Botrytis cinerea BcDW1]	347838285	0	BcCMK1, calcium/calmodulin-dependent protein kinase	G2YMK9	BofuT4_P137810.1	FQ790345;CCD52857	405	45.2631	7.15186	26.67	4	8	8	104	4.73897e+06	2.10759e+07	3.61068e+07	4.10024e+07	1.98879e+06	2.66766e+07	2.65811e+06	731316	157.48	13.83	3	8	331.996	13.83	2	12	1005.01	21.48	5	30	699.885	17.78	3	18	204.393	20.25	5	6	520.282	11.36	2	15	345.83	11.36
	Sequence										# PSMs	# Proteins	# Protein Groups	Protein Group Accessions	Modifications	MH+ [Da]	A2: Area	B2: Area	C2: Area	D2: Area	E2: Area	F2: Area	G2: Area	H2: Area	phosphoRS Site Probabilities	A4	G4	IonScore A4	IonScore G4	Exp Value A4	Exp Value G4	B4	H4	IonScore B4	IonScore H4	Exp Value B4	Exp Value H4	C4	IonScore C4	Exp Value C4	D4	IonScore D4	Exp Value D4	E4	IonScore E4	Exp Value E4	F4	IonScore F4	Exp Value F4
	MQEDDGEESDVPGNAAAAASDAIPGSPERK										37	4	1	472237031	M1(Oxidation); S26(Phospho)	3110.29	873140	1.91601e+07	7.50915e+07	78234126	1.57603e+06	5.12778e+07	1.43541e+06	0	S(9): 0.0; S(20): 0.0; S(26): 100.0	High	High	49.93	57.65	0.000518287	9.01902e-05	High		57.32		9.63836e-05		High	69.14	6.18028e-06	High	78.07	7.90693e-07	High	44.6	0.00172328	High	66.71	1.08145e-05
	DEVLTTMAGSFGYAAPEVMLK										1	4	1	472237031	T5(Phospho); M7(Oxidation); M19(Oxidation)	2342.04	516878	0	0	0	0	0	0	0	T(5): 33.3; T(6): 33.3; S(10): 33.3; Y(13): 0.0	High		37.55		0.00760302
	MLDTKDEVLTTMAGSFGYAAPEVMLK										13	4	1	472237031	M1(Oxidation); T10(Phospho); M12(Oxidation); M24(Oxidation)	2946.33	1.28269e+07	22991650	5.78854e+06	0	0	0	0	0	T(4): 7.6; T(10): 84.7; T(11): 7.6; S(15): 0.0; Y(18): 0.0	High		33.54		0.0254931		High		42.6		0.00318459		High	39.74	0.00633301
	NTGSSSASGSTSPGEK										2	4	1	472237031		1453.64	0	0	463396	0	0	69842.6	0	0														High	83.21	1.21292e-07							High	61.07	1.98924e-05
	MQEDDGEESDVPGNAAAAASDAIPGSPERK										16	4	1	472237031	S26(Phospho)	3094.29	0	0	100990732	79860162	0	1.60959e+07	3.358e+06	0	S(9): 0.0; S(20): 0.0; S(26): 100.0		High		38.63		0.00671732							High	80.05	5.17508e-07	High	79.33	6.25993e-07				High	64.42	1.86849e-05
	MQEDDGEESDVPGNAAAAASDAIPGSPERK										4	4	1	472237031	M1(Oxidation)	3030.33	0	0	3.52784e+06	5.1014e+06	0	0	0	0														High	62.78	3.32946e-05	High	79.19	7.37482e-07
	NTGSSSASGSTSPGEK										18	4	1	472237031	S12(Phospho)	1533.61	0	0	956898	2.14456e+06	405182	2.07529e+06	1.95823e+06	0	T(2): 0.0; S(4): 0.0; S(5): 0.0; S(6): 0.0; S(8): 0.0; S(10): 33.3; T(11): 33.3; S(12): 33.3		High		68.07		2.57326e-06		High		56.47		3.70822e-05	High	56.44	3.85877e-05	High	48.96	0.000203927	High	62.17	1.01022e-05	High	50.04	0.000155561
	MQEDDGEESDVPGNAAAAASDAIPGSPERK										1	4	1	472237031		3014.33	0	0	5.55624e+06	0	0	0	0	0														High	45.35	0.00187591
	KNTGSSSASGSTSPGEK										3	4	1	472237031	T3(Phospho)	1661.7	0	0	1.46168e+06	0	0	0	0	0	T(3): 99.9; S(5): 0.1; S(6): 0.0; S(7): 0.0; S(9): 0.0; S(11): 0.0; T(12): 0.0; S(13): 0.0													High	44.23	0.00102888
	MLDTKDEVLTTMAGSFGYAAPEVMLK										3	4	1	472237031	T10(Phospho)	2898.34	0	0	0	0	0	0	0	0	T(4): 33.3; T(10): 33.3; T(11): 33.3; S(15): 0.0; Y(18): 0.0													High	41.53	0.00420086
	SENLQDLIDECSNAR										2	4	1	472237031	C11(Carbamidomethyl)	1763.79	0	0	1.54123e+06	0	1.83194e+06	0	0	0														High	41.07	0.00276305				High	74.42	1.27758e-06
	MLDTKDEVLTTMAGSFGYAAPEVMLK										1	4	1	472237031	T4(Phospho); M24(Oxidation)	2914.34	0	0	0	0	0	0	0	0	T(4): 96.8; T(10): 1.6; T(11): 1.6; S(15): 0.0; Y(18): 0.0																High	31.2	0.0467663
	AEEAAAQIER										2	4	1	472237031		1087.54	0	0	0	0	2.55839e+06	0	0	731316									High		62.15		1.02097e-05							High	57.16	3.01925e-05
	TLGAGTYGIVR										1	3	1	472237031		1107.62	0	0	0	0	519100	0	0	0																				High	32.93	0.0070797
347831945	hypothetical protein BofuT4_P036220.1 [Botrytis cinerea T4]	347831945		Uncharacterized protein	G2Y4Q2	BofuT4_P036220.1	FQ790287;CCD47642	235	26.0181	9.5835	25.53	1	5	5	14	4.00962e+06	0	1.35243e+07	6.02458e+06	2.10289e+06	3.50323e+06	2.4387e+06	0	35.22	8.09	1	1					132.77	25.53	4	6	73.4398	9.36	2	2	36.35	4.68	1	1	85.6873	12.34	2	3	40.62	4.68
	Sequence										# PSMs	# Proteins	# Protein Groups	Protein Group Accessions	Modifications	MH+ [Da]	A2: Area	B2: Area	C2: Area	D2: Area	E2: Area	F2: Area	G2: Area	H2: Area	phosphoRS Site Probabilities	A4	G4	IonScore A4	IonScore G4	Exp Value A4	Exp Value G4	B4	H4	IonScore B4	IonScore H4	Exp Value B4	Exp Value H4	C4	IonScore C4	Exp Value C4	D4	IonScore D4	Exp Value D4	E4	IonScore E4	Exp Value E4	F4	IonScore F4	Exp Value F4
	SPISPIDGHAGRQSLDSAR										2	1	1	347831945	S14(Phospho)	2043.96	4.00962e+06	0	3.30239e+07	0	0	0	0	0	S(1): 0.0; S(4): 0.0; S(14): 100.0; S(17): 0.0	High		35.22		0.0128209								High	32.66	0.0232247
	SNLSATSINTR										5	1	1	347831945	S7(Phospho)	1243.57	0	0	3.43367e+06	6.76049e+06	2.10289e+06	3.50323e+06	2.4387e+06	0	S(1): 0.0; S(4): 0.0; T(6): 4.4; S(7): 95.6; T(10): 0.0		High		40.62		0.00192899							High	38.63	0.00305021	High	47.27	0.000405936	High	36.35	0.00494764	High	48.88	0.000287959
	MSVVNDSGVYLPPSPPEKK										3	1	1	347831945	S14(Phospho)	2124.01	0	0	0	0	0	0	0	0	S(2): 0.0; S(7): 0.0; Y(10): 0.0; S(14): 100.0													High	35.29	0.0132223
	TVKSEEPPEYK										2	1	1	347831945	S4(Phospho)	1386.62	0	0	4.1153e+06	5.28866e+06	0	0	0	0	T(1): 0.0; S(4): 100.0; Y(10): 0.0													High	33.92	0.0102999	High	39.48	0.00290253
	MSVVNDSGVYLPPSPPEK										2	1	1	347831945	M1(Oxidation); S14(Phospho)	2011.91	0	0	0	0	0	0	0	0	S(2): 0.0; S(7): 0.0; Y(10): 0.0; S(14): 100.0																						High	35.24	0.0117147
347827327	similar to pyruvate carboxylase [Botrytis cinerea T4]	347827327		Pyruvate carboxylase	G2XQQ6	BofuT4_P068640.1	FQ790252;CCD43024	1191	130.444	6.56592	24.94	4	27	27	129	2.00901e+07	3.35636e+07	2.04994e+08	2.24242e+08	2.26007e+07	6.04446e+07	3.43907e+07	1.07465e+07	723.047	17.63	18	24	402.975	3.61	5	11	474.98	7.72	10	21	764.285	13.27	13	25	473.789	10.5	11	16	354.13	3.53	5	12	333.735	3.44
	Sequence										# PSMs	# Proteins	# Protein Groups	Protein Group Accessions	Modifications	MH+ [Da]	A2: Area	B2: Area	C2: Area	D2: Area	E2: Area	F2: Area	G2: Area	H2: Area	phosphoRS Site Probabilities	A4	G4	IonScore A4	IonScore G4	Exp Value A4	Exp Value G4	B4	H4	IonScore B4	IonScore H4	Exp Value B4	Exp Value H4	C4	IonScore C4	Exp Value C4	D4	IonScore D4	Exp Value D4	E4	IonScore E4	Exp Value E4	F4	IonScore F4	Exp Value F4
	AYEQANDLLGDIVK										1	3	1	347827327		1548.79	603007	0	0	0	0	0	0	0		High		74.86		8.31166e-07
	NAGTAEFLVDQQNR										7	3	1	347827327		1562.76	1.76074e+06	1.18854e+06	0	0	3.34568e+06	1.74698e+06	971502	912283		High	High	74.61	58.42	9.21928e-07	3.82001e-05	High	High	68.53	50.08	3.57016e-06	0.000259181							High	86.44	6.04919e-08	High	62.53	1.48832e-05
	ITTEDPSQGFSPDTGK										8	3	1	347827327		1679.77	5113856	0	1.20213e+07	1.24712e+07	5.39202e+06	1.81143e+06	1.39711e+06	827171		High	High	69.28	60.53	3.80653e-06	2.86777e-05		High		52.94		0.000164898	High	40.91	0.00265995	High	58.48	4.6616e-05	High	64.9	1.02579e-05	High	64.55	1.17151e-05
	VFDALNDIDQLEVGIK										4	3	1	347827327		1788.94	543336	0	0	4.52567e+06	704029	0	0	0		High		58.81		3.15654e-05											High	75.08	7.60617e-07	High	45.6	0.000670655
	AIDTYWSQLR										1	4	1	347827327		1252.63	944701	0	0	0	0	0	0	0		High		57.8		4.17386e-05
	YGDLSVLPTR										2	3	1	347827327		1120.6	1.59593e+06	0	0	0	0	0	0	919706		High		49.63		0.000199819			High		68.14		2.69325e-06
	ADEAYVIGK										3	2	1	347827327		965.494	945433	0	0	1.49204e+06	2.93386e+06	0	0	0		High		45.6		0.000312605											High	37.07	0.00222841	High	51.94	7.26099e-05
	YYFIEINPR										2	3	1	347827327		1214.62	678848	0	0	0	0	0	0	0		High		45.17		0.000682679
	IRANSSIMQLK										16	3	1	347827327	S5(Phospho); M8(Oxidation)	1356.67	2.20129e+07	6.40086e+07	8.19465e+07	1.13435e+08	2.28644e+07	8.95144e+07	3.11052e+07	1.12424e+07	S(5): 99.7; S(6): 0.3	High	High	42.84	53.41	0.00118299	0.000107397	High	High	48.43	38.71	0.000318679	0.00298781	High	39.37	0.00256657	High	53.85	9.39582e-05	High	40.68	0.00194528	High	44.95	0.000743743
	ANSSIMQLK										13	3	1	347827327	S3(Phospho)	1071.49	2.85705e+07	3.44834e+07	2.65506e+08	2.89037e+08	3.95457e+07	8.94965e+07	7.06697e+07	1.97744e+07	S(3): 99.9; S(4): 0.1	High	High	42.05	52.76	0.00119445	0.000106727	High	High	41.46	44.31	0.00122893	0.000748775	High	56.08	4.78412e-05	High	46.56	0.000444913	High	45.25	0.000601555	High	46.49	0.000385948
	ANSSIMQLK										15	3	1	347827327	S3(Phospho); M6(Oxidation)	1087.49	1.7179e+07	3.42019e+07	5.82134e+07	1.15362e+08	2.55958e+07	6.76857e+07	3.91731e+07	1.72499e+07	S(3): 99.8; S(4): 0.2	High	High	41.39	46.62	0.00125979	0.000377833	High	High	44.33	36.12	0.000791457	0.00524116	High	45.8	0.000564192	High	40.97	0.00171564	High	42.35	0.00100995	High	41.15	0.00164599
	DNLLADAVR										1	3	1	347827327		986.526	320000	0	0	0	0	0	0	0		High		40.96		0.00115041
	LDFDSVQAR										2	3	1	347827327		1050.52	773940	0	0	1.65985e+06	0	0	0	0		High		36.1		0.00406254											High	37.3	0.00290486
	LLAVGPLSDTTGQR										2	3	1	347827327		1427.79	3.92387e+06	0	3.59312e+06	0	0	0	0	0		High		34.95		0.00444646								High	23.32	0.0577327
	GPHGDGAYSEVFEEGSDIK										5	3	1	347827327		1993.88	3.61318e+06	0	1.18921e+07	1.98413e+07	4.35302e+06	0	0	0		High		33.35		0.0175936								High	47.79	0.000630433	High	42.22	0.00228221	High	39.98	0.00384768
	IRANSSIMQLK										15	3	1	347827327	S5(Phospho)	1340.68	2.65859e+07	3.70928e+07	3.10889e+08	3.63848e+08	1.23121e+07	8.62293e+07	4.18966e+06	0	S(5): 94.5; S(6): 5.5	High	High	30.99	39.45	0.0173961	0.00246297	High		36.94		0.00470352		High	38.99	0.00275078	High	36.08	0.00579519	High	38.43	0.00312937	High	43.34	0.00105898
	NILLEEGPEGFAK										5	2	1	347827327		1416.74	1.11626e+06	0	0	6.30117e+06	3.60212e+06	0	0	0		High		28.85		0.027562			High		64.62		7.00642e-06				High	32.57	0.0128101	High	45.14	0.000606269
	DAHQSLLATR										1	3	1	347827327		1111.59	622941	0	0	0	0	0	0	0		High		28.85		0.0224796
	AGLIFVGPSPTVIDALGDK										4	3	1	347827327		1870.03	1.24972e+06	0	1.42381e+06	8.54768e+06	0	0	0	0		High		27.95		0.0230066								High	36.12	0.00350632	High	44.08	0.000562811
	VVEIAPAK										3	3	1	347827327		826.503	873546	0	0	0	3.49598e+06	0	0	1.22269e+06		High		25.29		0.0196419			High		26.23		0.00857635							High	27.42	0.00652082
	WGSVTECDVSSYAMYPK										2	3	1	347827327	C7(Carbamidomethyl); M14(Oxidation)	1995.84	0	2.19863e+06	0	0	0	0	0	0								High		62.51		1.74205e-05
	ANSSIMQLKK										4	3	1	347827327	S3(Phospho)	1199.58	0	1.00208e+06	9.15869e+06	6.30001e+06	0	2.32294e+06	0	0	S(3): 99.5; S(4): 0.5							High		25.25		0.0653799		High	32.14	0.0122799	High	38.81	0.00295926				High	35.05	0.00690864
	IRANSSIMQLKK										2	3	1	347827327	S5(Phospho)	1468.77	0	0	6.23634e+06	0	0	0	0	0	S(5): 91.7; S(6): 8.3													High	34.55	0.00645383
	GFAIQCR										2	3	1	347827327	C6(Carbamidomethyl)	851.419	0	0	8.20828e+06	1.01623e+06	0	0	0	0														High	32.76	0.00717694	High	26.21	0.0324294
	ITTEDPSQGFSPDTGKIEVYR										1	3	1	347827327		2340.14	0	0	3.85857e+07	0	0	0	0	0														High	32.22	0.0303494
	ADPGDSSQVGAPMSGVVVELR										3	3	1	347827327		2071.02	0	0	0	6.3358e+06	0	0	0	0																	High	65.94	8.96484e-06
	ADPGDSSQVGAPMSGVVVELR										2	3	1	347827327	M13(Oxidation)	2087.01	0	0	0	2.63123e+06	0	0	0	0																	High	60.39	3.29081e-05
	FKGEIIMPELFDESGAK										1	3	1	347827327		1910.96	0	0	0	813471	0	0	0	0																	High	31.22	0.0261639
	AAVENTSRPK										1	3	1	347827327		1072.57	0	0	0	0	1.75829e+06	0	0	0																				High	38.97	0.0018888
	TVDLLNIAK										1	3	1	347827327		986.588	0	0	0	0	500551	0	0	0																				High	37.16	0.00319233
347830091	hypothetical protein BofuT4_P048060.1 [Botrytis cinerea T4]	347830091		Uncharacterized protein	G2XZA1	BofuT4_P048060.1	FQ790278;CCD45788	284	29.5875	11.0923	24.65	1	4	4	30	6.0664e+06	8.78591e+06	4.14439e+07	6.43843e+07	0	1.51478e+07	0	0	84.3814	12.68	2	4	93.7735	12.68	2	3	158.454	24.65	4	8	108.34	12.68	2	4		0			219.471	12.68	2	11		0
	Sequence										# PSMs	# Proteins	# Protein Groups	Protein Group Accessions	Modifications	MH+ [Da]	A2: Area	B2: Area	C2: Area	D2: Area	E2: Area	F2: Area	G2: Area	H2: Area	phosphoRS Site Probabilities	A4	G4	IonScore A4	IonScore G4	Exp Value A4	Exp Value G4	B4	H4	IonScore B4	IonScore H4	Exp Value B4	Exp Value H4	C4	IonScore C4	Exp Value C4	D4	IonScore D4	Exp Value D4	E4	IonScore E4	Exp Value E4	F4	IonScore F4	Exp Value F4
	SNSTSAGGPVGPFPGPVSTGASHDHK										12	1	1	347830091	S3(Phospho)	2528.11	1.01166e+07	1.25089e+07	9.96619e+07	1.10228e+08	0	0	0	0	S(1): 8.8; S(3): 90.3; T(4): 0.9; S(5): 0.0; S(18): 0.0; T(19): 0.0; S(22): 0.0	High		49.91		0.000525273		High		52.03		0.000309861		High	62.88	2.56841e-05	High	58.87	6.56373e-05				High	50.7	0.000413653
	RMSFGAQALR										9	1	1	347830091	M2(Oxidation); S3(Phospho)	1232.56	2.01622e+06	5.06292e+06	7.4845e+06	11081544	0	1.51478e+07	0	0	S(3): 100.0	High		32.13		0.0130431		High		34.12		0.00824859		High	38.43	0.00287098	High	30.29	0.0200645				High	36.67	0.00461772
	RMSFGAQALR										5	1	1	347830091	S3(Phospho)	1216.57	0	2.69246e+06	2.26618e+07	1.85408e+07	0	9.11309e+06	0	0	S(3): 100.0							High		36.98		0.00477064		High	35.8	0.00626004	High	31.12	0.0168444				High	35.38	0.00631621
	RMSISTLGLSGASPTQSSAFPFGGR										3	1	1	347830091	S5(Phospho)	2592.23	0	0	1.93901e+06	0	0	0	0	0	S(3): 0.5; S(5): 49.5; T(6): 49.5; S(10): 0.5; S(13): 0.0; T(15): 0.0; S(17): 0.0; S(18): 0.0													High	34.08	0.0204801
	GTPTTPFAR										1	1	1	347830091	T5(Phospho)	1027.46	0	0	2.00803e+06	0	0	0	0	0	T(2): 0.0; T(4): 50.0; T(5): 50.0													High	24.54	0.0569528
347827358	hypothetical protein BofuT4_P068950.1 [Botrytis cinerea T4]	347827358		Uncharacterized protein	G2XQF0	BofuT4_P068950.1	FQ790252;CCD43055	382	42.5876	11.1509	24.61	1	7	7	36	1.13732e+07	1.10887e+07	3.52635e+07	4.74044e+07	0	1.09799e+07	1.50266e+07	2.67935e+06	70.8058	5.76	2	2	84.7396	5.76	2	4	186.023	17.54	5	9	244.715	24.61	7	13		0			70.0451	2.62	1	4	37.7	2.62
	Sequence										# PSMs	# Proteins	# Protein Groups	Protein Group Accessions	Modifications	MH+ [Da]	A2: Area	B2: Area	C2: Area	D2: Area	E2: Area	F2: Area	G2: Area	H2: Area	phosphoRS Site Probabilities	A4	G4	IonScore A4	IonScore G4	Exp Value A4	Exp Value G4	B4	H4	IonScore B4	IonScore H4	Exp Value B4	Exp Value H4	C4	IonScore C4	Exp Value C4	D4	IonScore D4	Exp Value D4	E4	IonScore E4	Exp Value E4	F4	IonScore F4	Exp Value F4
	SSPSAIHISR										17	1	1	347827358	S1(Phospho)	1134.53	1.7958e+07	1.8853e+07	6.93275e+07	1.0143e+08	0	1.09799e+07	1.50266e+07	2.67935e+06	S(1): 95.1; S(2): 4.9; S(4): 0.0; S(9): 0.0	High	High	49.09	37.7	0.000246621	0.00296344	High	High	34.22	54.84	0.00660382	6.56191e-05	High	54.93	6.1863e-05	High	43.97	0.000771668				High	56	5.02377e-05
	RGSGVGIGNIHR										6	1	1	347827358	S3(Phospho)	1302.64	4.78828e+06	3.32438e+06	2.35179e+07	2.39373e+07	0	0	0	0	S(3): 100.0	High		37.11		0.00480504		High		39.59		0.00273103		High	49.33	0.000282951	High	60.13	2.42142e-05
	GTPSRHPSSSPSSFAR										2	1	1	347827358	S9(Phospho)	1737.77	0	0	8.31365e+06	6.63681e+06	0	0	0	0	T(2): 0.0; S(4): 0.0; S(8): 0.1; S(9): 98.8; S(10): 1.0; S(12): 0.0; S(13): 0.0													High	36.7	0.00656354	High	29.26	0.0371146
	HSSSMTEIHR										4	1	1	347827358	S4(Phospho)	1264.51	0	0	1.29451e+07	7.07854e+06	0	0	0	0	S(2): 0.0; S(3): 0.0; S(4): 99.7; T(6): 0.3													High	30.6	0.0163306	High	52.24	0.000111944
	RPITPSGYR										2	1	1	347827358	T4(Phospho)	1126.54	0	0	1.14593e+07	1.6846e+07	0	0	0	0	T(4): 99.6; S(6): 0.4; Y(8): 0.0													High	26.31	0.0470106	High	29.03	0.0238799
	HSSSMTEIHR										3	1	1	347827358	S4(Phospho); M5(Oxidation)	1280.51	0	0	2034149	2.77228e+06	0	0	0	0	S(2): 0.0; S(3): 0.2; S(4): 99.8; T(6): 0.0													High	23.78	0.0596781	High	27.55	0.0255778
	RGSRGSGTPEPVQSGYR										1	1	1	347827358	S3(Phospho)	1870.86	0	0	0	3.66209e+06	0	0	0	0	S(3): 98.7; S(6): 1.3; T(8): 0.0; S(14): 0.0; Y(16): 0.0																High	30.24	0.0358624
	HSTSMTEIHR										1	1	1	347827358	S4(Phospho)	1278.53	0	0	0	2.25963e+06	0	0	0	0	S(2): 33.3; T(3): 33.3; S(4): 33.3; T(6): 0.2																High	27.17	0.0309865
347838526	similar to transcription factor CCAAT [Botrytis cinerea T4]	347838526		Similar to transcription factor CCAAT	G2YNA0	BofuT4_P121170.1	FQ790346;CCD53098	344	37.1112	8.98291	24.42	2	6	6	19	1.35398e+06	2.92658e+06	9.68362e+06	2.92394e+07	0	0	2.71521e+06	0	104.37	5.81	2	3	90.3805	9.3	3	8	100	15.99	3	3	49.15	5.81	1	1									98.1581	8.43
	Sequence										# PSMs	# Proteins	# Protein Groups	Protein Group Accessions	Modifications	MH+ [Da]	A2: Area	B2: Area	C2: Area	D2: Area	E2: Area	F2: Area	G2: Area	H2: Area	phosphoRS Site Probabilities	A4	G4	IonScore A4	IonScore G4	Exp Value A4	Exp Value G4	B4	H4	IonScore B4	IonScore H4	Exp Value B4	Exp Value H4	C4	IonScore C4	Exp Value C4	D4	IonScore D4	Exp Value D4	E4	IonScore E4	Exp Value E4	F4	IonScore F4	Exp Value F4
	ERVPRSPTQAAINNQVAQNR										6	2	1	347838526	S6(Phospho)	2329.15	2.55085e+06	7.40521e+06	2.27852e+07	2.92394e+07	0	0	0	0	S(6): 99.9; T(8): 0.1	High		51.63		0.000274484		High		41.2		0.00297362		High	44.5	0.0013341	High	49.15	0.000463367
	SPTQAAINNQVAQNR										3	2	1	347838526	S1(Phospho)	1691.79	157110	496515	0	0	0	0	0	0	S(1): 50.0; T(3): 50.0	High		28.8		0.0458094		High		31.56		0.0242636
	SVSSVSASSGTK										7	2	1	347838526	S9(Phospho)	1176.51	0	878020	0	0	0	0	1.83457e+06	0	S(1): 0.0; S(3): 0.0; S(4): 0.0; S(6): 3.6; S(8): 32.1; S(9): 32.1; T(11): 32.1		High		32.72		0.0101835	High		30.21		0.0181984
	ASISGPPMPAPPPHPQSPELVSGAVEESPLYVNAK										1	2	1	347838526	S17(Phospho)	3630.75	0	0	3.57807e+06	0	0	0	0	0	S(2): 0.0; S(4): 0.0; S(17): 100.0; S(22): 0.0; S(28): 0.0; Y(31): 0.0													High	42	0.00399711
	VPRSPTQAAINNQVAQNR										1	2	1	347838526	S4(Phospho)	2044.01	0	0	2.68759e+06	0	0	0	0	0	S(4): 92.9; T(6): 7.1													High	39.5	0.00470126
	SSAEEDDEDEDDAEDDG										1	2	1	347838526		1842.58	0	0	0	0	0	0	3.59584e+06	0			High		60.98		4.24801e-06
347826846	hypothetical protein BofuT4_P076260.1 [Botrytis cinerea T4]	347826846		Uncharacterized protein	G2XNT7	BofuT4_P076260.1	FQ790246;CCD42543	634	75.5559	9.46631	23.97	4	22	22	327	1.35274e+08	3.42049e+08	3.40631e+08	7.6259e+08	2.26918e+08	3.40501e+08	1.71848e+08	1.71029e+08	873.789	11.83	10	40	990.482	14.35	13	48	1126.51	23.03	18	56	1111.18	14.51	14	51	736.754	12.15	11	33	904.688	16.88	15	43	839.102	14.67
	Sequence										# PSMs	# Proteins	# Protein Groups	Protein Group Accessions	Modifications	MH+ [Da]	A2: Area	B2: Area	C2: Area	D2: Area	E2: Area	F2: Area	G2: Area	H2: Area	phosphoRS Site Probabilities	A4	G4	IonScore A4	IonScore G4	Exp Value A4	Exp Value G4	B4	H4	IonScore B4	IonScore H4	Exp Value B4	Exp Value H4	C4	IonScore C4	Exp Value C4	D4	IonScore D4	Exp Value D4	E4	IonScore E4	Exp Value E4	F4	IonScore F4	Exp Value F4
	APAPSPPPPPR										68	1	1	347826846	S5(Phospho)	1163.56	1.45834e+08	206187224	3.36574e+08	9.56043e+08	2.94683e+08	304112126	2.75894e+08	1.39222e+08	S(5): 100.0	High	High	54.3	60.06	6.89198e-05	1.79996e-05	High	High	53.83	49.87	7.32779e-05	0.000188045	High	59.44	2.0136e-05	High	57.53	3.12589e-05	High	62.4	1.01853e-05	High	55.85	5.00531e-05
	SEVGVREPSPPAER										37	1	1	347826846	S9(Phospho)	1589.73	1.98044e+08	643179792	380878736	8.81651e+08	2.17921e+08	591239851	1.22913e+08	2.71048e+08	S(1): 0.0; S(9): 100.0	High	High	47.01	57.84	0.000570328	4.80979e-05	High	High	51.2	37.32	0.000225298	0.00531037	High	48.17	0.000427497	High	53.32	0.000130597	High	54.49	0.000103667	High	59.86	2.87624e-05
	APAPSPPPPPRR										48	1	1	347826846	S5(Phospho)	1319.66	6.19451e+07	6.72103e+07	2.4663e+08	143156908	8.16494e+07	42727250	3.57782e+07	35821254	S(5): 100.0	High	High	41.53	46.43	0.00161004	0.0005756	High	High	38.26	34.34	0.0034185	0.00843015	High	42.3	0.00136023	High	47.34	0.000422509	High	38.6	0.00316108	High	40.14	0.00221736
	SPSPPAPSPVR										21	1	1	347826846	S3(Phospho)	1171.55	2.60631e+06	1.3567e+07	1.21633e+07	34947944	1.81225e+07	2.1465e+07	2.51167e+07	0	S(1): 0.0; S(3): 100.0; S(8): 0.0	High	High	41.19	44.97	0.00161569	0.000676642	High	High	34.12	39.74	0.00850031	0.00234635	High	42.57	0.00117587	High	47.2	0.00040491	High	52.43	0.000133155	High	36.99	0.00465968
	SPSPPR										23	4	1	347826846	S3(Phospho)	720.308	0	3.10676e+06	1.68091e+06	5.6825e+06	7.88088e+06	4.26499e+06	6.06837e+06	1.91282e+06	S(1): 0.0; S(3): 100.0	High	High	37.02	40.04	0.00131881	0.000540003	High	High	35.18	35.75	0.00226519	0.0014501	High	35.05	0.00302324	High	37.13	0.00133026	High	36.85	0.00112563	High	40.26	0.00051333
	ERQSAAPSPR										3	1	1	347826846	S8(Phospho)	1178.53	1.22326e+06	0	1.21702e+07	0	0	0	1.96316e+06	0	S(4): 0.0; S(8): 100.0	High	High	36.97	31.19	0.00472137	0.0183619							High	27.21	0.0446753
	SPSPPPQLR										27	1	1	347826846	S3(Phospho)	1058.5	0	176781153	0	450075280	168148473	8.68156e+07	116736004	102815883	S(1): 0.0; S(3): 100.0	High	High	34.84	40.82	0.00501986	0.00125433	High	High	50.65	42.9	0.000131732	0.000784678	High	42.21	0.000919796	High	47.49	0.000272704	High	41.95	0.000976543	High	43.32	0.000712347
	EPSPPAER										28	1	1	347826846	S3(Phospho)	962.398	1.15201e+06	3.28552e+06	1.95919e+07	394351	4.68193e+06	3.82176e+06	3.5931e+06	0	S(3): 100.0	High	High	32.59	30.85	0.00537038	0.00801687	High		29.34		0.0112338		High	30.27	0.0091623	High	38.51	0.00137406	High	30.08	0.00957204	High	42.74	0.000468255
	SGNNTEVDITK										12	1	1	347826846	S1(Phospho)	1257.54	1.49511e+06	4.1456e+06	1.65505e+06	1.65524e+07	3.11357e+06	2.85984e+06	3.06277e+06	1.67618e+06	S(1): 99.9; T(5): 0.1; T(10): 0.0	High	High	29.35	45.55	0.0209061	0.000472248	High	High	39.95	36.66	0.00170451	0.00364659	High	43.69	0.000726857	High	41.78	0.00112836	High	32.13	0.0103181	High	33.31	0.00851653
	ARSPSPPR										8	1	1	347826846	S5(Phospho)	947.446	329461	487495	4.06771e+06	0	0	1.02363e+06	0	0	S(3): 99.8; S(5): 0.2	High	High	24.44	28.66	0.0465875	0.0176307	High		25.47		0.0357578		High	24.96	0.0413304				High	28.93	0.0161202	High	26.58	0.0284623
	SLSARPDK										5	1	1	347826846	S1(Phospho)	953.445	0	8.07811e+07	3.04442e+08	1.64094e+08	0	1.26152e+08	9.5609e+07	0	S(1): 100.0; S(3): 0.0		High		32.87		0.00859833	High		27.27		0.0312187		High	24.64	0.0572024	High	30.32	0.0153744				High	30.09	0.0162106
	AHTPAPPK										6	1	1	347826846	T3(Phospho)	898.418	0	0	0	1.65009e+06	0	0	0	0	T(3): 100.0							High		24.69		0.0633401					High	26.55	0.0412742				High	35.44	0.00532941
	RAHTPAPPK										11	1	1	347826846	T4(Phospho)	1054.52	0	759378	2.70946e+07	2.90165e+07	0	2.09483e+06	0	0	T(4): 100.0							High		24.61		0.0648636		High	28.53	0.0251104	High	39.91	0.0017356	High	29.16	0.021841	High	27.87	0.0277619
	SHASGPTYER										6	1	1	347826846	Y8(Phospho)	1184.47	0	2.29403e+06	7.36216e+06	7.2004e+06	0	0	1.36869e+06	0	S(1): 0.0; S(4): 0.0; T(7): 50.0; Y(8): 50.0		High		29.14		0.0136527	High		23.79		0.0457524		High	23.21	0.0647052	High	27.51	0.0198709
	SGNNTEVDITK										3	1	1	347826846		1177.57	0	0	827924	1.95648e+06	0	0	0	604159									High		44.82		0.000718549	High	36.84	0.00455431	High	31.48	0.0146154
	EREREPSPSPSPPPTPPPEIIR										3	1	1	347826846	S7(Phospho)	2545.24	0	0	1.2507e+07	0	0	0	0	0	S(7): 98.9; S(9): 1.1; S(11): 0.0; T(15): 0.0													High	34.62	0.0159456
[truncated: 2,928 more rows]
[truncated: 6 more columns]

## Sheet: P-proteins exclusive  TCW 
Accession	Description	Accession (Blast)	E-Value	Protein_Name (Blast)	Uniprot accession	Protein_Gene_Name	Embl_DDBJ_GenBank	# AAs	MW [kDa]	calc. pI	ΣCoverage	Σ# Proteins	Σ# Unique Peptides	Σ# Peptides	Σ# PSMs	A2: Area	B2: Area	C2: Area	D2: Area	E2: Area	F2: Area	G2: Area	H2: Area	Score A4	Coverage A4	# Peptides A4	# PSM A4	Score B4	Coverage B4	# Peptides B4	# PSM B4	Score C4	Coverage C4	# Peptides C4	# PSM C4	Score D4	Coverage D4	# Peptides D4	# PSM D4	Score E4	Coverage E4	# Peptides E4	# PSM E4	Score F4	Coverage F4	# Peptides F4	# PSM F4	Score G4	Coverage G4
[truncated: 43 more rows]
[truncated: 6 more columns]
